# Supplementary material for: Unbiased Profiling Reveals Compartmentalization of Unconventional T-Cells Within the Intestinal Mucosa Irrespective of HIV Infection
Source: Front Immunol. 2020 Sep 30;11:579743. doi: 10.3389/fimmu.2020.579743 (PMC7561384; doi:10.3389/fimmu.2020.579743)
Supplement: Supplementary Table 1 — Clinical information of all individuals participants included in the study (n = 111). [file Table_1.xlsx]

## Sheet: Sheet1
Cohort	PID	Compartment	Assay	HIV status	AGE	Gender	Ethnicity	Years from HIV diagnosis	ART	Viral load (cps/ml plasma)	CD4% (FACS)	Procedure	Final Diagnosis
FRESH	127864	Blood	FACS	Negative	21	Female	Black	NA	NA	NA	45.86	NA	NA
FRESH	127882	Blood	FACS	Negative	22	Female	Black	NA	NA	NA	41.09	NA	NA
FRESH	127887	Blood	FACS	Negative	22	Female	Black	NA	NA	NA	40.14	NA	NA
FRESH	127971	Blood	FACS	Negative	23	Female	Black	NA	NA	NA	47.14	NA	NA
FRESH	127976	Blood	FACS	Negative	22	Female	Black	NA	NA	NA	48.08	NA	NA
FRESH	1271008	Blood	FACS	Negative	19	Female	Black	NA	NA	NA	41.59	NA	NA
FRESH	1271022	Blood	FACS	Negative	19	Female	Black	NA	NA	NA	43.55	NA	NA
FRESH	1271056	Blood	FACS	Negative	21	Female	Black	NA	NA	NA	48.01	NA	NA
FRESH	1271094	Blood	FACS	Negative	19	Female	Black	NA	NA	NA	28.29	NA	NA
FRESH	1271097	Blood	FACS	Negative	20	Female	Black	NA	NA	NA	36.41	NA	NA
FRESH	1271241	Blood	FACS	Negative	23	Female	Black	NA	NA	NA	30.98	NA	NA
FRESH	1271537	Blood	FACS	Negative	19	Female	Black	NA	NA	NA	37.84	NA	NA
FRESH	1272015	Blood	FACS	Negative	22	Female	Black	NA	NA	NA	49.56	NA	NA
FRESH	1272023	Blood	FACS	Negative	22	Female	Black	NA	NA	NA	44.66	NA	NA
FRESH	1272080	Blood	FACS	Negative	20	Female	Black	NA	NA	NA	49.1	NA	NA
FRESH	1272091	Blood	FACS	Negative	21	Female	Black	NA	NA	NA	49.22	NA	NA
GI	022-09-1068	Blood	FACS	Negative	47	Male	White	NA	NA	NA	38.43	Colonoscopy	liver lesions
GI	022-09-1108	Blood	FACS	Positive	32	Female	Black	3	Yes	20	ND	Colonoscopy	gastrointentinal
GI	022-09-1119	Blood	FACS	Positive	62	Female	Black	17	Yes	20	28.24	Colonoscopy	Hematochezia
GI	022-09-1122	Blood	FACS	Positive	33	Male	Black	7	Yes	20	5.82	Colonoscopy	chest pain
GI	022-09-1123	Blood	FACS	Positive	47	Female	Black	0	Yes	20	38.47	Colonoscopy	Anaemia
GI	022-09-1125	Blood	FACS	Positive	54	Female	Indian	11	Yes	20	22.41	Colonoscopy	gastrointentinal
GI	022-09-1127	Blood	FACS	Negative	52	Male	White	NA	NA	NA	35	Colonoscopy	constipation
GI	022-09-1128	Blood	FACS	Negative	56	Female	White	NA	NA	NA	22.9	Colonoscopy	valve replacement
GI	022-09-1136	Blood	FACS	Negative	37	Female	Indian	NA	NA	NA	56.6	Colonoscopy	hysterectomy
GI	022-09-1137	Blood	FACS	Negative	58	Male	Indian	NA	NA	NA	45.28	Colonoscopy	haemorrage
GI	022-09-1138	Blood	FACS	Negative	51	Male	Black	NA	NA	NA	61.49	Colonoscopy	Unknown
GI	022-09-1140	Blood+Colon	CyTOF	Negative	52	Female	Indian	NA	NA	NA	ND	Colonoscopy	cancer
GI	022-09-1149	Blood	FACS	Negative	32	Male	Indian	NA	NA	NA	15.5	Colonoscopy	rectal prolapse
GI	022-09-1158	Blood+Colon	FACS	Negative	61	Male	Black	NA	NA	NA	21.47	Colonoscopy	haemorrhoids
GI	022-09-1161	Blood+Colon	FACS	Negative	64	Female	Black	NA	NA	NA	ND	Colonoscopy	Polyps
GI	022-09-1162	Blood+Colon	FACS	Negative	26	Male	Indian	NA	NA	NA	40.39	Colonoscopy	diarrhoea
GI	022-09-1168	Blood+Colon	FACS	Negative	69	Male	Black	NA	NA	NA	14.48	Colonoscopy	cancer
GI	022-09-1169	Blood+Colon	FACS	Negative	66	Male	Indian	NA	NA	NA	ND	Colonoscopy	cancer
GI	022-09-1170	Blood+Colon	FACS	Negative	37	Female	Indian	NA	NA	NA	56.96	Colonoscopy	Unknown
GI	022-09-1171	Blood	FACS	Positive	34	Female	Black	7	Yes	20	50.88	Colonoscopy	cancer
GI	022-09-1172	Blood+Colon	FACS	Negative	51	Male	Black	NA	NA	NA	60.74	Colonoscopy	cancer
GI	022-09-1173	Blood+Colon	FACS	Negative	75	Female	Black	NA	NA	NA	33.41	Colonoscopy	gastointestinal bleeding
GI	022-09-1174	Blood	FACS	Positive	39	Female	Black	7	Yes	20	35.34	Colonoscopy	prostatis
GI	022-09-1175	Blood+Colon	FACS	Negative	57	Male	Indian	NA	NA	NA	63.85	Colonoscopy	Anaemia
GI	022-09-1182	Blood+Colon	CyTOF	Negative	26	Female	Black	NA	NA	NA	ND	Colonoscopy	Polyps
GI	022-09-1183	Blood+Colon	CyTOF	Negative	43	Female	Black	NA	NA	NA	ND	Colonoscopy	hepatic Failure
GI	022-09-2109	Blood	FACS	Negative	49	Female	Indian	NA	NA	NA	16.24	Endoscopy	gastritic pain
GI	022-09-2117	Blood	FACS	Positive	76	Female	Black	7	Yes	20	30.97	Endoscopy	severe abdominal pain
GI	022-09-2122	Blood	FACS	Positive		Female	Black	unknown	Yes	20	31.83	Endoscopy	chest pain
GI	022-09-2126	Blood	FACS	Negative	23	Female	Indian	NA	NA	NA	24.43	Endoscopy	dysphagia
GI	022-09-2130	Blood	FACS	Negative	27	Male	Indian	NA	NA	NA	32.97	Endoscopy	hemoptysis
GI	022-09-2132	Blood	FACS	Negative	49	Male	White	NA	NA	NA	46.12	Endoscopy	hemoptysis
GI	022-09-2137	Blood	FACS	Negative	64	Male	Coloured	NA	NA	NA	31.31	Endoscopy	valve replacement
GI	022-09-2144	Blood	FACS	Negative	33	Male	Indian	NA	NA	NA	29.56	Endoscopy	hemoptysis
GI	022-09-2145	Blood	FACS	Positive	33	Female	Indian	unknown	Yes	20	28.9	Endoscopy	dysphagia
GI	022-09-2147	Blood	FACS	Negative	43	Female	Indian	NA	NA	NA	57.67	Endoscopy	severe abdominal pain
GI	022-09-2148	Blood	FACS	Negative	49	Female	White	NA	NA	NA	44.17	Endoscopy	ulcers
GI	022-09-2166	Blood+Duodenum	FACS	Negative	80	Female	Black	NA	NA	NA	56.57	Endoscopy	Polyps
GI	022-09-2169	Blood+Duodenum	FACS	Negative	45	Female	Black	NA	NA	NA	51.51	Endoscopy	severe abdominal pain
GI	022-09-2172	Blood+Duodenum	FACS	Negative	28	Male	Black	NA	NA	NA	40.13	Endoscopy	ulcers
GI	022-09-2181	Blood+Duodenum	FACS	Negative	46	Male	White	NA	NA	NA	61.08	Endoscopy	gastrointentinal bleeding
GI	022-09-2187	Blood+Duodenum	CyTOF	Negative	54	Female	Black	NA	NA	NA	ND	Endoscopy	severe abdominal pain
GI	022-09-2188	Blood+Duodenum	CyTOF	Negative	50	Female	Black	NA	NA	NA	ND	Endoscopy	severe abdominal pain
GI	022-09-3093	Blood	FACS	Negative	35	Male	Coloured	NA	NA	NA	35.99	ERCP	pancreatitus
GI	022-09-3094	Blood	FACS	Negative	47	Male	Black	NA	NA	NA	33.99	ERCP	obstructive jaundice
GI	022-09-3107	Blood	FACS	Negative	49	Female	Coloured	NA	NA	NA	45.74	ERCP	obstructive jaundice
GI	022-09-3109	Blood	FACS	Negative	45	Female	Indian	NA	NA	NA	20.7	ERCP	gallstones
GI	022-09-3120	Blood+Duodenum	CyTOF	Negative	35	Female	White	NA	NA	NA	ND	ERCP	obstructive jaundice
GI	022-09-3121	Blood+Duodenum	CyTOF	Negative	25	Female	Indian	NA	NA	NA	ND	ERCP	obstructive jaundice
GI	022-09-3126	Blood+Duodenum	FACS	Positive	50	Male	Black	10	Yes	20	35.32	ERCP	obstructive jaundice
GI	022-09-3127	Blood+Duodenum	FACS	Positive	26	Female	Black	1	Yes	20	41.84	ERCP	obstructive jaundice
GI	022-09-3130	Blood+Duodenum	FACS	Positive	31	Female	Black	3	Yes	20	36.16	ERCP	obstructive jaundice
GI	022-09-3131	Blood+Duodenum	FACS	Positive	43	Female	Black	12	Yes	20	23.34	ERCP	obstructive jaundice
GI	022-09-3132	Blood+Duodenum	FACS	Positive	74	Female	Black	10		20	35	ERCP	gallstones
GI	022-09-5010	Blood	FACS	Negative	33	Male	Black	NA	NA	NA	18.33	GUT Surgery	mesentary growth
GI	022-09-5024	Blood	FACS	Negative	33	Female	Black	NA	NA	NA	41.66	GUT Surgery	obstructive jaundice
FRESH	127-0456	Blood	FACS	Negative	23	Female	Black	NA	NA	NA	46.43	NA	NA
FRESH	127-33-251-0186	Blood	FACS	Negative	19	Female	Black	NA	NA	NA	27.51	NA	NA
FRESH	127-33-303-0208	Blood	FACS	Negative	22	Female	Black	NA	NA	NA	20.44	NA	NA
FRESH	127-33-452-0532	Blood	FACS	Negative	22	Female	Black	NA	NA	NA	40.11	NA	NA
FRESH	127-33-475-0332	Blood	FACS	Negative	18	Female	Black	NA	NA	NA	49.4	NA	NA
FRESH	127-33-484-0349	Blood	FACS	Negative	18	Female	Black	NA	NA	NA	33.35	NA	NA
FRESH	127-33-486-0351	Blood	FACS	Negative	22	Female	Black	NA	NA	NA	41.62	NA	NA
FRESH	127-33-685-0494	Blood	FACS	Negative	21	Female	Black	NA	NA	NA	39.11	NA	NA
FRESH	127-502-0352	Blood	FACS	Negative	21	Female	Black	NA	NA	NA	35.34	NA	NA
FRESH	127-538-0387	Blood	FACS	Negative	22	Female	Black	NA	NA	NA	47.92	NA	NA
GI	022-09-1067	Colon	TCR	Negative	65	Female	Coloured	NA	No	ND	ND	Colonoscopy	cancer
GI	022-09-1069	Blood+Colon	TCR	Negative	61	Male	Black	NA	No	ND	ND	Colonoscopy	Polyps
GI	022-09-1070	Blood+Colon	TCR	Negative	39	Female	Indian	NA	No	ND	ND	Colonoscopy	Dysepsia
GI	022-09-1071	Blood+Colon	TCR	Negative	47	Female	Black	NA	No	ND	ND	Colonoscopy	Anal Disorders
GI	022-09-1072	Blood+Colon	TCR	Positive	38	Female	Black	6	Yes	20	19.02	Colonoscopy	TB
GI	022-09-1073	Blood+Colon	TCR	Negative	49	Male	Indian	NA	No	ND	ND	Colonoscopy	Polyps
GI	022-09-1075	Blood+Colon	TCR	Negative	60	Male	Coloured	NA	No	ND	ND	Colonoscopy	Polyps
GI	022-09-1076	Blood+Colon	TCR	Positive	36	Female	Black	4	Yes	20	ND	Colonoscopy	cancer possible
GI	022-09-1077	Blood+Colon	TCR	Negative	36	Male	Black	NA	No	ND	ND	Colonoscopy	liver lesions
GI	022-09-1078	Blood+Colon	TCR	Negative	58	Male	Coloured	NA	No	ND	ND	Colonoscopy	cancer
GI	022-09-1082	Blood+Colon	TCR	Positive	48	Female	Black	2	Yes	ND	ND	Colonoscopy	Proctitis
GI	022-09-1107	Blood	TCR	Negative	53	Male	Indian	NA	No	ND	ND	Colonoscopy	heart attack
GI	022-09-2074	Blood+Duodenum	TCR	Negative	38	Female	Black	NA	No	ND	ND	Endoscopy	vomitting
GI	022-09-2075	Duodenum	TCR	Negative	49	Female	Indian	NA	No	ND	ND	Endoscopy	chest pain
GI	022-09-2078	Duodenum	TCR	Negative	59	Male	Black	NA	No	ND	ND	Endoscopy	cancer
GI	022-09-2080	Blood+Duodenum	TCR	Negative	62	Male	Black	NA	No	ND	ND	Endoscopy	dysphagia
GI	022-09-2081	Blood+Duodenum	TCR	Negative	57	Female	Indian	NA	No	ND	ND	Endoscopy	vasular disease
GI	022-09-2082	Blood+Duodenum	TCR	Negative	63	Female	Black	NA	No	ND	ND	Endoscopy	dysphagia
GI	022-09-2083	Blood+Duodenum	TCR	Negative	46	Male	Indian	NA	No	ND	ND	Endoscopy	kidney failure
GI	022-09-2084	Blood+Duodenum	TCR	Positive	49	Female	Black	unknown	Yes	20	ND	Endoscopy	achalasia
GI	022-09-2085	Blood+Duodenum	TCR	Negative	30	Male	Indian	NA	No	ND	ND	Endoscopy	Hiatus
GI	022-09-3056	Blood+Duodenum	TCR	Positive	50	Female	Black	0	No	2200	ND	ERCP	gallstones
GI	022-09-3058	Duodenum	TCR	Negative	18	Female	Black	NA	No	ND	ND	ERCP	gallstones
GI	022-09-3059	Duodenum	TCR	Positive	53	Male	Black	11	Yes	ND	ND	ERCP	gallstones
GI	022-09-3060	Duodenum	TCR	Negative	34	Female	Black	NA	No	ND	ND	ERCP	gallstones
GI	022-09-3061	Blood+Duodenum	TCR	Positive	30	Female	Black	unknown		45000	ND	ERCP	gallstones
GI	022-09-3062	Duodenum	TCR	Positive	35	Female	Black	11	Yes	ND	ND	ERCP	pancreatitus
GI	022-09-3064	Blood+Duodenum	TCR	Negative	41	Female	Black	NA	No	ND	ND	ERCP	severe abdominal pain
GI	022-09-3068	Blood+Duodenum	TCR	Negative	30	Female	Coloured	NA	No	ND	ND	ERCP	gallstones
