# Supplementary material for: Unbiased Profiling Reveals Compartmentalization of Unconventional T-Cells Within the Intestinal Mucosa Irrespective of HIV Infection
Source: Front Immunol. 2020 Sep 30;11:579743. doi: 10.3389/fimmu.2020.579743 (PMC7561384; doi:10.3389/fimmu.2020.579743)
Supplement: Supplementary Table 2 — TCRs found in blood (n = 33). [file Table_2.xlsx]

## Sheet: 1069
count	freq	cdr3nt	cdr3aa	v	d	j	VEnd	DStart	DEnd	JStart
61	0.010590277777777778	TGCGGCACAGAGGGGTTTTATAACCAGGGAGGAAAGCTTATCTTC	CGTEGFYNQGGKLIF	TRAV30-1	TRDD1-1	TRAJ23-1	-1	12	-1	14
53	0.00920138888888889	TGCATCCTGAGAGACCAACCCTCAGGAACCTACAAATACATCTTT	CILRDQPSGTYKYIF	TRAV26-2	TRDD1	TRAJ40-1	14	17	-1	19
23	0.003993055555555555	TGTGCCTCTTCCTACGGGGGATCCATGTACACCGATAAACTCATCTTT	CASSYGGSMYTDKLIF	TRDV3-1	TRDD2-1	TRDJ1-1	-1	7	14	28
12	0.0020833333333333333	TGTGCTGTGAGAGATAGCAACTATCAGTTAATCTGG	CAVRDSNYQLIW	TRAV1-2	.	TRAJ33-1	-1	-1	-1	12
12	0.0020833333333333333	TGTGCTCTTGGGAACCCCCCTTTCCCGCCTCTACTTAGGGCTCAAGGGATGGATAAACTCATCTTT	CALGNPPFPPLLRAQGMDKLIF	TRDV1-1	TRDD1-1	TRDJ1-1	11	45	49	51
9	0.0015625	TGTGCAATGAGTTTTACCTAACTTTGGAAATGAGAAATTAACCTT	CAMSFT*LWK*EINL	TRAV12-3	TRDD2-1	TRAJ48-1	-1	11	12	14
9	0.0015625	TGTGCTGTGAGTGAGAGGCACTGCCAGTAAACTCACCTT	CAVSERHCQ*THL	TRAV8-6	TRDD1	TRAJ44-1	-1	14	-1	16
9	0.0015625	TGTGCAGCAAGTGACTCTGGGGCTGGGAGTTACCAACTCACTTTC	CAASDSGAGSYQLTF	TRAV13-1	.	TRAJ28-1	-1	-1	11	13
8	0.001388888888888889	TGTGTGGTGAGCGAGGGGCGAGGGAACAACAGACTCGCTTTT	CVVSEGRGNNRLAF	TRAV10-1	TRDD1-1	TRAJ7-1	12	14	17	21
8	0.001388888888888889	TGTGCTGTGTGGGGCCAGGCAGGAACTGCTCTGATCTTT	CAVWGQAGTALIF	TRAV21-1	TRDD1-1	TRAJ15-1	-1	9	-1	14
7	0.0012152777777777778	TGTGCTTTCATGACCCGCCTTGCTGGCAACAACCGTAAGCTGATTTGG	CAFMTRLAGNNRKLIW	TRAV38-1	TRDD2-1	TRAJ38-1	12	17	-1	20
7	0.0012152777777777778	TGCCTCGTGGGTCCATACTCTGGGGCTGGGAGTTACCAACTCACTTTC	CLVGPYSGAGSYQLTF	TRAV4-1	.	TRAJ28-1	-1	-1	11	13
7	0.0012152777777777778	TGTGTGGTGAGCGAGGGGCGAGGGAACAACAGACTCGCTTTTGGG	CVVSEGRGNNRLAFG	TRAV10-1	TRDD1-1	TRAJ6	12	14	17	43
6	0.0010416666666666667	TGCCTCCCACGGGAGGAGGAAACAAACTCACCTTTG	CLPREEETNSPL	TRAV4-1	.	TRAJ10-1	-1	-1	-1	5
6	0.0010416666666666667	TGTGCTGTGGTATAACAATGACATGCGCTTTGG	CAVV*Q*HALW	TRAV8-3	.	TRAJ43-1	-1	-1	9	11
6	0.0010416666666666667	TGTGCCGTGAGATATGGAGGAAGCCAAGGAAATCTCATCTTT	CAVRYGGSQGNLIF	TRAV12-2	TRDD1	TRAJ42-1	-1	10	-1	12
6	0.0010416666666666667	TGTGCAGCAACCCCACTCTGGGGCTGGGAGTTACCAACTCACTTT	CAATPLWGWELPTHF	TRAV13-1	TRDD2-1	TRAJ28-1	-1	10	11	14
6	0.0010416666666666667	TGTGCTCTGAGTGCCACGAACACCGACAAGCTCATCTTT	CALSATNTDKLIF	TRAV9-2	TRDD1	TRAJ34-1	12	15	-1	18
5	8.680555555555555E-4	TGTGCTCGAGCTAACTTTGGAAATGAGAAATTAACCTTT	CARANFGNEKLTF	TRAV8-3	TRDD1-1	TRAJ48-1	-1	6	-1	8
5	8.680555555555555E-4	TGTGCAGCAAGGGACAATGCCAGACTCATGTTT	CAARDNARLMF	TRAV23-1	TRDD1-1	TRAJ31-1	-1	11	-1	13
5	8.680555555555555E-4	TGTGCTGTGAGTGATCGGGAAACGGGCAGGAGAGCACTTACTTTT	CAVSDRETGRRALTF	TRAV8-4	TRDD1	TRAJ5-1	13	15	-1	17
5	8.680555555555555E-4	TCGCGAGGGGGATGACAAGATCATCTT	SRGG*QDHL	TRAV9-2	TRDD1	TRAJ30-1	0	6	-1	8
5	8.680555555555555E-4	TGTGCAGCAAACTATTATGGCGGTGCTACAAACAAGCTCATCTTT	CAANYYGGATNKLIF	TRAV29-1	TRDD1-1	TRAJ32-1	-1	10	-1	13
5	8.680555555555555E-4	TGTGCTCTGAGTGGGGACACCGACAAGCTCATCTTT	CALSGDTDKLIF	TRAV9-2	TRDD1-1	TRAJ34-1	-1	13	-1	16
5	8.680555555555555E-4	TGTGCTGTGGGTTCTGGGGCTGGGAGTTACCAACTCACTTTC	CAVGSGAGSYQLTF	TRAV8-3	.	TRAJ28-1	-1	-1	-1	12
5	8.680555555555555E-4	TGTGCAATGAGCTGGCCTCTAACGACTACAAGCTCAGCTTTG	CAMSWPLTTTSSAL	TRAV12-3	TRDD1-1	TRAJ20-1	-1	12	14	17
5	8.680555555555555E-4	TGTGCTCTGACTGATGTTAGCAACTATCAGTTAATCTGG	CALTDVSNYQLIW	TRAV19-1	.	TRAJ33-1	-1	-1	13	15
5	8.680555555555555E-4	TGTGCAGCAAGAGGGCTCTGGGGCTGGGAGTTACCAACTCACTTT	CAARGLWGWELPTHF	TRAV29-1	TRDD1-1	TRAJ28-1	10	12	-1	15
5	8.680555555555555E-4	TGTGCTGGGCCGAGGGAAGGAAATGAGAAATTAACCTTT	CAGPREGNEKLTF	TRAV35-1	TRDD1-1	TRAJ48-1	9	13	16	18
5	8.680555555555555E-4	TGTGCTGTGAGAGTCTACAAAGCTGCAGGCAACAAGCTAACTTTT	CAVRVYKAAGNKLTF	TRAV3-1	TRDD2-1	TRAJ17-1	12	14	-1	17
5	8.680555555555555E-4	TGTGCAATCCGACTCTGGGGCTGGGAGTTACCAACTCACTTTCGG	CAIRLWGWELPTHFR	TRAV12-3	TRDD1	TRAJ28-1	7	9	-1	11
5	8.680555555555555E-4	TGTGCAATGAGCAAGTCCTATGGTCAGAATTTTGTCTTT	CAMSKSYGQNFVF	TRAV12-3	TRDD3-1	TRAJ26-1	11	13	15	17
5	8.680555555555555E-4	TGTGCATTCTATGTTTTCTGGTGGCTACAATAAGCTGATTTTTGG	CAFYVFWWLQ*ADFW	TRAV12-3	TRDD2-1	TRAJ4-1	-1	6	8	11
5	8.680555555555555E-4	TGTGCTGGGCGGGAAATGACAAGATCATCTTTG	CAGREMTRSSL	TRAV35-1	TRDD1-1	TRAJ30-1	-1	10	-1	12
5	8.680555555555555E-4	TGTGCCGCCCATTCTGGGGGTTACCAGAAAGTTACCTTT	CAAHSGGYQKVTF	TRAV12-2	TRDD2-1	TRAJ13-1	-1	7	8	10
5	8.680555555555555E-4	TGTGCTGTGAGGAGGAAGCCAAGGAAATCTCATCTTTGG	CAVRRKPRKSHLW	TRAV21-1	.	TRAJ42-1	-1	-1	-1	10
5	8.680555555555555E-4	TGTGCAGCAAGCACTCTCGTCTCAGGAACCTACAAATACATCTTT	CAASTLVSGTYKYIF	TRAV23-1	TRDD1	TRAJ40-1	-1	13	14	20
5	8.680555555555555E-4	TGTGCAATGAGAGGAGGTGCTGACGGACTCACCTTT	CAMRGGADGLTF	TRAV12-3	.	TRAJ45-1	-1	-1	-1	10
5	8.680555555555555E-4	TGTGCTGTATAAGCGGTTTTCAGATGGCCAGAAGCTGCTCTTTGC	CAV*AVFRWPEAALC	TRAV21-1	TRDD1	TRAJ16-1	-1	8	10	14
5	8.680555555555555E-4	TGTGCCGTGAAGGGGGGAAGCCAAGGAAATCTCATCTTT	CAVKGGSQGNLIF	TRAV12-2	.	TRAJ42-1	-1	-1	10	12
4	6.944444444444445E-4	TGTGCCGTGACCCGACCTCAGGAACCTACAAATACATCTTTG	CAVTRPQEPTNTSL	TRAV8-1	TRDD2-1	TRAJ40-1	-1	10	-1	12
4	6.944444444444445E-4	TGTGCTGTGGGTTGAGGAAGCCAAGGAAATCTCATCTTT	CAVG*GSQGNLIF	TRAV8-3	.	TRAJ42-1	-1	-1	-1	11
4	6.944444444444445E-4	TGTGCTACGGACGGGCAGCAGTGCTTCCAAGATAATCTT	CATDGQQCFQDNL	TRAV17-1	TRDD1-1	TRAJ3-1	-1	13	-1	15
4	6.944444444444445E-4	TGTGCAGCAAGCGGTCTGGAAGGTAATGCAGGCAACATGCTCACCTTT	CAASGLEGNAGNMLTF	TRAV29-1	TRDD1-1	TRAJ39-1	12	15	18	23
4	6.944444444444445E-4	TGTGCTACGGCCCCCCCTGGGGCTGGGAGTTACCAACTCACTTTC	CATAPPGAGSYQLTF	TRAV17-1	TRDD2-1	TRAJ28-1	-1	10	11	14
4	6.944444444444445E-4	TGCCTCGTGGGGGCCGCAGGAACCTACAAATACATCTTT	CLVGAAGTYKYIF	TRAV4-1	TRDD1-1	TRAJ40-1	-1	11	-1	13
4	6.944444444444445E-4	TGCCTCGTGGGTGAAATGGCCCTGCAAGGCAACTGACCTTTG	CLVGEMALQGN*PL	TRAV4-1	TRDD1	TRAJ22-1	13	16	18	21
4	6.944444444444445E-4	TGTGCTGTGGGTGCGGGGGGCCAGAAGCTGCTCTTT	CAVGAGGQKLLF	TRAV8-3	TRDD1-1	TRAJ16-1	-1	14	-1	18
4	6.944444444444445E-4	TGTGCTCTGACCCCGAGAGGAGGAAGCTACATACCTACATTT	CALTPRGGSYIPTF	TRAV9-2	TRDD1	TRAJ6-1	9	14	15	17
4	6.944444444444445E-4	TGCCTCGTGGGTGACGGAAGACACACCTCTTGTCTTTGG	CLVGDGRHTSCLW	TRAV4-1	TRDD1-1	TRAJ29-1	-1	15	-1	18
4	6.944444444444445E-4	TGTGCTCTTTTTATGGAGGAAGCCAAGGAAATCTCATCTTTG	CALFMEEAKEISSL	TRDV1-1	.	TRAJ42-1	-1	-1	8	10
4	6.944444444444445E-4	TGTGCAGCAAGCATGTATCCACCGGTAACCAGTTCTATTTTG	CAASMYPPVTSSIL	TRAV23-1	TRDD1	TRAJ49-1	-1	13	14	19
4	6.944444444444445E-4	TGCATCCTGAGAAAGGGTCAGAATTTTGTCTTT	CILRKGQNFVF	TRAV26-2	.	TRAJ26-1	-1	-1	11	13
4	6.944444444444445E-4	TGTGCAGCAAGGAACACCGACAAGCTCATCTTT	CAARNTDKLIF	TRAV13-1	.	TRAJ34-1	-1	-1	10	12
4	6.944444444444445E-4	TGTGCTGTGAGAGACATCGAACTCAAATTCCGGGTATGCACTCAACTTCGG	CAVRDIELKFRVCTQLR	TRAV3-1	TRDD2-1	TRAJ41-1	-1	16	-1	18
4	6.944444444444445E-4	TGTGCTGGGCAGTTATCGTATTCAGGAGGAGGTGCTGACGGACTCACCTTT	CAGQLSYSGGGADGLTF	TRAV35-1	TRDD1	TRAJ45-1	11	14	15	17
4	6.944444444444445E-4	TGTGTCGACTCTGGGGCTGGGAGTTACCAACTCACTTTC	CVDSGAGSYQLTF	TRAV13-1	TRDD1	TRAJ28-1	3	5	-1	7
4	6.944444444444445E-4	TGTGCTGTGGAGCTGGAAGGACAGCTGGGGGAAATTGCAGTTTGG	CAVELEGQLGEIAVW	TRAV22-1	TRDD1-1	TRAJ24-1	12	24	31	38
4	6.944444444444445E-4	TGTGCTGGGCAGCTAAACAATGCCAGACTCATGTTT	CAGQLNNARLMF	TRAV35-1	TRDD2-1	TRAJ31-1	-1	12	-1	15
4	6.944444444444445E-4	TGTGCAATGAGCGCGAACAAAGCTGCAGGCAACAAGCTAACTTTT	CAMSANKAAGNKLTF	TRAV12-3	.	TRAJ17-1	-1	-1	12	14
4	6.944444444444445E-4	TGTGCTGTGAGAGACTATCAACTTCAACAAATTTTACTT	CAVRDYQLQQILL	TRAV3-1	TRDD1	TRAJ21-1	14	16	-1	18
4	6.944444444444445E-4	TGTGCAATGCGGCGGGGGGTTACCAGAAAGTTACCTTTG	CAMRRGVTRKLPL	TRAV12-3	TRDD1-1	TRAJ13-1	8	10	-1	12
4	6.944444444444445E-4	TGTGCCTGTGATCCCTGGGGGACATACACCGATAAACTCATCTTT	CACDPWGTYTDKLIF	TRDV2-1	TRDD1-1	TRDJ1-1	10	14	21	25
4	6.944444444444445E-4	TGTGCCGTGCAGCCCCCAGGCAACAAGCTAACTTTT	CAVQPPGNKLTF	TRAV12-2	TRDD2	TRAJ17-1	8	12	13	16
4	6.944444444444445E-4	TGTGCTGTGAGCCTCTCTGGGGCTGGGAGTTACCAACTCACTTTC	CAVSLSGAGSYQLTF	TRAV8-6	TRDD2-1	TRAJ28-1	-1	11	-1	14
4	6.944444444444445E-4	TGTGCTCTAATCCCGATGGATAGCAGCTATAAATTGATCTTC	CALIPMDSSYKLIF	TRAV16-1	TRDD2-1	TRAJ12-1	-1	10	12	14
4	6.944444444444445E-4	TGTGCTGGGCTCTCGGGGGCTGGGAGTTACCAACTCACTTTC	CAGLSGAGSYQLTF	TRAV35-1	.	TRAJ28-1	-1	-1	9	11
4	6.944444444444445E-4	TGTGCATGATGAGCCCCCCCATACTCTGGGGCTGGGAGTTACCAACTCACTTTC	CA**APPYSGAGSYQLTF	TRAV12-3	TRDD1-1	TRAJ28-1	5	7	9	19
4	6.944444444444445E-4	TGTGCTGTGAGTGATCTGCTCCCCGACAAGCTCATCTTT	CAVSDLLPDKLIF	TRAV8-6	TRDD1-1	TRAJ34-1	13	15	17	20
4	6.944444444444445E-4	TGTGCGCTACCGGGTTAATAGGAAACTGACATT	CALPG**ETDI	TRDV3-1	.	TRAJ61-1	-1	-1	-1	5
4	6.944444444444445E-4	TGTGCAATGAGAAAAAACGGGGGGGTTACCAGAAAGTTACCTTTG	CAMRKNGGVTRKLPL	TRAV14-1	TRDD1	TRAJ13-1	11	16	18	20
4	6.944444444444445E-4	TGTGCTTTAATTGCTGGTGGTACTAGCTATGGAAAGCTGACATTT	CALIAGGTSYGKLTF	TRAV38-1	.	TRAJ52-1	-1	-1	7	9
4	6.944444444444445E-4	TGTGCAGCAAGCAGGGGATGCTCAACTTTG	CAASRGCSTL	TRAV23-1	TRDD1-1	TRAJ60-1	-1	13	-1	16
4	6.944444444444445E-4	TGCGGCACAGCCCCATTCTGGGGGTTACCAGAAAGTTACCTTTGG	CGTAPFWGLPESYLW	TRAV30-1	TRDD2-1	TRAJ13-1	-1	10	11	14
4	6.944444444444445E-4	TGTGCTGTGAGACGCAGTAACAATGCCAGACTCATGTTT	CAVRRSNNARLMF	TRAV3-1	TRDD1-1	TRAJ31-1	-1	12	13	15
4	6.944444444444445E-4	TGTGCAGGCCAGCGTCTATGGTCAGAATTTTGTCTTTGG	CAGQRLWSEFCLW	TRAV25-1	TRDD2-1	TRAJ26-1	-1	8	10	15
4	6.944444444444445E-4	TGTGTTGTGAGTGATCAAAGCTGCAGGCAACAAGCTAACTTTTGG	CVVSDQSCRQQANFW	TRAV8-2	.	TRAJ17-1	-1	-1	-1	11
4	6.944444444444445E-4	TGTGGTCGGAGGAGAGAGATGACAAGATCATCTTTG	CGRRREMTRSSL	TRAV12-3	TRDD1-1	TRAJ30-1	3	7	9	12
4	6.944444444444445E-4	TGTGCTCGTCTAACGACTACAAGCTCAGCTTTG	CARLTTTSSAL	TRAV16-1	.	TRAJ20-1	-1	-1	6	8
4	6.944444444444445E-4	TGTGCTGTGCAGGCCGAGGCAGGAGGAAGCTACATACCTACATTT	CAVQAEAGGSYIPTF	TRAV20-1	TRDD1	TRAJ6-1	12	17	-1	19
4	6.944444444444445E-4	TGTGCTCCTAGATCTAGGCTCAACCCTGGGGAGGCTATACTTTGG	CAPRSRLNPGEAILW	TRAV35-1	TRDD2-1	TRAJ18-1	-1	6	9	15
4	6.944444444444445E-4	TGTGTGGTGAACATTGGGAGACTCTGGGGCTGGGAGTTACCAACTCACTTT	CVVNIGRLWGWELPTHF	TRAV12-1	TRDD1-1	TRAJ28-1	12	14	-1	18
4	6.944444444444445E-4	TGTGCAGCAATTACAGAGATGACAAGATCATCTTTG	CAAITEMTRSSL	TRAV29-1	TRDD2-1	TRAJ30-1	-1	10	-1	12
3	5.208333333333333E-4	TGTGCTGTGGAGTGGACTGGAGGCTTCAAAACTATCTTT	CAVEWTGGFKTIF	TRAV2-1	TRDD1-1	TRAJ9-1	-1	12	-1	15
3	5.208333333333333E-4	TGTGCTGTGAATGAATTATGGAGGAAGCCAAGGAAATCTCATCTT	CAVNELWRKPRKSHL	TRAV2-1	TRDD3-1	TRAJ42-1	-1	9	-1	11
3	5.208333333333333E-4	TGTGCTGGGATGGATAGCAACTATCAGTTAATCTGG	CAGMDSNYQLIW	TRAV1-2	TRDD1-1	TRAJ33-1	-1	7	-1	10
3	5.208333333333333E-4	TGTGCTGTGAGGGATAGCAACTATCAGTTAATCTGG	CAVRDSNYQLIW	TRAV1-2	.	TRAJ33-1	-1	-1	-1	11
3	5.208333333333333E-4	TGTGCCGTGAATGCGACGGGGAAGCCAAGGAAATCTCATCTTTGG	CAVNATGKPRKSHLW	TRAV8-1	TRDD1	TRAJ42-1	13	15	-1	17
3	5.208333333333333E-4	TGTGCTGTGAGATCCCTAGATGGCCAGAAGCTGCTCTTT	CAVRSLDGQKLLF	TRAV1-2	TRDD2-1	TRAJ16-1	11	14	-1	17
3	5.208333333333333E-4	TGTGCTGTGAAGGATAGCAACTATCAGTTAATCTGG	CAVKDSNYQLIW	TRAV1-2	.	TRAJ33-1	-1	-1	9	11
3	5.208333333333333E-4	TGTGCAGCCCTACCGAGGAATATGGAAACAAACTGGTCTTTG	CAALPRNMETNWSL	TRAV29-1	TRDD2-1	TRAJ47-1	-1	8	13	16
3	5.208333333333333E-4	TGTGCTGTGAGTGATCGGGGAGGAAAGCTTATCTTC	CAVSDRGGKLIF	TRAV8-4	.	TRAJ23-1	-1	-1	13	15
3	5.208333333333333E-4	TGCGCTGTGAACCAGACTCATGTTTGG	CAVNQTHVW	TRAV1-1	.	TRAJ31-1	-1	-1	9	11
3	5.208333333333333E-4	TGTGCTGTGAGTGTTTAACCAGGGAGGAAAGCTTATCTT	CAVSV*PGRKAYL	TRAV8-4	.	TRAJ23-1	-1	-1	-1	13
3	5.208333333333333E-4	TGTGCAGCAAGCGGGCGAATATGGAAACAAACTGGTCTT	CAASGRIWKQTGL	TRAV23-1	TRDD1-1	TRAJ47-1	-1	12	14	16
3	5.208333333333333E-4	TGCATCGTCAGAGCTCTGAATATGGAAACAAACTGGTCTTTG	CIVRALNMETNWSL	TRAV26-1	TRDD1	TRAJ47-1	-1	13	14	17
3	5.208333333333333E-4	TGTGCTCTGATTCTTTATAACCAGGGAGGAAAGCTTATCTTC	CALILYNQGGKLIF	TRAV9-2	TRDD2-1	TRAJ23-1	-1	10	-1	13
3	5.208333333333333E-4	TGCATCGTCAGAGTGTTCTGGTTCTGCAAGGCAACTGACCTTTGG	CIVRVFWFCKATDLW	TRAV26-1	.	TRAJ22-1	-1	-1	-1	13
3	5.208333333333333E-4	TGCATCGTCAGATTCACCTTAGGGCTGGTGGTACTAGCTATGGAAAGCTGACATTTG	CIVRFTLGLVVLAMES*HL	TRAV26-1	TRDD2-1	TRAJ52-1	11	16	19	23
3	5.208333333333333E-4	TGTGCTCTGAGTGGGGCTAATACTGGAGGCTTCAAAACTATCTTT	CALSGANTGGFKTIF	TRAV19-1	.	TRAJ9-1	-1	-1	16	18
3	5.208333333333333E-4	TGTGCAGCAAGGAATTATGGAGGAAGCCAAGGAAATCTCATCTTT	CAARNYGGSQGNLIF	TRAV13-1	.	TRAJ42-1	-1	-1	-1	11
3	5.208333333333333E-4	TGTGCTGTGAGTGTTAGGACATGGATAGCAACTATCAGTTAATCTGGG	CAVSVRTWIATIS*SG	TRAV8-4	TRDD1	TRAJ33-1	12	16	18	21
3	5.208333333333333E-4	TGTGCAGGAGCTTTATAACCAGGGAGGAAAGCTTATCTT	CAGAL*PGRKAYL	TRAV27-1	.	TRAJ23-1	-1	-1	-1	9
3	5.208333333333333E-4	TGTGCAATCAACGGGAGGCTTTGGGAATGTGCTGCATTG	CAINGRLWECAAL	TRAV12-3	TRDD1-1	TRAJ35-1	7	12	-1	15
3	5.208333333333333E-4	TGTGCTGTGGGGTGGTATGGAGGAAGCCAAGGAAATCTCATCTTT	CAVGWYGGSQGNLIF	TRAV21-1	TRDD1-1	TRAJ42-1	8	12	-1	15
3	5.208333333333333E-4	TGCATCGTCAGAGACTATGGTCAGAATTTTGTCTTT	CIVRDYGQNFVF	TRAV26-1	.	TRAJ26-1	-1	-1	-1	13
3	5.208333333333333E-4	TGTGCTCTGAGTCTTACCTCAGGAACCTACAAATACATCTTT	CALSLTSGTYKYIF	TRAV9-2	TRDD1	TRAJ40-1	-1	12	-1	14
3	5.208333333333333E-4	TGTGCTCTCGATTCAGGAGGAGGTGCTGACGGACTCACCTTT	CALDSGGGADGLTF	TRAV8-3	TRDD1	TRAJ45-1	-1	6	7	10
3	5.208333333333333E-4	TGTGCTGTTGGAATATGGAAACAAACTGGTCTT	CAVGIWKQTGL	TRAV22-1	.	TRAJ47-1	-1	-1	-1	8
3	5.208333333333333E-4	TGTGCTCTCTCAGGAAACACACCTCTTGTCTTT	CALSGNTPLVF	TRAV9-2	.	TRAJ29-1	-1	-1	7	9
3	5.208333333333333E-4	TGCCTATATAGGGGGGAAGCCAAGGAAATCTCATCTTTG	CLYRGEAKEISSL	TRAV3-1	TRDD2	TRAJ42-1	-1	2	5	11
3	5.208333333333333E-4	TGTGTTGTGAGTGAAAGGGACAGCTGGGGGAAATTGCAGTTT	CVVSERDSWGKLQF	TRAV8-2	TRDD1-1	TRAJ24-1	13	23	30	37
3	5.208333333333333E-4	TGTGCTGTGAGTATGGAATATGGAAACAAACTGGTCTTT	CAVSMEYGNKLVF	TRAV8-6	.	TRAJ47-1	-1	-1	11	13
3	5.208333333333333E-4	TGTGCTGTCACCCGAAATACTGGAGGCTTCAAAACTATCTTT	CAVTRNTGGFKTIF	TRAV41-1	TRDD2-1	TRAJ9-1	-1	10	11	13
3	5.208333333333333E-4	TGTGCTGTGAAAGATAACAATGCCAGACTCATGTTT	CAVKDNNARLMF	TRAV21-1	TRDD3-1	TRAJ31-1	-1	10	11	13
3	5.208333333333333E-4	TGTGTGGGGACTGGAGGCTTCAAAACTATCTTT	CVGTGGFKTIF	TRAV12-1	TRDD1-1	TRAJ9-1	-1	7	-1	9
3	5.208333333333333E-4	TGTGCAGCAAGCAGTGGCTCTAGGTTGACCTTT	CAASSGSRLTF	TRAV23-1	.	TRAJ58-1	-1	-1	-1	8
3	5.208333333333333E-4	TGTGCTGTTTGGAGGCTCAACCCTGGGGAGGCTATACTT	CAVWRLNPGEAIL	TRAV8-3	TRDD1	TRAJ18-1	7	9	-1	11
3	5.208333333333333E-4	TGTGCAGGTAACGTTCTGGTTCTGCAAGGCAACTGACCTTTG	CAGNVLVLQGN*PL	TRAV25-1	TRDD1-1	TRAJ22-1	7	10	-1	13
3	5.208333333333333E-4	TGTGCAGCAAGCGACCTAGTAATGCAGGCAACATGCTCACCTTTG	CAASDLVMQATCSPL	TRAV29-1	TRDD2-1	TRAJ39-1	-1	13	-1	16
3	5.208333333333333E-4	TGTGCTGTATTAATGCTGGTGGTACTAGCTATGGAAAGCTGACATTTG	CAVLMLVVLAMES*HL	TRAV21-1	TRDD1	TRAJ52-1	-1	8	-1	10
3	5.208333333333333E-4	TGTGCAGCAAGCGTAGTAACTATGGTCAGAATTTTGTCTTTG	CAASVVTMVRILSL	TRAV29-1	TRDD3-1	TRAJ26-1	-1	13	-1	16
3	5.208333333333333E-4	GGCTGACAGCTGGGGGAAATTGCAGTT	G*QLGEIAV	TRAV21-1	TRDD1-1	TRAJ24-1	-1	9	16	23
3	5.208333333333333E-4	TGTGCTGTGAGTTAACACAGGCTTTCAGAAACTTGTATT	CAVS*HRLSETCI	TRAV8-4	.	TRAJ8-1	-1	-1	-1	11
3	5.208333333333333E-4	TGTGCAGCAACCGGAACACCGACAAGCTCATCTTTG	CAATGTPTSSSL	TRAV23-1	TRDD1	TRAJ34-1	9	12	-1	14
3	5.208333333333333E-4	TGTGCTGGCTACCTTTATAACCAGGGAGGAAAGCTTATCTTC	CAGYLYNQGGKLIF	TRAV35-1	TRDD2-1	TRAJ23-1	-1	8	-1	13
3	5.208333333333333E-4	TGCATCGCCCTATGAACAGAGATGACAAGATCATCTTTG	CIAL*TEMTRSSL	TRAV26-1	TRDD2-1	TRAJ30-1	6	8	-1	12
3	5.208333333333333E-4	TGTGCTGTGATCGACGGGAACAATGCCAGACTCATGTTT	CAVIDGNNARLMF	TRAV3-1	TRDD1-1	TRAJ31-1	9	15	-1	18
3	5.208333333333333E-4	TGTGCAGCAAGCATTTCAAGATGGCCAGAAGCTGCTCTT	CAASISRWPEAAL	TRAV23-1	TRDD2-1	TRAJ16-1	12	14	16	18
3	5.208333333333333E-4	TGTGCAGCAAGTAGGACGGGAGGAGGAAACAAACTCACCTTT	CAASRTGGGNKLTF	TRAV13-1	TRDD1-1	TRAJ10-1	-1	13	-1	15
3	5.208333333333333E-4	TGTGCAGCAAGCCCTTCCTTAGGTAACCAGTTCTATTTT	CAASPSLGNQFYF	TRAV29-1	TRDD2-1	TRAJ49-1	-1	12	18	21
3	5.208333333333333E-4	TGTGCAGCACACGGAGCGAACACCGGTAACCAGTTCTATTTT	CAAHGANTGNQFYF	TRAV29-1	TRDD1-1	TRAJ49-1	8	12	14	17
3	5.208333333333333E-4	TGTGCAGGACCCCCTACCGGCACTGCCAGTAAACTCACCTTT	CAGPPTGTASKLTF	TRAV27-1	TRDD2-1	TRAJ44-1	-1	9	10	14
3	5.208333333333333E-4	TGTGCAATGAGCGCGGTTGACAGCTGGGGGAAATTGCAGTTT	CAMSAVDSWGKLQF	TRAV12-3	TRDD1-1	TRAJ24-1	12	23	30	37
3	5.208333333333333E-4	TGTGCTGCAGGTAGCAACGACAAGCTCATCTTT	CAAGSNDKLIF	TRAV8-3	TRDD3-1	TRAJ34-1	6	11	-1	14
3	5.208333333333333E-4	TGCCTCGTGGAGGGGCGGTGCTACAAACAAGCTCATCTT	CLVEGRCYKQAHL	TRAV4-1	TRDD1	TRAJ32-1	9	11	-1	13
3	5.208333333333333E-4	TGTGCCGTGAATGAGTACAGCAGTGCTTCCAAGATAATCTTT	CAVNEYSSASKIIF	TRAV8-1	.	TRAJ3-1	-1	-1	-1	12
3	5.208333333333333E-4	TGTGCCGTGGACATACGGGGTAGGAGCAACTATCAGTTAATCTGG	CAVDIRGRSNYQLIW	TRAV39-1	TRDD1-1	TRAJ33-1	12	16	19	24
3	5.208333333333333E-4	TGTGCTGTCCTTGTTTTCAGATGGCCAGAAGCTGCTCTT	CAVLVFRWPEAAL	TRAV8-3	TRDD2-1	TRAJ16-1	-1	8	-1	12
3	5.208333333333333E-4	TGTGCAGCAACGGCGACGGCAGCTGGGGGAAATTGCAGTTTG	CAATATAAGGNCSL	TRAV23-1	TRDD1-1	TRAJ24-1	9	22	29	36
3	5.208333333333333E-4	TGTGCAGCGCCTCGGGGGGTCAGAATTTTGTCTTTG	CAAPRGVRILSL	TRAV23-1	TRDD1-1	TRAJ26-1	7	13	-1	17
3	5.208333333333333E-4	TGTGCTGTGCAGTACTATACTGGAGGCTTCAAAACTATCTTT	CAVQYYTGGFKTIF	TRAV20-1	TRDD1	TRAJ9-1	11	13	-1	16
3	5.208333333333333E-4	TGTTGGGAATGTGCTGCATTG	CWECAAL	TRAV1-1	.	TRAJ35-1	-1	-1	-1	2
3	5.208333333333333E-4	TGCATCCTGACTGAGATCTAACTTTGGAAATGAGAAATTAACCTT	CILTEI*LWK*EINL	TRAV26-2	TRDD1-1	TRAJ48-1	-1	10	12	15
3	5.208333333333333E-4	TGCCTCGTGGGTGACGAGGGAACAGAGATGACAAGATCATCTTTG	CLVGDEGTEMTRSSL	TRAV4-1	TRDD1	TRAJ30-1	14	17	-1	19
3	5.208333333333333E-4	TGTGCTCTAAATAATGCAGGCAACATGCTCACCTTT	CALNNAGNMLTF	TRAV16-1	.	TRAJ39-1	-1	-1	-1	9
3	5.208333333333333E-4	TGTGCTGTACTAAACGACTACAAGCTCAGCTTT	CAVLNDYKLSF	TRAV1-2	TRDD1	TRAJ20-1	-1	8	10	12
3	5.208333333333333E-4	TGTGCTGTGAAGGGAGGCTTCAAAACTATCTTT	CAVKGGFKTIF	TRAV8-6	TRDD3-1	TRAJ9-1	-1	10	-1	12
3	5.208333333333333E-4	CCTAATGGGTACTATGGTCAGAATTTTGTCTTT	PNGYYGQNFVF	TRAV25-1	TRDD1	TRAJ26-1	-1	5	8	10
3	5.208333333333333E-4	TGTGCTGTGAGAGACAGGAGCGGAAACAAGCTCATCTTT	CAVRDRSGNKLIF	TRAV3-1	TRDD1-1	TRAJ32-1	-1	16	18	23
3	5.208333333333333E-4	TGTGCTGTGGGCTGATTGAAAACCTCCTACGACAAGGTGATATTT	CAVG*LKTSYDKVIF	TRAV8-3	TRDD1-1	TRAJ50-1	-1	11	13	16
3	5.208333333333333E-4	TGTGCAGGCTCCGACGTAGCGGGAGGAACCTACAAATACATCTTT	CAGSDVAGGTYKYIF	TRAV23-1	TRDD1	TRAJ40-1	6	20	-1	23
3	5.208333333333333E-4	TGTGCTGTGATGACAACTGACAGCTGGGGGAAATTGCAGTTT	CAVMTTDSWGKLQF	TRAV20-1	TRDD1-1	TRAJ24-1	8	23	30	37
3	5.208333333333333E-4	TGTGCTGTGAGAGACATAACTGGGGGTTACCAGAAAGTTACCTTT	CAVRDITGGYQKVTF	TRAV3-1	TRDD1	TRAJ13-1	-1	16	17	19
3	5.208333333333333E-4	TGTGCCTTTACCGGCTTTGGAAATGAGAAATTAACCTTT	CAFTGFGNEKLTF	TRAV24-1	TRDD1	TRAJ48-1	9	12	-1	14
3	5.208333333333333E-4	TGTGCTGCCTTACCGGTAACCAGTTCTATTTTG	CAALPVTSSIL	TRAV41-1	TRDD2-1	TRAJ49-1	-1	7	-1	11
3	5.208333333333333E-4	TGTGCAGAGAATATGAGGACAAGAGGCTCAACCCTGGGGAGGCTATACTTT	CAENMRTRGSTLGRLYF	TRAV13-2	TRDD1-1	TRAJ18-1	12	16	18	21
3	5.208333333333333E-4	TGTGCTGTGAGTCGTAACTATGGTCAGAATTTTGTCTTT	CAVSRNYGQNFVF	TRAV3-1	TRDD1	TRAJ26-1	10	12	-1	14
3	5.208333333333333E-4	TGTGTGGTGAGGTTGCTCAACCCTGGGGAGGCTATACTT	CVVRLLNPGEAIL	TRAV12-1	TRDD1	TRAJ18-1	-1	10	11	14
3	5.208333333333333E-4	TGTGCTGTGGAGACTGTGGCTATGGTCAGAATTTTGTCTTTG	CAVETVAMVRILSL	TRAV22-1	TRDD1-1	TRAJ26-1	-1	12	15	19
3	5.208333333333333E-4	TGTGCAGCAAGGGTGGAACGTGGCTGGGAGTTACCAACTCACTTT	CAARVERGWELPTHF	TRAV29-1	TRDD1	TRAJ28-1	10	13	15	19
3	5.208333333333333E-4	TGTGCAGAGATGGCCAGAAGCTGCTCTTTG	CAEMARSCSL	TRAV13-2	.	TRAJ16-1	-1	-1	-1	7
3	5.208333333333333E-4	TGTGCTGGGTGGAAGGGCTTTGGAAATGAGAAATTAACCTTT	CAGWKGFGNEKLTF	TRAV12-3	TRDD1-1	TRAJ48-1	-1	5	8	17
3	5.208333333333333E-4	TGTGCTGTGAGAGACTATGGTCAGAATTTTGTCTTT	CAVRDYGQNFVF	TRAV3-1	.	TRAJ26-1	-1	-1	-1	13
3	5.208333333333333E-4	TGTGCTGCCTCTGGCAACACAGGCAAACTAATCTTT	CAASGNTGKLIF	TRAV21-1	.	TRAJ37-1	-1	-1	-1	5
3	5.208333333333333E-4	TGTGCAGAGAGATCCTGAGCCAGGGCGGATCTGAAAAGCTGGTCTTTG	CAERS*ARADLKSWSL	TRAV13-2	TRDD2-1	TRAJ57-1	9	12	15	20
3	5.208333333333333E-4	TGTGCTGTGAGAGACGGCCCCTCGGGCAACACAGGCAAACTAATCTTT	CAVRDGPSGNTGKLIF	TRAV3-1	TRDD1	TRAJ37-1	-1	15	16	20
3	5.208333333333333E-4	TGTGCAGGAACACCCCCGGGATGCTGGTGGTACTAGCTATGGAAAGCTGACATTTGG	CAGTPPGCWWY*LWKADIW	TRAV13-2	TRDD1	TRAJ52-1	6	17	-1	20
3	5.208333333333333E-4	TGTGTGGTGAACCCCCCATCAGGAGGAAGCTACATACCTACATTT	CVVNPPSGGSYIPTF	TRAV12-1	TRDD2-1	TRAJ6-1	-1	12	13	16
3	5.208333333333333E-4	TGTGCTGTGAGTGATCCGGGGAACTATGGTCAGAATTTTGTCTTT	CAVSDPGNYGQNFVF	TRAV8-6	TRDD1-1	TRAJ26-1	13	17	-1	21
3	5.208333333333333E-4	TGTGCAGCCTCAGGAACCTACAAATACATCTTT	CAASGTYKYIF	TRAV25-1	.	TRAJ40-1	-1	-1	-1	7
3	5.208333333333333E-4	TGTGCTGTGAGCGGAAGCTGCAGGCAACAAGCTAACTTT	CAVSGSCRQQANF	TRAV3-1	TRDD1-1	TRAJ17-1	10	12	-1	14
3	5.208333333333333E-4	TGTGCTGTGAGTGATCACGATTATGGCGGTGCTACAAACAAGCTCATCTTT	CAVSDHDYGGATNKLIF	TRAV8-6	TRDD1-1	TRAJ32-1	13	16	-1	19
3	5.208333333333333E-4	TGTGCAGGAGGATAGCGGGGCGACAGAGGCTCAACCCTGGGGAGGCTATACTTT	CAGG*RGDRGSTLGRLYF	TRAV27-1	TRDD1	TRAJ18-1	9	16	-1	20
3	5.208333333333333E-4	TGTGTGGTGAACAAAGGTTACCAGAAAGTTACCTTT	CVVNKGYQKVTF	TRAV12-1	TRDD3-1	TRAJ13-1	-1	13	-1	15
3	5.208333333333333E-4	TGTGCTGTGGCCCCCGGTGGTCAGAATTTTGTCTTT	CAVAPGGQNFVF	TRAV8-6	TRDD1	TRAJ26-1	8	15	-1	17
3	5.208333333333333E-4	TGTGCTGTGAGCCTTTAACACCGACAAGCTCATCTTTGG	CAVSL*HRQAHLW	TRAV8-4	TRDD2-1	TRAJ34-1	-1	11	-1	13
3	5.208333333333333E-4	TGTCCGCATGCTCACCTTTGG	CPHAHLW	TRAV8	TRDD1	TRAJ39-1	2	4	-1	6
3	5.208333333333333E-4	TGTGCAGGACGACTAAATTCCGGGTATGCACTCAACTTC	CAGRLNSGYALNF	TRAV27-1	TRDD1-1	TRAJ41-1	8	11	-1	14
3	5.208333333333333E-4	TGTGCTCTTGGGGAAAGGAGCCCGTGGACAGCAGTGCTTCCAAGATAATCTTTG	CALGERSPWTAVLPR*SL	TRDV1-1	TRDD1-1	TRAJ3-1	14	16	18	25
3	5.208333333333333E-4	TGTGCTGTGAGTGTCCCAGGAAGCTACATACCTACATTT	CAVSVPGSYIPTF	TRAV8-6	TRDD2-1	TRAJ6-1	-1	13	15	17
3	5.208333333333333E-4	TGTGCAGCAAGTATGAATCTGGGGCTGGGAGTTACCAACTCACTTTCG	CAASMNLGLGVTNSLS	TRAV13-1	TRDD1-1	TRAJ28-1	-1	13	-1	15
3	5.208333333333333E-4	TGTGCCGTGAACAAAGAAACCAGTGGCTCTAGGTTGACCTTT	CAVNKETSGSRLTF	TRAV12-2	.	TRAJ58-1	-1	-1	-1	13
3	5.208333333333333E-4	TGTGCTCTGAGTGAGACTAGAGCAGGAGGAAGCTACATACCTACATTT	CALSETRAGGSYIPTF	TRAV19-1	TRDD1	TRAJ6-1	-1	15	17	20
3	5.208333333333333E-4	TGTGCTCTAAAACCTCTGGCAACACAGGCAAACTAATCTTTG	CALKPLATQAN*SL	TRAV16-1	TRDD1	TRAJ37-1	9	11	-1	13
3	5.208333333333333E-4	TGTGCTGTGCATGTGTTCTCTGGCAACACAGGCAAACTAATCTTT	CAVHVFSGNTGKLIF	TRAV20-1	TRDD1	TRAJ37-1	-1	11	12	17
3	5.208333333333333E-4	TGCATCCTGTCCTACTACCGGGTTAATAGGAAACTGACATTT	CILSYYRVNRKLTF	TRAV26-2	TRDD2-1	TRAJ61-1	-1	9	-1	15
3	5.208333333333333E-4	TGTGCTGGACGAGAAGGAGGCTCTGGCAACACAGGCAAACTAATCTTT	CAGREGGSGNTGKLIF	TRAV35-1	TRDD1	TRAJ37-1	7	15	-1	18
3	5.208333333333333E-4	CGGGCTGAATTCCGGGTATGCACTCAACTTCGG	RAEFRVCTQLR	TRAV8-6	.	TRAJ41-1	-1	-1	-1	7
3	5.208333333333333E-4	TGTGCCGTGGACAAAATCAATGCAGGCAAATCAACCTTT	CAVDKINAGKSTF	TRAV39-1	TRDD3-1	TRAJ27-1	-1	13	-1	15
3	5.208333333333333E-4	TGTGCCGTCTTCAGGAAACACACCTCTTGTCTT	CAVFRKHTSCL	TRAV12-2	.	TRAJ29-1	-1	-1	7	9
3	5.208333333333333E-4	TGTGCTCTTGGGGAACTAGAACTCTGGGGCTGGGAGTTACCAACTCACTTT	CALGELELWGWELPTHF	TRDV1-1	TRDD1	TRAJ28-1	16	18	-1	20
3	5.208333333333333E-4	TGTGCCTTCTCCTATTATGGCGGTGCTACAAACAAGCTCATCTTT	CAFSYYGGATNKLIF	TRAV24-1	TRDD2-1	TRAJ32-1	7	9	-1	13
3	5.208333333333333E-4	TGTGCTCTTGGGGAACCTCCGTCTACCCTACTGGGGGAACCGATAAACTCATCTTTG	CALGEPPSTLLGEPINSSL	TRDV1-1	TRDD1-1	TRDJ1-1	15	29	-1	38
3	5.208333333333333E-4	TGTGCTCTTGGGGAACAACGAAGATAGAATCGTACTGGGGGTCCCCGTACACCGATAAACTCATCTTTG	CALGEQRR*NRTGGPRTPINSSL	TRDV1-1	TRDD1-1	TRDJ1-1	15	33	40	48
3	5.208333333333333E-4	TGTGCAATGAACCGGGCAGGAGAGCACTTACTTTTG	CAMNRAGEHLLL	TRAV12-3	TRDD1	TRAJ5-1	-1	10	-1	12
3	5.208333333333333E-4	TGTGCAGAGAGAAGGCAGGCAGGAACTGCTCTGATCTTT	CAERRQAGTALIF	TRAV5-1	TRDD1	TRAJ15-1	10	13	-1	15
3	5.208333333333333E-4	TGTGCAGCCAACCAGGCAGGAACTGCTCTGATCTTT	CAANQAGTALIF	TRAV13-1	.	TRAJ15-1	-1	-1	-1	7
3	5.208333333333333E-4	TGTGCGGAGCGAGCAGATAGCCAGGCAGGAACTGCTCTGATCTTT	CAERADSQAGTALIF	TRAV13-2	TRDD1-1	TRAJ15-1	8	15	-1	18
3	5.208333333333333E-4	TGTGCCGTGATCGGAAACCGGTAACCAGTTCTATTTTGG	CAVIGNR*PVLFW	TRAV12-2	TRDD1	TRAJ49-1	9	12	-1	14
3	5.208333333333333E-4	TGTGCCGTCCATGTCCGAGCTGGTGGCTACAATAAGCTGATTTTT	CAVHVRAGGYNKLIF	TRAV12-2	TRDD2-1	TRAJ4-1	7	13	15	19
3	5.208333333333333E-4	TGTGCTGGCCCCGCTCGGAATAACAATGCCAGACTCATGTTT	CAGPARNNNARLMF	TRAV35-1	TRDD1	TRAJ31-1	7	13	14	16
3	5.208333333333333E-4	CAATGCAGGCAAATCAACCTT	QCRQINL	TRAV17-1	TRDD1-1	TRAJ27-1	-1	-1	-1	-1
3	5.208333333333333E-4	TGTGCCGTGGGGTTCCGGGCAGGAACTGCTCTGATCTTT	CAVGFRAGTALIF	TRAV12-2	TRDD1-1	TRAJ15-1	-1	9	11	14
3	5.208333333333333E-4	TGTGCTGTCTAATCTTATAACACCGACAAGCTCATCTTT	CAV*SYNTDKLIF	TRAV1-2	TRDD2-1	TRAJ34-1	-1	8	10	12
3	5.208333333333333E-4	TGTGCCGTGTATGCCTCAGGAACCTACAAATACATCTTT	CAVYASGTYKYIF	TRAV12-2	TRDD1	TRAJ40-1	-1	9	-1	11
3	5.208333333333333E-4	ATGCAG	MQ	TRAV41-1	TRDD1-1	TRAJ26-1	-1	-1	-1	5
3	5.208333333333333E-4	TGCGCTGTGAAAAGGAAAGCTTATCTT	CAVKRKAYL	TRAV1-1	TRDD3-1	TRAJ23-1	-1	10	-1	12
3	5.208333333333333E-4	TGTGCTCTAGACATAGATGGGGCTGGGAGTTACCAACTCACTTTC	CALDIDGAGSYQLTF	TRAV6-1	TRDD3-1	TRAJ28-1	-1	13	15	17
3	5.208333333333333E-4	TGTGCAGACTAGCAATAACTCTGGTTTTGGAGAATATGGAAACAAACTGGTCTTTGG	CAD*Q*LWFWRIWKQTGLW	TRAV13-1	TRDD1	TRAJ47-1	6	20	23	31
3	5.208333333333333E-4	TGTGCTTCCGAACGGGATATGGAAACAAACTGGTCTTTG	CASERDMETNWSL	TRAV25-1	TRDD2-1	TRAJ47-1	-1	5	8	13
3	5.208333333333333E-4	TGTGCAGCAGGATGCATCGGTTTGGAAATGAGAAATTAACCTTTG	CAAGCIGLEMRN*PL	TRAV29-1	TRDD1-1	TRAJ48-1	-1	9	12	20
3	5.208333333333333E-4	TGTGCTGTGCTTTCGATATGGAAACAAACTGGTCTTTGG	CAVLSIWKQTGLW	TRAV22-1	TRDD2-1	TRAJ47-1	-1	9	11	15
3	5.208333333333333E-4	TGTGCAGCAAGCAGAGGCTTGGGGAGGTGCTGACGGACTCACCTT	CAASRGLGRC*RTHL	TRAV23-1	TRDD2-1	TRAJ45-1	12	17	-1	20
3	5.208333333333333E-4	TGTGCAGAGAATACTGGAGGCTTCAAAACTATCTTT	CAENTGGFKTIF	TRAV13-2	.	TRAJ9-1	-1	-1	-1	9
3	5.208333333333333E-4	TGTGCTCTGAGTGATCAAACCAGTGGCTCTAGGTTGACCTTT	CALSDQTSGSRLTF	TRAV9-2	TRDD2-1	TRAJ58-1	-1	14	-1	16
3	5.208333333333333E-4	TGTGCTGTGAGAGACTCGGTTATGGAGGAAGCCAAGGAAATCTCATCTTTG	CAVRDSVMEEAKEISSL	TRAV3-1	TRDD1	TRAJ42-1	14	17	-1	19
3	5.208333333333333E-4	TGTGTGGTGAACAAGGGCTTCAAAACTATCTTT	CVVNKGFKTIF	TRAV12-1	TRDD3-1	TRAJ9-1	-1	13	-1	15
3	5.208333333333333E-4	TGCATCGTCAGAGCTCTGTTTCTGGGGCTGGGAGTTACCAACTCACTTTCG	CIVRALFLGLGVTNSLS	TRAV26-1	TRDD1-1	TRAJ28-1	12	15	17	20
3	5.208333333333333E-4	TGTGCAGCAAGCAAGCGAGCTCATCTT	CAASKRAHL	TRAV23-1	TRDD3-1	TRAJ34-1	-1	13	-1	15
3	5.208333333333333E-4	TGTGCGTCCGTGGACACGGGCAGGAGAGCACTTACTTTT	CASVDTGRRALTF	TRAV9-2	TRDD2-1	TRAJ5-1	4	6	8	10
3	5.208333333333333E-4	TGTGCTGTGAGGGGAAACACCGACAAGCTCATCTTT	CAVRGNTDKLIF	TRAV8-4	TRDD1-1	TRAJ34-1	-1	11	-1	15
3	5.208333333333333E-4	TGTGCCCGCGGACGATAACACCGACAAGCTCATCTTTGG	CARGR*HRQAHLW	TRAV38-2	TRDD1-1	TRAJ34-1	4	9	11	14
3	5.208333333333333E-4	TGTGTGGCCCCTAACAATGCCAGACTCATGTTT	CVAPNNARLMF	TRAV12-1	TRDD2-1	TRAJ31-1	-1	7	8	11
3	5.208333333333333E-4	TGCGCTGATGGCCAGAAGCTGCTCTTT	CADGQKLLF	TRAV1-1	.	TRAJ16-1	-1	-1	-1	4
3	5.208333333333333E-4	TGTGCTCCCCCTAGATACAACTTCAACAAATTTTACTTT	CAPPRYNFNKFYF	TRAV9-2	TRDD2-1	TRAJ21-1	6	9	12	15
3	5.208333333333333E-4	TGTGCTGTGAGAAGGCCTCAGGGATCTAACTTTGGAAATGAGAAATTAACCTTT	CAVRRPQGSNFGNEKLTF	TRAV21-1	TRDD1	TRAJ48-1	10	20	-1	23
3	5.208333333333333E-4	TGTGCTGTGAGTGATACGACCTACCAACTCACTTTC	CAVSDTTYQLTF	TRAV8-4	TRDD1-1	TRAJ28-1	-1	14	17	21
3	5.208333333333333E-4	TGTGTTGTGAGCCCTACAGCAGTGCTTCCAAGATAATCTTTG	CVVSPTAVLPR*SL	TRAV8-2	TRDD2-1	TRAJ3-1	-1	11	12	14
3	5.208333333333333E-4	TGTGCAGCAATTCCGATATCTGGGGCTGGGAGTTACCAACTCACTTTC	CAAIPISGAGSYQLTF	TRAV29-1	TRDD1	TRAJ28-1	9	14	-1	18
3	5.208333333333333E-4	TGTGCTGTGAGAGACAGTCATTCTGGTGGCTACAATAAGCTGATTTTT	CAVRDSHSGGYNKLIF	TRAV3-1	TRDD2	TRAJ4-1	15	17	18	20
3	5.208333333333333E-4	TGTGCTCTAAGTGGTAGGTATAACAATGCCAGACTCATGTTT	CALSGRYNNARLMF	TRAV16-1	TRDD1	TRAJ31-1	-1	14	-1	16
3	5.208333333333333E-4	TGTGGTAAGGGCGGATCTGAAAAGCTGGTCTTT	CGKGGSEKLVF	TRAV25-1	.	TRAJ57-1	-1	-1	3	5
3	5.208333333333333E-4	TGTGAGACCGGCACTGCCAGTAAACTCACCTTT	CETGTASKLTF	TRAV16-1	.	TRAJ44-1	-1	-1	-1	4
3	5.208333333333333E-4	TGTGCTGTGAGAGGTCTCCGGGGTCAGAATTTTGTCTTT	CAVRGLRGQNFVF	TRAV3-1	TRDD2-1	TRAJ26-1	12	16	18	21
3	5.208333333333333E-4	TGTGCTGTTTCTTCAGGAGGAGGTGCTGACGGACTCACCTTT	CAVSSGGGADGLTF	TRAV20-1	.	TRAJ45-1	-1	-1	7	9
3	5.208333333333333E-4	TGTGTGGTGAACAAAATAGAGACACGGGCAGGAGAGCACTTACTTTTG	CVVNKIETRAGEHLLL	TRAV12-1	TRDD3-1	TRAJ5-1	-1	13	18	20
3	5.208333333333333E-4	TGTGCCTTCCTTAATAATGCAGGCAACATGCTCACCTTT	CAFLNNAGNMLTF	TRAV24-1	TRDD2-1	TRAJ39-1	-1	8	-1	11
3	5.208333333333333E-4	TGTGTGGTGAACACGGGCAGGAGAGCACTTACTTTT	CVVNTGRRALTF	TRAV12-1	.	TRAJ5-1	-1	-1	-1	7
3	5.208333333333333E-4	CGGACTGGGAGTTACCAACTCACTTTC	RTGSYQLTF	TRAV10-1	.	TRAJ28-1	-1	-1	-1	1
3	5.208333333333333E-4	TGTGTGGTGGACCCCCCTGGGGGTATGGGAACAACAGACTCGCTTTTG	CVVDPPGGMGTTDSLL	TRAV10-1	TRDD1-1	TRAJ6	8	16	22	48
3	5.208333333333333E-4	TGTGTGGTGACCGTACTAACCCAGGAGGAGGTGCTGACGGACTCACCTTTG	CVVTVLTQEEVLTDSPL	TRAV10-1	TRDD1	TRAJ45-1	9	14	16	21
3	5.208333333333333E-4	TGTAATCAGGGAGCCCAGAAGCTGGTATTT	CNQGAQKLVF	TRAV27-1	.	TRAJ54-1	-1	-1	-1	3
3	5.208333333333333E-4	TGTGCTGGCCCCACATTAATAACTGACAGCTGGGGGAAATTGCAGTTT	CAGPTLITDSWGKLQF	TRAV35-1	TRDD1-1	TRAJ24-1	7	29	36	43
3	5.208333333333333E-4	TGTGCAGAAGGGTATGGGGCTGGGAGTTACCAACTCACTTTC	CAEGYGAGSYQLTF	TRAV25-1	TRDD1-1	TRAJ28-1	6	9	-1	12
3	5.208333333333333E-4	TGTGCTGGGCGTATACAACTTCAACAAATTTTACTTTGG	CAGRIQLQQILLW	TRAV35-1	TRDD1	TRAJ21-1	9	11	-1	13
3	5.208333333333333E-4	TGTGCAATGAGCAGGGGAGGAAGCTACATACCTACATTT	CAMSRGGSYIPTF	TRAV12-3	TRDD1	TRAJ6-1	11	13	-1	15
3	5.208333333333333E-4	TGTGCTGTCAAGAAACTAAGTGACAAGATCATCTTT	CAVKKLSDKIIF	TRAV41-1	TRDD3-1	TRAJ30-1	9	11	14	20
3	5.208333333333333E-4	TGTGTGGTGAGCACCTTCAGGATACAGCACCCTCACCTT	CVVSTFRIQHPHL	TRAV10-1	TRDD2-1	TRAJ11-1	-1	12	-1	15
3	5.208333333333333E-4	TGTGCTGGGTTAAATACTCTGGGGCTGGGAGTTACCAACTCACTTTCG	CAGLNTLGLGVTNSLS	TRAV3-1	TRDD1	TRAJ28-1	-1	7	8	13
3	5.208333333333333E-4	TGTGCTGTGATGGGGGGATAGCAGCTATAAATTGATCTT	CAVMGG*QL*IDL	TRAV21-1	TRDD1-1	TRAJ12-1	-1	10	-1	15
3	5.208333333333333E-4	TGTGCCTGTGAGGTGTACTGGGGGACCCGATACACCGATAAACTCATCTTT	CACEVYWGTRYTDKLIF	TRDV2-1	TRDD1-1	TRDJ1-1	10	16	24	31
3	5.208333333333333E-4	TGTGCTGTGAAGGAAGCTACATACCTACATTTG	CAVKEATYLHL	TRAV3-1	.	TRAJ6-1	-1	-1	-1	8
3	5.208333333333333E-4	TGTGCTGTGGGGTCTGGGGCTGGGAGTTACCAACTCACTTTC	CAVGSGAGSYQLTF	TRAV22-1	TRDD1-1	TRAJ28-1	-1	10	-1	12
3	5.208333333333333E-4	TGTGCTGGGCAGGCGTCTTATAACACCGACAAGCTCATCTTT	CAGQASYNTDKLIF	TRAV35-1	TRDD1-1	TRAJ34-1	11	13	-1	15
3	5.208333333333333E-4	TGTGCCGTGAACACAGCAGGAGGAAGCTACATACCTACATTT	CAVNTAGGSYIPTF	TRAV12-2	.	TRAJ6-1	-1	-1	-1	13
3	5.208333333333333E-4	TGTGCTCTTGGGGCACACTTCCTCTCTGGCAGTGAGGGGGATACGCGTGGTGGGGTAGGAAACTCATCTTTG	CALGAHFLSGSEGDTRGGVGNSSL	TRDV1-1	TRDD1-1	TRDJ1-1	12	35	44	59
3	5.208333333333333E-4	TGCCTCGTGGGTCCGGATAGCAGCTATAAATTGATCTTC	CLVGPDSSYKLIF	TRAV4-1	TRDD2-1	TRAJ12-1	-1	12	-1	14
3	5.208333333333333E-4	CTTACCAACTCACTTTCG	LTNSLS	TRAV12-2	.	TRAJ28-1	-1	-1	-1	1
3	5.208333333333333E-4	TGTGCCTGTGACAATCTGGGGGATACGGGCACCGATAAACTCATCTTT	CACDNLGDTGTDKLIF	TRDV2-1	TRDD1-1	TRDJ1-1	12	15	26	29
3	5.208333333333333E-4	TGTGCTGCCAAAGGCCAACCAGGCAGGAACTGCTCTGATCTTTGG	CAAKGQPGRNCSDLW	TRAV21-1	TRDD2	TRAJ15-1	-1	7	9	14
3	5.208333333333333E-4	TGTGCCTTTATCGCATTCTAGGCCCAGATGGGGGATAAAGACCGAGCCGATAAACTCATCTTT	CAFIAF*AQMGDKDRADKLIF	TRDV3-1	TRDD1-1	TRDJ1-1	9	28	36	46
3	5.208333333333333E-4	TGCATCGTCAGAGTCGGCACCAATGCAGGCAAATCAACCTTT	CIVRVGTNAGKSTF	TRAV26-1	.	TRAJ27-1	-1	-1	15	17
3	5.208333333333333E-4	TGTGCTCCCTTGGGCTGCTCTTTG	CAPLGCSL	TRAV8-6	TRDD2-1	TRAJ16-1	5	7	10	13
2	3.4722222222222224E-4	TGTGCTGTGGGACCCGCGGAATATGGAAACAAACTGGTCTTT	CAVGPAEYGNKLVF	TRAV2-1	TRDD2-1	TRAJ47-1	9	11	13	17
2	3.4722222222222224E-4	TGTGCTGTGGGGACCTCAACTGACAGCTGGGGGAAATTGCAGTTT	CAVGTSTDSWGKLQF	TRAV2-1	TRDD1-1	TRAJ24-1	9	26	33	40
2	3.4722222222222224E-4	TGTGCTGTCCGATTTTCTGGTGGCTACAATAAGCTGATTTTT	CAVRFSGGYNKLIF	TRAV1-2	TRDD1	TRAJ4-1	7	10	-1	12
2	3.4722222222222224E-4	TGTGCTGAAATGGGCTACAAGCTCAGCTTT	CAEMGYKLSF	TRAV2-1	TRDD3-1	TRAJ20-1	-1	7	10	12
2	3.4722222222222224E-4	TGTGCTGTGAAGGCTGGGAGCTTCAAAACTATCTTT	CAVKAGSFKTIF	TRAV1-2	TRDD1-1	TRAJ9-1	9	13	17	19
2	3.4722222222222224E-4	TGCGCTGTGGACATGACAGCTGGGGGAAATTGCAGTTTG	CAVDMTAGGNCSL	TRAV1-1	TRDD1-1	TRAJ24-1	8	19	26	33
2	3.4722222222222224E-4	TGTGCTGTCGTTTCTAACGACTACAAGCTCAGCTTT	CAVVSNDYKLSF	TRAV1-2	TRDD1	TRAJ20-1	-1	8	9	11
2	3.4722222222222224E-4	TGTGCTGTGGAGGAAGGCCAGGAAACACACCTCTTGTCTTTG	CAVEEGQETHLLSL	TRAV2-1	TRDD1	TRAJ29-1	13	15	16	18
2	3.4722222222222224E-4	TGCGCTGTGAGAGATTCTGGGGGTTACCAGAAAGTTACCTTT	CAVRDSGGYQKVTF	TRAV1-1	.	TRAJ13-1	-1	-1	-1	13
2	3.4722222222222224E-4	TGTGCTGCTATGGATAGCAACTATCAGTTAATCTGG	CAAMDSNYQLIW	TRAV1-2	TRDD2-1	TRAJ33-1	-1	7	-1	10
2	3.4722222222222224E-4	TGTGCTGTGAGGCACATGGAATATGGAAACAAACTGGTCTTT	CAVRHMEYGNKLVF	TRAV8-4	TRDD1	TRAJ47-1	10	13	14	16
2	3.4722222222222224E-4	TGTGCTACGGACTACCGGGGAGGAAGCCAAGGAAATCTCATCTTT	CATDYRGGSQGNLIF	TRAV17-1	TRDD2-1	TRAJ42-1	-1	12	15	18
2	3.4722222222222224E-4	TGTGCTGTGGTGAGGATATGGAAACAAACTGGTCTTTGG	CAVVRIWKQTGLW	TRAV8-3	TRDD1	TRAJ47-1	-1	10	11	13
2	3.4722222222222224E-4	TGTGTTGTGAGTGAAAGAACACAGGCTTTCAGAAACTTGTATTTG	CVVSERTQAFRNLYL	TRAV8-2	TRDD3-1	TRAJ8-1	-1	14	-1	16
2	3.4722222222222224E-4	TGTGCTCTAGACTTCTCCTGAGGCCGACAGAGGCTCAACCCTGGGGAGGCTATACTT	CALDFS*GRQRLNPGEAIL	TRAV6-1	TRDD2-1	TRAJ18-1	11	15	18	23
2	3.4722222222222224E-4	TGTGCTGTTACGGATAGCAACTATCAGTTAATCTGG	CAVTDSNYQLIW	TRAV1-2	TRDD1	TRAJ33-1	-1	8	-1	11
2	3.4722222222222224E-4	TGTGCAATGAGAGAGGGCCCAGGGGGAGGAAGCCAAGGAAATCTCATCTTT	CAMREGPGGGSQGNLIF	TRAV14-1	TRDD1	TRAJ42-1	16	21	-1	24
2	3.4722222222222224E-4	TTG	L	TRAV6-1	TRDD1-1	TRAJ8-1	-1	-1	-1	-1
2	3.4722222222222224E-4	TGTGCCGTGAATAGGGGTACTGGAGGCTTCAAAACTATCTTT	CAVNRGTGGFKTIF	TRAV8-1	TRDD1-1	TRAJ9-1	11	13	-1	17
2	3.4722222222222224E-4	TGTGCTTGCACCAGGGAGGAAAGCTTATCTTCG	CACTREESLSS	TRAV19-1	TRDD1-1	TRAJ23-1	-1	6	7	9
2	3.4722222222222224E-4	TGTGCTACGGTCTCTCGGAATAACAATGCCAGACTCATGTTT	CATVSRNNNARLMF	TRAV17-1	TRDD1	TRAJ31-1	9	11	12	16
2	3.4722222222222224E-4	TGTGCAGCAAGTATAGAGGACCACAGGCTTTCAGAAACTTGTATT	CAASIEDHRLSETCI	TRAV13-1	TRDD3-1	TRAJ8-1	-1	13	15	18
2	3.4722222222222224E-4	TGTGCAGAGGAGGACTGGAGGCTTCAAAACTATCTTTGG	CAEEDWRLQNYLW	TRAV5-1	TRDD1	TRAJ9-1	8	11	-1	13
2	3.4722222222222224E-4	TGTGCTGTGAGAGTTCCCCGCTGGCAACAACCGTAAGCTGATTTG	CAVRVPRWQQP*ADL	TRAV1-2	TRDD2-1	TRAJ38-1	-1	13	16	19
2	3.4722222222222224E-4	TGTGCCGTGGGGATTAATAACACCGACAAGCTCATCTTT	CAVGINNTDKLIF	TRAV8-1	TRDD1-1	TRAJ34-1	-1	9	-1	14
2	3.4722222222222224E-4	TGTGCTGTGGCGGGAGTTTGACATGGAATATGGAAACAAACTGGTCTTTGG	CAVAGV*HGIWKQTGLW	TRAV21-1	TRDD1-1	TRAJ47-1	8	11	14	23
2	3.4722222222222224E-4	TGTGCTGTGAGATATAAGGGAATATGGAAACAAACTGGTCTTTGG	CAVRYKGIWKQTGLW	TRAV21-1	TRDD1	TRAJ47-1	-1	11	13	18
2	3.4722222222222224E-4	TGTGCTGTGAGTGAGGGGGGCTTTCAGAAACTTGTATTT	CAVSEGGFQKLVF	TRAV8-4	TRDD1-1	TRAJ8-1	-1	14	-1	18
2	3.4722222222222224E-4	TGTGCAGCAACCCCTTAACTTCTTGATGGGAACAACAGACTCGCTTTT	CAATP*LLDGNNRLAF	TRAV23-1	TRDD2-1	TRAJ7-1	9	12	15	25
2	3.4722222222222224E-4	TGCATCGTCAGAGACCTAATGAGGGCTGGCAACAACCGTAAGCTGATTTGG	CIVRDLMRAGNNRKLIW	TRAV26-1	TRDD2-1	TRAJ38-1	12	14	17	24
2	3.4722222222222224E-4	TGCATCCTGAGAGACGGAAACAAACTGGTCTTT	CILRDGNKLVF	TRAV26-2	.	TRAJ47-1	-1	-1	-1	13
2	3.4722222222222224E-4	TGCGCTGTGAGAGAAGCGTCCTTTATAACCAGGGAGGAAAGCTTATCTTCG	CAVREASFITREESLSS	TRAV1-1	TRDD2-1	TRAJ23-1	13	18	-1	21
2	3.4722222222222224E-4	TGTGCCGTGAGTCTATTATAACACCGACAAGCTCATCTT	CAVSLL*HRQAHL	TRAV8-1	TRDD2	TRAJ34-1	9	11	-1	13
2	3.4722222222222224E-4	TGTGCTACGGGTGGGGCTGGTGGTACTAGCTATGGAAAGCTGACATTT	CATGGAGGTSYGKLTF	TRAV17-1	TRDD1-1	TRAJ52-1	9	11	-1	15
2	3.4722222222222224E-4	TGCATCGTCAGAGTCGGACTAACTCAGGGCGGATCTGAAAAGCTGGTCTTT	CIVRVGLTQGGSEKLVF	TRAV26-1	TRDD1	TRAJ57-1	15	17	-1	19
2	3.4722222222222224E-4	TGTGCTTATAGGCAGTTTTAAAAGAAACCAGTGGCTCTAGGTTGACCTTTG	CAYRQF*KKPVALG*PL	TRAV38-2	TRDD3-1	TRAJ58-1	11	13	15	21
2	3.4722222222222224E-4	TGTGCTACGGCGGTAAGAGATGACAAGATCATCTTT	CATAVRDDKIIF	TRAV17-1	TRDD1	TRAJ30-1	9	11	12	15
2	3.4722222222222224E-4	TGTGCAATGAGAGAGGGGAGGAAACACACCTCTTGTCTT	CAMREGRKHTSCL	TRAV14-1	.	TRAJ29-1	-1	-1	16	18
2	3.4722222222222224E-4	TGTGCAATGAGAGAGTAAATGCAGGCAACATGCTCACCTTTG	CAMRE*MQATCSPL	TRAV14-1	TRDD1	TRAJ39-1	-1	15	-1	17
2	3.4722222222222224E-4	TGTGCAGCTTTCCCAGTATCTAATGCTGGTGGTACTAGCTATGGAAAGCTGACATTT	CAAFPVSNAGGTSYGKLTF	TRAV29-1	TRDD2-1	TRAJ52-1	7	9	12	19
2	3.4722222222222224E-4	TGCATCGTCAAGTATTCAGGAGGAGGTGCTGACGGACTCACCTTT	CIVKYSGGGADGLTF	TRAV26-1	.	TRAJ45-1	-1	-1	9	11
2	3.4722222222222224E-4	TGTGCTCCCAATAACAATGCCAGACTCATGTTT	CAPNNNARLMF	TRAV9-2	TRDD2-1	TRAJ31-1	-1	7	-1	9
2	3.4722222222222224E-4	TGTGTTGTGAGTGATCAGGGCAGCTGGGGGAAATTGCAGTTT	CVVSDQGSWGKLQF	TRAV8-2	TRDD1-1	TRAJ24-1	13	23	30	37
2	3.4722222222222224E-4	TGTGCTCTGGGCAATACTGGAGCCAATAGTAAGCTGACATTT	CALGNTGANSKLTF	TRAV9-2	TRDD1	TRAJ56-1	-1	9	10	13
2	3.4722222222222224E-4	TGTGCAATGAGAAGAATATGGAAACAAACTGGTCTTTGG	CAMRRIWKQTGLW	TRAV12-3	TRDD3-1	TRAJ47-1	-1	11	-1	13
2	3.4722222222222224E-4	TGTGCTACCTGTAAAATGCAGGCAACATGCTCACCTTTG	CATCKMQATCSPL	TRAV17-1	TRDD1-1	TRAJ39-1	-1	8	10	12
2	3.4722222222222224E-4	TGTGCTTATAGGAGCGTGTTTGGAAATGAGAAATTAACCTTT	CAYRSVFGNEKLTF	TRAV38-2	TRDD1-1	TRAJ48-1	-1	16	-1	18
2	3.4722222222222224E-4	TGCATCGTCAGAGTCGCGAGCGTCGGAATAACAATGCCAGACTCATGTTTG	CIVRVASVGITMPDSCL	TRAV26-1	TRDD1	TRAJ31-1	15	17	18	24
2	3.4722222222222224E-4	TGTGTGGTGAACGTAGAGGGAGGAAAGCTTATCTTC	CVVNVEGGKLIF	TRAV12-1	TRDD3-1	TRAJ23-1	11	13	-1	16
2	3.4722222222222224E-4	TGTGGAGCAGACAGTCAAGGGGCAAACAACCTCTTCTTT	CGADSQGANNLFF	TRAV34-1	TRDD2	TRAJ36-1	12	14	15	18
2	3.4722222222222224E-4	TGTGCAGGCTTGGGGGGACGGGCAGGAGAGCACTTACTTTTG	CAGLGGRAGEHLLL	TRAV5-1	TRDD1-1	TRAJ5-1	6	10	15	17
2	3.4722222222222224E-4	TGCATCGCTCAGGGAGGAGCAACTATCAGTTAATCTGGG	CIAQGGATIS*SG	TRAV26-1	TRDD1-1	TRAJ33-1	6	11	14	17
2	3.4722222222222224E-4	TGTGCAATTCCCCCTCGGGATACAGCACCCTCACCTTTG	CAIPPRDTAPSPL	TRAV14-1	TRDD2-1	TRAJ11-1	-1	8	10	14
2	3.4722222222222224E-4	TGTGCCGTGTCAGACAGGCAAACTAATCTTTGG	CAVSDRQTNLW	TRAV8-1	TRDD2-1	TRAJ37-1	-1	9	-1	11
2	3.4722222222222224E-4	TGTGCTCTGAGCCCCGAGGGTCAGAATTTTGTCTTT	CALSPEGQNFVF	TRAV9-1	TRDD1	TRAJ26-1	10	14	-1	16
2	3.4722222222222224E-4	TGTGCTGTGAGTGATCATGCCTCAGGAACCTACAAATACATCTTT	CAVSDHASGTYKYIF	TRAV8-4	TRDD2-1	TRAJ40-1	-1	14	15	17
2	3.4722222222222224E-4	TGTGCTGTGAACGGGCAAACTGGGGCAAACAACCTCTTCTTT	CAVNGQTGANNLFF	TRAV3-1	TRDD1-1	TRAJ36-1	9	12	-1	15
2	3.4722222222222224E-4	TGTGCTACGGACTTTCTGGGGGTTACCAGAAAGTTACCTTTG	CATDFLGVTRKLPL	TRAV17-1	.	TRAJ13-1	-1	-1	11	13
2	3.4722222222222224E-4	TGCATCGTCAAACAATGACATGCGCTT	CIVKQ*HAL	TRAV26-1	.	TRAJ43-1	-1	-1	-1	10
2	3.4722222222222224E-4	TGTGCTGTGATAATCGGGGAACTTCAACAAATTTTACTT	CAVIIGELQQILL	TRAV8-4	TRDD1-1	TRAJ21-1	9	15	-1	19
2	3.4722222222222224E-4	TGTGCTCTGAGTCTACTGGAGCCAATAGTAAGCTGACATTTG	CALSLLEPIVS*HL	TRAV19-1	.	TRAJ56-1	-1	-1	-1	11
2	3.4722222222222224E-4	ACCATGGGAGGAAGCCAAGGAAATCTCATCTTT	TMGGSQGNLIF	TRAV25-1	TRDD2-1	TRAJ42-1	-1	0	3	6
2	3.4722222222222224E-4	TGTGCAGCAAGGGGCTTACGGGGCAAACAACCTCTTCTT	CAARGLRGKQPLL	TRAV13-1	TRDD1	TRAJ36-1	-1	11	13	19
2	3.4722222222222224E-4	TGTGCTTTCATGAAAGCCGCTGGTGGTACTAGCTATGGAAAGCTGACATTT	CAFMKAAGGTSYGKLTF	TRAV38-1	TRDD2	TRAJ52-1	13	16	-1	18
2	3.4722222222222224E-4	TGTGCTGCCATGGATAGCAACTATCAGTTAATCTGG	CAAMDSNYQLIW	TRAV1-2	TRDD2-1	TRAJ33-1	-1	7	-1	10
2	3.4722222222222224E-4	TGTGCTGGAGGAGGTGACAGCTGGGGGAAATTGCAGTTT	CAGGGDSWGKLQF	TRAV21-1	TRDD1-1	TRAJ24-1	6	20	27	34
2	3.4722222222222224E-4	TGTGCAGCAAGCGCGCAAGGCGATCTGAAAAGCTGGTCTTTG	CAASAQGDLKSWSL	TRAV29-1	TRDD1	TRAJ57-1	12	18	19	21
2	3.4722222222222224E-4	TGTGCTGTGTTATAACCAGGGAGGAAAGCTTATCTTCGG	CAVL*PGRKAYLR	TRAV22-1	.	TRAJ23-1	-1	-1	-1	9
2	3.4722222222222224E-4	TGTGCTCTGAGGCTCACGGGAGGGGGGAGGAGGAAACAAACTCACCTTTGG	CALRLTGGGRRKQTHLW	TRAV9-2	TRDD1-1	TRAJ10-1	10	17	20	24
2	3.4722222222222224E-4	TGTGCTCTGAGTGTGTTTAACACCAATGCAGGCAAATCAACCTTT	CALSVFNTNAGKSTF	TRAV19-1	TRDD1	TRAJ27-1	-1	13	14	17
2	3.4722222222222224E-4	TGTGCTCTGAGTGAGGCGCTGAATAACAATGACATGCGCTTT	CALSEALNNNDMRF	TRAV19-1	TRDD1-1	TRAJ43-1	16	18	-1	21
2	3.4722222222222224E-4	TGTGCAGCAAGCGCGATCAGGGCGGATCTGAAAAGCTGGTCTTTG	CAASAIRADLKSWSL	TRAV29-1	TRDD1	TRAJ57-1	12	14	-1	16
2	3.4722222222222224E-4	TGTGCTGTGGGTGCAGAGCGACAAGCTCATCTT	CAVGAERQAHL	TRAV8-3	TRDD3-1	TRAJ34-1	-1	14	-1	16
2	3.4722222222222224E-4	TGCATCGTCAGAGTCACGGGCAATGCCAGACTCATGTTT	CIVRVTGNARLMF	TRAV26-1	TRDD1-1	TRAJ31-1	14	17	-1	20
2	3.4722222222222224E-4	TGTGCAGCAAGCGCGAGAAGCAGCGGAGACAAGCTGACTTTT	CAASARSSGDKLTF	TRAV29-1	.	TRAJ46-1	-1	-1	12	14
2	3.4722222222222224E-4	TGTGCTCTGAGTGCGGCTAACTTTGGAAATGAGAAATTAACCTTT	CALSAANFGNEKLTF	TRAV9-2	TRDD1-1	TRAJ48-1	12	14	-1	16
2	3.4722222222222224E-4	TGTGCTGTTGGGGAATGGAGGAAGCCAAGGAAATCTCATCTTTGG	CAVGEWRKPRKSHLW	TRAV41-1	TRDD1-1	TRAJ42-1	-1	8	12	14
2	3.4722222222222224E-4	TGTGCTGCCGACAGAGGCTCAACCCTGGGGAGGCTATACTTT	CAADRGSTLGRLYF	TRAV8-3	.	TRAJ18-1	-1	-1	-1	7
2	3.4722222222222224E-4	TGCCTCGTGGGTGCTTGGGCTGGTAATGCTGGCAACAACCGTAAGCTGATTTGG	CLVGAWAGNAGNNRKLIW	TRAV4-1	TRDD1-1	TRAJ38-1	12	19	-1	23
2	3.4722222222222224E-4	TGTGCAGCCGGAGGGGCTAACTATGGTCAGAATTTTGTCTTT	CAAGGANYGQNFVF	TRAV29-1	TRDD1-1	TRAJ26-1	7	9	11	13
2	3.4722222222222224E-4	TGTGTTGTGAGCCATAATGCTGGTGGTACTAGCTATGGAAAGCTGACATTT	CVVSHNAGGTSYGKLTF	TRAV8-2	TRDD2-1	TRAJ52-1	-1	11	-1	14
2	3.4722222222222224E-4	TGCATCGTCAGAGTCGTGTTGGGGGAGATTCAGGAAACACACCTCTTGTCTTTG	CIVRVVLGEIQETHLLSL	TRAV26-1	TRDD1-1	TRAJ29-1	15	19	25	27
2	3.4722222222222224E-4	TGTCTGGTTCTGCAAGGCAACTGACCTTTG	CLVLQGN*PL	TRAV39-1	.	TRAJ22-1	-1	-1	-1	2
2	3.4722222222222224E-4	TGTGCTCTCACTCGTGCGCTT	CALTRAL	TRAV19-1	TRDD1-1	TRAJ43-1	7	9	-1	12
2	3.4722222222222224E-4	TGTGCTTATAGGAGCGGTTCAGGAAACACACCTCTTGTCTTT	CAYRSGSGNTPLVF	TRAV38-2	.	TRAJ29-1	-1	-1	15	17
2	3.4722222222222224E-4	TGTGCTGGGGGCGGGGTACTCACGGGAGGAGGAAACAAACTCACCTTT	CAGGGVLTGGGNKLTF	TRAV8-3	TRDD1-1	TRAJ10-1	10	12	-1	16
2	3.4722222222222224E-4	TGTGCCGTGGACGGTTGGGAAACCAGTGGCTCTAGGTTGACCTTT	CAVDGWETSGSRLTF	TRAV39-1	TRDD1-1	TRAJ58-1	11	15	-1	18
2	3.4722222222222224E-4	TGCATCGTCAGCGATAACAATGCCAGACTCATGTTT	CIVSDNNARLMF	TRAV26-1	TRDD1-1	TRAJ31-1	-1	11	-1	13
2	3.4722222222222224E-4	TGTGCAGCAAGCCGACCTATTATAATGCTGGCAACAACCGTAAGCTGATTTGGG	CAASRPIIMLATTVS*FG	TRAV23-1	TRDD2-1	TRAJ38-1	11	15	18	22
2	3.4722222222222224E-4	TGCCTCGTGGGTGAAACGTACAACTTCAACAAATTTTACTTT	CLVGETYNFNKFYF	TRAV4-1	TRDD1-1	TRAJ21-1	13	15	-1	18
2	3.4722222222222224E-4	TGTGTTGTGAGTGATTTTAGAACTGCCAGTAAACTCACCTTT	CVVSDFRTASKLTF	TRAV8-2	TRDD1	TRAJ44-1	13	17	-1	19
2	3.4722222222222224E-4	TGTGCAATGAGAGAGGGCAAGGCAACACAGGCAAACTAATCTTTG	CAMREGKATQAN*SL	TRAV14-1	TRDD2	TRAJ37-1	-1	17	18	20
2	3.4722222222222224E-4	TGTGCTGTCAGAGGAAATACTGGAGGCTTCAAAACTATCTTT	CAVRGNTGGFKTIF	TRAV41-1	.	TRAJ9-1	-1	-1	-1	12
2	3.4722222222222224E-4	TGTGCCGTGGACAAAAAGGGGCGGATCTGAAAAGCTGGTCTTTGG	CAVDKKGRI*KAGLW	TRAV39-1	TRDD3-1	TRAJ57-1	-1	13	15	18
2	3.4722222222222224E-4	TGTGCTCTGAGTGTTTCGGAGGAGGTGCTGACGGACTCACCTTTG	CALSVSEEVLTDSPL	TRAV19-1	TRDD2-1	TRAJ45-1	12	14	-1	17
2	3.4722222222222224E-4	TGTGCTCCGATTTCTAACGACTACAAGCTCAGCTTT	CAPISNDYKLSF	TRAV9-2	TRDD1-1	TRAJ20-1	6	8	-1	11
2	3.4722222222222224E-4	TGTGCTGTGAGAGACCTCCTTTCTTCTGGTTCTGCAAGGCAACTGACCTTT	CAVRDLLSSGSARQLTF	TRAV3-1	TRDD2-1	TRAJ22-1	14	16	-1	19
2	3.4722222222222224E-4	TGCCTCGTGGGTCTTAATGCTGGCAACAACCGTAAGCTGATTTGG	CLVGLNAGNNRKLIW	TRAV4-1	TRDD1	TRAJ38-1	-1	12	-1	14
2	3.4722222222222224E-4	TGTGCAATGAGAGAGAACCCGGCTAACGACTACAAGCTCAGCTTT	CAMRENPANDYKLSF	TRAV14-1	TRDD2-1	TRAJ20-1	14	16	18	22
2	3.4722222222222224E-4	TGTGCGTCTACTAACTTTGGAAATGAGAAATTAACCTTT	CASTNFGNEKLTF	TRAV8-3	TRDD2-1	TRAJ48-1	4	7	-1	10
2	3.4722222222222224E-4	TGTGCTCTCCATTATGGTCAGAATTTTGTCTTT	CALHYGQNFVF	TRAV9-2	TRDD2-1	TRAJ26-1	-1	8	-1	10
2	3.4722222222222224E-4	TGTGCTGTGAAAGAAACCAGTGGCTCTAGGTTGACCTTT	CAVKETSGSRLTF	TRAV21-1	.	TRAJ58-1	-1	-1	-1	10
2	3.4722222222222224E-4	TGTGCTGTGAGAGCCTCTAATGCTGGCAACAACCGTAAGCTGATTTGG	CAVRASNAGNNRKLIW	TRAV3-1	TRDD2-1	TRAJ38-1	-1	13	15	17
2	3.4722222222222224E-4	TGTGCTGCCTTACCGCACCGGTAACCAGTTCTATTTTGG	CAALPHR*PVLFW	TRAV36-1	TRDD2-1	TRAJ49-1	-1	7	10	15
2	3.4722222222222224E-4	TGTGCAGCAAGCGATAGTTCTGCAAGGCAACTGACCTTT	CAASDSSARQLTF	TRAV29-1	.	TRAJ22-1	-1	-1	12	14
2	3.4722222222222224E-4	TGCATCCTGAGAGTGGCTCTAGGTTGACCTTTG	CILRVALG*PL	TRAV26-2	.	TRAJ58-1	-1	-1	-1	11
2	3.4722222222222224E-4	TGTGCTCCTTCCAACACGGGAGGAGGAAACAAACTCACCTTT	CAPSNTGGGNKLTF	TRAV19-1	TRDD2-1	TRAJ10-1	-1	7	11	14
2	3.4722222222222224E-4	TGTGCAGGGCCCTGATAATGCAGGCAACATGCTCACCTT	CAGP**CRQHAHL	TRAV25-1	TRDD2-1	TRAJ39-1	-1	9	10	12
2	3.4722222222222224E-4	TGTGTTGTGAAGGCCGGCACTGCCAGTAAACTCACCTTT	CVVKAGTASKLTF	TRAV8-2	TRDD1	TRAJ44-1	9	11	-1	13
2	3.4722222222222224E-4	TGTGCCTTTTTTTATTATGGAGGAAGCCAAGGAAATCTCATCTTT	CAFFYYGGSQGNLIF	TRAV24-1	TRDD2-1	TRAJ42-1	-1	9	10	13
2	3.4722222222222224E-4	TGTGCTCTGACCGTATAATTCAGGGAGCCCAGAAGCTGGTATTTG	CALTV*FREPRSWYL	TRAV9-2	TRDD1	TRAJ54-1	9	13	-1	15
2	3.4722222222222224E-4	TGCATCGTCAGGCCTCCCCTCGGAGCAGTGCTTCCAAGATAATCTTTG	CIVRPPLGAVLPR*SL	TRAV26-1	TRDD2-1	TRAJ3-1	10	12	14	23
2	3.4722222222222224E-4	TGTGCACCCGCTGGGGCGGCACTGCCAGTAAACTCACCTTTG	CAPAGAALPVNSPL	TRAV17-1	TRDD1-1	TRAJ44-1	4	10	-1	16
2	3.4722222222222224E-4	TGTGCTGTGGGCTCTGATGGCCAGAAGCTGCTCTTT	CAVGSDGQKLLF	TRAV8-3	.	TRAJ16-1	-1	-1	10	12
2	3.4722222222222224E-4	TGTGCAGCAGCTCGACGGGGTAATGCAGGCAACATGCTCACCTTT	CAAARRGNAGNMLTF	TRAV29-1	TRDD1-1	TRAJ39-1	8	16	-1	20
2	3.4722222222222224E-4	TGTGCTCTGATCATAAGGAATAACAATGACATGCGCTTT	CALIIRNNNDMRF	TRAV19-1	TRDD1	TRAJ43-1	9	12	14	18
2	3.4722222222222224E-4	TGTCCAATCACGTCAGGGCGGATCTGAAAAGCTGGTCTT	CPITSGRI*KAGL	TRAV21-1	TRDD1	TRAJ57-1	2	9	-1	12
2	3.4722222222222224E-4	TGGCGAGATGCTGGTGGTACTAGCTATGGAAAGCTGACATTT	WRDAGGTSYGKLTF	TRAV27-1	TRDD1	TRAJ52-1	1	4	5	7
2	3.4722222222222224E-4	TGTGCTGTGAGTGAGGGAGGATACAGCACCCTCACCTTT	CAVSEGGYSTLTF	TRAV8-4	TRDD1-1	TRAJ11-1	-1	14	-1	17
2	3.4722222222222224E-4	TGTGCAGGGCCTCCCTTTGGAAATGAGAAATTAACCTTT	CAGPPFGNEKLTF	TRAV25-1	TRDD2-1	TRAJ48-1	-1	9	11	14
2	3.4722222222222224E-4	TGTGCTGTGATCCCCCGGCCACGCTTCAAAACTATCTTT	CAVIPRPRFKTIF	TRAV8-6	TRDD2-1	TRAJ9-1	-1	10	12	20
2	3.4722222222222224E-4	TGTGCTCTCCCGATAGCACATTCATCTTTG	CALPIAHSSL	TRAV22-1	TRDD2-1	TRAJ14-1	5	7	9	12
2	3.4722222222222224E-4	TGTGCAGCAATGGCAGGAGGAGGTGCTGACGGACTCACCTTT	CAAMAGGGADGLTF	TRAV13-1	TRDD1-1	TRAJ45-1	-1	10	-1	13
2	3.4722222222222224E-4	TGTGCTGTCCCGGGCTAGGCCATGAGAAACCAGTGGCTCTAGGTTGACCTT	CAVPG*AMRNQWL*VDL	TRAV41-1	TRDD1	TRAJ58-1	8	11	13	22
2	3.4722222222222224E-4	GGCCTCGTATTTATAATAATGCAGGCAACATGCTCACCTTTG	GLVFIIMQATCSPL	TRAV21-1	TRDD2-1	TRAJ39-1	-1	2	4	12
2	3.4722222222222224E-4	TGTGCTGGCTTTGATCAGGGCGGATCTGAAAAGCTGGTCTTT	CAGFDQGGSEKLVF	TRAV41-1	TRDD2-1	TRAJ57-1	6	8	10	14
2	3.4722222222222224E-4	TGTGCAATGAGAGAGAGGGAACACCGACAAGCTCATCTT	CAMREREHRQAHL	TRAV14-1	TRDD1-1	TRAJ34-1	14	16	-1	19
2	3.4722222222222224E-4	TGTGCTCTACGCGATCTTATAACACCGACAAGCTCATCTTTG	CALRDLITPTSSSL	TRAV6-1	TRDD1	TRAJ34-1	8	12	-1	14
2	3.4722222222222224E-4	TGTGCTGTGATGGGCAGAGGCTCAACCCTGGGGAGGCTATACTTT	CAVMGRGSTLGRLYF	TRAV21-1	TRDD1-1	TRAJ18-1	-1	10	-1	12
2	3.4722222222222224E-4	TGTGCTCTGAGTGATCCGGACACCGGTAACCAGTTCTATTTT	CALSDPDTGNQFYF	TRAV9-2	TRDD2-1	TRAJ49-1	-1	14	-1	17
2	3.4722222222222224E-4	TGTGCCTCCCTCCTCAATACTGGAGGCTTCAAAACTATCTTT	CASLLNTGGFKTIF	TRAV24-1	TRDD2-1	TRAJ9-1	6	10	13	15
2	3.4722222222222224E-4	TGTGCAGTTTAACTACCTCAGGAACCTACAAATACATCTTTG	CAV*LPQEPTNTSL	TRAV29-1	TRDD1	TRAJ40-1	6	9	-1	11
2	3.4722222222222224E-4	TGTGCTGTGAGTGGGGCCCTCCTTTCCGGGTATGCACTCAACTTC	CAVSGALLSGYALNF	TRAV8-4	TRDD2-1	TRAJ41-1	12	19	-1	23
2	3.4722222222222224E-4	TGTGCAGCAAGCAGGGATGGCGGTGCTACAAACAAGCTCATCTTT	CAASRDGGATNKLIF	TRAV23-1	TRDD1-1	TRAJ32-1	-1	13	-1	16
2	3.4722222222222224E-4	TGTGCTGTGAGTGATCTAAGCGCAGGCAAATCAACCTTT	CAVSDLSAGKSTF	TRAV8-4	TRDD2-1	TRAJ27-1	13	15	17	21
2	3.4722222222222224E-4	TGTGCTGTGAGAGACAACTTCAACAAATTTTACTTT	CAVRDNFNKFYF	TRAV3-1	.	TRAJ21-1	-1	-1	-1	13
2	3.4722222222222224E-4	TGTGCTCTGAGTCCGAATTCTGGGGGTTACCAGAAAGTTACCTTT	CALSPNSGGYQKVTF	TRAV9-2	TRDD2-1	TRAJ13-1	-1	12	-1	14
2	3.4722222222222224E-4	TGTGCTGCCAATAAACTTATGGAGGAAGCCAAGGAAATCTCATCTTTG	CAANKLMEEAKEISSL	TRAV35-1	TRDD3-1	TRAJ42-1	6	9	12	14
2	3.4722222222222224E-4	TGTGCTCTGATTGAGATGGCCAGAAGCTGCTCTTTG	CALIEMARSCSL	TRAV9-2	.	TRAJ16-1	-1	-1	-1	10
2	3.4722222222222224E-4	TGTGCAGCATCCTCCTCAGGAACCTACAAATACATCTTT	CAASSSGTYKYIF	TRAV13-1	TRDD2-1	TRAJ40-1	-1	9	-1	13
2	3.4722222222222224E-4	TGTGCTGCATCAGGAGGAAGCTACATACCTACATTT	CAASGGSYIPTF	TRAV8-3	.	TRAJ6-1	-1	-1	-1	5
2	3.4722222222222224E-4	TGTGCTGTGAGGCCGTAATGCAGGCAACATGCTCACCTT	CAVRP*CRQHAHL	TRAV21-1	TRDD1	TRAJ39-1	11	13	-1	15
2	3.4722222222222224E-4	TGTGCTGTCCTAGCCGGTAACCAGTTCTATTTT	CAVLAGNQFYF	TRAV41-1	TRDD2	TRAJ49-1	-1	9	11	13
2	3.4722222222222224E-4	TGTGCTGCTTTATGGAGGAAGCCAAGGAAATCTCATCTT	CAALWRKPRKSHL	TRAV35-1	TRDD1	TRAJ42-1	-1	7	-1	9
2	3.4722222222222224E-4	TGCCTTTCTTGGGGGAATGCAGGCAACATGCTCACCTTT	CLSWGNAGNMLTF	TRAV4-1	TRDD1-1	TRAJ39-1	4	9	-1	15
2	3.4722222222222224E-4	TGTGCTGGGGAAGCAGTGCTTCCAAGATAATCTTTG	CAGEAVLPR*SL	TRAV21-1	TRDD1-1	TRAJ3-1	-1	7	-1	11
2	3.4722222222222224E-4	TGTGCCCAGGGGACCTCCTACGACAAGGTGATATTT	CAQGTSYDKVIF	TRAV29-1	TRDD1-1	TRAJ50-1	4	8	-1	12
2	3.4722222222222224E-4	TGTGCTGTGAGTCCAATATCTAACTTTGGAAATGAGAAATTAACCTTT	CAVSPISNFGNEKLTF	TRAV3-1	TRDD2-1	TRAJ48-1	-1	11	13	16
2	3.4722222222222224E-4	TGTGTGGTGACCAACACGGGAGGAGGAAACAAACTCACCTTT	CVVTNTGGGNKLTF	TRAV12-1	TRDD2-1	TRAJ10-1	-1	10	12	14
2	3.4722222222222224E-4	TGTGCTGTGTCTCAGGCCCAGGGAGCCCAGAAGCTGGTATTT	CAVSQAQGAQKLVF	TRAV36-1	TRDD1	TRAJ54-1	8	10	11	18
2	3.4722222222222224E-4	TGTGCTGTGGGACGCCCCGTCGGCACTGCCAGTAAACTCACCTTT	CAVGRPVGTASKLTF	TRAV8-3	TRDD1-1	TRAJ44-1	-1	11	13	20
2	3.4722222222222224E-4	TGTGCAATGACCCCGAGTACAATAACAATGACATGCGCTTTG	CAMTPSTITMTCAL	TRAV12-3	TRDD3-1	TRAJ43-1	9	15	-1	18
2	3.4722222222222224E-4	TGTGCCGCGAAAGGGACCTTATAACACCGACAAGCTCATCTTTGG	CAAKGTL*HRQAHLW	TRAV39-1	TRDD1	TRAJ34-1	6	12	15	17
2	3.4722222222222224E-4	TGTGCTGCGGCCGACAGAGGCTCAACCCTGGGGAGGCTATACTTT	CAAADRGSTLGRLYF	TRAV21-1	TRDD1-1	TRAJ18-1	6	8	-1	10
2	3.4722222222222224E-4	TGTGCTGTTAACGACTACAAGCTCAGCTTT	CAVNDYKLSF	TRAV21-1	.	TRAJ20-1	-1	-1	-1	8
2	3.4722222222222224E-4	TGTGCTACGGACGCGGGAATGCCAGACTCATGTTTG	CATDAGMPDSCL	TRAV17-1	TRDD1-1	TRAJ31-1	12	14	-1	17
2	3.4722222222222224E-4	TGCGCTGTGACGGCCAACCAGGCAGGAACTGCTCTGATCTTT	CAVTANQAGTALIF	TRAV1-1	TRDD1-1	TRAJ15-1	9	11	-1	13
2	3.4722222222222224E-4	TGTGCTGTGCAGGCACCGGATAGCAACTATCAGTTAATCTGG	CAVQAPDSNYQLIW	TRAV20-1	TRDD2-1	TRAJ33-1	12	14	-1	17
2	3.4722222222222224E-4	TGTGCTCTTGGGGAACGGGGAACAATGACATGCGCTTTG	CALGERGTMTCAL	TRDV1-1	TRDD1-1	TRAJ43-1	-1	16	-1	20
2	3.4722222222222224E-4	TGTGCTCTTGGGGAACTAGATGCTGGTGGTACTAGCTATGGAAAGCTGACATTT	CALGELDAGGTSYGKLTF	TRDV1-1	TRDD3-1	TRAJ52-1	-1	17	-1	19
2	3.4722222222222224E-4	TGCCTCGTGGGAGACGACTACAAGCTCAGCTTT	CLVGDDYKLSF	TRAV4-1	TRDD3-1	TRAJ20-1	-1	11	-1	13
2	3.4722222222222224E-4	TGTGCTCGTGGGTAGCAACTATCAGTTAATCTG	CARG*QLSVNL	TRDV1-1	.	TRAJ33-1	-1	-1	6	8
2	3.4722222222222224E-4	TGTGCTCTTGGGGAAAAAACCGGATAGCAACTATCAGTTAATCTG	CALGEKTG*QLSVNL	TRDV1-1	TRDD2	TRAJ33-1	14	18	-1	21
2	3.4722222222222224E-4	TGTGCTGTGAGAGACGAACTCACGGGAGGAGGAAACAAACTCACCTTT	CAVRDELTGGGNKLTF	TRAV3-1	TRDD1	TRAJ10-1	-1	15	-1	17
2	3.4722222222222224E-4	TGTGCTGTGGACGAGGACAATGCCAGACTCATGTTT	CAVDEDNARLMF	TRAV22-1	TRDD1	TRAJ31-1	10	14	-1	16
2	3.4722222222222224E-4	TGTGTCCCCACGGGAGGAGGAAACAAACTCACCTTT	CVPTGGGNKLTF	TRAV17-1	TRDD2-1	TRAJ10-1	-1	4	-1	6
2	3.4722222222222224E-4	TGCGGCACAAATGCTGGTGGTACTAGCTATGGAAAGCTGACATTT	CGTNAGGTSYGKLTF	TRAV30-1	.	TRAJ52-1	-1	-1	-1	7
2	3.4722222222222224E-4	TGCATCCTATACCGCTAACTTTGGAAATGAGAAATTAACCTTTGG	CILYR*LWK*EINLW	TRAV26-2	TRDD1	TRAJ48-1	-1	8	11	14
2	3.4722222222222224E-4	TGTGCAGAGAATATCCCCGGTAACCAGTTCTATTTT	CAENIPGNQFYF	TRAV13-2	.	TRAJ49-1	-1	-1	12	14
2	3.4722222222222224E-4	TGTGCTCTTAATAATGCAGGCAACATGCTCACCTTT	CALNNAGNMLTF	TRAV22-1	TRDD1	TRAJ39-1	-1	6	-1	8
2	3.4722222222222224E-4	TGTGCTCTGAGTGATGGGGACACGGGCAGGAGAGCACTTACTTTT	CALSDGDTGRRALTF	TRAV9-2	TRDD1-1	TRAJ5-1	-1	14	-1	17
2	3.4722222222222224E-4	TGTGTGGGCAGAGGCTCAACCCTGGGGAGGCTATACTTT	CVGRGSTLGRLYF	TRAV12-1	.	TRAJ18-1	-1	-1	-1	6
2	3.4722222222222224E-4	TGTGCAGCGGGAGGAAACACACCTCTTGTCTTT	CAAGGNTPLVF	TRAV13-1	TRDD1-1	TRAJ29-1	-1	8	-1	11
2	3.4722222222222224E-4	TGTCTTCTGGGAGAAGGAGAGTGGAGCCAATAGTAAGCTGACATT	CLLGEGEWSQ**ADI	TRAV40-1	TRDD1-1	TRAJ56-1	13	15	17	19
2	3.4722222222222224E-4	TGTGCTGTGAGTGATAAAAACAATGCCAGACTCATGTTT	CAVSDKNNARLMF	TRAV8-6	.	TRAJ31-1	-1	-1	13	15
2	3.4722222222222224E-4	TGTGCCGCGCTACTGATAGGGAACAACAGACTCGCTTTT	CAALLIGNNRLAF	TRAV12-2	TRDD1	TRAJ7-1	6	11	14	18
2	3.4722222222222224E-4	TGTGCTCTTGGGGAATTAGATAGAGGCTCAACCCTGGGGAGGCTATACTTT	CALGELDRGSTLGRLYF	TRDV1-1	TRDD1	TRAJ18-1	14	16	-1	18
2	3.4722222222222224E-4	TGTGCTGTGAGCGGCAACACAGGCAAACTAATCTTT	CAVSGNTGKLIF	TRAV21-1	.	TRAJ37-1	-1	-1	10	12
2	3.4722222222222224E-4	TGTGCAATGAGAGAGGGATAGCAACTATCAGTTAATCTG	CAMREG*QLSVNL	TRAV14-1	.	TRAJ33-1	-1	-1	-1	15
2	3.4722222222222224E-4	TGTGCTTTCTGCTCTGGCAACACAGGCAAACTAATCTTT	CAFCSGNTGKLIF	TRAV19-1	TRDD2-1	TRAJ37-1	-1	6	8	10
2	3.4722222222222224E-4	TGTGCTGTGAGTGAAGGAAGGTCAGGAGGAGGTGCTGACGGACTCACCTTT	CAVSEGRSGGGADGLTF	TRAV8-4	TRDD1	TRAJ45-1	13	15	17	21
2	3.4722222222222224E-4	CCATATTCAGGATACAGCACCCTCACCTTT	PYSGYSTLTF	TRAV27-1	TRDD2-1	TRAJ11-1	-1	0	2	4
2	3.4722222222222224E-4	TGTGTGGTGATCCTTATTCTGGGGGTTACCAGAAAGTTACCTTTG	CVVILILGVTRKLPL	TRAV12-1	TRDD2-1	TRAJ13-1	9	11	-1	15
2	3.4722222222222224E-4	TGTGCTCCTTCTGACTTCAACAAATTTTACTTT	CAPSDFNKFYF	TRAV22-1	TRDD2-1	TRAJ21-1	-1	6	10	13
2	3.4722222222222224E-4	TGTGCAGCAAAGGATCAAAGCTGCAGGCAACAAGCTAACTTTTGG	CAAKDQSCRQQANFW	TRAV13-1	TRDD3-1	TRAJ17-1	-1	10	-1	12
2	3.4722222222222224E-4	TGTGCAATGATATCTAACTTTGGAAATGAGAAATTAACCTTT	CAMISNFGNEKLTF	TRAV12-3	.	TRAJ48-1	-1	-1	-1	10
2	3.4722222222222224E-4	TGTGCTCTGAGTGATAGGAGGGGCTGGGAGTTACCAACTCACTTT	CALSDRRGWELPTHF	TRAV9-2	TRDD1	TRAJ28-1	13	16	-1	19
2	3.4722222222222224E-4	TGTGTGGTGAAACGGGGGCCCTTTCTGGTGGCTACAATAAGCTGATTTTTG	CVVKRGPFLVATIS*FL	TRAV12-1	TRDD1-1	TRAJ4-1	10	13	17	21
2	3.4722222222222224E-4	TGTGCTGTGAAACCAGGGCGGATCTGAAAAGCTGGTCTT	CAVKPGRI*KAGL	TRAV21-1	TRDD1	TRAJ57-1	9	11	-1	13
2	3.4722222222222224E-4	TGCATCGTCAGAGTCGATGGAAACTTTGGAAATGAGAAATTAACCTTT	CIVRVDGNFGNEKLTF	TRAV26-1	TRDD1-1	TRAJ48-1	15	17	19	21
2	3.4722222222222224E-4	TGTGCAGCACCTTATCCAGATGGCCAGAAGCTGCTCTTT	CAAPYPDGQKLLF	TRAV13-1	TRDD2-1	TRAJ16-1	-1	9	12	14
2	3.4722222222222224E-4	TGTGCAGCACCGTATTATGGCGGTGCTACAAACAAGCTCATCTTT	CAAPYYGGATNKLIF	TRAV13-1	TRDD1	TRAJ32-1	8	10	11	13
2	3.4722222222222224E-4	TGTGCCTTTACGGGTGCTGGTGGTACTAGCTATGGAAAGCTGACATTT	CAFTGAGGTSYGKLTF	TRAV24-1	TRDD1-1	TRAJ52-1	9	11	-1	14
2	3.4722222222222224E-4	TGTGCAGGAGTAGGGGAACACCAATGCAGGCAAATCAACCTTTGG	CAGVGEHQCRQINLW	TRAV27-1	TRDD1-1	TRAJ27-1	9	12	-1	16
2	3.4722222222222224E-4	TGTGCTTTTAGGTCATACTCTGGGGCTGGGAGTTACCAACTCACTTTC	CAFRSYSGAGSYQLTF	TRAV38-1	TRDD3-1	TRAJ28-1	-1	8	10	13
2	3.4722222222222224E-4	TGTGTTGTGGGGACCATGGACACGGGCAGGAGAGCACTTACTTTT	CVVGTMDTGRRALTF	TRAV8-2	TRDD1	TRAJ5-1	-1	9	12	16
2	3.4722222222222224E-4	TGTGCAATGAGAGGCACCAGCAGTGCTTCCAAGATAATCTTT	CAMRGTSSASKIIF	TRAV12-3	TRDD1	TRAJ3-1	10	15	-1	17
2	3.4722222222222224E-4	GGTCCCTCGGTGACATGCGCTTTG	GPSVTCAL	TRAV25-1	TRDD1	TRAJ43-1	-1	-1	0	10
2	3.4722222222222224E-4	TGTGCTGTGAGAGACCTAAACACCAATGCAGGCAAATCAACCTTT	CAVRDLNTNAGKSTF	TRAV3-1	TRDD2-1	TRAJ27-1	-1	15	-1	18
2	3.4722222222222224E-4	TGTGCTCTATTTCTTCTGGTTCTGCAAGGCAACTGACCTTTG	CALFLLVLQGN*PL	TRAV16-1	.	TRAJ22-1	-1	-1	-1	9
2	3.4722222222222224E-4	TGCCTCGTGGGTTTTCTCTGGCAACACAGGCAAACTAATCTTTGG	CLVGFLWQHRQTNLW	TRAV4-1	TRDD2-1	TRAJ37-1	-1	12	13	15
2	3.4722222222222224E-4	TGTGCTGTTTAATCTTATAACACCGACAAGCTCATCTTT	CAV*SYNTDKLIF	TRAV1-2	TRDD1	TRAJ34-1	7	9	10	12
2	3.4722222222222224E-4	TGTGGAGCAGACATGTTACACCAATGCAGGCAAATCAACCTTTGG	CGADMLHQCRQINLW	TRAV34-1	TRDD1-1	TRAJ27-1	-1	13	-1	15
2	3.4722222222222224E-4	TGTGCAGCCGGCAGGAGAGCACTTACTTTT	CAAGRRALTF	TRAV13-1	.	TRAJ5-1	-1	-1	-1	7
2	3.4722222222222224E-4	TGTGCAATGAGCGAGAAAAGAGGCTCAACCCTGGGGAGGCTATACTTT	CAMSEKRGSTLGRLYF	TRAV12-3	TRDD1	TRAJ18-1	12	14	-1	16
2	3.4722222222222224E-4	TGTGCATCAGGAGGAAGCTACATACCTACATTT	CASGGSYIPTF	TRAV25-1	.	TRAJ6-1	-1	-1	-1	2
2	3.4722222222222224E-4	TGTGCTGTGAGAGACATTATAGGGGGGTTACCAGAAAGTTACCTT	CAVRDIIGGLPESYL	TRAV3-1	TRDD3-1	TRAJ13-1	15	18	-1	22
2	3.4722222222222224E-4	TGTGCAGCAAGTATAAGGAACAGAGATGACAAGATCATCTTT	CAASIRNRDDKIIF	TRAV13-1	TRDD1	TRAJ30-1	-1	13	14	17
2	3.4722222222222224E-4	TGTGTTTGTACTATGGTCAGAATTTTGTCTTTG	CVCTMVRILSL	TRAV16-1	TRDD1	TRAJ26-1	3	6	7	9
2	3.4722222222222224E-4	TGTGCTACGGTTTCCAGGATGGATAGCAGCTATAAATTGATCTTC	CATVSRMDSSYKLIF	TRAV17-1	TRDD2-1	TRAJ12-1	9	11	14	16
2	3.4722222222222224E-4	TGTGCTCTGAAGATCGGTTCTGCAAGGCAACTGACCTTT	CALKIGSARQLTF	TRAV9-2	TRDD1-1	TRAJ22-1	9	11	13	15
2	3.4722222222222224E-4	TGTGCTGTCAGATTTCGTAACACCGACAAGCTCATCTTT	CAVRFRNTDKLIF	TRAV41-1	TRDD2-1	TRAJ34-1	11	13	15	17
2	3.4722222222222224E-4	TGCGGCACAGAGGGGTTTTATAACCAGGGAGGAAAGCTTATCTTC	CGTEGFYNQGGKLIF	TRAV30-1	TRDD1	TRAJ10	11	26	29	42
2	3.4722222222222224E-4	TGTGCTGTGCAGGAACCTGGGAAACAGGAAATTTACATT	CAVQEPGKQEIYI	TRAV20-1	TRDD1	TRAJ59-1	12	16	-1	19
2	3.4722222222222224E-4	TGTGCTGTGAGAGACATCAAGGCCTGGCAACACAGGCAAACTAATCTTTGG	CAVRDIKAWQHRQTNLW	TRAV3-1	TRDD1	TRAJ37-1	15	20	21	23
2	3.4722222222222224E-4	TGTGCTGTCGAGGGGCCCCGTTATGGCGGTGCTACAAACAAGCTCATCTTT	CAVEGPRYGGATNKLIF	TRAV41-1	TRDD1-1	TRAJ32-1	8	11	14	20
2	3.4722222222222224E-4	TGTGCTGTGAGAAGGGGGGTTACCAGAAAGTTACCTTTG	CAVRRGVTRKLPL	TRAV21-1	TRDD3-1	TRAJ13-1	-1	11	12	14
2	3.4722222222222224E-4	TGTGCTGGGCAGAAGGGCTGGAGCCAATAGTAAGCTGACATTTGG	CAGQKGWSQ**ADIW	TRAV35-1	TRDD1-1	TRAJ56-1	11	14	-1	17
2	3.4722222222222224E-4	TGTGCTGTGAGTGATCAAGGGATAGCAACTATCAGTTAATCTGGG	CAVSDQGIATIS*SG	TRAV8-6	TRDD2	TRAJ33-1	-1	14	15	19
2	3.4722222222222224E-4	TGTGCAGCAAGATGGCCAGAAGCTGCTCTTTGC	CAARWPEAALC	TRAV13-1	.	TRAJ16-1	-1	-1	-1	9
2	3.4722222222222224E-4	TGCATCCTGGGGGCTATTTGAGGTATGGAGGAAGCCAAGGAAATCTCATCTTTG	CILGAI*GMEEAKEISSL	TRAV26-2	TRDD1-1	TRAJ42-1	-1	9	12	23
2	3.4722222222222224E-4	TGTGCCTTCACATGCATCAGGAGGAAGCTACATACCTACATTTGG	CAFTCIRRKLHTYIW	TRAV24-1	TRDD1	TRAJ6-1	7	9	10	12
2	3.4722222222222224E-4	TGTGATGAACACCGACAAGCTCATCTT	CDEHRQAHL	TRAV41-1	TRDD1	TRAJ34-1	3	5	-1	7
2	3.4722222222222224E-4	TGTGCTGTGAGAGATAGGGCGACAAGATCATCTTTG	CAVRDRATRSSL	TRAV3-1	TRDD1	TRAJ30-1	13	16	18	20
2	3.4722222222222224E-4	TGTGCTCTAGAGTAGACAATGCAGGCAAATCAACCTTTG	CALE*TMQANQPL	TRAV16-1	TRDD3-1	TRAJ27-1	8	12	14	16
2	3.4722222222222224E-4	GGGATACAGCACCCTCACCTT	GIQHPHL	TRAV8	TRDD1	TRAJ11-1	-1	-1	-1	1
2	3.4722222222222224E-4	TGTGCTGTGAGAGACCCCCAGGAGGAAGCTACATACCTACATTTG	CAVRDPQEEATYLHL	TRAV3-1	TRDD2-1	TRAJ6-1	-1	15	16	18
2	3.4722222222222224E-4	TGTGCAATGAGCGCGGCTAACGACTACAAGCTCAGCTTT	CAMSAANDYKLSF	TRAV12-3	TRDD1-1	TRAJ20-1	12	14	-1	16
2	3.4722222222222224E-4	TGTGCTCTGAGTGATCCCCTCGATGGATAGCAGCTATAAATTGATCTTCGG	CALSDPLDG*QL*IDLR	TRAV9-2	TRDD2-1	TRAJ12-1	13	17	19	21
2	3.4722222222222224E-4	TGTGCAGGAGTAGGGTTGATCTGGGGCTGGGAGTTACCAACTCACTTTCGG	CAGVGLIWGWELPTHFR	TRAV27-1	TRDD1	TRAJ28-1	9	12	14	19
2	3.4722222222222224E-4	TGCCTCGTGGACACGAAGATAACACCGACAAGCTCATCTTTG	CLVDTKITPTSSSL	TRAV4-1	TRDD1	TRAJ34-1	9	12	14	18
2	3.4722222222222224E-4	TGTGCTGTGAGTGACACGGGCAGGAGAGCACTTACTTTT	CAVSDTGRRALTF	TRAV8-4	.	TRAJ5-1	-1	-1	-1	12
2	3.4722222222222224E-4	TGTGCCTCCTTTAGGATAACTATGGTCAGAATTTTGTCTTTG	CASFRITMVRILSL	TRAV24-1	TRDD2-1	TRAJ26-1	-1	7	10	13
2	3.4722222222222224E-4	TGTGCAGGGAATGGCTCTGGCAACACAGGCAAACTAATCTTT	CAGNGSGNTGKLIF	TRAV25-1	TRDD3-1	TRAJ37-1	-1	9	-1	11
2	3.4722222222222224E-4	TGTGCAGCAGGGGACACCGGTAACCAGTTCTATTTT	CAAGDTGNQFYF	TRAV29-1	TRDD1-1	TRAJ49-1	-1	9	-1	11
2	3.4722222222222224E-4	TGTGCTGTCACTTCGAACAGAGATGACAAGATCATCTTT	CAVTSNRDDKIIF	TRAV41-1	TRDD2-1	TRAJ30-1	-1	10	-1	14
2	3.4722222222222224E-4	TGTGCTGTGAGAGACCCCCCGTCAGGAGGAAGCTACATACCTACATTT	CAVRDPPSGGSYIPTF	TRAV3-1	TRDD2-1	TRAJ6-1	-1	15	16	19
2	3.4722222222222224E-4	TGTCTTCTGGGGTTAAGAAACCAGTGGCTCTAGGTTGACCTTTGG	CLLGLRNQWL*VDLW	TRAV40-1	.	TRAJ58-1	-1	-1	10	12
2	3.4722222222222224E-4	TGTGTGGTGAACATGAGAAGCAGTGCTTCCAAGATAATCTTT	CVVNMRSSASKIIF	TRAV12-1	TRDD1	TRAJ3-1	-1	13	14	18
2	3.4722222222222224E-4	TGTGCAGCCCTTCCTGTTATGGCGGTGCTACAAACAAGCTCATCTTTG	CAALPVMAVLQTSSSL	TRAV29-1	TRDD2-1	TRAJ32-1	-1	8	14	16
2	3.4722222222222224E-4	TGTGCCGTGAGCCGTGAAAGTATACTCACGGGAGGAGGAAACAAACTCACCTTT	CAVSRESILTGGGNKLTF	TRAV12-2	TRDD3-1	TRAJ10-1	9	15	18	21
2	3.4722222222222224E-4	TGCATCCTGAGAGACCGACAAGCTCATCTTTGG	CILRDRQAHLW	TRAV26-2	.	TRAJ34-1	-1	-1	-1	11
2	3.4722222222222224E-4	TGTGCTGTGAGGCCACTAGGGGCTGGGAGTTACCAACTCACTTTC	CAVRPLGAGSYQLTF	TRAV21-1	TRDD1	TRAJ28-1	11	14	16	18
2	3.4722222222222224E-4	TGTGCTCTGAGTGGGTACCGGGTTAATAGGAAACTGACATTT	CALSGYRVNRKLTF	TRAV19-1	.	TRAJ61-1	-1	-1	-1	13
2	3.4722222222222224E-4	TGTGCAATGAGCGCGGACCTCTGGGGGTTACCAGAAAGTTACCTT	CAMSADLWGLPESYL	TRAV12-3	TRDD1	TRAJ13-1	12	14	16	19
2	3.4722222222222224E-4	TGTGCAGCACCCCTCTGGGGCACCAATGCAGGCAAATCAACCTTT	CAAPLWGTNAGKSTF	TRAV13-1	TRDD1-1	TRAJ27-1	8	14	-1	20
2	3.4722222222222224E-4	TGTGCTGCTCTATGAAGACTCACCGACAAGCTCATCTTT	CAAL*RLTDKLIF	TRAV41-1	TRDD1	TRAJ34-1	6	17	-1	20
2	3.4722222222222224E-4	TGTGCTGTGCCACTGAATTCAGGAAACACACCTCTTGTCTTT	CAVPLNSGNTPLVF	TRAV21-1	TRDD1	TRAJ29-1	8	11	-1	14
2	3.4722222222222224E-4	TGTGCTGTGGGGACAACTGACAGCTGGGGGAAATTGCAGTTT	CAVGTTDSWGKLQF	TRAV22-1	TRDD1-1	TRAJ24-1	9	23	30	37
2	3.4722222222222224E-4	TGTGCCGTGAAATGGGGGCCGGGGGGAACAACAGACTCGCTTTTG	CAVKWGPGGTTDSLL	TRAV8-1	TRDD1-1	TRAJ7-1	10	12	17	23
2	3.4722222222222224E-4	TGCATCCTGAGGTCTGGGGCTGGGAGTTACCAACTCACTTTC	CILRSGAGSYQLTF	TRAV26-2	.	TRAJ28-1	-1	-1	10	12
2	3.4722222222222224E-4	TGCATCCAACACCAATGCAGGCAAATCAACCTT	CIQHQCRQINL	TRAV26-2	.	TRAJ27-1	-1	-1	-1	7
2	3.4722222222222224E-4	TGTGCTGTGATCGAGAACGACTACAAGCTCAGCTTT	CAVIENDYKLSF	TRAV1-2	TRDD1	TRAJ20-1	9	12	13	15
2	3.4722222222222224E-4	TGTGCTGTGAGTGATAACGGGGTACAGCAGTGCTTCCAAGATAATCTTTGG	CAVSDNGVQQCFQDNLW	TRAV8-6	TRDD1	TRAJ3-1	13	16	-1	18
2	3.4722222222222224E-4	TGTGCAGGCGATCGAAGAGTTACCAACTCACTTTCG	CAGDRRVTNSLS	TRAV25-1	TRDD1	TRAJ28-1	7	9	11	16
2	3.4722222222222224E-4	TGTGCAATGAGAGAGGGCAGCAAACAGCAGTGCTTCCAAGATAATCTTTGG	CAMREGSKQQCFQDNLW	TRAV14-1	TRDD2	TRAJ3-1	-1	17	18	23
2	3.4722222222222224E-4	TGTGCTGTGAGGGTGCGGGCTCTGGGGCTGGGAGTTACCAACTCACTTTCG	CAVRVRALGLGVTNSLS	TRAV3-1	TRDD1-1	TRAJ28-1	10	16	-1	19
2	3.4722222222222224E-4	TGTGCTGGGCAGCGCTATAACTTTGGAAATGAGAAATTAACCTTT	CAGQRYNFGNEKLTF	TRAV35-1	TRDD1-1	TRAJ48-1	-1	12	13	15
2	3.4722222222222224E-4	TGTGCAGCAACCCTATAATGCTGGCAACAACCGTAAGCTGATTTG	CAATL*CWQQP*ADL	TRAV13-1	TRDD2-1	TRAJ38-1	9	11	-1	15
2	3.4722222222222224E-4	TGTGCAGCAAGCGCACACCAATGCAGGCAAATCAACCTT	CAASAHQCRQINL	TRAV29-1	.	TRAJ27-1	-1	-1	12	14
2	3.4722222222222224E-4	TGTGCCGTGGAGGGGCGACAAAGCTGCAGGCAACAAGCTAACTTT	CAVEGRQSCRQQANF	TRAV39-1	TRDD1-1	TRAJ17-1	-1	11	14	18
2	3.4722222222222224E-4	TGTGCAATGAACCCGGGGCTGGGAGTTACCAACTCACTTTCG	CAMNPGLGVTNSLS	TRAV12-3	TRDD1	TRAJ28-1	-1	10	-1	12
2	3.4722222222222224E-4	TGTGCTGTGTATAACACCAATGCAGGCAAATCAACCTTT	CAVYNTNAGKSTF	TRAV3-1	TRDD1	TRAJ27-1	-1	9	-1	11
2	3.4722222222222224E-4	TGTGCACTCGATCTGATGGATAGCAGCTATAAATTGATCTTC	CALDLMDSSYKLIF	TRAV5-1	TRDD1-1	TRAJ12-1	5	9	11	14
2	3.4722222222222224E-4	TGTGCTCTTGGGGAACTATTGGCTGCAGGCAACAAGCTAACTTTT	CALGELLAAGNKLTF	TRDV1-1	TRDD1	TRAJ17-1	16	19	-1	21
2	3.4722222222222224E-4	TGTGCCGTGAACATGGCGAACACCGGTAACCAGTTCTATTTT	CAVNMANTGNQFYF	TRAV12-2	TRDD1-1	TRAJ49-1	-1	13	15	17
2	3.4722222222222224E-4	AGATGGCCAGAAGCTGCTCTT	RWPEAAL	TRAV8	TRDD1	TRAJ16-1	-1	-1	-1	0
2	3.4722222222222224E-4	TGTGCTGGGCAGCTCTCTGGGGCTGGGAGTTACCAACTCACTTTC	CAGQLSGAGSYQLTF	TRAV35-1	TRDD1	TRAJ28-1	-1	12	-1	14
2	3.4722222222222224E-4	TGTGCTACGGACACCGATAACACCGACAAGCTCATCTTT	CATDTDNTDKLIF	TRAV17-1	TRDD2-1	TRAJ34-1	-1	12	14	16
2	3.4722222222222224E-4	TGTGCTGTGACCCCGAACAACTTCAACAAATTTTACTTT	CAVTPNNFNKFYF	TRAV8-4	TRDD1	TRAJ21-1	9	14	-1	16
2	3.4722222222222224E-4	TGTGCTGGGACCGTACTTCAATGACATGCGCTT	CAGTVLQ*HAL	TRAV35-1	TRDD1	TRAJ43-1	8	14	16	18
2	3.4722222222222224E-4	TGTGCAGAGAATAGTGGAGGTAGCAACTATAAACTGACATTT	CAENSGGSNYKLTF	TRAV13-2	.	TRAJ53-1	-1	-1	-1	7
2	3.4722222222222224E-4	TGTGCTCTTTAGTACAGCAGTGCTTCCAAGATAATCTTT	CAL*YSSASKIIF	TRAV16-1	TRDD1	TRAJ3-1	7	9	-1	11
2	3.4722222222222224E-4	TGTGGGCAGAAGCTGCTCTTT	CGQKLLF	TRAV13-2	.	TRAJ16-1	-1	-1	-1	2
2	3.4722222222222224E-4	TGTGCTCGTCCTATTTCTGGTGGCTACAATAAGCTGATTTTT	CARPISGGYNKLIF	TRAV9-2	TRDD2-1	TRAJ4-1	6	8	-1	13
2	3.4722222222222224E-4	TGTGCAGAGATTCCTTACAGCAGTGCTTCCAAGATAATCTTT	CAEIPYSSASKIIF	TRAV5-1	TRDD2-1	TRAJ3-1	-1	10	-1	15
2	3.4722222222222224E-4	TGTGCCGTGATTTGAGGAAACACACCTCTTGTCTTT	CAVI*GNTPLVF	TRAV12-2	.	TRAJ29-1	-1	-1	9	11
2	3.4722222222222224E-4	TGTGCTGGGGAGGCTTAGGACACGGGCAGGAGAGCACTTACTTTT	CAGEA*DTGRRALTF	TRAV35-1	TRDD2-1	TRAJ5-1	8	13	15	17
2	3.4722222222222224E-4	TGTGCCGTTGTATACAGCAGTGCTTCCAAGATAATCTTT	CAVVYSSASKIIF	TRAV12-2	TRDD1	TRAJ3-1	-1	8	9	12
2	3.4722222222222224E-4	TGTGCTGTGAGAAAGCTGATTTTT	CAVRKLIF	TRAV8-4	.	TRAJ4-1	-1	-1	10	12
2	3.4722222222222224E-4	TGTGCAGGAGCTAAGTACACCAATGCAGGCAAATCAACCTTT	CAGAKYTNAGKSTF	TRAV27-1	TRDD2	TRAJ27-1	-1	10	12	16
2	3.4722222222222224E-4	TGTGCAATGATCGTTAACAATGCCAGACTCATGTTT	CAMIVNNARLMF	TRAV12-3	TRDD1	TRAJ31-1	9	11	12	14
2	3.4722222222222224E-4	TGTGCTCTAAAGGGCCCTAAAACACCGACAAGCTCATCTTTG	CALKGPKTPTSSSL	TRAV16-1	TRDD1-1	TRAJ34-1	9	11	13	17
2	3.4722222222222224E-4	TGTGCTTATAACCAGGACCAGTTCTATTTT	CAYNQDQFYF	TRAV38-2	TRDD2-1	TRAJ49-1	-1	10	13	16
2	3.4722222222222224E-4	TGTGCTGGGCGCAACACCGACAAGCTCATCTTT	CAGRNTDKLIF	TRAV35-1	.	TRAJ34-1	-1	-1	9	12
2	3.4722222222222224E-4	TGTGCAGCAATCTCAAACTGCCAGTAAACTCACCTTTGG	CAAISNCQ*THLW	TRAV13-1	TRDD1	TRAJ44-1	9	11	12	16
2	3.4722222222222224E-4	TGTGCAGCAAGGGGAGGTCTGTTTTAAGAAACCAGTGGCTCTAGGTTGACCTTT	CAARGGLF*ETSGSRLTF	TRAV29-1	TRDD1-1	TRAJ58-1	-1	11	14	22
2	3.4722222222222224E-4	TGTGCCGTGATCGGGTACAGCAGTGCTTCCAAGATAATCTTT	CAVIGYSSASKIIF	TRAV12-2	TRDD2-1	TRAJ3-1	-1	10	-1	12
2	3.4722222222222224E-4	TGTGCTGGGCAGAGGGTTCTGGCAACACAGGCAAACTAATCTTTG	CAGQRVLATQAN*SL	TRAV35-1	TRDD3-1	TRAJ37-1	-1	12	-1	14
2	3.4722222222222224E-4	TGTGCTGTGACACACCAGGCAGGAACTGCTCTGATCTTT	CAVTHQAGTALIF	TRAV8-4	TRDD1	TRAJ15-1	9	11	-1	13
2	3.4722222222222224E-4	TGTGCTGTGGAGCCGGGGTCGGGTTAATAGGAAACTGACATTTGG	CAVEPGSG**ETDIW	TRAV22-1	TRDD1-1	TRAJ61-1	12	14	17	19
2	3.4722222222222224E-4	TGTGCTCTGAGTGAGGCCCCGTTCTGCAAGGCAACTGACCTTTGG	CALSEAPFCKATDLW	TRAV9-2	TRDD1	TRAJ22-1	-1	14	15	20
2	3.4722222222222224E-4	TGTGCTGTCGATACGTGGGAAACCAGTGGCTCTAGGTTGACCTTT	CAVDTWETSGSRLTF	TRAV41-1	TRDD1-1	TRAJ58-1	-1	9	14	18
2	3.4722222222222224E-4	TTACAATAGTGGAGGTAGCAACTATAAACTGACATTTGG	LQ*WR*QL*TDIW	TRAV27-1	.	TRAJ53-1	-1	-1	0	2
2	3.4722222222222224E-4	TGTGCTCTGAGTGATCCTGTGGGAACTGGGGCAAACAACCTCTTCTTT	CALSDPVGTGANNLFF	TRAV9-2	TRDD1	TRAJ36-1	13	19	-1	23
2	3.4722222222222224E-4	TGTGCAGAGAGTATCCAGGCAGGAACTGCTCTGATCTTT	CAESIQAGTALIF	TRAV5-1	.	TRAJ15-1	-1	-1	-1	12
2	3.4722222222222224E-4	TGTGCTGTGCATTTCGACAGAGGCTCAACCCTGGGGAGGCTATACTTT	CAVHFDRGSTLGRLYF	TRAV20-1	TRDD2-1	TRAJ18-1	-1	11	12	14
2	3.4722222222222224E-4	TGTGCCTCGGGAGGTGCAGGCAACATGCTCACCTTT	CASGGAGNMLTF	TRAV8-4	TRDD1-1	TRAJ39-1	4	8	11	14
2	3.4722222222222224E-4	TGTGCTGGGTCCACAGGGCTCTAGGTTGACCTT	CAGSTGL*VDL	TRAV41-1	TRDD2-1	TRAJ58-1	6	9	11	16
2	3.4722222222222224E-4	TGTGCTCTGAATTAACGGGGAGCAACTATCAGTTAATCTGGG	CALN*RGATIS*SG	TRAV19-1	TRDD1-1	TRAJ33-1	9	16	-1	20
2	3.4722222222222224E-4	TGTGCCGTGCCCCTAACCAGGCAGGAACTGCTCTGATCTTTG	CAVPLTRQELL*SL	TRAV39-1	TRDD2-1	TRAJ15-1	-1	9	10	12
2	3.4722222222222224E-4	TGTGCTTATACCGAGTTACCAACTCACTTTCGG	CAYTELPTHFR	TRAV38-2	TRDD2-1	TRAJ6	9	16	20	32
2	3.4722222222222224E-4	TGTGCAGCACCTAGGGCCCAGGCAGGAACTGCTCTGATCTTT	CAAPRAQAGTALIF	TRAV13-1	TRDD2-1	TRAJ15-1	-1	9	12	17
2	3.4722222222222224E-4	TGTGCTGTGCGGCGGAACACCGACAAGCTCATCTTT	CAVRRNTDKLIF	TRAV20-1	TRDD1-1	TRAJ34-1	-1	10	11	15
2	3.4722222222222224E-4	TGTGCAGCAAGTTTCCGACAGGCAGGAACTGCTCTGATCTTT	CAASFRQAGTALIF	TRAV13-1	TRDD2-1	TRAJ15-1	-1	12	15	18
2	3.4722222222222224E-4	CCTTTTGGGCTCTGGCAACACAGGCAAACTAATCTTTGG	PFGLWQHRQTNLW	TRAV12-1	TRDD2-1	TRAJ37-1	-1	0	3	7
2	3.4722222222222224E-4	TGTGCTCTATACTCACGGGAGGAGGAAACAAACTCACCTTTG	CALYSREEETNSPL	TRAV9-2	.	TRAJ10-1	-1	-1	-1	8
2	3.4722222222222224E-4	TGCATCCTGAGACCTCCCTATAAGTGGAGGTAGCAACTATAAACTGACATT	CILRPPYKWR*QL*TDI	TRAV26-2	TRDD2-1	TRAJ53-1	11	16	19	22
2	3.4722222222222224E-4	TGTGCAATGAGCGGCGACATTTTCTGGTGGCTACAATAAGCTGATTTTTGG	CAMSGDIFWWLQ*ADFW	TRAV12-3	TRDD1	TRAJ4-1	12	16	17	19
2	3.4722222222222224E-4	TGTGCAGGAAGAACAGAGATGACAAGATCATCTTTG	CAGRTEMTRSSL	TRAV27-1	.	TRAJ30-1	-1	-1	8	10
2	3.4722222222222224E-4	TGTGCCGTGGACCCCGTTAGTAGTTACCAGAAAGTTACCTTT	CAVDPVSSYQKVTF	TRAV39-1	TRDD3-1	TRAJ13-1	11	17	20	22
2	3.4722222222222224E-4	TGTGCTGTCGTTAAGATCTTATAACACCGACAAGCTCATCTTTGG	CAVVKIL*HRQAHLW	TRAV41-1	TRDD1	TRAJ34-1	8	14	-1	16
2	3.4722222222222224E-4	TGTGCAATGACCTTAGGATACAACTTCAACAAATTTTACTTT	CAMTLGYNFNKFYF	TRAV12-3	TRDD2-1	TRAJ21-1	-1	10	13	18
2	3.4722222222222224E-4	TGTGCTGTGAGTGAGGGGGCCAGGGAGGAAAGCTTATCTTCG	CAVSEGAREESLSS	TRAV8-6	TRDD1-1	TRAJ23-1	-1	14	-1	19
2	3.4722222222222224E-4	TGTGCGTCCGGGAAACCAGTGGCTCTAGGTTGACCTTTG	CASGKPVALG*PL	TRAV27-1	TRDD2-1	TRAJ58-1	4	6	8	11
2	3.4722222222222224E-4	TGTGCAGCAATAGAGACGGGCAGGAGAGCACTTACTTTT	CAAIETGRRALTF	TRAV13-1	TRDD1	TRAJ5-1	-1	10	-1	12
2	3.4722222222222224E-4	TGTGCTCTGAGTGATCGGGGTAAGGAGCCCAGAAGCTGGTATTTG	CALSDRGKEPRSWYL	TRAV9-2	TRDD1-1	TRAJ54-1	13	16	19	21
2	3.4722222222222224E-4	TGTGCAGAGAATATTGGCCAGGCAGGAACTGCTCTGATCTTT	CAENIGQAGTALIF	TRAV13-2	TRDD1-1	TRAJ15-1	12	14	-1	17
2	3.4722222222222224E-4	TGTGCTGTGACCTTCACGGGAGGAGGAAACAAACTCACCTTT	CAVTFTGGGNKLTF	TRAV3-1	TRDD2-1	TRAJ10-1	-1	10	-1	13
2	3.4722222222222224E-4	TGTGCTGGGCAACGGAGAGGAACCAGGGAGGAAAGCTTATCTTCG	CAGQRRGTREESLSS	TRAV35-1	TRDD1-1	TRAJ23-1	10	13	15	20
2	3.4722222222222224E-4	TGTGCAGCAAGTGACTCTGGGGCTGGGAGTTACCAACTCACTTTC	CAASDSGAGSYQLTF	TRAV13-1	TRDD1-1	TRAJ58-1	11	16	21	40
2	3.4722222222222224E-4	TGTGCCGTGGACGGAGAGATGACAAGATCATCTTTG	CAVDGEMTRSSL	TRAV39-1	TRDD1-1	TRAJ30-1	-1	12	-1	14
2	3.4722222222222224E-4	TGTGCCGTCTTGAATTCAGGATACAGCACCCTCACCTTT	CAVLNSGYSTLTF	TRAV12-2	TRDD1	TRAJ11-1	-1	8	-1	10
2	3.4722222222222224E-4	TGTGCTGTGGCCGATCTTATAACACCGACAAGCTCATCTTTG	CAVADLITPTSSSL	TRAV8-3	TRDD1	TRAJ34-1	9	12	-1	14
2	3.4722222222222224E-4	TGTGCAGAGAGGCGGCAGGCAGGAACTGCTCTGATCTTT	CAERRQAGTALIF	TRAV13-2	TRDD1-1	TRAJ15-1	-1	10	11	15
2	3.4722222222222224E-4	TGTGCCGTGAAATGGGGGCCGGGGGGAACAACAGACTCGCTTTTG	CAVKWGPGGTTDSLL	TRAV8-1	TRDD1-1	TRAJ6	10	12	17	45
2	3.4722222222222224E-4	TGTGCAGCAAGTGACTCTGGGGCTGGGAGTTACCAACTCACTTTC	CAASDSGAGSYQLTF	TRAV13-1	TRDD1-1	TRAJ6	11	16	21	46
2	3.4722222222222224E-4	TGTGCTGTGAGTGATGTCGCGCTGGGGGTTACCAGAAAGTTACCTTTG	CAVSDVALGVTRKLPL	TRAV8-6	TRDD1	TRAJ13-1	-1	14	15	21
2	3.4722222222222224E-4	TGTGCTGTCCCTTCACGGGAGGAGGAAACAAACTCACCTTTG	CAVPSREEETNSPL	TRAV21-1	TRDD2-1	TRAJ10-1	7	9	-1	12
2	3.4722222222222224E-4	TTCTGG	FW	TRAV25-1	TRDD1-1	TRAJ58-1	-1	2	-1	6
2	3.4722222222222224E-4	TGTGCTCTTGGGGACCCCAACCAGGCAGGAACTGCTCTGATCTTT	CALGDPNQAGTALIF	TRDV1-1	TRDD2-1	TRAJ15-1	-1	14	-1	16
2	3.4722222222222224E-4	TGTGCAGGGTAGGCAACTTCAACAAATTTTACTTTG	CAG*ATSTNFTL	TRAV25-1	TRDD3-1	TRAJ21-1	-1	9	11	13
2	3.4722222222222224E-4	TGTGCCGCCTGGTCAGAATTTTGTCTT	CAAWSEFCL	TRAV12-2	TRDD2-1	TRAJ26-1	-1	7	-1	9
2	3.4722222222222224E-4	TGTGTGGTGAACAAGGGCACAGGCTTTCAGAAACTTGTATTT	CVVNKGTGFQKLVF	TRAV12-1	TRDD1-1	TRAJ8-1	12	14	-1	17
2	3.4722222222222224E-4	TGTGCTTCCCGTCAGGCAGGAACTGCTCTGATCTTT	CASRQAGTALIF	TRAV22-1	TRDD2-1	TRAJ15-1	-1	6	8	12
2	3.4722222222222224E-4	TGTGCAGCCTCGGGGGGGGGTTACCAGAAAGTTACCTTT	CAASGGGYQKVTF	TRAV13-1	TRDD1-1	TRAJ13-1	7	11	-1	15
2	3.4722222222222224E-4	TGCATCGTCTCGCGATCTTATAACACCGACAAGCTCATCTTT	CIVSRSYNTDKLIF	TRAV26-1	TRDD1	TRAJ34-1	8	13	-1	15
2	3.4722222222222224E-4	TGTGCTACGGACTATGAGGCTTTGGGAATGTGCTGCATTGCG	CATDYEALGMCCIA	TRAV17-1	TRDD1	TRAJ35-1	11	14	-1	16
2	3.4722222222222224E-4	TGTGCTGTGAGTCCCTACTCTGGGGCTGGGAGTTACCAACTCACTTTC	CAVSPYSGAGSYQLTF	TRAV8-6	.	TRAJ28-1	-1	-1	11	13
2	3.4722222222222224E-4	TGTGCAGAGAATGGCGGCGGTGCTACAAACAAGCTCATCTTT	CAENGGGATNKLIF	TRAV13-2	TRDD1-1	TRAJ32-1	-1	12	13	15
2	3.4722222222222224E-4	TGTGCAGAGAGAAGGCAGGCAGGAACTGCTCTGATCTTT	CAERRQAGTALIF	TRAV5-1	TRDD1-1	TRAJ58-1	10	24	27	36
2	3.4722222222222224E-4	TGTGCAGGAGCTCGACACCAATGCAGGCAAATCAACCTT	CAGARHQCRQINL	TRAV27-1	TRDD1	TRAJ27-1	-1	10	11	14
2	3.4722222222222224E-4	TGTGCCCCCGCAACCAGGCAGGAACTGCTCTGATCTTTG	CAPATRQELL*SL	TRAV12-2	TRDD1	TRAJ15-1	5	8	-1	10
2	3.4722222222222224E-4	TGTGCTGTGGAGCAGGGAGAGATCATCTTT	CAVEQGEIIF	TRAV22-1	TRDD1-1	TRAJ30-1	12	14	17	19
2	3.4722222222222224E-4	TGTGCTGTGCAGGCTTATAACACCGACAAGCTCATCTTT	CAVQAYNTDKLIF	TRAV20-1	.	TRAJ34-1	-1	-1	-1	13
2	3.4722222222222224E-4	TGTGCTGTGAAGGAGGAAGCTGGTGGTACTAGCTATGGAAAGCTGACATTT	CAVKEEAGGTSYGKLTF	TRAV8-4	TRDD1-1	TRAJ52-1	9	11	13	16
2	3.4722222222222224E-4	TGTGCTGTGGGCGACACCGACAAGCTCATCTTT	CAVGDTDKLIF	TRAV8-3	TRDD1-1	TRAJ34-1	-1	11	-1	13
2	3.4722222222222224E-4	TGTGCCGTGCCCCTAACCAGGCAGGAACTGCTCTGATCT	CAVPLTRQELL*S	TRAV39-1	TRDD1	TRAJ58-1	8	26	29	38
2	3.4722222222222224E-4	TGTGCAGAGAATCCTTTACAGCAGTGCTTCCAAGATAATCTTTGG	CAENPLQQCFQDNLW	TRAV13-2	TRDD2-1	TRAJ3-1	-1	12	-1	16
2	3.4722222222222224E-4	TGCATCGTCAGAGGGAACACCGACAAGCTCATCTTT	CIVRGNTDKLIF	TRAV26-1	TRDD1-1	TRAJ34-1	-1	13	-1	15
2	3.4722222222222224E-4	TGTGCATGATGAGCCCCCCCATACTCTGGGGCTGGGAGTTACCAACTCACTTTC	CA**APPYSGAGSYQLTF	TRAV12-3	TRDD1-1	TRAJ58-1	5	25	30	49
2	3.4722222222222224E-4	TGTGCCGTGGACAGTAGAGGGCGGATCTGAAAAGCTGGTCTTTGG	CAVDSRGRI*KAGLW	TRAV39-1	TRDD3-1	TRAJ57-1	12	14	-1	17
2	3.4722222222222224E-4	TGTGCATGATGAGCCCCCCCATACTCTGGGGCTGGGAGTTACCAACTCACTTTCGGG	CA**APPYSGAGSYQLTFG	TRAV12-3	TRDD1-1	TRAJ6	5	25	30	55
2	3.4722222222222224E-4	TGTGGAGCGCCCCCCGTGGGCTCTGGCAACACAGGCAAACTAATCTTT	CGAPPVGSGNTGKLIF	TRAV34-1	TRDD1	TRAJ37-1	7	16	-1	18
2	3.4722222222222224E-4	TGTGCAGCAAGCGGGACCCCGGGAGGAAGCTACATACCTACATTT	CAASGTPGGSYIPTF	TRAV29-1	TRDD1	TRAJ6-1	-1	13	15	19
2	3.4722222222222224E-4	TGCGGCACAGAGGGGTTTATAACCAGGGAGGAAAGCTTATCTTCG	CGTEGFITREESLSS	TRAV30-1	.	TRAJ23-1	-1	-1	11	13
2	3.4722222222222224E-4	TGTGCTGTGAGGCCACTAGGGGCTGGGAGTTACCAACTCACTTTC	CAVRPLGAGSYQLTF	TRAV21-1	TRDD1	TRAJ58-1	11	22	26	40
2	3.4722222222222224E-4	TGTGCCCTTTCTGGTGGCTACAATGAGCTGATTTTT	CALSGGYNELIF	TRAV8-6	TRDD2-1	TRAJ4-1	-1	5	-1	7
2	3.4722222222222224E-4	TGTGCGGAGCGAGCAGATAGCCAGGCAGGAACTGCTCTGATCTTT	CAERADSQAGTALIF	TRAV13-2	TRDD1	TRAJ58-1	8	30	33	42
2	3.4722222222222224E-4	TGTGCTGCGTGCATCAGGAGGAAGCTACATACCTACATT	CAACIRRKLHTYI	TRAV2-1	TRDD1-1	TRAJ6-1	-1	7	-1	9
2	3.4722222222222224E-4	TGCATCGTCAGAGACCACATGAACAGAGATGACAAGATCATCTTT	CIVRDHMNRDDKIIF	TRAV26-1	TRDD2-1	TRAJ30-1	-1	13	16	19
2	3.4722222222222224E-4	TGTGCTGTGGAGATGATGAGGGCTCTCGAACACCGGTAACCAGTTCTATTT	CAVEMMRALEHR*PVLF	TRAV36-1	TRDD1-1	TRAJ49-1	11	19	21	27
2	3.4722222222222224E-4	TGTGTGGTGAGCGAGGGGCGAGGGAACAACAGACTCGCTTTT	CVVSEGRGNNRLAF	TRAV10-1	TRDD1-1	TRAJ58-1	12	14	17	37
2	3.4722222222222224E-4	TGCGCTGTGAGAGAAGCGTCCTTTATAACCAGGGAGGAAAGCTTATCTTCG	CAVREASFITREESLSS	TRAV1-1	TRDD1	TRAJ10	13	31	34	47
2	3.4722222222222224E-4	TGTGCTGTGGTTATGCTGGCAACAACCGTAAGCTGATTT	CAVVMLATTVS*F	TRAV8-3	TRDD1-1	TRAJ5	9	15	18	40
2	3.4722222222222224E-4	TGCATCCTGAGAGACCAACCCTCAGGAACCTACAAATACATCTTT	CILRDQPSGTYKYIF	TRAV26-2	TRDD2	TRAJ23-1	14	28	32	46
2	3.4722222222222224E-4	TGTGCTGTG	CAV	TRAV8-4	.	TRAJ39-1	-1	-1	-1	8
2	3.4722222222222224E-4	TGTGCTCTTGGGAACCCCCTTTCCCGCCTCTACTTAGGGCTCAAGGGATGGATAAACTCATCTTTG	CALGNPLSRLYLGLKGWINSSL	TRDV1-1	TRDD1-1	TRDJ1-1	11	44	48	50
2	3.4722222222222224E-4	TGTGCCGTGAAGGGGGGGGGACCCGGGAGGAGGAAACAAACTCACCTTTGG	CAVKGGGPGRRKQTHLW	TRAV12-2	TRDD1-1	TRAJ10-1	10	15	-1	21
2	3.4722222222222224E-4	TGCACCAGGTCCCGT	CTRSR	TRAV20-1	TRDD1-1	TRAJ17	-1	-1	-1	14
2	3.4722222222222224E-4	GGGTTACCAGAAAGTTACCTT	GLPESYL	TRAV12-1	TRDD1	TRAJ13-1	-1	-1	-1	-1
2	3.4722222222222224E-4	ATGCAG	MQ	TRAV25-1	TRDD2-1	TRAJ26-1	-1	-1	-1	5
2	3.4722222222222224E-4	TGTGCAGAGAATAGTGGAGGTAGCAACTATAAACTGACATTT	CAENSGGSNYKLTF	TRAV13-2	TRDD1-1	TRAJ2-1	12	32	35	39
2	3.4722222222222224E-4	TGTGCTGCCGATAACTATGGTCAGAATTTTGTCTTT	CAADNYGQNFVF	TRAV21-1	TRDD2-1	TRAJ26-1	-1	7	-1	9
2	3.4722222222222224E-4	TGTGCTCTTGGGAACCCCCCTTTCCCGCCTCTACTTAGGGCTCAAGGGATGGATAAACTCATCTTT	CALGNPPFPPLLRAQGMDKLIF	TRDV1-1	TRDD1-1	TRAJ2-1	11	45	49	63
2	3.4722222222222224E-4	ACATGCAGC	TCS	TRAV25-1	TRDD1-1	TRAJ26-1	-1	-1	-1	7
2	3.4722222222222224E-4	TGTGCAGAGATTCCCTACAGCAGTGCTTCCAAGATAATCTTT	CAEIPYSSASKIIF	TRAV5-1	TRDD2-1	TRAJ3-1	-1	10	13	15
2	3.4722222222222224E-4	TGTGCCTCTTCCTACGGGGGTCCATGTACACCGATAAACTCATCTTTG	CASSYGGPCTPINSSL	TRDV3-1	TRDD2-1	TRDJ1-1	-1	7	14	27
2	3.4722222222222224E-4	TGTGCTGTGGGTGCGCAGTCTGGGGGTTACCAGAAAGTTACCTTT	CAVGAQSGGYQKVTF	TRAV8-3	.	TRAJ13-1	-1	-1	13	16
2	3.4722222222222224E-4	TGCGCTGTGAAGTTATGGAGGAAGCCAAGGAAATCTCATCTTTGG	CAVKLWRKPRKSHLW	TRAV1-1	.	TRAJ42-1	-1	-1	-1	10
2	3.4722222222222224E-4	TGTGCTGTGGATTCGCTATGGTCAGAATTTTGTCTTTGG	CAVDSLWSEFCLW	TRAV2-1	TRDD2-1	TRAJ26-1	-1	11	13	15
2	3.4722222222222224E-4	TGTGCTGTGAGCGATTCTGGTTCTGCAAGGCAACTGACCTTT	CAVSDSGSARQLTF	TRAV1-2	TRDD1	TRAJ22-1	10	12	-1	14
2	3.4722222222222224E-4	TGTGCTCTATTGTACAACTTCAACAAATTTTACTTT	CALLYNFNKFYF	TRAV6-1	TRDD1	TRAJ21-1	8	10	-1	12
2	3.4722222222222224E-4	CTGGTGGCTACAATAAGCTGATTTTTG	LVATIS*FL	TRAV8-1	TRDD2-1	TRAJ4-1	-1	-1	-1	0
2	3.4722222222222224E-4	TGTGCTTCTACATGCGCTTTG	CASTCAL	TRAV2-1	TRDD1	TRAJ43-1	5	7	-1	9
2	3.4722222222222224E-4	TGTGCTCTCGAACCATACTCTGGGGCTGGGAGTTACCAACTCACTTTC	CALEPYSGAGSYQLTF	TRAV6-1	TRDD3-1	TRAJ28-1	7	9	11	13
2	3.4722222222222224E-4	TGTGCTCTGTGGCCGGACACGGGCAGGAGAGCACTTACTTTT	CALWPDTGRRALTF	TRAV6-1	TRDD1-1	TRAJ5-1	7	9	11	14
2	3.4722222222222224E-4	TGTGCTGTGAGACTCTGGGGCTGGGAGTTACCAACTCACTTTCGG	CAVRLWGWELPTHFR	TRAV1-2	.	TRAJ28-1	-1	-1	-1	9
2	3.4722222222222224E-4	TGTGCCCCTGGGAAGAAGCCAAGGAAATCTCATCTTTGG	CAPGKKPRKSHLW	TRAV5-1	TRDD1	TRAJ42-1	4	7	-1	10
2	3.4722222222222224E-4	TGTGCAATGAGCCCCGGCAATATGGAAACAAACTGGTCTTTG	CAMSPGNMETNWSL	TRAV14-1	TRDD1	TRAJ47-1	10	14	-1	16
2	3.4722222222222224E-4	TGTGCAGAGAGGCGGGATACTGGAGGCTTCAAAACTATCTTT	CAERRDTGGFKTIF	TRAV5-1	TRDD1-1	TRAJ9-1	10	13	-1	16
2	3.4722222222222224E-4	TGTGCTGTGAGTCCCGTGGAAGCCAAGGAAATCTCATCTTTG	CAVSPVEAKEISSL	TRAV8-4	TRDD2-1	TRAJ42-1	-1	12	13	15
2	3.4722222222222224E-4	TGTGTTGTGAACCAGGGAGGAAAGCTTATCTTC	CVVNQGGKLIF	TRAV8-2	.	TRAJ23-1	-1	-1	-1	9
2	3.4722222222222224E-4	TGTGCAGCAAGCTTCTTGAATTATGGAGGAAGCCAAGGAAATCTCATCTTT	CAASFLNYGGSQGNLIF	TRAV29-1	TRDD2-1	TRAJ42-1	-1	12	14	16
2	3.4722222222222224E-4	TGTGCTCTGAGTTTGAATTATGGAGGAAGCCAAGGAAATCTCATCTTT	CALSLNYGGSQGNLIF	TRAV9-2	.	TRAJ42-1	-1	-1	11	13
2	3.4722222222222224E-4	TGTGCTGCCTGGGTCTATACTGGAGGCTTCAAAACTATCTTT	CAAWVYTGGFKTIF	TRAV17-1	TRDD1-1	TRAJ9-1	5	8	12	16
2	3.4722222222222224E-4	TGTGTTGTGAGGGAATCTATAACCAGGGAGGAAAGCTTATCTTCG	CVVRESITREESLSS	TRAV8-2	TRDD1-1	TRAJ23-1	-1	11	-1	14
2	3.4722222222222224E-4	TGCATCCTCATCATGGAATATGGAAACAAACTGGTCTTT	CILIMEYGNKLVF	TRAV26-2	TRDD1	TRAJ47-1	7	9	10	13
2	3.4722222222222224E-4	TGCATCCTCAACACATGGAATATGGAAACAAACTGGTCTTTG	CILNTWNMETNWSL	TRAV26-2	TRDD1	TRAJ47-1	7	10	11	15
2	3.4722222222222224E-4	TGTGCAGCAAGCGACGTGAGGGGGAACAACAGACTCGCTTTT	CAASDVRGNNRLAF	TRAV29-1	TRDD1-1	TRAJ7-1	-1	13	15	21
2	3.4722222222222224E-4	TGTGTTGTGAGTGGTTTCTTTTCTGGTGGCTACAATAAGCTGATTTTT	CVVSGFFSGGYNKLIF	TRAV8-2	TRDD2	TRAJ4-1	12	14	-1	16
2	3.4722222222222224E-4	TGTGTGGTGAACAGTGAGCCGTGAAGGAGGAAACAAACTGGTCTT	CVVNSEP*RRKQTGL	TRAV12-1	TRDD1	TRAJ47-1	12	25	-1	28
2	3.4722222222222224E-4	TGTTAATGGAATATGGAAACAAACTGGTCTTTG	C*WNMETNWSL	TRAV25-1	TRDD1	TRAJ47-1	-1	3	4	6
2	3.4722222222222224E-4	TGTGCAGCAAGTAAACACAACCAGGGAGGAAAGCTTATCTTC	CAASKHNQGGKLIF	TRAV13-1	TRDD1	TRAJ23-1	12	14	-1	16
2	3.4722222222222224E-4	TGTGCTGATTATGGATCATGGAATATGGAAACAAACTGGTCTTTG	CADYGSWNMETNWSL	TRAV21-1	TRDD1-1	TRAJ47-1	6	12	15	18
2	3.4722222222222224E-4	TGCATCCTGAGACGGGGCTTTGGGAATGTGCTGCATTGC	CILRRGFGNVLHC	TRAV26-2	TRDD1-1	TRAJ35-1	11	13	-1	15
2	3.4722222222222224E-4	TGTGCTCTGAGTGAGGGAAATACTGGAGGCTTCAAAACTATCTTT	CALSEGNTGGFKTIF	TRAV19-1	.	TRAJ9-1	-1	-1	-1	15
2	3.4722222222222224E-4	TGTGCTGTGGGGCTTTGGGAATGTGCTGCATTG	CAVGLWECAAL	TRAV8-3	.	TRAJ35-1	-1	-1	-1	10
2	3.4722222222222224E-4	TGTGCAGAGAGTCCCTAGGGGCCAGAAGCTGCTCTTTGC	CAESP*GPEAALC	TRAV5-1	TRDD2-1	TRAJ16-1	11	13	16	19
2	3.4722222222222224E-4	TGTGCTCTGAGTGGATATCATGAATTATGGAGGAAGCCAAGGAAATCTCATCTTTGG	CALSGYHELWRKPRKSHLW	TRAV9-2	TRDD1-1	TRAJ42-1	-1	13	16	20
2	3.4722222222222224E-4	TGTGCTGTGAGAGAGGGGTGGAGGAAGCCAAGGAAATCTCATCTT	CAVREGWRKPRKSHL	TRAV3-1	TRDD1-1	TRAJ42-1	-1	14	-1	18
2	3.4722222222222224E-4	TGTGCTGTGGATAATGCAGGCAACATGCTCACCTTT	CAVDNAGNMLTF	TRAV8-3	.	TRAJ39-1	-1	-1	-1	10
2	3.4722222222222224E-4	TGTGCTCTGAGTGAAACCGGAGCCAATAGTAAGCTGACATTT	CALSETGANSKLTF	TRAV9-2	.	TRAJ56-1	-1	-1	13	15
2	3.4722222222222224E-4	TGCATCGTCAGAGTCGCTATATGCTGGCAACAACCGTAAGCTGATTTGGGG	CIVRVAICWQQP*ADLG	TRAV26-1	TRDD2-1	TRAJ38-1	-1	16	18	20
2	3.4722222222222224E-4	TGTGCTAACTTAAAGCTGCAGGCAACAAGCTAACTTTTG	CANLKLQATS*LL	TRAV17-1	TRDD1	TRAJ17-1	-1	7	-1	9
2	3.4722222222222224E-4	TGTGCTGGGTACGGAGGAGGTGCTGACGGACTCACCTTT	CAGYGGGADGLTF	TRAV8-4	TRDD1	TRAJ45-1	6	9	-1	12
2	3.4722222222222224E-4	TGTGCAGCCGGGTTATCTGGTTCTGCAAGGCAACTGACCTTT	CAAGLSGSARQLTF	TRAV29-1	TRDD1-1	TRAJ22-1	7	9	11	15
2	3.4722222222222224E-4	TGTGCTGTGAGTGATCATGGACTATGGTCAGAATTTTGTCTTTGG	CAVSDHGLWSEFCLW	TRAV8-4	TRDD1-1	TRAJ26-1	13	17	-1	20
2	3.4722222222222224E-4	TGTATCGGTGGGGGTGGTACTAGCTATGGAAAGCTGACATTT	CIGGGGTSYGKLTF	TRAV9-2	TRDD1-1	TRAJ52-1	2	8	-1	12
2	3.4722222222222224E-4	TGTGCAGGGACTGATTCAGGAGGAGGTGCTGACGGACTCACCTTT	CAGTDSGGGADGLTF	TRAV29-1	TRDD1-1	TRAJ45-1	6	9	-1	13
2	3.4722222222222224E-4	TGTGCACGAGAGGTTATGGAGGAAGCCAAGGAAATCTCATCTTTG	CAREVMEEAKEISSL	TRAV13-1	TRDD1	TRAJ42-1	5	11	-1	13
2	3.4722222222222224E-4	TGTGCTCGGGCTAATGGAAACAAACTGGTCTTT	CARANGNKLVF	TRAV16-1	TRDD1	TRAJ47-1	-1	7	9	13
2	3.4722222222222224E-4	TGTGCTCTGAGTGAGGTTGCTACTGACAGCTGGGGGAAATTGCAGTTT	CALSEVATDSWGKLQF	TRAV19-1	TRDD1-1	TRAJ24-1	15	29	36	43
2	3.4722222222222224E-4	TGTGCTTTCATGTCGTCTCAGGAACCTACAAATACATCTTTG	CAFMSSQEPTNTSL	TRAV38-1	TRDD1	TRAJ40-1	11	13	14	16
2	3.4722222222222224E-4	TGTGCAATGAGAGAAGGGCACAGGCTTTCAGAAACTTGTATTTGG	CAMREGHRLSETCIW	TRAV14-1	TRDD1-1	TRAJ8-1	13	15	-1	18
2	3.4722222222222224E-4	TGTGCAGCAAGGCTACAATAAATACCGGCACTGCCAGTAAACTCACCTTTG	CAARLQ*IPALPVNSPL	TRAV29-1	TRDD2-1	TRAJ44-1	10	12	15	18
2	3.4722222222222224E-4	TGTGCTGTGAGAGACGATGTACGAGGAAGCCAAGGAAATCTCATCTTT	CAVRDDVRGSQGNLIF	TRAV3-1	TRDD1	TRAJ42-1	-1	15	17	22
2	3.4722222222222224E-4	TGTGCTGTCAGATCGGGAGGAAACAAACTGGTCTTT	CAVRSGGNKLVF	TRAV41-1	TRDD1-1	TRAJ47-1	11	14	-1	18
2	3.4722222222222224E-4	TGTGCTGTGGGTGCAAGGGACAACTGACAGCTGGGGGAAATTGCAGTTTGG	CAVGARDN*QLGEIAVW	TRAV8-3	TRDD1-1	TRAJ24-1	13	30	37	44
2	3.4722222222222224E-4	TGTGCTCTGAGTGATCAAAACCCGGTAACCAGTTCTATTTTG	CALSDQNPVTSSIL	TRAV9-2	TRDD3-1	TRAJ49-1	13	16	18	21
2	3.4722222222222224E-4	TGTGCTCTGAGTGATCTGAGTAATGCAGGCAACATGCTCACCTTT	CALSDLSNAGNMLTF	TRAV9-2	TRDD1-1	TRAJ39-1	13	15	-1	18
2	3.4722222222222224E-4	TGTGCTGTGTCCGGCACTGCCAGTAAACTCACCTTT	CAVSGTASKLTF	TRAV8-3	.	TRAJ44-1	-1	-1	8	10
2	3.4722222222222224E-4	TGTGCTACGGTCTCTCTCACTGCAGGCAACAAGCTAACTTTT	CATVSLTAGNKLTF	TRAV17-1	TRDD1	TRAJ17-1	9	11	12	19
2	3.4722222222222224E-4	TGCATCGTCAGAGTCGTTTCTGGTTCTGCAAGGCAACTGACCTTT	CIVRVVSGSARQLTF	TRAV26-1	.	TRAJ22-1	-1	-1	15	17
2	3.4722222222222224E-4	TGTGCTTTCATGACCCTTCAGGGAGCCCAGAAGCTGGTATTT	CAFMTLQGAQKLVF	TRAV38-1	TRDD2-1	TRAJ54-1	-1	13	14	16
2	3.4722222222222224E-4	TGTGCTCTGAGTTTTGCTGGTGGTACTAGCTATGGAAAGCTGACATTT	CALSFAGGTSYGKLTF	TRAV19-1	TRDD2-1	TRAJ52-1	-1	12	-1	14
2	3.4722222222222224E-4	TGTGCTGTGGGGGGTTACGGCAATGCCAGACTCATGTTT	CAVGGYGNARLMF	TRAV21-1	TRDD1-1	TRAJ31-1	-1	9	13	20
2	3.4722222222222224E-4	TGTGCTGTGAGTGAATGGAGGGGGAATGACATGCGCTTT	CAVSEWRGNDMRF	TRAV8-4	TRDD1-1	TRAJ43-1	13	19	-1	24
2	3.4722222222222224E-4	TGTGCTTGGGGCAAAATTCAGGGAGCCCAGAAGCTGGTATTT	CAWGKIQGAQKLVF	TRAV38-2	TRDD1-1	TRAJ54-1	-1	7	10	14
2	3.4722222222222224E-4	TGTGCTTATAGGAGTTCACCGGTAACCAGTTCTATTTTG	CAYRSSPVTSSIL	TRAV38-2	TRDD2-1	TRAJ49-1	-1	14	-1	16
2	3.4722222222222224E-4	TGTGCAGCAGTCCAACCCCATTCTGGTTCTGCAAGGCAACTGACCTTT	CAAVQPHSGSARQLTF	TRAV23-1	TRDD2-1	TRAJ22-1	8	10	12	20
2	3.4722222222222224E-4	TGTGTTGTGATCAATAGCAACTATCAGTTAATCTGG	CVVINSNYQLIW	TRAV8-2	TRDD2-1	TRAJ33-1	-1	10	11	13
2	3.4722222222222224E-4	TGTGCAATGAGATTTCGATGGATAGCAGCTATAAATTGATCTTCG	CAMRFRWIAAIN*SS	TRAV14-1	TRDD2-1	TRAJ12-1	11	13	-1	16
2	3.4722222222222224E-4	TGTGTGGTGGACCCCCCTGGGGGTATGGGAACAACAGACTCGCTTTTG	CVVDPPGGMGTTDSLL	TRAV10-1	TRDD1-1	TRAJ7-1	8	16	-1	23
2	3.4722222222222224E-4	TGTGCAGCATTTTACCTGGTTCTGCAAGGCAACTGACCTTTG	CAAFYLVLQGN*PL	TRAV23-1	TRDD1	TRAJ22-1	8	12	-1	15
2	3.4722222222222224E-4	TGTGCTGTGAGCAACTGACAGCTGGGGGAAATTGCAGTT	CAVSN*QLGEIAV	TRAV21-1	TRDD1-1	TRAJ24-1	10	21	28	35
2	3.4722222222222224E-4	TGTGCTACAAGCCTCAACACCGACAAGCTCATCTTT	CATSLNTDKLIF	TRAV17-1	TRDD2-1	TRAJ34-1	7	11	13	15
2	3.4722222222222224E-4	TGTGCTCTGTATCTGGGCGGATCTGAAAAGCTGGTCTTT	CALYLGGSEKLVF	TRAV9-2	TRDD1	TRAJ57-1	-1	9	-1	11
2	3.4722222222222224E-4	TGTGCTGTGCAAGTCTCAGGGCGGATCTGAAAAGCTGGTCTTTGG	CAVQVSGRI*KAGLW	TRAV21-1	TRDD3-1	TRAJ57-1	8	11	-1	14
2	3.4722222222222224E-4	TGTGCAGGGCAGGGAGGAGGAAACAAACTCACCTTT	CAGQGGGNKLTF	TRAV25-1	TRDD2-1	TRAJ10-1	-1	9	-1	11
2	3.4722222222222224E-4	TGTGCTCTGAATGGGGGGAGCGACTACAAGCTCAGCTTT	CALNGGSDYKLSF	TRAV9-2	TRDD1-1	TRAJ20-1	9	11	16	18
2	3.4722222222222224E-4	TGTGCAGCAAGTATGGCTGGTGGCTACAATAAGCTGATTTTT	CAASMAGGYNKLIF	TRAV13-1	TRDD1-1	TRAJ4-1	-1	13	-1	16
2	3.4722222222222224E-4	TGTGCTACGGACGACACGGGCAGGAGAGCACTTACTTTT	CATDDTGRRALTF	TRAV17-1	.	TRAJ5-1	-1	-1	-1	12
2	3.4722222222222224E-4	TGTGCAGCAAGCTCCCTTAATGCTGGCAACAACCGTAAGCTGATTTGG	CAASSLNAGNNRKLIW	TRAV23-1	TRDD2-1	TRAJ38-1	11	14	-1	17
2	3.4722222222222224E-4	TGTGCAGAGAGGAGTGATGCATCAGGAGGAAGCTACATACCTACATTT	CAERSDASGGSYIPTF	TRAV5-1	TRDD3-1	TRAJ6-1	10	12	14	17
2	3.4722222222222224E-4	TGTGCTTACTTCAAAGCTGCAGGCAACAAGCTAACTTTT	CAYFKAAGNKLTF	TRAV38-2	TRDD1	TRAJ17-1	-1	8	-1	10
2	3.4722222222222224E-4	TGTGCAGCGTCATTAGGCTTTGGGAATGTGCTGCATTGC	CAASLGFGNVLHC	TRAV13-1	TRDD1	TRAJ35-1	7	11	-1	13
2	3.4722222222222224E-4	TGTGCAGGAAGGGGAAATACTGGAGGCTTCAAAACTATCTTT	CAGRGNTGGFKTIF	TRAV27-1	TRDD1	TRAJ9-1	8	10	-1	12
2	3.4722222222222224E-4	TGTGCAGGGGACGTGAATGCCAGACTCATGTTT	CAGDVNARLMF	TRAV25-1	TRDD1-1	TRAJ31-1	8	10	12	15
2	3.4722222222222224E-4	TGCATCCTGAGAGTCCGAAATACTGGAGGCTTCAAAACTATCTTT	CILRVRNTGGFKTIF	TRAV26-2	TRDD2-1	TRAJ9-1	-1	13	-1	16
2	3.4722222222222224E-4	TGTGCAGCAACCTCGGTGTCGAATGCCAGACTCATGTTT	CAATSVSNARLMF	TRAV13-1	TRDD2-1	TRAJ31-1	-1	10	12	21
2	3.4722222222222224E-4	TGTGCTGTGAGGCGCTCAGGAGGAGGTGCTGACGGACTCACCTTT	CAVRRSGGGADGLTF	TRAV21-1	TRDD1-1	TRAJ45-1	-1	12	13	15
2	3.4722222222222224E-4	TGTGCTCTAATACCGGCACTGCCAGTAAACTCACCTTTG	CALIPALPVNSPL	TRAV21-1	TRDD1	TRAJ44-1	-1	6	-1	8
2	3.4722222222222224E-4	TGTGCAGCAAGCAAAGTAGGCAGGCAACATGCTCACCTT	CAASKVGRQHAHL	TRAV23-1	TRDD3-1	TRAJ39-1	12	14	-1	17
2	3.4722222222222224E-4	TGTGTCGGGAACACCGACAAGCTCATCTTT	CVGNTDKLIF	TRAV6-1	TRDD1-1	TRAJ34-1	3	6	-1	9
2	3.4722222222222224E-4	TGTGCTCCCCTTTGAACAGAGATGACAAGATCATCTTTG	CAPL*TEMTRSSL	TRAV9-2	TRDD2-1	TRAJ30-1	6	8	-1	12
2	3.4722222222222224E-4	TGTGCTACGGACGAGCGGGAACAACAGACTCGCTTTTGG	CATDEREQQTRFW	TRAV17-1	TRDD3-1	TRAJ7-1	-1	13	14	16
2	3.4722222222222224E-4	TGTGCTCTGAGTGTTAATTCAGGGAGCCCAGAAGCTGGTATTTGG	CALSVNSGSPEAGIW	TRAV9-2	.	TRAJ54-1	-1	-1	12	14
2	3.4722222222222224E-4	TACGATAACCAGTGGCTCTAGGTTGACCTTTGG	YDNQWL*VDLW	TRAV21-1	TRDD1-1	TRAJ58-1	0	3	-1	6
2	3.4722222222222224E-4	TGTGCTCTGAGTGAGATGCAGGAGGAAGCTACATACCTACATTTG	CALSEMQEEATYLHL	TRAV9-2	TRDD1-1	TRAJ6-1	-1	14	16	18
2	3.4722222222222224E-4	TGTGTTGTGAGTCGGTTCAGGAGGAGGTGCTGACGGACTCACCTT	CVVSRFRRRC*RTHL	TRAV8-2	TRDD1-1	TRAJ45-1	11	13	-1	15
2	3.4722222222222224E-4	TGTGCAGCAAGTTACCCTACTGGAGGCTTCAAAACTATCTTT	CAASYPTGGFKTIF	TRAV13-1	TRDD2-1	TRAJ9-1	-1	12	15	17
2	3.4722222222222224E-4	TGTGCTTTCGGCCACGACAAGATCATCTTT	CAFGHDKIIF	TRAV38-1	TRDD1	TRAJ30-1	-1	9	10	13
2	3.4722222222222224E-4	TGCATCCTGAGAGGAGGAATTCAGGGAGCCCAGAAGCTGGTATTT	CILRGGIQGAQKLVF	TRAV26-2	TRDD1	TRAJ54-1	12	15	-1	17
2	3.4722222222222224E-4	TGTGCTGCTCTGCCCTTCCAAACAAACTGGTCTTTG	CAALPFQTNWSL	TRAV35-1	TRDD2-1	TRAJ47-1	6	13	-1	19
2	3.4722222222222224E-4	TGTGTTGTGACTTCGGATAGCAACTATCAGTTAATCTGG	CVVTSDSNYQLIW	TRAV8-2	TRDD2-1	TRAJ33-1	-1	10	-1	14
2	3.4722222222222224E-4	TGCATCGTCAGAGTCGTGGGAGGCAACACAGGCAAACTAATCTTT	CIVRVVGGNTGKLIF	TRAV26-1	TRDD1-1	TRAJ37-1	-1	16	19	21
2	3.4722222222222224E-4	TGTGCAGCAAGCGGACAAGGAGCCCAGAAGCTGGTATTT	CAASGQGAQKLVF	TRAV29-1	TRDD1	TRAJ54-1	-1	13	-1	15
2	3.4722222222222224E-4	TGTGCTTTAGGGCTGTTCACACCTCTTGTCTTT	CALGLFTPLVF	TRAV38-1	TRDD1-1	TRAJ29-1	7	12	14	17
2	3.4722222222222224E-4	TGCATCGTCAGAGCTTACTCTGGGGCTGGGAGTTACCAACTCACTTTC	CIVRAYSGAGSYQLTF	TRAV26-1	.	TRAJ28-1	-1	-1	-1	13
2	3.4722222222222224E-4	TGTGCAGCAACCTTCCTAATGCTGGCAACAACCGTAAGCTGATTTGGG	CAATFLMLATTVS*FG	TRAV13-1	TRDD2-1	TRAJ38-1	-1	10	-1	16
2	3.4722222222222224E-4	TGTGGCATTCAGGGAGCCCAGAAGCTGGTATTT	CGIQGAQKLVF	TRAV39-1	.	TRAJ54-1	-1	-1	3	6
2	3.4722222222222224E-4	TGTGTTGTGAGTGACGCGGGAGGAGGAAACAAACTCACCTTT	CVVSDAGGGNKLTF	TRAV8-2	.	TRAJ10-1	-1	-1	-1	14
2	3.4722222222222224E-4	TGCATCGTCAGAGTCGCGACGGGTACAGCAGTGCTTCCAAGATAATCTTTG	CIVRVATGTAVLPR*SL	TRAV26-1	TRDD1	TRAJ3-1	15	18	-1	20
2	3.4722222222222224E-4	TGTGTTGTGAGCGCTAATATACTCACGGGAGGAGGAAACAAACTCACCTTT	CVVSANILTGGGNKLTF	TRAV8-2	TRDD2	TRAJ10-1	10	13	15	18
2	3.4722222222222224E-4	TGTGTGGTGAACAAGGGGACAGCTGGGGGAAATTGCAGTTTG	CVVNKGTAGGNCSL	TRAV12-1	TRDD1-1	TRAJ24-1	12	22	29	36
2	3.4722222222222224E-4	TGCATCGCCGCCGAGAATGACATGCGCTTT	CIAAENDMRF	TRAV26-1	TRDD1	TRAJ43-1	6	8	9	13
2	3.4722222222222224E-4	TGTGCAGCAAGTCGAGGGGATAGCAACTATCAGTTAATCTGG	CAASRGDSNYQLIW	TRAV13-1	TRDD1	TRAJ33-1	11	15	-1	17
2	3.4722222222222224E-4	TGCATCCTGAGAGACGTTAGGGTGGTGGTACTAGCTATGGAAAGCTGACATTTG	CILRDVRVVVLAMES*HL	TRAV26-2	TRDD3-1	TRAJ52-1	14	17	-1	20
2	3.4722222222222224E-4	TGTGCTGTGGAGCCCTACTCAGGAACCTACAAATACATCTTT	CAVEPYSGTYKYIF	TRAV36-1	TRDD2-1	TRAJ40-1	11	13	-1	17
2	3.4722222222222224E-4	TGTGCTCTAGTCGGTGGTACTAGCTATGGAAAGCTGACATTT	CALVGGTSYGKLTF	TRDV1-1	TRDD3-1	TRAJ52-1	-1	8	10	12
2	3.4722222222222224E-4	TGTGTGGTGAGCGCGCTCCACCGGCACTGCCAGTAAACTCACCTT	CVVSALHRHCQ*THL	TRAV10-1	TRDD2-1	TRAJ44-1	12	16	-1	19
2	3.4722222222222224E-4	CAAGACTCTTTGGAAATGAGAAATTAACCTTTG	QDSLEMRN*PL	TRAV13-1	TRDD1	TRAJ48-1	-1	4	-1	7
2	3.4722222222222224E-4	TGTGCTGGGCAGCGGGGGAAGCCAAGGAAATCTCATCTT	CAGQRGKPRKSHL	TRAV35-1	.	TRAJ42-1	-1	-1	11	13
2	3.4722222222222224E-4	TGTGCTCTGAAGGAAACCAGTGGCTCTAGGTTGACCTTT	CALKETSGSRLTF	TRAV19-1	.	TRAJ58-1	-1	-1	-1	10
2	3.4722222222222224E-4	TGTGCTGTGAGTGAATGGAACCAGGGAGGAAAGCTTATCTTC	CAVSEWNQGGKLIF	TRAV8-6	TRDD1-1	TRAJ23-1	13	15	-1	18
2	3.4722222222222224E-4	TGTGCTGTCATTTCCACCGGTAACCAGTTCTATTTT	CAVISTGNQFYF	TRAV21-1	TRDD2-1	TRAJ49-1	7	11	-1	14
2	3.4722222222222224E-4	TGTGCTGTGCAGTCCTCTGGTTCTGCAAGGCAACTGACCTTT	CAVQSSGSARQLTF	TRAV20-1	.	TRAJ22-1	-1	-1	-1	12
2	3.4722222222222224E-4	TGTGGAGCGCGCCGCATGGCTCTGGCAACACAGGCAAACTAATCTTTG	CGARRMALATQAN*SL	TRAV34-1	TRDD1	TRAJ37-1	7	9	10	16
2	3.4722222222222224E-4	TGTGCTCTTGGGGTCAACAATGACATGCGCTTT	CALGVNNDMRF	TRDV1-1	TRDD2-1	TRAJ43-1	-1	13	-1	15
2	3.4722222222222224E-4	TGTGCAGCAAGCTAGGAAACACACCTCTTGTCTTTG	CAAS*ETHLLSL	TRAV29-1	.	TRAJ29-1	-1	-1	11	13
2	3.4722222222222224E-4	TGCATCCCAGAGTATTCAGGAGGAGGTGCTGACGGACTCACCTTT	CIPEYSGGGADGLTF	TRAV26-2	TRDD1	TRAJ45-1	6	9	-1	11
2	3.4722222222222224E-4	TGCGCTCTAAGGTCTGGGGCTGGGAGTTACCAACTCACTTTC	CALRSGAGSYQLTF	TRAV9-2	TRDD1	TRAJ28-1	7	10	-1	12
2	3.4722222222222224E-4	TGTGCAGCAAGCGCACGAAATTCTGGGGGTTACCAGAAAGTTACCTTT	CAASARNSGGYQKVTF	TRAV29-1	TRDD1-1	TRAJ13-1	12	14	16	18
2	3.4722222222222224E-4	TGCCTCGTGGGTGTGAGCTCTGGCAACACAGGCAAACTAATCTTT	CLVGVSSGNTGKLIF	TRAV4-1	TRDD1	TRAJ37-1	-1	13	14	16
2	3.4722222222222224E-4	TGTGTGGTGAACCGTAGGGAGCCCAGAAGCTGGTATTTG	CVVNRREPRSWYL	TRAV12-1	TRDD1	TRAJ54-1	-1	12	13	15
2	3.4722222222222224E-4	TGTGCAATGAATGACGGTAACCAGTTCTATTTT	CAMNDGNQFYF	TRAV12-3	TRDD1	TRAJ49-1	9	11	12	14
2	3.4722222222222224E-4	TGTGCTGTGCGGACCAATGCAGGCAAATCAACCTTT	CAVRTNAGKSTF	TRAV21-1	TRDD1-1	TRAJ27-1	8	10	-1	12
2	3.4722222222222224E-4	TGTGCTGTGAGGCAAAGTTCGGTGGATAGCAGCTATAAATTGATCTTC	CAVRQSSVDSSYKLIF	TRAV21-1	TRDD2	TRAJ12-1	11	17	-1	20
2	3.4722222222222224E-4	TGTGCTCTGACCCCGAAAGCTGCAGGCAACAAGCTAACTTTT	CALTPKAAGNKLTF	TRAV9-2	TRDD1	TRAJ17-1	9	13	-1	15
2	3.4722222222222224E-4	TGTGCAGCAATGGGGGCTAATGCAGGCAACATGCTCACCTTT	CAAMGANAGNMLTF	TRAV13-1	TRDD1-1	TRAJ39-1	-1	10	15	17
2	3.4722222222222224E-4	TGTGCTCTGAGGATGAATTCTGGGGGTTACCAGAAAGTTACCTTT	CALRMNSGGYQKVTF	TRAV9-2	TRDD1	TRAJ13-1	-1	11	-1	13
2	3.4722222222222224E-4	TGCCTCGTGGGTGACCGTACAGCAGTGCTTCCAAGATAATCTTTG	CLVGDRTAVLPR*SL	TRAV4-1	.	TRAJ3-1	-1	-1	14	16
2	3.4722222222222224E-4	TGTGCTGTGAAAGGCACGGGAGGAGGAAACAAACTCACCTTT	CAVKGTGGGNKLTF	TRAV8-4	TRDD1	TRAJ10-1	9	12	-1	14
2	3.4722222222222224E-4	TGTGCAGGTGATCAATTCAGGAGGAGGTGCTGACGGACTCACCTT	CAGDQFRRRC*RTHL	TRAV25-1	TRDD1-1	TRAJ45-1	7	9	11	14
2	3.4722222222222224E-4	TGTGCTGTGTGTTTAGATCAAAGCTGCAGGCAACAAGCTAACTTT	CAVCLDQSCRQQANF	TRAV21-1	TRDD1	TRAJ17-1	-1	9	10	15
2	3.4722222222222224E-4	TGCATCCTGAGACCGAACAGAGATGACAAGATCATCTTT	CILRPNRDDKIIF	TRAV26-2	TRDD2-1	TRAJ30-1	-1	12	-1	14
2	3.4722222222222224E-4	TGTGCAGCAAGCGACGTGAGGGGGAACAACAGACTCGCTTTTGGG	CAASDVRGNNRLAFG	TRAV29-1	TRDD1-1	TRAJ6	12	19	24	43
2	3.4722222222222224E-4	TGTGCTGAATTATGGCGGTGCTACAAACAAGCTCATCTT	CAELWRCYKQAHL	TRAV21-1	.	TRAJ32-1	-1	-1	-1	5
2	3.4722222222222224E-4	TGTGCTCTGAGTGAGGCAGGGAACACCAATGCAGGCAAATCAACCTTT	CALSEAGNTNAGKSTF	TRAV19-1	TRDD1-1	TRAJ27-1	16	18	-1	21
2	3.4722222222222224E-4	TGTGCTGGCGTATTGATCGGAAGCCAAGGAAATCTCATCTTT	CAGVLIGSQGNLIF	TRAV35-1	TRDD1-1	TRAJ42-1	7	14	16	18
2	3.4722222222222224E-4	TGTGCAGCAAACCGGTTTTCAGATGGCCAGAAGCTGCTCTTT	CAANRFSDGQKLLF	TRAV23-1	TRDD2-1	TRAJ16-1	-1	10	-1	13
2	3.4722222222222224E-4	TGTGCTGTCAGTTCTCTAACTCAGGGCGGATCTGAAAAGCTGGTCTTT	CAVSSLTQGGSEKLVF	TRAV41-1	TRDD2-1	TRAJ57-1	-1	11	13	16
2	3.4722222222222224E-4	TGTGCTGTGAGAGCCGAGCTGATTCAGGAGGAGGTGCTGACGGACTCACCTTTG	CAVRAELIQEEVLTDSPL	TRAV3-1	TRDD1-1	TRAJ45-1	12	18	-1	21
2	3.4722222222222224E-4	TGTGTGGTGAACGGTCCCCGACGGTCAGAATTTTGTCTT	CVVNGPRRSEFCL	TRAV12-1	TRDD2-1	TRAJ26-1	11	14	16	20
2	3.4722222222222224E-4	TGTGCAGAGATCCCACTAACTACCTCAGGAACCTACAAATACATCTTT	CAEIPLTTSGTYKYIF	TRAV13-2	TRDD1	TRAJ40-1	9	14	16	18
2	3.4722222222222224E-4	TGTGCAGCAAGCGATCATGGCTCTGGCAACACAGGCAAACTAATCTTT	CAASDHGSGNTGKLIF	TRAV29-1	TRDD1	TRAJ37-1	-1	13	14	17
2	3.4722222222222224E-4	TGTGCTGTGAGTGGTCGTTTCCCAGAGGGCTGGAGCCAATAGTAAGCTGACATTTGG	CAVSGRFPEGWSQ**ADIW	TRAV8-6	TRDD2-1	TRAJ56-1	12	18	21	29
2	3.4722222222222224E-4	CTAGGGAGTATTCAGGAGGAGGTGCTGACGGACTCACCTTTG	LGSIQEEVLTDSPL	TRAV21-1	TRDD2-1	TRAJ45-1	-1	-1	2	7
2	3.4722222222222224E-4	TGTGTTGTGAGTGGCTAGTACAGCAGTGCTTCCAAGATAATCTTT	CVVSG*YSSASKIIF	TRAV8-2	TRDD2-1	TRAJ3-1	12	14	-1	17
2	3.4722222222222224E-4	TGTGCAATGCCACACGGGAGGAGGAAACAAACTCACCTT	CAMPHGRRKQTHL	TRAV12-3	.	TRAJ10-1	-1	-1	8	10
2	3.4722222222222224E-4	TGTGTGGTGAACCACTCACGGGAGGAGGAAACAAACTCACCTTTG	CVVNHSREEETNSPL	TRAV12-1	.	TRAJ10-1	-1	-1	11	13
2	3.4722222222222224E-4	TGTGCTTTCATGAAGTTCATACTCTGGGGCTGGGAGTTACCAACTCACTTT	CAFMKFILWGWELPTHF	TRAV38-1	TRDD2-1	TRAJ28-1	-1	15	-1	17
2	3.4722222222222224E-4	TGTGGAGCAGATTGAAGGCGAACACCGGTAACCAGTTCTATTTTG	CGAD*RRTPVTSSIL	TRAV34-1	TRDD3-1	TRAJ49-1	10	13	15	19
2	3.4722222222222224E-4	TGCCTCGTGGGTTGTACAGCAGTGCTTCCAAGATAATCTTTG	CLVGCTAVLPR*SL	TRAV4-1	.	TRAJ3-1	-1	-1	11	13
2	3.4722222222222224E-4	TGTGCCGTTGAAACTCAAAGCTGCAGGCAACAAGCTAACTTTTGG	CAVETQSCRQQANFW	TRAV39-1	TRDD3-1	TRAJ17-1	7	9	12	14
2	3.4722222222222224E-4	TGTGTGGTGAGGGACTATGGTCAGAATTTTGTCTTT	CVVRDYGQNFVF	TRAV12-1	TRDD1-1	TRAJ26-1	-1	10	-1	13
2	3.4722222222222224E-4	TGTGTGGTGAACACGTGGAGCGGTAACCAGTTCTATTTT	CVVNTWSGNQFYF	TRAV12-1	TRDD1-1	TRAJ49-1	12	15	-1	18
2	3.4722222222222224E-4	TGTGCTGTGATTAAGATCAAAGCTGCAGGCAACAAGCTAACTTTT	CAVIKIKAAGNKLTF	TRAV21-1	TRDD1	TRAJ17-1	9	11	12	14
2	3.4722222222222224E-4	TGTGCCGTGAACATGGGTGAGTATTATGGAGGAAGCCAAGGAAATCTCATCTTT	CAVNMGEYYGGSQGNLIF	TRAV12-2	TRDD1-1	TRAJ42-1	-1	13	16	20
2	3.4722222222222224E-4	TGTGCTCTTGGGGAACTAGGTTAAATAATGCAGGCAACATGCTCACCTTTG	CALGELG*IMQATCSPL	TRDV1-1	TRDD1	TRAJ39-1	16	18	19	23
2	3.4722222222222224E-4	TGTGCAGCAAGCGCTGGGGCTGGGAGTTACCAACTCACTTTC	CAASAGAGSYQLTF	TRAV29-1	.	TRAJ28-1	-1	-1	-1	11
2	3.4722222222222224E-4	TGTGCTGTGCAGGCCTAAAGGAAACCAGTGGCTCTAGGTTGACCTTTG	CAVQA*RKPVALG*PL	TRAV20-1	TRDD2-1	TRAJ58-1	-1	13	16	18
2	3.4722222222222224E-4	TGTGCAGCAAGCGCGCATGGGGCTGGGAGTTACCAACTCACTTTC	CAASAHGAGSYQLTF	TRAV29-1	TRDD1	TRAJ28-1	-1	13	14	17
2	3.4722222222222224E-4	TGTGCAGGAGATCAACTTCAACAAATTTTACTT	CAGDQLQQILL	TRAV27-1	TRDD1	TRAJ21-1	-1	10	-1	12
2	3.4722222222222224E-4	TGTGTGGTGAACCCCAGGAAACACACCTCTTGTCTTTGG	CVVNPRKHTSCLW	TRAV12-1	TRDD2-1	TRAJ29-1	-1	12	-1	14
2	3.4722222222222224E-4	TGTGCAGCAAGTAGGCGACGTGGCGGGCTACAGCAGTGCTTCCAAGATAATCTTTGG	CAASRRRGGLQQCFQDNLW	TRAV13-1	TRDD1-1	TRAJ3-1	12	20	22	24
2	3.4722222222222224E-4	TGTGCAGCGAAACCTGGACACAACACAGGCAAACTAATCTTT	CAAKPGHNTGKLIF	TRAV23-1	TRDD1	TRAJ37-1	7	13	16	20
2	3.4722222222222224E-4	TGTGCATTCCGAACTAACGACTACAAGCTCAGCTTT	CAFRTNDYKLSF	TRAV12-3	TRDD2-1	TRAJ20-1	-1	6	9	13
2	3.4722222222222224E-4	TGTGCAGCAAGCGATGGCCAGAAGCTGCTCTTT	CAASDGQKLLF	TRAV13-1	.	TRAJ16-1	-1	-1	10	12
2	3.4722222222222224E-4	TCTGAAACTGGTCTT	SETGL	TRAV10-1	TRDD1-1	TRAJ47-1	-1	1	-1	4
2	3.4722222222222224E-4	TGTGTGGTCCGAAAGGTACAGCAGTGCTTCCAAGATAATCTTTGG	CVVRKVQQCFQDNLW	TRAV12-1	TRDD3-1	TRAJ3-1	7	10	-1	14
2	3.4722222222222224E-4	TGTGCAGAGAGTAGGGGGGGTTACCAGAAAGTTACCTTT	CAESRGGYQKVTF	TRAV5-1	TRDD1-1	TRAJ13-1	-1	13	-1	15
2	3.4722222222222224E-4	TGTGTGGTCCACCTACTACTTTGGAAATGAGAAATTAACCTTTGG	CVVHLLLWK*EINLW	TRAV12-1	TRDD2-1	TRAJ48-1	7	11	15	17
2	3.4722222222222224E-4	TGTGCTCTTGGGGCCTATATAAAGCGGGGAAATGAGAAATTAACCTTT	CALGAYIKRGNEKLTF	TRDV1-1	TRDD2-1	TRAJ48-1	-1	13	16	27
2	3.4722222222222224E-4	TGTGCTGTGAGTGGCCGCAGCAACCAGTTCTATTTT	CAVSGRSNQFYF	TRAV8-4	TRDD1	TRAJ49-1	12	15	16	19
2	3.4722222222222224E-4	TGTGTGGTGAGCGCGTATCAAGACTACAAGCTCAGCTTT	CVVSAYQDYKLSF	TRAV10-1	TRDD1	TRAJ20-1	12	16	17	19
2	3.4722222222222224E-4	TGTGCCGTGAATCCATACTGGAGGCTTCAAAACTATCTT	CAVNPYWRLQNYL	TRAV8-1	TRDD2-1	TRAJ9-1	-1	12	-1	14
2	3.4722222222222224E-4	TGCATCGTCAGGGTTCCTTATAACACCGACAAGCTCATCTTT	CIVRVPYNTDKLIF	TRAV26-1	TRDD2-1	TRAJ34-1	10	13	-1	16
2	3.4722222222222224E-4	TGTGCAGATTTATTCTGGGGCTGGGAGTTACCAACTCACTTTCGG	CADLFWGWELPTHFR	TRAV27-1	TRDD1	TRAJ28-1	-1	7	8	10
2	3.4722222222222224E-4	TGTGTGGTGTCCCCGTATGGCGGTGCTACAAACAAGCTCATCTTT	CVVSPYGGATNKLIF	TRAV12-1	TRDD2-1	TRAJ32-1	-1	9	11	15
2	3.4722222222222224E-4	TGTGCTCCCCTCACCGGTAACCAGTTCTATTTT	CAPLTGNQFYF	TRAV20-1	TRDD2-1	TRAJ49-1	5	8	-1	11
2	3.4722222222222224E-4	TGTGCTAATGCTGGTGGTACTAGCTATGGAAAGCTGACATTT	CANAGGTSYGKLTF	TRAV35-1	.	TRAJ52-1	-1	-1	-1	4
2	3.4722222222222224E-4	TGTGCTGTGCAGGCCAGAGGCTCAACCCTGGGGAGGCTATACTTT	CAVQARGSTLGRLYF	TRAV20-1	.	TRAJ18-1	-1	-1	-1	12
2	3.4722222222222224E-4	TGTGCTGGTCCCGATAACTATGGTCAGAATTTTGTCTTT	CAGPDNYGQNFVF	TRAV35-1	TRDD2-1	TRAJ26-1	-1	8	10	12
2	3.4722222222222224E-4	TGTGCTTATAGGACTTTTAACACCGACAAGCTCATCTTT	CAYRTFNTDKLIF	TRAV38-2	.	TRAJ34-1	-1	-1	-1	13
2	3.4722222222222224E-4	TGTGCAATGAGCGTTTTGAACAGAGATGACAAGATCATCTTT	CAMSVLNRDDKIIF	TRAV12-3	TRDD2-1	TRAJ30-1	-1	13	14	16
2	3.4722222222222224E-4	TGTGCTCCTGGGGGGAAACACACCTCTTGTCTT	CAPGGKHTSCL	TRAV16-1	TRDD1-1	TRAJ29-1	-1	7	-1	13
2	3.4722222222222224E-4	TGTGCAATGAGCGCGGGAGGAACCTACAAATACATCTTT	CAMSAGGTYKYIF	TRAV12-3	TRDD1-1	TRAJ40-1	12	14	-1	17
2	3.4722222222222224E-4	TGTGCAGCAAGCGCGAGATTC	CAASARF	TRAV29-1	TRDD1	TRAJ58-1	12	14	15	18
2	3.4722222222222224E-4	TGTGCTGGGCAGCTGAAGAGGTCAGGAACCTACAAATACATCTTT	CAGQLKRSGTYKYIF	TRAV35-1	TRDD1	TRAJ40-1	-1	12	14	21
2	3.4722222222222224E-4	TGTGCTGTGAGAGACATTAGAACTCTGGGGCTGGGAGTTACCAACTCACTTTCG	CAVRDIRTLGLGVTNSLS	TRAV3-1	TRDD3-1	TRAJ28-1	15	17	19	21
2	3.4722222222222224E-4	TGTGCTGGAACTACCTCAGGAACCTACAAATACATCTTT	CAGTTSGTYKYIF	TRAV35-1	.	TRAJ40-1	-1	-1	7	9
2	3.4722222222222224E-4	TGCATCCCCCTAGGCGGACTCTGGGGCTGGGAGTTACCAACTCACTTTCGG	CIPLGGLWGWELPTHFR	TRAV26-2	TRDD2-1	TRAJ28-1	6	8	11	17
2	3.4722222222222224E-4	TGTGCAGCAAGTAAGGCCCAATCAGGAGGAAGCTACATACCTACATTT	CAASKAQSGGSYIPTF	TRAV13-1	TRDD2-1	TRAJ6-1	12	17	-1	20
2	3.4722222222222224E-4	TGTGCAGCAAGTATAAATTCAGGATACAGCACCCTCACCTTT	CAASINSGYSTLTF	TRAV13-1	.	TRAJ11-1	-1	-1	-1	13
2	3.4722222222222224E-4	TGTGCTGTGAGTTCTGGGGGTTACCAGAAAGTTACCTTT	CAVSSGGYQKVTF	TRAV8-6	.	TRAJ13-1	-1	-1	-1	7
2	3.4722222222222224E-4	TGTGCTGGGCTTTACCGGAGGTGGTACTAGCTATGGAAAGCTGACATTTGG	CAGLYRRWY*LWKADIW	TRAV35-1	TRDD2-1	TRAJ52-1	9	12	15	19
2	3.4722222222222224E-4	TGTGCCGGATACAATAACAATGACATGCGCTTT	CAGYNNNDMRF	TRAV12-2	TRDD1-1	TRAJ43-1	-1	7	-1	10
2	3.4722222222222224E-4	TGCATCGTCAGTTCTAAGATCATCTTT	CIVSSKIIF	TRAV26-1	TRDD2-1	TRAJ30-1	-1	11	13	15
2	3.4722222222222224E-4	TGTGCTCTTGGGGACCCTGCTCAAATTCCGGGTATGCACTCAACTTCG	CALGDPAQIPGMHSTS	TRDV1-1	TRDD1	TRAJ41-1	13	16	-1	19
2	3.4722222222222224E-4	TGTGCCTGTGACGGGATGGGGGATACGCAACCTGGGAAACTCATCTTT	CACDGMGDTQPGKLIF	TRDV2-1	TRDD1-1	TRDJ1-1	11	16	26	36
2	3.4722222222222224E-4	TGTGCTCTAGAAAAAGGGTGGCTACAATAAGCTGATTTT	CALEKGWLQ*ADF	TRAV6-1	TRDD3-1	TRAJ4-1	-1	11	13	16
2	3.4722222222222224E-4	TGTGCTCCGACCCTACCAGACTTCTGGGGGTTACCAGAAAGTTACCTTTGG	CAPTLPDFWGLPESYLW	TRAV16-1	TRDD2-1	TRAJ13-1	6	11	-1	18
2	3.4722222222222224E-4	TGTGCAGCAAGTACAGTGAGCTGCAGGCAACAAGCTAACTTTTGG	CAASTVSCRQQANFW	TRAV13-1	TRDD3-1	TRAJ17-1	12	14	16	18
2	3.4722222222222224E-4	TGTGCTGGGCAGAGGCTTCCCTTTGGAAATGAGAAATTAACCTTT	CAGQRLPFGNEKLTF	TRAV35-1	TRDD2-1	TRAJ48-1	11	15	-1	20
2	3.4722222222222224E-4	TGTGCCTTTTGCTAAATAATTCAATGCAGGCAAATCAACCTTTGG	CAFC*IIQCRQINLW	TRDV3-1	TRDD3-1	TRAJ27-1	8	13	17	21
2	3.4722222222222224E-4	TGCATCGCGGGTCTCGTGGTGGCTACAATAAGCTGATTTTTG	CIAGLVVATIS*FL	TRAV26-1	TRDD1-1	TRAJ4-1	6	8	10	16
2	3.4722222222222224E-4	TGTGCCCCGATAGGGCAGCAGTGCTTCCAAGATAATCTT	CAPIGQQCFQDNL	TRAV20-1	TRDD1	TRAJ3-1	4	8	11	15
2	3.4722222222222224E-4	TGTGCAGCAGGGGAATATGGAAACAAACTGGTCTTT	CAAGEYGNKLVF	TRAV13-1	TRDD1-1	TRAJ47-1	-1	9	-1	11
2	3.4722222222222224E-4	TGTGCTACGGACGAGCGGGAACAACAGACTCGCTTTTGG	CATDEREQQTRFW	TRAV17-1	TRDD1-1	TRAJ6	12	16	19	38
2	3.4722222222222224E-4	TGTGCTGTGAGTGATTCTAAATTCTGGGGGTTACCAGAAAGTTACCTTTGG	CAVSDSKFWGLPESYLW	TRAV8-6	TRDD2-1	TRAJ13-1	-1	14	-1	17
2	3.4722222222222224E-4	TGTGCTGTGAGAGATACATCAGGAGGAAGCTACATACCTACATTT	CAVRDTSGGSYIPTF	TRAV1-2	.	TRAJ6-1	-1	-1	-1	14
2	3.4722222222222224E-4	TGTGCCGTGCTGTTTAACGACTACAAGCTCAGCTTT	CAVLFNDYKLSF	TRAV12-2	TRDD1-1	TRAJ20-1	-1	9	-1	12
2	3.4722222222222224E-4	TGTGCTGTCCCCTCCTATAACACCGACAAGCTCATCTTT	CAVPSYNTDKLIF	TRAV41-1	TRDD2-1	TRAJ34-1	-1	9	10	12
2	3.4722222222222224E-4	TGTGCTGTGGGCCTTCACCAATGCAGGCAAATCAACCTT	CAVGLHQCRQINL	TRAV21-1	TRDD2-1	TRAJ27-1	8	11	-1	15
2	3.4722222222222224E-4	TGTGCTGTGACCGGAGGACACGGGCAGGAGAGCACTTACTTTTGG	CAVTGGHGQESTYFW	TRAV22-1	TRDD1	TRAJ5-1	8	12	-1	15
2	3.4722222222222224E-4	TGTGCCGTGAAAAACAACTTCAACAAATTTTACTTT	CAVKNNFNKFYF	TRAV12-2	TRDD3-1	TRAJ21-1	-1	11	-1	13
2	3.4722222222222224E-4	TGTGCCGTGGACATGCGGGGTAGCAACTATCAGTTAATCTGG	CAVDMRGSNYQLIW	TRAV39-1	TRDD1-1	TRAJ33-1	-1	13	14	17
2	3.4722222222222224E-4	TGTGCTGTGAGGGGCCTTGGAACTGCAGGCAACAAGCTAACTTTT	CAVRGLGTAGNKLTF	TRAV8-6	TRDD2-1	TRAJ17-1	10	14	17	20
2	3.4722222222222224E-4	TGTGCCGGCGGGAATTTGGAAATGAGAAATTAACCTTTG	CAGGNLEMRN*PL	TRAV12-2	TRDD1-1	TRAJ48-1	6	9	-1	12
2	3.4722222222222224E-4	TGTGCTGTTTACAACCAGGCAGGAACTGCTCTGATCTTT	CAVYNQAGTALIF	TRAV8-4	TRDD1	TRAJ15-1	7	9	-1	11
2	3.4722222222222224E-4	TGTGCAGCAAGCGCGCGGGAGGAGGTGCTGACGGACTCACCTTTG	CAASAREEVLTDSPL	TRAV29-1	TRDD1-1	TRAJ45-1	-1	13	-1	15
2	3.4722222222222224E-4	TGTGCTGGGCGAGGGTCTGGGGCTGGGAGTTACCAACTCACTTTC	CAGRGSGAGSYQLTF	TRAV35-1	TRDD1-1	TRAJ28-1	9	12	-1	15
2	3.4722222222222224E-4	TGTGCCGTGAAAAATAACCAGTTCTATTTT	CAVKNNQFYF	TRAV12-2	TRDD3-1	TRAJ49-1	-1	11	-1	14
2	3.4722222222222224E-4	CAACACCGACAAGCTCATCTT	QHRQAHL	TRAV26-2	TRDD2-1	TRAJ34-1	-1	-1	-1	1
2	3.4722222222222224E-4	TGTGCAGCCATTGTGGAGGTAGCAACTATAAACTGACATTTG	CAAIVEVATIN*HL	TRAV29-1	.	TRAJ53-1	-1	-1	7	9
2	3.4722222222222224E-4	TGTGCTCTTGGGGAATGATACCCCCTAGTGTACTGGGGGATACCGATAAACTCATCTTTG	CALGE*YPLVYWGIPINSSL	TRDV1-1	TRDD1-1	TRDJ1-1	14	31	-1	39
2	3.4722222222222224E-4	TGTGCTGGGCAGCTTAGAGGCTCTGGCAACACAGGCAAACTAATCTTT	CAGQLRGSGNTGKLIF	TRAV35-1	TRDD2	TRAJ37-1	-1	12	14	18
2	3.4722222222222224E-4	TGTGCCCCCAAGCGGGATAGCAACTATCAGTTAATCTGG	CAPKRDSNYQLIW	TRAV8-4	TRDD2-1	TRAJ33-1	4	7	9	14
2	3.4722222222222224E-4	TGCCTCGTGGGTGACATAGATTTAAGAGCACGGGAGGAGGAAACAAACTCACCTTTG	CLVGDIDLRAREEETNSPL	TRAV4-1	TRDD1	TRAJ10-1	15	18	20	28
2	3.4722222222222224E-4	TGTGCTGGACGTATTCCGGGTATGCACTCAACTTCG	CAGRIPGMHSTS	TRAV35-1	TRDD1-1	TRAJ41-1	-1	8	10	12
2	3.4722222222222224E-4	TGTGCTCTGAGTGATCGGAGGCAGGCAGGAACTGCTCTGATCTTT	CALSDRRQAGTALIF	TRAV9-2	TRDD1-1	TRAJ15-1	13	16	18	21
2	3.4722222222222224E-4	TGTGCAGGAGCAGGAGTGGAAGGCAACACCAATGCAGGCAAATCAACCTTT	CAGAGVEGNTNAGKSTF	TRAV27-1	TRDD1	TRAJ27-1	9	16	18	24
2	3.4722222222222224E-4	TGTGCAGAAGGGGAATTATGGAGGAAGCCAAGGAAATCTCATCTT	CAEGELWRKPRKSHL	TRAV13-2	TRDD1-1	TRAJ42-1	7	9	-1	12
2	3.4722222222222224E-4	TGTGCTGGGCCCAGGGCTGGGAGTTACCAACTCACTTTC	CAGPRAGSYQLTF	TRAV35-1	TRDD2-1	TRAJ28-1	-1	10	-1	13
2	3.4722222222222224E-4	TGTGCTGGGCAGCCCAACGCATACTCTGGGGCTGGGAGTTACCAACTCACTTTC	CAGQPNAYSGAGSYQLTF	TRAV35-1	TRDD1	TRAJ28-1	11	16	-1	19
2	3.4722222222222224E-4	TGTGCAGCAAGTAATTGGAACACCGACAAGCTCATCTTT	CAASNWNTDKLIF	TRAV13-1	TRDD1-1	TRAJ34-1	12	15	-1	18
2	3.4722222222222224E-4	TGTGCAATGAGAAGAGGAGGTAGCAACTATAAACTGACATTT	CAMRRGGSNYKLTF	TRAV12-3	.	TRAJ53-1	-1	-1	10	12
2	3.4722222222222224E-4	TGCGGCACATTGCCAGGCAGGAACTGCTCTGATCTTTGG	CGTLPGRNCSDLW	TRAV30-1	TRDD1	TRAJ15-1	8	10	-1	12
2	3.4722222222222224E-4	TGTGCTCTGAGTCCTCTCAACCAGGCAGGAACTGCTCTGATCTTT	CALSPLNQAGTALIF	TRAV9-2	TRDD2-1	TRAJ15-1	-1	12	14	17
2	3.4722222222222224E-4	TGTGTGGTGATGGAGGAAGCCAAGGAAATCTCATCTTTG	CVVMEEAKEISSL	TRAV10-1	.	TRAJ42-1	-1	-1	-1	7
2	3.4722222222222224E-4	TGTGCAGAGCCTATTTCTGGTGGCTACAATAAGCTGATTTTT	CAEPISGGYNKLIF	TRAV13-2	TRDD2-1	TRAJ4-1	-1	9	-1	13
2	3.4722222222222224E-4	TGTGCCTGTGACACCGTCCTTCCTACCCTGGGGGATAAGGGGGGGACGAACCGATAAACTCATCTTTGG	CACDTVLPTLGDKGGTNR*THLW	TRDV2-1	TRDD1	TRDJ1-1	14	27	36	49
2	3.4722222222222224E-4	TGTGTGGTGAAGTGACATGCGCTTTGG	CVVK*HALW	TRAV12-1	.	TRAJ43-1	-1	-1	-1	10
2	3.4722222222222224E-4	TGTGCTCTTGGGGAACTAGTTCAGCGGGTTAATAGGAAACTGACATTT	CALGELVQRVNRKLTF	TRDV1-1	TRDD2	TRAJ61-1	16	19	-1	22
2	3.4722222222222224E-4	TGTGCAGAGCGATCTTATAACACCGACAAGCTCATCTTT	CAERSYNTDKLIF	TRAV13-2	TRDD1	TRAJ34-1	8	10	-1	12
2	3.4722222222222224E-4	TGCATCCCGCCCTACTTCAACAAATTTTACTTT	CIPPYFNKFYF	TRAV26-2	TRDD1	TRAJ21-1	-1	7	8	11
2	3.4722222222222224E-4	TGTGCTGTGAGTGATAGGTTTTCTGGTGGCTACAATAAGCTGATTTTT	CAVSDRFSGGYNKLIF	TRAV8-6	TRDD3-1	TRAJ4-1	-1	14	-1	17
2	3.4722222222222224E-4	TGTGCGGCTTGTCTTAACACCAATGCAGGCAAATCAACCTTT	CAACLNTNAGKSTF	TRAV25-1	TRDD2-1	TRAJ27-1	4	7	9	14
2	3.4722222222222224E-4	TGTGCAGCAAGCCTTGGTTCTGCAAGGCAACTGACCTTT	CAASLGSARQLTF	TRAV29-1	TRDD1	TRAJ22-1	-1	12	-1	14
2	3.4722222222222224E-4	TGTGTGTCCCGGGGTACAGCAGTGCTTCCAAGATAATCTTTG	CVSRGTAVLPR*SL	TRAV12-1	TRDD2-1	TRAJ3-1	-1	6	8	10
2	3.4722222222222224E-4	TGTGCTGTGCAGGCAAGGAGGACACCAATGCAGGCAAATCAACCTTTG	CAVQARRTPMQANQPL	TRAV20-1	TRDD1-1	TRAJ27-1	12	16	18	21
2	3.4722222222222224E-4	TGTGCAGAGAATATAGAGAGCAGTGCTTCCAAGATAATCTTT	CAENIESSASKIIF	TRAV13-2	TRDD3-1	TRAJ3-1	-1	13	-1	16
2	3.4722222222222224E-4	TGTGCTGCAGGTACCTTTCTATGGGAACAACAGACTCGCTTTTGG	CAAGTFLWEQQTRFW	TRAV8-3	TRDD2-1	TRAJ7-1	6	13	16	18
2	3.4722222222222224E-4	CTATACACCAATGCAGGCAAATCAACCTTT	LYTNAGKSTF	TRAV25-1	TRDD2-1	TRAJ27-1	-1	0	2	4
2	3.4722222222222224E-4	TGTGCTGGGCGGGTCATACTGGAGCCAATAGTAAGCTGACATTTG	CAGRVILEPIVS*HL	TRAV35-1	TRDD1-1	TRAJ56-1	-1	10	-1	13
2	3.4722222222222224E-4	TGTGCTCTACGTTGGTCTTCTGGTTCTGCAAGGCAACTGACCTTT	CALRWSSGSARQLTF	TRAV16-1	TRDD1-1	TRAJ22-1	8	12	-1	15
2	3.4722222222222224E-4	TGTGCACCGGGTGGCTACAATAAGCTGATTTTT	CAPGGYNKLIF	TRAV13-1	.	TRAJ4-1	-1	-1	5	7
2	3.4722222222222224E-4	TGTGCAGCAAGTAAAGGCTTTGGGAATGTGCTGCATTGC	CAASKGFGNVLHC	TRAV13-1	.	TRAJ35-1	-1	-1	-1	12
2	3.4722222222222224E-4	TGTGCTGTGTGGAGTTTAACACCAATGCAGGCAAATCAACCTTTG	CAVWSLTPMQANQPL	TRAV22-1	TRDD1	TRAJ27-1	-1	9	11	16
2	3.4722222222222224E-4	TGTGTGGTGACCTGATCTTATAACACCGACAAGCTCATCTTT	CVVT*SYNTDKLIF	TRAV12-1	TRDD1	TRAJ34-1	9	11	13	15
2	3.4722222222222224E-4	TGTGCTGTGGATCCCCCGCCTGGGGGTTACCAGAAAGTTACCTTT	CAVDPPPGGYQKVTF	TRAV36-1	TRDD2-1	TRAJ13-1	-1	11	13	19
2	3.4722222222222224E-4	TGTGCTGGGCTGAGGCTTCAACAAATTTTACTT	CAGLRLQQILL	TRAV35-1	TRDD1	TRAJ21-1	-1	10	11	15
2	3.4722222222222224E-4	TGTGTCTCTCAGGAGGATAGCAACTATCAGTTAATCTGG	CVSQEDSNYQLIW	TRAV22-1	TRDD1-1	TRAJ33-1	3	11	-1	14
2	3.4722222222222224E-4	TGTGCCCCCCCGGGACCCTTTTTGGAAATGAGAAATTAACCTTTG	CAPPGPFLEMRN*PL	TRAV8-1	TRDD1	TRAJ48-1	5	11	14	20
2	3.4722222222222224E-4	TGTGCAGCAAGCGCGAGGAACACCGACAAGCTCATCTTT	CAASARNTDKLIF	TRAV29-1	TRDD1	TRAJ34-1	12	16	-1	18
2	3.4722222222222224E-4	TGTGCCGCCTGAAAAGCATGTTTG	CAA*KACL	TRAV12-2	TRDD3-1	TRAJ31-1	6	10	13	16
2	3.4722222222222224E-4	TGCGTTCGGGCGCCTTTCAACCAGGCAGGAACTGCTCTGATCTTT	CVRAPFNQAGTALIF	TRAV1-1	TRDD1	TRAJ58-1	3	30	33	42
2	3.4722222222222224E-4	TGTGCTGTGCAGGGCAAAATTATAACACCGACAAGCTCATCTTTG	CAVQGKIITPTSSSL	TRAV20-1	TRDD3-1	TRAJ34-1	12	15	17	19
2	3.4722222222222224E-4	TGTGCTGTGGACGCAGGCAACAAGCTAACTTTT	CAVDAGNKLTF	TRAV8-3	TRDD1	TRAJ17-1	-1	10	-1	12
2	3.4722222222222224E-4	TGTGCTCCCCTGTTTTCTGGTGGCTACAATAAGCTGATTTTT	CAPLFSGGYNKLIF	TRAV20-1	TRDD2-1	TRAJ4-1	-1	6	7	10
2	3.4722222222222224E-4	TGTGCAGCAAGTAGGAATGCCAGACTCATGTTT	CAASRNARLMF	TRAV13-1	TRDD1-1	TRAJ31-1	-1	13	-1	15
2	3.4722222222222224E-4	TGTGCTTATAGGACCTGAACAGAGATGACAAGATCATCTTTG	CAYRT*TEMTRSSL	TRAV38-2	TRDD2-1	TRAJ30-1	-1	13	-1	15
2	3.4722222222222224E-4	TGTGCAGGGCGGAACACCGACAAGCTCATCTTT	CAGRNTDKLIF	TRAV25-1	TRDD1-1	TRAJ34-1	8	10	-1	12
2	3.4722222222222224E-4	TGTGCAATGAGAGAGGGGGTGGAGCAACTATCAGTTAATCTGGGG	CAMREGVEQLSVNLG	TRAV14-1	TRDD1-1	TRAJ33-1	16	19	-1	22
2	3.4722222222222224E-4	TGTGCCGTGAATGCTCCGTCTGGGAACAACAGACTCGCTTTTGGG	CAVNAPSGNNRLAFG	TRAV8-1	TRDD1-1	TRAJ6	13	19	23	43
2	3.4722222222222224E-4	TGTGCCGTCTTCCCCCTGATAGCAGCTATAAATTGATCTTCG	CAVFPLIAAIN*SS	TRAV12-2	TRDD2-1	TRAJ12-1	-1	8	12	17
2	3.4722222222222224E-4	TGTGCCGTGAAAGACAGCAGTGCTTCCAAGATAATCTTT	CAVKDSSASKIIF	TRAV12-2	TRDD3-1	TRAJ3-1	-1	11	-1	13
2	3.4722222222222224E-4	TGTGCAAGTAGACCCACTCAGGGAGGAAAGCTTATCTTC	CASRPTQGGKLIF	TRAV12-3	TRDD1	TRAJ23-1	6	15	-1	18
2	3.4722222222222224E-4	TGTGCCGTGAGGGATAGGGCCGGTACTAGCTATGGAAAGCTGACATTT	CAVRDRAGTSYGKLTF	TRAV12-2	TRDD1-1	TRAJ52-1	-1	10	15	21
2	3.4722222222222224E-4	TGTGCCGTGAACGAAGACACCGACAAGCTCATCTTT	CAVNEDTDKLIF	TRAV12-2	TRDD3-1	TRAJ34-1	-1	12	14	16
2	3.4722222222222224E-4	TGTGCCGCGGAGGGACCGACAAGCTCATCTTTG	CAAEGPTSSSL	TRAV12-2	TRDD1-1	TRAJ34-1	6	11	-1	14
2	3.4722222222222224E-4	TGTGCACCTTTAGAATAGTGGAGGTAGCAACTATAAACTGACATT	CAPLE*WR*QL*TDI	TRAV25-1	TRDD2-1	TRAJ53-1	-1	6	9	11
2	3.4722222222222224E-4	CAG	Q	TRAV25-1	TRDD1	TRAJ26-1	-1	-1	-1	2
2	3.4722222222222224E-4	TGTGCTGTGCAGGCGCAGAGTGGAGGTAGCAACTATAAACTGACATTT	CAVQAQSGGSNYKLTF	TRAV20-1	TRDD1-1	TRAJ53-1	-1	13	14	16
2	3.4722222222222224E-4	CTTACCAACTCACTTTCG	LTNSLS	TRAV12-2	TRDD2-1	TRAJ6	-1	2	6	18
2	3.4722222222222224E-4	TGTGCTGCAGGTACCTTTCTATGGGAACAACAGACTCGCTTTTGG	CAAGTFLWEQQTRFW	TRAV8-3	TRDD1	TRAJ6	6	21	24	44
2	3.4722222222222224E-4	TGTGCAATGAGAGGCTCTCGGGGGGGTGGCTACAATAAGCTGATTTTT	CAMRGSRGGGYNKLIF	TRAV14-1	TRDD1-1	TRAJ4-1	12	19	-1	24
2	3.4722222222222224E-4	TGTGCAATGAGAGGCGCTCGGGGGGGTGGCTACAATAAGCTGATTTTT	CAMRGARGGGYNKLIF	TRAV14-1	TRDD1-1	TRAJ4-1	12	19	-1	24
1	1.7361111111111112E-4	TGTGCCCTGGACATGAACACAGGCTTTCAGAAACTTGTATTT	CALDMNTGFQKLVF	TRAV6-1	.	TRAJ8-1	-1	-1	-1	13
1	1.7361111111111112E-4	TGCGCTGTGAGAGGGCTAGGAGGAAAGCTTATCTTC	CAVRGLGGKLIF	TRAV1-1	TRDD2-1	TRAJ23-1	12	15	-1	18
1	1.7361111111111112E-4	TGTGCTGTGGAGGGGACGAATACTGGAGGCTTCAAAACTATCTTT	CAVEGTNTGGFKTIF	TRAV2-1	TRDD1-1	TRAJ9-1	-1	13	15	18
1	1.7361111111111112E-4	TGTGCTCTAGCCACAGGCTTTCAGAAACTTGTATTT	CALATGFQKLVF	TRAV6-1	.	TRAJ8-1	-1	-1	9	11
1	1.7361111111111112E-4	TGTTCTCTCAGGGAATTATGGAGGAAGCCAAGGAAATCTCATCTT	CSLRELWRKPRKSHL	TRAV2-1	TRDD1	TRAJ42-1	2	4	5	12
1	1.7361111111111112E-4	TGTGCTCTAGTCCTTTGAATTATGGAGGAAGCCAAGGAAATCTCATCTTTG	CALVL*IMEEAKEISSL	TRAV6-1	TRDD2-1	TRAJ42-1	9	11	-1	15
1	1.7361111111111112E-4	TGTGCTGTGAGAGGACGTTTATACTGGAGGCTTCAAAACTATCTT	CAVRGRLYWRLQNYL	TRAV1-2	TRDD1-1	TRAJ9-1	12	14	16	20
1	1.7361111111111112E-4	TGTGCTCTATAGGCTTTGGGAATGTGCTGCATTGCG	CAL*ALGMCCIA	TRAV2-1	TRDD1	TRAJ35-1	-1	6	-1	8
1	1.7361111111111112E-4	TGTGCTCTAGACATGAACACAGGCTTTCAGAAACTTGTATTT	CALDMNTGFQKLVF	TRAV6-1	.	TRAJ8-1	-1	-1	-1	13
1	1.7361111111111112E-4	TGTGCCGTGAATGCGCAGGCTTTCAGAAACTTGTATTTG	CAVNAQAFRNLYL	TRAV8-1	.	TRAJ8-1	-1	-1	-1	13
1	1.7361111111111112E-4	TGTGCTGTGATGACAACTGACAGCTGGGGGAAATTGCAGTTT	CAVMTTDSWGKLQF	TRAV1-2	TRDD1-1	TRAJ24-1	9	23	30	37
1	1.7361111111111112E-4	TGTGCCGTTGCTCTTTACACAGGCTTTCAGAAACTTGTATTT	CAVALYTGFQKLVF	TRAV8-1	TRDD2-1	TRAJ8-1	7	12	14	16
1	1.7361111111111112E-4	TGTGCCTCCGGCACATGAACACAGGCTTTCAGAAACTTGTATTTG	CASGT*TQAFRNLYL	TRAV17-1	TRDD2-1	TRAJ8-1	4	6	8	15
1	1.7361111111111112E-4	TGTGCTGCCTTTGCCGGAGGTCTGGTGGCTACAATAAGCTGATTTTTG	CAAFAGGLVATIS*FL	TRAV2-1	TRDD2-1	TRAJ4-1	-1	7	10	20
1	1.7361111111111112E-4	TGTGCTGTGATGAAGGGAGGAGGAAACAAACTCACCTTT	CAVMKGGGNKLTF	TRAV1-2	TRDD1-1	TRAJ10-1	-1	10	-1	12
1	1.7361111111111112E-4	TGTGCTACGGATGTTGCAGGCTTTCAGAAACTTGTATTT	CATDVAGFQKLVF	TRAV17-1	TRDD1	TRAJ8-1	-1	11	12	16
1	1.7361111111111112E-4	TGTGCTGTGGCGATCAAATACTGGAGGCTTCAAAACTATCTTTGG	CAVAIKYWRLQNYLW	TRAV2-1	TRDD1-1	TRAJ9-1	9	11	13	15
1	1.7361111111111112E-4	TCCCAGGCAGACTCGCTTTTG	SQADSLL	TRAV1-2	TRDD2-1	TRAJ7-1	-1	-1	0	7
1	1.7361111111111112E-4	TGTGCTGTCTCCCGGAATAACAATGCCAGACTCATGTTT	CAVSRNNNARLMF	TRAV2-1	TRDD2-1	TRAJ31-1	7	9	11	13
1	1.7361111111111112E-4	TGTGCTGGTTATTTCACCGACAAGCTCATCTTT	CAGYFTDKLIF	TRAV2-1	TRDD1	TRAJ34-1	6	10	11	14
1	1.7361111111111112E-4	TGTGCTGTGAGAGATAATAATGCAGGCAACATGCTCACCTTT	CAVRDNNAGNMLTF	TRAV1-2	.	TRAJ39-1	-1	-1	-1	13
1	1.7361111111111112E-4	TGTGCTGCCCTTAGGCCGGCAGGCAACATGCTCACCTTT	CAALRPAGNMLTF	TRAV1-2	TRDD2-1	TRAJ39-1	6	8	11	18
1	1.7361111111111112E-4	TGTGCTGCCTTGGATAGCAACTATCAGTTAATCTGG	CAALDSNYQLIW	TRAV1-2	TRDD2-1	TRAJ33-1	-1	7	-1	10
1	1.7361111111111112E-4	TGCGCTGTGAGACCCCAAACCCCGTCTGGTTCTGCAAGGCAACTGACCTTT	CAVRPQTPSGSARQLTF	TRAV1-1	TRDD2	TRAJ22-1	11	18	20	22
1	1.7361111111111112E-4	TGTGCTGTGGAGGATCGGTCTGGCCAGAAGCTGCTCTTT	CAVEDRSGQKLLF	TRAV2-1	TRDD1	TRAJ16-1	13	16	17	20
1	1.7361111111111112E-4	TGTGCTGTGGTGGCTCCGGGGAGCAGTGCTTCCAAGATAATCTTT	CAVVAPGSSASKIIF	TRAV2-1	TRDD1-1	TRAJ3-1	9	17	-1	21
1	1.7361111111111112E-4	TGTGCTGTGAGTGATCCGGGCACAGGCTTTCAGAAACTTGTATTT	CAVSDPGTGFQKLVF	TRAV8-4	TRDD1	TRAJ8-1	13	17	-1	20
1	1.7361111111111112E-4	TGCGCTGTGAGAGTGAATGCCAGACTCATGTTT	CAVRVNARLMF	TRAV1-1	TRDD1-1	TRAJ31-1	-1	13	-1	15
1	1.7361111111111112E-4	TGTGCTGTGGAGGATCAGGAGGAAGCTACATACCTACATTTG	CAVEDQEEATYLHL	TRAV2-1	.	TRAJ6-1	-1	-1	-1	11
1	1.7361111111111112E-4	TGCGCTGTCCGACGAGATGGCCAGAAGCTGCTCTTT	CAVRRDGQKLLF	TRAV1-1	TRDD1-1	TRAJ16-1	7	11	-1	14
1	1.7361111111111112E-4	TGTGCTTATAGGCTCGAAAGAACACAGGCTTTCAGAAACTTGTATTTG	CAYRLERTQAFRNLYL	TRAV38-2	TRDD3-1	TRAJ8-1	11	15	-1	19
1	1.7361111111111112E-4	TGCGCTGTGAGAGATGAGGGGACGAGAGGCTCAACCCTGGGGAGGCTATACTTT	CAVRDEGTRGSTLGRLYF	TRAV1-1	TRDD1-1	TRAJ18-1	13	17	21	24
1	1.7361111111111112E-4	TGTGCTGTGGCGGGGGCAGGCAAATCAACCTTT	CAVAGAGKSTF	TRAV8-3	TRDD1-1	TRAJ27-1	9	11	-1	15
1	1.7361111111111112E-4	TGCGCTGTGCTTAATACTGGAGGCTTCAAAACTATCTTT	CAVLNTGGFKTIF	TRAV1-1	TRDD2-1	TRAJ9-1	-1	9	-1	12
1	1.7361111111111112E-4	TGTGCTGTTCCCCTCAGGAAACACACCTCTTGTCTTTGG	CAVPLRKHTSCLW	TRAV2-1	TRDD2-1	TRAJ29-1	-1	8	10	13
1	1.7361111111111112E-4	TGTGTTGTGACCTCGAACACAGGCTTTCAGAAACTTGTATTT	CVVTSNTGFQKLVF	TRAV8-2	TRDD2-1	TRAJ8-1	-1	10	12	14
1	1.7361111111111112E-4	TGTGCTGTGGGTGCGGGACCGAGAACACAGGCTTTCAGAAACTTGTATTTG	CAVGAGPRTQAFRNLYL	TRAV8-3	TRDD1-1	TRAJ8-1	-1	14	17	22
1	1.7361111111111112E-4	TGCGCTGTGTCCCCGATACAGCACCCTCACCTT	CAVSPIQHPHL	TRAV1-1	TRDD2-1	TRAJ11-1	-1	9	11	14
1	1.7361111111111112E-4	TGTGCTCTAGGAATTATGGCGGTGCTACAAACAAGCTCATCTTTG	CALGIMAVLQTSSSL	TRAV6-1	.	TRAJ32-1	-1	-1	-1	10
1	1.7361111111111112E-4	TGTGCTGTGGAGGATCGGAGAGGAAGCTACATACCTACATTT	CAVEDRRGSYIPTF	TRAV2-1	TRDD1-1	TRAJ6-1	13	16	-1	19
1	1.7361111111111112E-4	TGTGCTGTGGAGGATCGAAAGCTATGGTCAGAATTTTGTCTTTGG	CAVEDRKLWSEFCLW	TRAV2-1	TRDD3-1	TRAJ26-1	13	16	-1	19
1	1.7361111111111112E-4	GGTTAGAGCAAGGCAACTGACCTTTGG	G*SKATDLW	TRAV6-1	TRDD1	TRAJ22-1	-1	-1	1	7
1	1.7361111111111112E-4	TGCGCTGTGAGGTCGGGAATAACAATGCCAGACTCATGTTTG	CAVRSGITMPDSCL	TRAV1-1	TRDD1	TRAJ31-1	10	13	-1	15
1	1.7361111111111112E-4	TGTGCAATGAGAGACGGATATGGAGGAAGCCAAGGAAATCTCATCTTT	CAMRDGYGGSQGNLIF	TRAV14-1	TRDD1-1	TRAJ42-1	13	15	-1	18
1	1.7361111111111112E-4	TGCGCTGCTACCGAGGACACGGGCAGGAGAGCACTTACTTTT	CAATEDTGRRALTF	TRAV1-1	TRDD2-1	TRAJ5-1	-1	7	11	14
1	1.7361111111111112E-4	TGTGCAATGAGAGAGGCCGCGATTTATAACCAGGGAGGAAAGCTTATCTTC	CAMREAAIYNQGGKLIF	TRAV14-1	TRDD1	TRAJ23-1	15	17	18	20
1	1.7361111111111112E-4	TGCGCTGTGAGAGCGGCAGGAAACACACCTCTTGTCTTT	CAVRAAGNTPLVF	TRAV1-1	TRDD1-1	TRAJ29-1	12	14	-1	16
1	1.7361111111111112E-4	TGTGCTCTGAGTGAGGCGCTTTTATAGGATAGGCTTTCAGAAACTTGTATT	CALSEALL*DRLSETCI	TRAV19-1	TRDD3-1	TRAJ8-1	16	23	26	28
1	1.7361111111111112E-4	TGTGCTGTGAAAAGTCGAGGGGATAGCAACTATCAGTTAATCTGG	CAVKSRGDSNYQLIW	TRAV1-2	TRDD3-1	TRAJ33-1	-1	10	12	20
1	1.7361111111111112E-4	TGTGCTCTAGTAGGGCGGGCAGGAGAGCACTTACTTTTG	CALVGRAGEHLLL	TRAV6-1	TRDD1	TRAJ5-1	9	12	-1	15
1	1.7361111111111112E-4	TGTGCTGTGAGAGTGCCTTTGGGGCTTTCAGAAACTTCGCAAAGAAACCTTGTATTT	CAVRVPLGLSETSQRNLVF	TRAV3-1	TRDD1-1	TRAJ8-1	12	19	23	45
1	1.7361111111111112E-4	TGTGCTGGGAGGGATACTGGAGGCTTCAAAACTATCTTT	CAGRDTGGFKTIF	TRAV1-2	TRDD1-1	TRAJ9-1	-1	11	-1	13
1	1.7361111111111112E-4	TGTGCTGTGAGAGGGCAGCTTTGGGAATGTGCTGCATTG	CAVRGQLWECAAL	TRAV1-2	TRDD1	TRAJ35-1	-1	13	14	17
1	1.7361111111111112E-4	TGTGCTGTCTTAAATACTGGAGGCTTCAAAACTATCTTT	CAVLNTGGFKTIF	TRAV2-1	TRDD2-1	TRAJ9-1	-1	8	-1	11
1	1.7361111111111112E-4	TGTGCAATGAGAGAGGGCCGAGCTTTCAGAAACTTGTATTTG	CAMREGRAFRNLYL	TRAV14-1	TRDD1	TRAJ8-1	16	19	-1	21
1	1.7361111111111112E-4	TGTGCTCTGTGGACACAGGCTTTCAGAAACTTGTATTTG	CALWTQAFRNLYL	TRAV19-1	.	TRAJ8-1	-1	-1	-1	9
1	1.7361111111111112E-4	TGTGCAGAGAGCCCCACAGGCTTTCAGAAACTTGTATTT	CAESPTGFQKLVF	TRAV5-1	TRDD2-1	TRAJ8-1	-1	11	12	14
1	1.7361111111111112E-4	TGTGCTGTGGAGGTTAGATGGCCAGAAGCTGCTCTTTGC	CAVEVRWPEAALC	TRAV2-1	.	TRAJ16-1	-1	-1	-1	13
1	1.7361111111111112E-4	TGTGCTACCTAACCCAGGAGGAAGCCAAGGAAATCTCATCTTTGG	CAT*PRRKPRKSHLW	TRAV17-1	TRDD2-1	TRAJ42-1	-1	8	10	16
1	1.7361111111111112E-4	TGTGCTGTGAGAGATTCCATACTCTGGGGCTGGGAGTTACCAACTCACTTT	CAVRDSILWGWELPTHF	TRAV1-2	TRDD2-1	TRAJ28-1	-1	14	-1	17
1	1.7361111111111112E-4	TGTGCTCTAGACGTGACCGAACTGGGGCAAACAACCTCTTCTTTG	CALDVTELGQTTSSL	TRAV6-1	TRDD1	TRAJ36-1	11	15	-1	17
1	1.7361111111111112E-4	TGTGCTGTGGAGGATTCTCAGGGGCTGGCAACAACCGTAAGCTGATTTGGG	CAVEDSQGLATTVS*FG	TRAV2-1	TRDD1	TRAJ38-1	13	20	-1	23
1	1.7361111111111112E-4	TGTGCCGTGAATGCGCAATATGGAGGAAGCCAAGGAAATCTCATCTTT	CAVNAQYGGSQGNLIF	TRAV8-1	.	TRAJ42-1	-1	-1	13	16
1	1.7361111111111112E-4	TGTGCTACCCCAGGGAGCACTGGAGGCTTCAAAACTATCTTT	CATPGSTGGFKTIF	TRAV17-1	TRDD1-1	TRAJ9-1	7	12	15	18
1	1.7361111111111112E-4	TGTGCAGGGCCGAGAGGCTTTCAGAAACTTGTATTT	CAGPRGFQKLVF	TRAV25-1	TRDD1	TRAJ8-1	8	10	-1	12
1	1.7361111111111112E-4	TGCGCTGTGGGCGAAACACCGACAAGCTCATCTTTG	CAVGETPTSSSL	TRAV1-1	TRDD1	TRAJ34-1	-1	9	10	14
1	1.7361111111111112E-4	TGTGCAATGAGAGACATTTTGGGGTTCTGCAAGGCAACTGACCTT	CAMRDILGFCKATDL	TRAV14-1	TRDD1-1	TRAJ22-1	13	19	-1	22
1	1.7361111111111112E-4	TGCATCGTCACCTTAAGGACAAGGGAATATGGAAACAAACTGGTCTTT	CIVTLRTREYGNKLVF	TRAV26-1	TRDD2-1	TRAJ47-1	-1	10	13	23
1	1.7361111111111112E-4	TGTGCTGTGAGAGGGGTCAGGAAACACACCTCTTGTCTT	CAVRGVRKHTSCL	TRAV1-2	TRDD1-1	TRAJ29-1	-1	13	-1	16
1	1.7361111111111112E-4	TGTGCCGTGAAAGGGGGAAACCAGGGAGGAAAGCTTATCTTC	CAVKGGNQGGKLIF	TRAV8-1	TRDD1-1	TRAJ23-1	10	12	-1	18
1	1.7361111111111112E-4	TGTGCAGAGATCTTTTCTGGTGGCTACAATAAGCTGATTTTT	CAEIFSGGYNKLIF	TRAV5-1	.	TRAJ4-1	-1	-1	-1	10
1	1.7361111111111112E-4	TGTGCAGAGGGACTACAAACTGGGGCAAACAACCTCTTCTTT	CAEGLQTGANNLFF	TRAV5-1	TRDD1	TRAJ36-1	8	11	13	15
1	1.7361111111111112E-4	TGTGCAGAGAGTATCTGGGGCAAACAACCTCTTCTTTGG	CAESIWGKQPLLW	TRAV5-1	.	TRAJ36-1	-1	-1	-1	12
1	1.7361111111111112E-4	TGTGCTCCGTCTAACGACTACAAGCTCAGCTTT	CAPSNDYKLSF	TRAV1-2	TRDD1	TRAJ20-1	5	7	-1	9
1	1.7361111111111112E-4	TTTTATGGAGGAAGCCAAGGAAATCTCATCTTT	FYGGSQGNLIF	TRAV26-1	TRDD1	TRAJ42-1	-1	-1	-1	2
1	1.7361111111111112E-4	TGCATCGTCAGAGTCGCTGGAGCCAATAGTAAGCTGACATTT	CIVRVAGANSKLTF	TRAV26-1	.	TRAJ56-1	-1	-1	-1	16
1	1.7361111111111112E-4	TGTGCTGTCCGCAGCGACTACAAGCTCAGCTTT	CAVRSDYKLSF	TRAV1-2	TRDD1	TRAJ20-1	7	9	10	12
1	1.7361111111111112E-4	TGTGCAGCAAGCGACCGGTGGAGGAAAGCTTATCTTCGG	CAASDRWRKAYLR	TRAV29-1	TRDD2-1	TRAJ23-1	-1	13	15	19
1	1.7361111111111112E-4	TGTGCTGTGGACCATAACGACTACAAGCTCAGCTTT	CAVDHNDYKLSF	TRAV1-2	TRDD2-1	TRAJ20-1	8	10	-1	14
1	1.7361111111111112E-4	TGTGCTCCGCAGAGCCCGGTGGCTACAATAAGCTGATTTTTG	CAPQSPVATIS*FL	TRAV6-1	TRDD1	TRAJ4-1	6	11	12	15
1	1.7361111111111112E-4	TGTGCTGCAGGTGAATGGTATGGAGGAAGCCAAGGAAATCTCATCTTT	CAAGEWYGGSQGNLIF	TRAV8-3	TRDD1	TRAJ42-1	6	15	-1	18
1	1.7361111111111112E-4	TGTGCCCCGATCTGGTTCTGCAAGGCAACTGACCTTTGG	CAPIWFCKATDLW	TRAV17-1	TRDD1	TRAJ22-1	4	8	-1	10
1	1.7361111111111112E-4	TGTGCTACGGGCTTCCTCGAAAACCTCCTACGACAAGGTGATATT	CATGFLENLLRQGDI	TRAV17-1	TRDD2-1	TRAJ50-1	9	11	16	18
1	1.7361111111111112E-4	TGTGCTGTGAGTGATCCTGTTTATGGAGGAAGCCAAGGAAATCTCATCTTT	CAVSDPVYGGSQGNLIF	TRAV8-4	TRDD2-1	TRAJ42-1	-1	14	17	20
1	1.7361111111111112E-4	TGTGCCCCGACCGGGGGGAGGGAACAACAGACTCGCTTT	CAPTGGREQQTRF	TRAV9-2	TRDD1-1	TRAJ7-1	4	13	-1	19
1	1.7361111111111112E-4	TCCCAGGCAGACTCGCTTTTG	SQADSLL	TRAV1-2	TRDD1	TRAJ6	-1	10	12	21
1	1.7361111111111112E-4	TGTGCCGTGCAAGGCAGCTGGGGGAAATTGCAGTTT	CAVQGSWGKLQF	TRAV8-1	TRDD1-1	TRAJ24-1	8	17	24	31
1	1.7361111111111112E-4	TGTGCTTTGAAGCTCGCCAATAGTAAGCTGACATTT	CALKLANSKLTF	TRAV38-2	TRDD3-1	TRAJ56-1	6	8	10	15
1	1.7361111111111112E-4	TGCATCGTCAGACCGACTGGAGCCAATAGTAAGCTGACATTT	CIVRPTGANSKLTF	TRAV26-1	TRDD1	TRAJ56-1	11	13	-1	15
1	1.7361111111111112E-4	TGTGCCGTGACCTCTCTTTCAGATGGCCAGAAGCTGCTCTTT	CAVTSLSDGQKLLF	TRAV8-1	TRDD2-1	TRAJ16-1	-1	10	12	16
1	1.7361111111111112E-4	TGTGCAATGAGAGATAACTATGGTCAGAATTTTGTCTTT	CAMRDNYGQNFVF	TRAV14-1	.	TRAJ26-1	-1	-1	-1	10
1	1.7361111111111112E-4	TGTGCCCCCCCTCAGGAACCTACAAATACATCTTTG	CAPPQEPTNTSL	TRAV6-1	TRDD2-1	TRAJ40-1	-1	5	6	9
1	1.7361111111111112E-4	TGTGCTTTCATGAAGCTAAGGGGAGCCAATAGTAAGCTGACATTT	CAFMKLRGANSKLTF	TRAV38-1	TRDD1	TRAJ56-1	15	19	-1	21
1	1.7361111111111112E-4	TGTGCAGAGACGAGCTTTCAGAAACTTGTATTT	CAETSFQKLVF	TRAV5-1	TRDD1	TRAJ8-1	9	11	-1	13
1	1.7361111111111112E-4	TGTGCTGTGAGTGATCGTGGGAGGGGAAGCCAAGGAAATCTCATCTTT	CAVSDRGRGSQGNLIF	TRAV8-4	TRDD1-1	TRAJ42-1	13	17	20	22
1	1.7361111111111112E-4	TGTGCTGTGGATCGATGCGGATTCAGGATACAGCACCCTCACCTT	CAVDRCGFRIQHPHL	TRAV2-1	TRDD1-1	TRAJ11-1	10	13	15	18
1	1.7361111111111112E-4	TGTGCTACGGACAGGGTGGAGGCTTCAAAACTATCTTTG	CATDRVEASKLSL	TRAV17-1	TRDD1-1	TRAJ9-1	11	13	-1	16
1	1.7361111111111112E-4	TGTGCTCTAGACTCGAATTCTGGGGGTTACCAGAAAGTTACCTTT	CALDSNSGGYQKVTF	TRAV6-1	TRDD2-1	TRAJ13-1	-1	12	-1	14
1	1.7361111111111112E-4	TGCATCGTCAAGTATTGCGGCTAATGCTGGTGGTACTAGCTATGGAAAGCTGACATT	CIVKYCG*CWWY*LWKADI	TRAV26-1	TRDD3-1	TRAJ52-1	-1	10	12	20
1	1.7361111111111112E-4	TGTGCTGTGAGAAGTGGGGGGAACAACAGACTCGCTTTT	CAVRSGGNNRLAF	TRAV8-4	TRDD1-1	TRAJ7-1	10	14	-1	18
1	1.7361111111111112E-4	TGTGCTACGGACGCTACCACGACAGAGGCTCAACCCTGGGGAGGCTATACTTTG	CATDATTTEAQPWGGYTL	TRAV17-1	TRDD2-1	TRAJ18-1	-1	13	-1	19
1	1.7361111111111112E-4	TGTGCTACCCGGGGCGGATCTGAAAAGCTGGTCTTT	CATRGGSEKLVF	TRAV17-1	.	TRAJ57-1	-1	-1	7	9
1	1.7361111111111112E-4	TGCATCGTCAGAGTCTACGGTGGTAGCAACTATCAGTTAATCTGG	CIVRVYGGSNYQLIW	TRAV26-1	TRDD1-1	TRAJ33-1	-1	15	18	21
1	1.7361111111111112E-4	TGTGCTGTGACTACGAATTATGGAGGAAGCCAAGGAAATCTCATCTTT	CAVTTNYGGSQGNLIF	TRAV8-4	TRDD2-1	TRAJ42-1	-1	10	-1	14
1	1.7361111111111112E-4	TGTGCTGTGAGAGATCCAGATAACACCGACAAGCTCATCTTT	CAVRDPDNTDKLIF	TRAV1-2	TRDD2-1	TRAJ34-1	-1	14	16	19
1	1.7361111111111112E-4	TGCATCGTCAGAGTCGCGGGGAACACCAATGCAGGCAAATCAACCTTT	CIVRVAGNTNAGKSTF	TRAV26-1	TRDD1-1	TRAJ27-1	15	17	-1	21
1	1.7361111111111112E-4	TGTGCTTATAGGAGCGCGGATGGAGGAAGCCAAGGAAATCTCATCTTT	CAYRSADGGSQGNLIF	TRAV38-2	TRDD1-1	TRAJ42-1	15	17	-1	19
1	1.7361111111111112E-4	TGTGCTGTGAGAACAGGACGGGCTTTCAGAAACTTGTATTTG	CAVRTGRAFRNLYL	TRAV3-1	TRDD1	TRAJ8-1	-1	12	13	17
1	1.7361111111111112E-4	TGTGCTGTGGGTCATGGAATATGGAAACAAACTGGTCTT	CAVGHGIWKQTGL	TRAV8-3	TRDD2-1	TRAJ47-1	-1	12	-1	14
1	1.7361111111111112E-4	TGTGCTACGGACGCCTGGGCGAATGCAGGCAACATGCTCACCTTT	CATDAWANAGNMLTF	TRAV17-1	TRDD1-1	TRAJ39-1	12	14	18	21
1	1.7361111111111112E-4	TGTGCAATGAGAGACTAGAGATTCAGGGAGCCCAGAAGCTGGTATTTG	CAMRD*RFREPRSWYL	TRAV14-1	TRDD2	TRAJ54-1	-1	14	16	20
1	1.7361111111111112E-4	TGTGCTGTCCGGGATAGCAACTATCAGTTAATCTGG	CAVRDSNYQLIW	TRAV1-2	TRDD1	TRAJ33-1	7	9	-1	11
1	1.7361111111111112E-4	TGTGCTGTAGCCCGTTATAACCAGGGAGGAAAGCTTATCTTC	CAVARYNQGGKLIF	TRAV8-3	TRDD1	TRAJ23-1	7	12	-1	14
1	1.7361111111111112E-4	TGTGCTGTGATCAGAGATGACAAGATCATCTTT	CAVIRDDKIIF	TRAV1-2	.	TRAJ30-1	-1	-1	-1	7
1	1.7361111111111112E-4	TGTGCTGCTATCATGGAATATGGAAACAAACTGGTCTTT	CAAIMEYGNKLVF	TRAV21-1	TRDD2-1	TRAJ47-1	-1	7	9	13
1	1.7361111111111112E-4	TGCATCCTGATTTATTTATAACCAGGGAGGAAAGCTTATCTTCGG	CILIYL*PGRKAYLR	TRAV26-2	.	TRAJ23-1	-1	-1	9	11
1	1.7361111111111112E-4	TGTGCTTATAATGCTGGCAACAACCGTAAGCTGATTTGG	CAYNAGNNRKLIW	TRAV38-2	.	TRAJ38-1	-1	-1	-1	8
1	1.7361111111111112E-4	TGTGCTTTCATGAAGCAGAGGTATGGAGGAAGCCAAGGAAATCTCATCTTT	CAFMKQRYGGSQGNLIF	TRAV38-1	TRDD1	TRAJ42-1	16	19	-1	21
1	1.7361111111111112E-4	TGTGCTCTGAGTGGGATGAGGAACCAGGGAGGAAAGCTTATCTTC	CALSGMRNQGGKLIF	TRAV19-1	TRDD1-1	TRAJ23-1	-1	13	16	21
1	1.7361111111111112E-4	TGTGCTCTCCTATGGCGGTGCTACAAACAAGCTCATCTT	CALLWRCYKQAHL	TRAV6-1	TRDD2-1	TRAJ32-1	-1	8	-1	10
1	1.7361111111111112E-4	TGTGCCCAGGGAGGCTCTGGCAACACAGGCAAACTAATCTTT	CAQGGSGNTGKLIF	TRAV6-1	TRDD1-1	TRAJ37-1	4	8	-1	12
1	1.7361111111111112E-4	TGTGCTCTGAGTTCTTACACCAATGCAGGCAAATCAACCTTT	CALSSYTNAGKSTF	TRAV9-2	TRDD2-1	TRAJ27-1	-1	12	-1	14
1	1.7361111111111112E-4	TGTGCCCCTAGGGGTTTCTGGTTCTGCAAGGCAACTGACCTTTGG	CAPRGFWFCKATDLW	TRAV14-1	TRDD1	TRAJ22-1	4	10	13	15
1	1.7361111111111112E-4	TGTGCAATGAGAGAGGGCTGAGGGTCTGGTGGCTACAATAAGCTGATTTTT	CAMREG*GSGGYNKLIF	TRAV14-1	TRDD1-1	TRAJ4-1	-1	17	19	24
1	1.7361111111111112E-4	TGTGTTGTGTCCAAAAGGGGCACAGGCTTTCAGAAACTTGTATTT	CVVSKRGTGFQKLVF	TRAV8-2	TRDD1-1	TRAJ8-1	8	16	-1	20
1	1.7361111111111112E-4	TGTGCAATGGCCGCATGGACACGGGCAGGAGAGCACTTACTTTTG	CAMAAWTRAGEHLLL	TRAV14-1	TRDD1	TRAJ5-1	8	11	12	15
1	1.7361111111111112E-4	TGTGCAGCAAGCATGGAATATGGAAACAAACTGGTCTTT	CAASMEYGNKLVF	TRAV29-1	.	TRAJ47-1	-1	-1	11	13
1	1.7361111111111112E-4	TGTGCAGAGAACAACTTCAACAAATTTTACTTT	CAENNFNKFYF	TRAV5-1	.	TRAJ21-1	-1	-1	-1	10
1	1.7361111111111112E-4	TGTGCCGCGCAGCCGTAATAGGCTTTGGGAATGTGCTGCATTGCG	CAAQP**ALGMCCIA	TRAV5-1	TRDD1	TRAJ35-1	4	15	-1	17
1	1.7361111111111112E-4	TGTGCTCTACCCAACGCGGGGGCCGTTCTGGTTCTGCAAGGCAACTGACCTTTG	CALPNAGAVLVLQGN*PL	TRAV6-1	TRDD1-1	TRAJ22-1	8	17	21	25
1	1.7361111111111112E-4	TGTGCTTATAGGAGCCGGTGGAAGGTCAGGGCGGATCTGAAAAGCTGGTCTTTG	CAYRSRWKVRADLKSWSL	TRAV38-2	TRDD1	TRAJ57-1	14	18	20	25
1	1.7361111111111112E-4	TGTGCTGTTATTTTTATAACCAGGGAGGAAAGCTTATCTTCG	CAVIFITREESLSS	TRAV21-1	TRDD1	TRAJ23-1	7	9	10	12
1	1.7361111111111112E-4	TGTGCTGTGGAGGACGGTTATGGCGGTGCTACAAACAAGCTCATCTTT	CAVEDGYGGATNKLIF	TRAV2-1	TRDD1-1	TRAJ32-1	13	15	-1	17
1	1.7361111111111112E-4	TGTGCTACGGTTAAACTATGGTCAGAATTTTGTCTTTGG	CATVKLWSEFCLW	TRAV17-1	TRDD1	TRAJ26-1	9	11	-1	13
1	1.7361111111111112E-4	TGCATCGCCTCGTACAATAACAATGACATGCGCTTT	CIASYNNNDMRF	TRAV26-1	TRDD2-1	TRAJ43-1	-1	7	9	13
1	1.7361111111111112E-4	TGTGCTGTGGGTGAAAGTATGGAGGAAGCCAAGGAAATCTCATCTTTG	CAVGESMEEAKEISSL	TRAV8-3	.	TRAJ42-1	-1	-1	12	14
1	1.7361111111111112E-4	TGTGCTGTGATCGACCGTGGCTACAATAAGCTGATTTTT	CAVIDRGYNKLIF	TRAV8-4	TRDD2-1	TRAJ4-1	9	13	-1	16
1	1.7361111111111112E-4	TGTGCCGTGAATGCGGGTACCGGAAACACACCTCTTGTCTTT	CAVNAGTGNTPLVF	TRAV8-1	TRDD1-1	TRAJ29-1	-1	14	16	19
1	1.7361111111111112E-4	TGTGCAGAGAGCGGTGGTGGCTACAATAAGCTGATTTTT	CAESGGGYNKLIF	TRAV5-1	TRDD1-1	TRAJ4-1	10	12	-1	14
1	1.7361111111111112E-4	TGCATCGTCAGGGGGTCTGGTTCTGCAAGGCAACTGACCTTT	CIVRGSGSARQLTF	TRAV26-1	TRDD1-1	TRAJ22-1	-1	11	-1	15
1	1.7361111111111112E-4	TGTGCTTATAGGGCGAATTATGGAGGAAGCCAAGGAAATCTCATCTTT	CAYRANYGGSQGNLIF	TRAV38-2	.	TRAJ42-1	-1	-1	11	14
1	1.7361111111111112E-4	TGTGCAGAGCGGGCCTATGGTCAGAATTTTGTCTTT	CAERAYGQNFVF	TRAV5-1	TRDD1-1	TRAJ26-1	8	10	12	14
1	1.7361111111111112E-4	TGTGCACCTGAAGTACTAGCTATGGAAAGCTGACATTTG	CAPEVLAMES*HL	TRAV29-1	TRDD1	TRAJ52-1	5	7	9	12
1	1.7361111111111112E-4	TGTGCCGTGGGGGCCTATGGGAACAACAGACTCGCTTTT	CAVGAYGNNRLAF	TRAV8-1	TRDD1-1	TRAJ7-1	-1	9	-1	12
1	1.7361111111111112E-4	TGTGCTGTGAGTAGAGGAACCTACAAATACATCTTT	CAVSRGTYKYIF	TRAV8-4	TRDD3-1	TRAJ40-1	-1	12	-1	14
1	1.7361111111111112E-4	TGTGCAATGAGAGAAATGGGTAACTTCAACAAATTTTACTTT	CAMREMGNFNKFYF	TRAV14-1	TRDD1-1	TRAJ21-1	13	16	19	21
1	1.7361111111111112E-4	TGTGCAGAGAGTGGCAGACTCGCTTTT	CAESGRLAF	TRAV5-1	TRDD1-1	TRAJ7-1	-1	12	-1	14
1	1.7361111111111112E-4	TGCCTCGTGGGCGGAGTTATAACCAGGGAGGAAAGCTTATCTTCG	CLVGGVITREESLSS	TRAV4-1	TRDD1-1	TRAJ23-1	-1	11	-1	13
1	1.7361111111111112E-4	TGCATCGTCAGAGTCCCCCTGCGGTAACCAGGGAGGAAAGCTTATCTTCGG	CIVRVPLR*PGRKAYLR	TRAV26-1	TRDD1	TRAJ23-1	14	18	20	24
1	1.7361111111111112E-4	TGTGCAGCAAGGGGCGACGTTAACAATGCCAGACTCATGTTT	CAARGDVNNARLMF	TRAV29-1	TRDD1-1	TRAJ31-1	-1	11	13	20
1	1.7361111111111112E-4	TGCGCCCAGGAATGCCAGACTCATGTT	CAQECQTHV	TRAV30-1	TRDD2-1	TRAJ31-1	3	5	7	10
1	1.7361111111111112E-4	TGCATCGTCAGAGTCGTGGGTGGAGGTAGCAACTATAAACTGACATTT	CIVRVVGGGSNYKLTF	TRAV26-1	TRDD1-1	TRAJ53-1	-1	16	-1	19
1	1.7361111111111112E-4	TGTGCTCTGAGTGAGCAAGAATATGGAAACAAACTGGTCTTT	CALSEQEYGNKLVF	TRAV19-1	TRDD2	TRAJ47-1	-1	15	16	18
1	1.7361111111111112E-4	TGTGCTCGCCGAGGCTGACATTTG	CARRG*HL	TRAV9-2	TRDD1	TRAJ52-1	6	9	-1	11
1	1.7361111111111112E-4	TGCATCGTCAGAGTCTCAGGGCGGATCTGAAAAGCTGGTCTTTGG	CIVRVSGRI*KAGLW	TRAV26-1	.	TRAJ57-1	-1	-1	-1	14
1	1.7361111111111112E-4	TGTGCTACGGACGCGAGTGAACAACAGACTCGCTTTTGG	CATDASEQQTRFW	TRAV17-1	TRDD1	TRAJ7-1	12	14	-1	16
1	1.7361111111111112E-4	TGTGCTTATAGGAGCGCGGGGTCAGAATTTTGTCTTTGG	CAYRSAGSEFCLW	TRAV38-2	TRDD1-1	TRAJ26-1	15	17	-1	19
1	1.7361111111111112E-4	TGTGCCGTGACTCCGCCCCATTACACGGGCAGGAGAGCACTTACTTTT	CAVTPPHYTGRRALTF	TRAV8-1	TRDD2-1	TRAJ5-1	9	11	13	22
1	1.7361111111111112E-4	TATTAGCTCATGAGGCTTTGGGAATGTGCTGCATTGCGG	Y*LMRLWECAALR	TRAV26-2	TRDD3-1	TRAJ35-1	0	3	5	12
1	1.7361111111111112E-4	TGTGCTTTTTCCTCTAATGCTGGTGGTACTAGCTATGGAAAGCTGACATTT	CAFSSNAGGTSYGKLTF	TRAV38-2	TRDD2-1	TRAJ52-1	6	8	-1	13
1	1.7361111111111112E-4	TGTGCTGTTTTGTAATAATGCAGGCAACATGCTCACCTT	CAVL**CRQHAHL	TRAV1-2	TRDD1	TRAJ39-1	7	10	-1	12
1	1.7361111111111112E-4	TGTGCAGCAAAGAGGGGTGGAGGAAGCCAAGGAAATCTCATCTTT	CAAKRGGGSQGNLIF	TRAV23-1	TRDD1-1	TRAJ42-1	9	13	-1	17
1	1.7361111111111112E-4	TGTGCTGTGGAGGATCAAGCTGCAGGCAACAAGCTAACTTTT	CAVEDQAAGNKLTF	TRAV2-1	TRDD2-1	TRAJ17-1	-1	14	-1	16
1	1.7361111111111112E-4	TGTGCTCTGAACCCTGGTGGCTACAATAAGCTGATTTTT	CALNPGGYNKLIF	TRAV9-2	TRDD2-1	TRAJ4-1	-1	10	-1	13
1	1.7361111111111112E-4	TGTGCAATGAGCTCAAATAATGCAGGCAACATGCTCACCTTT	CAMSSNNAGNMLTF	TRAV14-1	TRDD1	TRAJ39-1	-1	11	12	15
1	1.7361111111111112E-4	TGTGCTCTGAGTGGAAGTGTAATGCTGGTGGTACTAGCTATGGAAAGCTGACATTTG	CALSGSVMLVVLAMES*HL	TRAV9-2	TRDD3-1	TRAJ52-1	-1	13	15	19
1	1.7361111111111112E-4	TGTGCTACGCAAACGAAACATTAATGCTGGCAACAACCGTAAGCTGATTTG	CATQTKH*CWQQP*ADL	TRAV17-1	TRDD3-1	TRAJ38-1	8	14	17	21
1	1.7361111111111112E-4	TGGAAAGCTGACATT	WKADI	TRAV9-2	TRDD1-1	TRAJ52-1	-1	-1	-1	-1
1	1.7361111111111112E-4	TGTGCAATGAGAGACGTCAAGATGGGGGTTACCAGAAAGTTACCTTTG	CAMRDVKMGVTRKLPL	TRAV14-1	TRDD1	TRAJ13-1	13	20	-1	22
1	1.7361111111111112E-4	TGTGCTGTGAGGAACTGGGGCAAACAACCTCTTCTTTGG	CAVRNWGKQPLLW	TRAV21-1	.	TRAJ36-1	-1	-1	-1	12
1	1.7361111111111112E-4	TGCGGCATTCTCGAAGGCGCTGGTGGTACTAGCTATGGAAAGCTGACATTT	CGILEGAGGTSYGKLTF	TRAV30-1	TRDD2	TRAJ52-1	-1	7	9	18
1	1.7361111111111112E-4	TGTGCCGTGAACATCATGGATAGCAACTATCAGTTAATCTGG	CAVNIMDSNYQLIW	TRAV8-1	TRDD1	TRAJ33-1	10	12	13	16
1	1.7361111111111112E-4	TGCATCGTCAGAGTCGGAGGAGAAAACCTCCTACGACAAGGTGATATTTGG	CIVRVGGENLLRQGDIW	TRAV26-1	TRDD1-1	TRAJ50-1	15	18	-1	21
1	1.7361111111111112E-4	TGTGCTCTCTATACTGGAGGCTTCAAAACTATCTTT	CALYTGGFKTIF	TRAV9-2	TRDD1	TRAJ9-1	-1	8	-1	10
1	1.7361111111111112E-4	TGCATCGTCAATAATGCAGGCAACATGCTCACCTTT	CIVNNAGNMLTF	TRAV26-1	.	TRAJ39-1	-1	-1	-1	9
1	1.7361111111111112E-4	TGTGCTGAGCCCTTTATAACCAGGGAGGAAAGCTTATCTTCG	CAEPFITREESLSS	TRAV8-4	TRDD2	TRAJ23-1	6	9	10	12
1	1.7361111111111112E-4	TGTGCTACAACTGTTAATGCAGGCAACATGCTCACCTTT	CATTVNAGNMLTF	TRAV17-1	TRDD1-1	TRAJ39-1	7	9	12	14
1	1.7361111111111112E-4	TGTGCTACGGACGCCAGTGGCTCTAGGTTGACCTTT	CATDASGSRLTF	TRAV17-1	.	TRAJ58-1	-1	-1	-1	13
1	1.7361111111111112E-4	TGTGCAGCTAAGTGGGGGGAATATGGAAACAAACTGGTCTTT	CAAKWGEYGNKLVF	TRAV13-1	TRDD1-1	TRAJ47-1	7	12	-1	17
1	1.7361111111111112E-4	TGTGCTACGGTCGTTAACCCTGGTGGTACTAGCTATGGAAAGCTGACATTT	CATVVNPGGTSYGKLTF	TRAV17-1	TRDD2-1	TRAJ52-1	9	16	-1	19
1	1.7361111111111112E-4	TGTGCTGTGGATTCGATTATGGAGGAAGCCAAGGAAATCTCATCTTTG	CAVDSIMEEAKEISSL	TRAV8-3	TRDD2-1	TRAJ42-1	9	11	13	15
1	1.7361111111111112E-4	TGTGCTGTGATCTTTTCGGATAGCAACTATCAGTTAATCTGG	CAVIFSDSNYQLIW	TRAV8-4	TRDD2-1	TRAJ33-1	9	11	13	17
1	1.7361111111111112E-4	CCTTTTACACTTTGGAAATGAGAAATTAACCTT	PFTLWK*EINL	TRAV8	TRDD2-1	TRAJ48-1	-1	0	3	8
1	1.7361111111111112E-4	TGTGCTCTGAGTGAGATAATGCTGGCAACAACCGTAAGCTGATTTGGG	CALSEIMLATTVS*FG	TRAV9-2	TRDD1	TRAJ38-1	-1	14	-1	16
1	1.7361111111111112E-4	TGTGCATCTTGGAGGAAGCCAAGGAAATCTCATCTTTGG	CASWRKPRKSHLW	TRAV29-1	TRDD1	TRAJ42-1	5	7	-1	9
1	1.7361111111111112E-4	TGTGCTCTGAGTGATCCCTTTAGGACCAGTGGCTCTAGGTTGACCTTT	CALSDPFRTSGSRLTF	TRAV9-2	TRDD2-1	TRAJ58-1	13	16	19	24
1	1.7361111111111112E-4	TGCATCGTCAGAGTCACAGGAAACACACCTCTTGTCTTT	CIVRVTGNTPLVF	TRAV26-1	.	TRAJ29-1	-1	-1	14	16
1	1.7361111111111112E-4	TGTGCTGTGGGTGCGGAAAACTGACAGCTGGGGGAAATTGCAGTT	CAVGAEN*QLGEIAV	TRAV8-3	TRDD1-1	TRAJ24-1	13	27	34	41
1	1.7361111111111112E-4	TGTGCAATAAACGGTAATATGGAGGAAGCCAAGGAAATCTCATCTTTG	CAINGNMEEAKEISSL	TRAV12-3	TRDD1	TRAJ42-1	7	10	12	15
1	1.7361111111111112E-4	TGTGCTGTGAATTATGGAGGAAGCCAAGGAAATCTCATCTTT	CAVNYGGSQGNLIF	TRAV36-1	.	TRAJ42-1	-1	-1	-1	7
1	1.7361111111111112E-4	TGTGCTTTAAGGGGTCTCAGGAACCTACAAATACATCTT	CALRGLRNLQIHL	TRAV9-2	TRDD1-1	TRAJ40-1	5	10	13	15
1	1.7361111111111112E-4	TGTGCAGCAAGTAAGGGCTTTCAGAAACTTGTATTT	CAASKGFQKLVF	TRAV13-1	TRDD3-1	TRAJ8-1	-1	13	-1	15
1	1.7361111111111112E-4	TGTGCAGAGAGTATGGATAGCAACTATCAGTTAATCTGG	CAESMDSNYQLIW	TRAV5-1	.	TRAJ33-1	-1	-1	-1	13
1	1.7361111111111112E-4	TGTGCTGTGGGGGTATTCACACCGACAAGCTCATCTTTG	CAVGVFTPTSSSL	TRAV8-3	TRDD1	TRAJ34-1	-1	11	12	16
1	1.7361111111111112E-4	TGTAGCACTGACAGCTGGGGGAAATTGCAGTTT	CSTDSWGKLQF	TRAV21-1	TRDD1-1	TRAJ24-1	2	14	21	28
1	1.7361111111111112E-4	TGTGCAGTGCCGAATTCAGGAAACACACCTCTTGTCTTT	CAVPNSGNTPLVF	TRAV5-1	TRDD1	TRAJ29-1	-1	7	8	11
1	1.7361111111111112E-4	TGCATCGTCAGGCCCGGGGGTTACCAGAAAGTTACCTTT	CIVRPGGYQKVTF	TRAV26-1	.	TRAJ13-1	-1	-1	10	13
1	1.7361111111111112E-4	TGTGCAGAGGGGGGCCCCAGGAGGAAAGCTTATCTTCGG	CAEGGPRRKAYLR	TRAV13-2	TRDD1-1	TRAJ23-1	-1	9	13	19
1	1.7361111111111112E-4	TGTGCAGACTCATGGACACGGGCAGGAGAGCACTTACTTTTG	CADSWTRAGEHLLL	TRAV5-1	TRDD1	TRAJ5-1	-1	8	9	12
1	1.7361111111111112E-4	TGTGCTGTGAATGGATCATACTCACGGGAGGAGGAAACAAACTCACCTTTG	CAVNGSYSREEETNSPL	TRAV8-4	TRDD1-1	TRAJ10-1	9	12	15	17
1	1.7361111111111112E-4	TGTGCTGTTTCCTTTACAGGCTTTCAGAAACTTGTATTT	CAVSFTGFQKLVF	TRAV8-6	TRDD2-1	TRAJ8-1	-1	8	12	15
1	1.7361111111111112E-4	TGTGCTGTGGGTGTGAGGAAACACACCTCTTGTCTTTGG	CAVGVRKHTSCLW	TRAV8-3	.	TRAJ29-1	-1	-1	-1	13
1	1.7361111111111112E-4	TGTGCTCTGAGTGAAGGTAATGCTGGTGGTACTAGCTATGGAAAGCTGACATTT	CALSEGNAGGTSYGKLTF	TRAV9-2	TRDD1	TRAJ52-1	13	15	-1	17
1	1.7361111111111112E-4	TGCATCGTCAGAGTCGGCATAGGTGGGGGTTACCAGAAAGTTACCTTT	CIVRVGIGGGYQKVTF	TRAV26-1	TRDD3-1	TRAJ13-1	15	18	21	23
1	1.7361111111111112E-4	TGTGCTCTGAGCCTAAGGAAGGAAACAGGAAATTTACATTTG	CALSLRKETGNLHL	TRAV9-2	TRDD2-1	TRAJ59-1	-1	11	-1	14
1	1.7361111111111112E-4	TGTGCTCTGAGTGATCGGTCAGGTAACCAGTTCTATTTT	CALSDRSGNQFYF	TRAV9-2	TRDD1	TRAJ49-1	13	16	17	19
1	1.7361111111111112E-4	TGTGCAGCAGGAGGGGCTGGAGGCTTCAAAACTATCTTT	CAAGGAGGFKTIF	TRAV13-1	TRDD1-1	TRAJ9-1	8	12	-1	16
1	1.7361111111111112E-4	TGTGCAGCAAGTAATGGGGAACAACAGACTCGCTTTTGG	CAASNGEQQTRFW	TRAV13-1	TRDD1	TRAJ7-1	12	14	-1	16
1	1.7361111111111112E-4	TGTGCCGTGAAGCCACGGAGGAAGCCAAGGAAATCTCATCTTTGG	CAVKPRRKPRKSHLW	TRAV8-1	TRDD2-1	TRAJ42-1	10	12	-1	14
1	1.7361111111111112E-4	TGTGCTACCCCTAAGAGGGACACGGGCAGGAGAGCACTTACTTTT	CATPKRDTGRRALTF	TRAV17-1	TRDD2-1	TRAJ5-1	7	9	12	17
1	1.7361111111111112E-4	TGTGCTACGGACTCGCACGAGACTTCAACAAATTTTACTTTG	CATDSHETSTNFTL	TRAV17-1	TRDD1-1	TRAJ21-1	11	16	18	21
1	1.7361111111111112E-4	TGTGCTGTGAGTCCGGAATAACAATGCCAGACTCATGTT	CAVSPE*QCQTHV	TRAV1-2	TRDD2-1	TRAJ31-1	-1	11	-1	14
1	1.7361111111111112E-4	TGTGCAGCAAGCGCGATGAATCAGGCCGACAAGCTCATCTTT	CAASAMNQADKLIF	TRAV29-1	TRDD1	TRAJ34-1	12	14	16	25
1	1.7361111111111112E-4	TGTGCTGTGGGAGGTGAAACCAATGCAGGCAAATCAACCTTT	CAVGGETNAGKSTF	TRAV8-3	TRDD1	TRAJ27-1	10	14	-1	16
1	1.7361111111111112E-4	TGTGCAGCAAGTAGCCCTGGTGGCTACAATAAGCTGATTTTT	CAASSPGGYNKLIF	TRAV13-1	TRDD2-1	TRAJ4-1	12	14	-1	16
1	1.7361111111111112E-4	TGTGCTGTGGGTGCGGTTTCTGGTGGCTACAATAAGCTGATTTTT	CAVGAVSGGYNKLIF	TRAV8-3	.	TRAJ4-1	-1	-1	-1	14
1	1.7361111111111112E-4	TGTGCAGCAAGAATGGGAGGAGGAAACAAACTCACCTTT	CAARMGGGNKLTF	TRAV23-1	.	TRAJ10-1	-1	-1	10	12
1	1.7361111111111112E-4	TGTGTGGTGAACAAGGCTCTGGTGGCTACAATAAGCTGATTTTTG	CVVNKALVATIS*FL	TRAV12-1	TRDD1	TRAJ4-1	12	14	15	17
1	1.7361111111111112E-4	TGTGCAATGAGAGAGGGTACGGTAACCAGTTCTATTTTG	CAMREGTVTSSIL	TRAV14-1	TRDD1	TRAJ49-1	-1	17	-1	19
1	1.7361111111111112E-4	TGTGCTGTGAGGCCCCTGGGGGGCTCTGGCAACACAGGCAAACTAATCTTT	CAVRPLGGSGNTGKLIF	TRAV1-2	TRDD1-1	TRAJ37-1	10	15	-1	21
1	1.7361111111111112E-4	TGTGCAGCCCCTACGGAGGCTGGCAACAACCGTAAGCTGATTTGG	CAAPTEAGNNRKLIW	TRAV29-1	TRDD2-1	TRAJ38-1	7	9	13	16
1	1.7361111111111112E-4	TGTGCTGTGAGTGAAATAACAATGACATGCGCTTTG	CAVSEITMTCAL	TRAV8-4	.	TRAJ43-1	-1	-1	-1	14
1	1.7361111111111112E-4	TGTGCAGAGATGACTGGAGGCTTCAAAACTATCTTT	CAEMTGGFKTIF	TRAV13-2	TRDD1-1	TRAJ9-1	-1	10	-1	12
1	1.7361111111111112E-4	TGTGCCGTGAATGCGGGGCCTGGAGGAAGCCAAGGAAATCTCATCTTT	CAVNAGPGGSQGNLIF	TRAV8-1	TRDD1-1	TRAJ42-1	-1	14	17	20
1	1.7361111111111112E-4	TGTGCTGTGGGTGCGCCTAGCAACTATCAGTTAATCTGG	CAVGAPSNYQLIW	TRAV8-3	TRDD2-1	TRAJ33-1	13	15	-1	17
1	1.7361111111111112E-4	TGTGCTCTCCCGGTTCTGCAAGGCAACTGACCTTTG	CALPVLQGN*PL	TRAV9-2	.	TRAJ22-1	-1	-1	7	9
1	1.7361111111111112E-4	TGTGCTGTGGGTGGGGCAAACAACCTCTTCTTT	CAVGGANNLFF	TRAV8-3	.	TRAJ36-1	-1	-1	-1	11
1	1.7361111111111112E-4	TGTGCTCTGAGTGAAGAAACCAGTGGCTCTAGGTTGACCTTT	CALSEETSGSRLTF	TRAV9-2	.	TRAJ58-1	-1	-1	-1	11
1	1.7361111111111112E-4	TGTGCTGTGAGGTACAGCAGTGCTTCCAAGATAATCTTT	CAVRYSSASKIIF	TRAV8-4	.	TRAJ3-1	-1	-1	-1	8
1	1.7361111111111112E-4	TGCCTCGTGGGTGGGGCTGGTGGTACTAGCTATGGAAAGCTGACATTT	CLVGGAGGTSYGKLTF	TRAV4-1	TRDD1-1	TRAJ52-1	-1	13	-1	15
1	1.7361111111111112E-4	TGTGCTCTGAGTGAGAATCAAGGTGACAACTGACAGCTGGGGGAAATTGCAGTTTGG	CALSENQGDN*QLGEIAVW	TRAV19-1	TRDD1-1	TRAJ24-1	14	36	43	50
1	1.7361111111111112E-4	TGTGCTGTGGGCATATATAATGCTGGTGGTACTAGCTATGGAAAGCTGACATTT	CAVGIYNAGGTSYGKLTF	TRAV8	TRDD1	TRAJ52-1	10	12	14	17
1	1.7361111111111112E-4	TGTGCAATGGGTACAATAACAATGACATGCGCTTTG	CAMGTITMTCAL	TRAV14-1	TRDD1	TRAJ43-1	-1	9	10	12
1	1.7361111111111112E-4	TGTGCCGTGGTAGGGGGAGAAACCAGTGGCTCTAGGTTGACCTTT	CAVVGGETSGSRLTF	TRAV39-1	TRDD1-1	TRAJ58-1	9	12	-1	17
1	1.7361111111111112E-4	TGTGCCCGAAGGTCCTCAGGAACCTACAAATACATCTTT	CARRSSGTYKYIF	TRAV25-1	TRDD3-1	TRAJ40-1	4	7	9	13
1	1.7361111111111112E-4	TGTGTGGTGAACATTTATGGGAACAACAGACTCGCTTTT	CVVNIYGNNRLAF	TRAV12-1	TRDD2-1	TRAJ7-1	-1	13	-1	15
1	1.7361111111111112E-4	TGTGCAGCGGAGGCTGGTCTT	CAAEAGL	TRAV23-1	TRDD1-1	TRAJ57-1	-1	8	-1	10
1	1.7361111111111112E-4	TGTGCTCTGGGGGCGAATTCTGGGGGTTACCAGAAAGTTACCTTT	CALGANSGGYQKVTF	TRAV6-1	TRDD1-1	TRAJ13-1	-1	8	12	14
1	1.7361111111111112E-4	TGTGCTACCGGGGGGCGGTGCTACAAACAAGCTCATCTT	CATGGRCYKQAHL	TRAV1-2	TRDD1-1	TRAJ32-1	5	9	-1	13
1	1.7361111111111112E-4	TGTGCAGCGGAACACCGGTAACCAGTTCTATTT	CAAEHR*PVLF	TRAV29-1	.	TRAJ49-1	-1	-1	7	9
1	1.7361111111111112E-4	TGTGCTCCGACCTATCTAACGACTACAAGCTCAGCTTTG	CAPTYLTTTSSAL	TRAV17-1	TRDD2-1	TRAJ20-1	5	10	-1	14
1	1.7361111111111112E-4	TGTGCTGTGACCCTGGGTTCTGGTTCTGCAAGGCAACTGACCTTT	CAVTLGSGSARQLTF	TRAV8-4	TRDD1-1	TRAJ22-1	9	12	-1	17
1	1.7361111111111112E-4	TGTGTTGTGACCCCAGGGGGCTTTGGAAATGAGAAATTAACCTTT	CVVTPGGFGNEKLTF	TRAV8-2	TRDD1-1	TRAJ48-1	9	15	-1	20
1	1.7361111111111112E-4	TGTGCTGTGAAAAATAGCAACTATCAGTTAATCTGG	CAVKNSNYQLIW	TRAV1-2	TRDD3-1	TRAJ33-1	-1	10	-1	13
1	1.7361111111111112E-4	TGTGCCGTGAAGTTGATCAAAGCTGCAGGCAACAAGCTAACTTTT	CAVKLIKAAGNKLTF	TRAV8-1	TRDD3-1	TRAJ17-1	-1	11	-1	13
1	1.7361111111111112E-4	TGTGCTCTGAACCTCAATTTCTTCTGGTTCTGCAAGGCAACTGACCTTTGG	CALNLNFFWFCKATDLW	TRAV19-1	TRDD2-1	TRAJ22-1	9	11	13	17
1	1.7361111111111112E-4	TGTGCTCTGCCCCTTTCAGATGGCCAGAAGCTGCTCTTT	CALPLSDGQKLLF	TRAV6-1	TRDD2-1	TRAJ16-1	7	9	10	13
1	1.7361111111111112E-4	TGTGCCGTGAACGGGAACACAGGCTTTCAGAAACTTGTATTT	CAVNGNTGFQKLVF	TRAV12-2	TRDD1-1	TRAJ8-1	-1	12	-1	14
1	1.7361111111111112E-4	TGTGCAGCAAGCGCGCTCCGCGGATCTGAAAAGCTGGTCTTT	CAASALRGSEKLVF	TRAV29-1	TRDD2-1	TRAJ57-1	12	16	-1	19
1	1.7361111111111112E-4	TGTGCATCCCGAAGGGAAGGCTTTGGGAATGTGCTGCATTGC	CASRREGFGNVLHC	TRAV27-1	TRDD1-1	TRAJ35-1	5	13	-1	17
1	1.7361111111111112E-4	TGTGGAGCAGACTTTACCTTAACACCAATGCAGGCAAATCAACCTTTG	CGADFTLTPMQANQPL	TRAV34-1	TRDD2-1	TRAJ27-1	11	14	17	19
1	1.7361111111111112E-4	TGTGCTGTGGGTGCAGGGGATAGCAACTATCAGTTAATCTGG	CAVGAGDSNYQLIW	TRAV8-3	TRDD1	TRAJ33-1	13	15	-1	17
1	1.7361111111111112E-4	TGTGCAGCAGTGAGAAGAAACCAGTGGCTCTAGGTTGACCTTTGG	CAAVRRNQWL*VDLW	TRAV29-1	TRDD1	TRAJ58-1	8	10	11	14
1	1.7361111111111112E-4	TGTGCTGTGAGAGGTGCCTCTAACGACTACAAGCTCAGCTTT	CAVRGASNDYKLSF	TRAV1-2	TRDD1	TRAJ20-1	12	14	15	18
1	1.7361111111111112E-4	TGTGCTACGGGCCTTCAGGGAGCCCAGAAGCTGGTATTT	CATGLQGAQKLVF	TRAV17-1	TRDD2-1	TRAJ54-1	9	11	-1	13
1	1.7361111111111112E-4	TGCCTCGTGGGTGGTGGGGTTTGGGGCACCGACAAGCTCATCTTT	CLVGGGVWGTDKLIF	TRAV4-1	TRDD1-1	TRAJ34-1	12	14	18	26
1	1.7361111111111112E-4	TGTGCATGTCCGTAGGCGGCACTGCCAGTAAACTCACCTTTG	CACP*AALPVNSPL	TRAV5-1	TRDD2	TRAJ44-1	5	8	10	16
1	1.7361111111111112E-4	TGTGCTGTGGGTGCGCGAAACTATGGTCAGAATTTTGTCTTT	CAVGARNYGQNFVF	TRAV8-3	TRDD1	TRAJ26-1	13	16	-1	18
1	1.7361111111111112E-4	TGTGCTCTGAGGGAAGTTCAGGGCGGATCTGAAAAGCTGGTCTTT	CALREVQGGSEKLVF	TRAV19-1	TRDD1	TRAJ57-1	-1	11	13	17
1	1.7361111111111112E-4	TGCCTCGTGGGTGATGAATCTTATAACACCGACAAGCTCATCTTT	CLVGDESYNTDKLIF	TRAV4-1	TRDD3-1	TRAJ34-1	13	15	-1	18
1	1.7361111111111112E-4	TGTGCAATGAGAGGCGGAAACAAACTGGTCTTT	CAMRGGNKLVF	TRAV12-3	TRDD1	TRAJ47-1	10	12	13	15
1	1.7361111111111112E-4	TGTGCAGCAAGGTAGCCGGCGTCATCTTCGAAGGGAAACAAACTGGTCTTT	CAAR*PASSSKGNKLVF	TRAV13-1	TRDD2-1	TRAJ47-1	10	25	28	31
1	1.7361111111111112E-4	TGCGCTCCGAAATACTGGAGGCTTCAAAACTATCTTTGG	CAPKYWRLQNYLW	TRAV1-1	TRDD2-1	TRAJ9-1	-1	6	-1	8
1	1.7361111111111112E-4	TGTGCAGCAAGTGCCCTGATCGGTGGAGGCTTCAAAACTATCTTT	CAASALIGGGFKTIF	TRAV13-1	TRDD1	TRAJ9-1	11	15	17	23
1	1.7361111111111112E-4	TGCATCGTCAGAGTCCGTAACTATGGTCAGAATTTTGTCTTT	CIVRVRNYGQNFVF	TRAV26-1	TRDD1-1	TRAJ26-1	-1	15	-1	17
1	1.7361111111111112E-4	TGTGCAGCAAGCGAGTGGGGCCAGACTCATGTT	CAASEWGQTHV	TRAV29-1	TRDD1-1	TRAJ31-1	12	15	-1	19
1	1.7361111111111112E-4	TGTGCCGTGTGAGGTAACCATTCGGAACGTCGACAAAGTATTACCTCCAAGTTGCAATTT	CAV*GNHSERRQSITSKLQF	TRAV8-1	TRDD2-1	TRAJ1-1	8	16	19	34
1	1.7361111111111112E-4	TGTGCAGGAGAGGATCACGGGAGGAGGAAACAAACTCACCTTTGG	CAGEDHGRRKQTHLW	TRAV27-1	TRDD1-1	TRAJ10-1	9	11	-1	14
1	1.7361111111111112E-4	TGTGCCTCCAACTGGAGGCTTCAAAACTATCTT	CASNWRLQNYL	TRAV16-1	TRDD2-1	TRAJ9-1	4	6	8	10
1	1.7361111111111112E-4	TGTGTGGTGAACCCCTAGTATGGGAACAACAGACTCGCTTTT	CVVNP*YGNNRLAF	TRAV12-1	TRDD2-1	TRAJ7-1	11	13	-1	16
1	1.7361111111111112E-4	TGTGCTGTGATTTTACAACCAATGGAAACAAACTGGTCTTTG	CAVILQPMETNWSL	TRAV8-6	TRDD2-1	TRAJ47-1	9	17	-1	21
1	1.7361111111111112E-4	TGTGCTGTGCCCTAATGCTGGTGGTACTAGCTATGGAAAGCTGACATTTGG	CAVP*CWWY*LWKADIW	TRAV21-1	TRDD2-1	TRAJ52-1	-1	9	-1	11
1	1.7361111111111112E-4	TGTGCTGTGCCAAGAATTCACTAACTTTGGAAATGAGAAATTAACCTTTGG	CAVPRIH*LWK*EINLW	TRAV21-1	TRDD2	TRAJ48-1	8	16	18	20
1	1.7361111111111112E-4	TGTGCTCTGAGTGAAAGGAATAACAATGACATGCGCTTT	CALSERNNNDMRF	TRAV9-2	TRDD1	TRAJ43-1	13	16	-1	18
1	1.7361111111111112E-4	TGTGCTGTGTATTATGGCGGTGCTACAAACAAGCTCATCTTT	CAVYYGGATNKLIF	TRAV36-1	.	TRAJ32-1	-1	-1	8	10
1	1.7361111111111112E-4	TGTGCCGTGGATAAATTCAGGGAGCCCAGAAGCTGGTATTTG	CAVDKFREPRSWYL	TRAV39-1	TRDD1	TRAJ54-1	-1	11	-1	13
1	1.7361111111111112E-4	TGTGCTGTGAGAGACGGGATTATGGAGGAAGCCAAGGAAATCTCATCTTTG	CAVRDGIMEEAKEISSL	TRAV3-1	.	TRAJ42-1	-1	-1	14	16
1	1.7361111111111112E-4	TGTGCAGTCTGCCCCTATGGGAACAACAGACTCGCTTTT	CAVCPYGNNRLAF	TRAV13-1	TRDD1-1	TRAJ7-1	6	8	10	14
1	1.7361111111111112E-4	TGTGCTGTGAGTGTGGCTCTGGCAACACAGGCAAACTAATCTTTG	CAVSVALATQAN*SL	TRAV8-4	.	TRAJ37-1	-1	-1	-1	13
1	1.7361111111111112E-4	TGCGGCCCCCATGGCTCTGGCAACACAGGCAAACTAATCTTT	CGPHGSGNTGKLIF	TRAV30-1	TRDD2-1	TRAJ37-1	5	8	-1	11
1	1.7361111111111112E-4	TGTGCTGTGGAGGATTGGGAACTGGGGCAAACAACCTCTTCTTTG	CAVEDWELGQTTSSL	TRAV2-1	TRDD1-1	TRAJ36-1	13	15	-1	19
1	1.7361111111111112E-4	TGTGCTCTGAGTGAGATTAGGTCAGAATTTTGTCTTTGG	CALSEIRSEFCLW	TRAV19-1	TRDD1	TRAJ26-1	-1	15	16	19
1	1.7361111111111112E-4	TGCCTCGTGGGTGCCCCTATGGGAACAACAGACTCGCTTTTG	CLVGAPMGTTDSLL	TRAV4-1	TRDD2-1	TRAJ7-1	-1	13	14	16
1	1.7361111111111112E-4	TGTGCTTCTAGTACAATGCTGGTGGTACTAGCTATGGAAAGCTGACATTTG	CASSTMLVVLAMES*HL	TRAV38-1	TRDD3-1	TRAJ52-1	6	8	11	14
1	1.7361111111111112E-4	TGCATCCTGGCGCTGGTGGTACTAGCTATGGAAAGCTGACATTTG	CILALVVLAMES*HL	TRAV26-2	.	TRAJ52-1	-1	-1	8	11
1	1.7361111111111112E-4	TGCATCGTCAGAGTCGATGGGGCTGGGAGTTACCAACTCACTTTC	CIVRVDGAGSYQLTF	TRAV26-1	.	TRAJ28-1	-1	-1	15	17
1	1.7361111111111112E-4	TGTGCTCTGACGAACACCGGTAACCAGTTCTATTTT	CALTNTGNQFYF	TRAV9-2	.	TRAJ49-1	-1	-1	9	11
1	1.7361111111111112E-4	TGTGCTGTGAGTGATGGGACTACAAGCTCAGCTTTG	CAVSDGTTSSAL	TRAV8-4	TRDD1-1	TRAJ20-1	-1	14	-1	17
1	1.7361111111111112E-4	TGTGGAGCAGACACCAATGCAGGCAAATCAACCTTT	CGADTNAGKSTF	TRAV34-1	.	TRAJ27-1	-1	-1	-1	10
1	1.7361111111111112E-4	TGTGCTCTGAGTGATTCAGGAGGAGGTGCTGACGGACTCACCTTT	CALSDSGGGADGLTF	TRAV9-2	.	TRAJ45-1	-1	-1	-1	13
1	1.7361111111111112E-4	TGTGCTTCCTGGTGGTACTAGCTATGGAAAGCTGACATT	CASWWY*LWKADI	TRAV41-1	.	TRAJ52-1	-1	-1	-1	6
1	1.7361111111111112E-4	TGTGCCAACGGCGGGGATGCAGGCAACATGCTCACCTTT	CANGGDAGNMLTF	TRAV17-1	TRDD1-1	TRAJ39-1	4	12	-1	16
1	1.7361111111111112E-4	TGTGCAGCAAGCGCGCTAACTATGGTCAGAATTTTGTCTTTG	CAASALTMVRILSL	TRAV29-1	.	TRAJ26-1	-1	-1	12	14
1	1.7361111111111112E-4	TCGGGCACTTAAGAAACCAGTGGCTCTAGGTTGACCTTT	SGT*ETSGSRLTF	TRAV21-1	TRDD1-1	TRAJ58-1	-1	2	4	8
1	1.7361111111111112E-4	TGTGCTCTGGGGGGCTGAAAAGCTGGTCTTTGG	CALGG*KAGLW	TRAV9-2	TRDD1-1	TRAJ57-1	-1	9	-1	14
1	1.7361111111111112E-4	TGTGCAGCAACTTTGGATGGTTCTGCAAGGCAACTGACCTTT	CAATLDGSARQLTF	TRAV13-1	TRDD1	TRAJ22-1	9	13	15	17
1	1.7361111111111112E-4	TGCATCGTCAGAGTCGCGTATGGGGAAACCAGTGGCTCTAGGTTGACCTTT	CIVRVAYGETSGSRLTF	TRAV26-1	TRDD1-1	TRAJ58-1	15	20	-1	24
1	1.7361111111111112E-4	TGTGCTGTGAGTGAGAGGCATGCTGCAGGCAACAAGCTAACTTTT	CAVSERHAAGNKLTF	TRAV8-4	TRDD1	TRAJ17-1	13	16	17	19
1	1.7361111111111112E-4	TGCCTCGTGGGCCCCACGGGAGGAGGAAACAAACTCACCTTT	CLVGPTGGGNKLTF	TRAV4-1	.	TRAJ10-1	-1	-1	10	12
1	1.7361111111111112E-4	TGTGCTGTGGGAGTCCTATGGTCAGAATTTTGTCTTTGG	CAVGVLWSEFCLW	TRAV36-1	TRDD3-1	TRAJ26-1	9	11	13	15
1	1.7361111111111112E-4	TGTGCTTTGTACCGGCACTGCCAGTAAACTCACCTTTGG	CALYRHCQ*THLW	TRAV2-1	TRDD1	TRAJ44-1	5	7	-1	9
1	1.7361111111111112E-4	TGTGCTGTGAGTGTGGATCCCCCCTACCGGCACTGCCAGTAAACTCACCTT	CAVSVDPPYRHCQ*THL	TRAV8-4	TRDD1-1	TRAJ44-1	12	14	17	24
1	1.7361111111111112E-4	TGTGCAGCAAGGTACAATAACAATGACATGCGCTTT	CAARYNNNDMRF	TRAV23-1	TRDD3-1	TRAJ43-1	-1	11	-1	13
1	1.7361111111111112E-4	TGTGCTGTAGATGGAGGAAGCCAAGGAAATCTCATCTTT	CAVDGGSQGNLIF	TRAV41-1	TRDD3-1	TRAJ42-1	-1	8	-1	10
1	1.7361111111111112E-4	TGTGCAGCAAGCAAATTCAGGGAGCCCAGAAGCTGGTATTTG	CAASKFREPRSWYL	TRAV29-1	.	TRAJ54-1	-1	-1	11	13
1	1.7361111111111112E-4	TGTGCTACGGAATTATAATTCAGGGAGCCCAGAAGCTGGTATTTG	CATEL*FREPRSWYL	TRAV17-1	TRDD1	TRAJ54-1	-1	11	12	15
1	1.7361111111111112E-4	TGTGCTTCACAAAGAAAGCAGGGAGCCCAGAAGCTGGTATTT	CASQRKQGAQKLVF	TRAV36-1	TRDD3-1	TRAJ54-1	5	13	16	18
1	1.7361111111111112E-4	TGTGCTCTGTGCGGCCAAGCTGCAGGCAACAAGCTAACTTTT	CALCGQAAGNKLTF	TRAV9-2	TRDD1-1	TRAJ17-1	-1	9	10	14
1	1.7361111111111112E-4	TGTGTGGTGGTTATTCGGGAGGAGGAAACAAACTCACCTTTG	CVVVIREEETNSPL	TRAV12-1	TRDD1	TRAJ10-1	8	12	13	15
1	1.7361111111111112E-4	TGTGCAGCAAGCGGTTCAGGAGGAAGCTACATACCTACATTT	CAASGSGGSYIPTF	TRAV29-1	TRDD3-1	TRAJ6-1	-1	13	-1	15
1	1.7361111111111112E-4	TGTGCAATGAGAGAGGAGTAATGCAGGCAACATGCTCACCTTTGG	CAMREE*CRQHAHLW	TRAV14-1	.	TRAJ39-1	-1	-1	-1	16
1	1.7361111111111112E-4	TGTGTTGATAGGCTTTGGGAATGTGCTGCATTG	CVDRLWECAAL	TRAV8-6	TRDD2-1	TRAJ35-1	-1	4	-1	6
1	1.7361111111111112E-4	TGTGCTGTGAGTGTAAATGCAGGCAACATGCTCACCTTT	CAVSVNAGNMLTF	TRAV8-4	TRDD1	TRAJ39-1	-1	13	-1	15
1	1.7361111111111112E-4	TGTGCTCCCCCACGGGAGGAGGAAACAAACTCACCTTTG	CAPPREEETNSPL	TRAV6-1	.	TRAJ10-1	-1	-1	6	8
1	1.7361111111111112E-4	TGTCAAGACAGTGGCTCTAGGTTGACCTTT	CQDSGSRLTF	TRAV13-2	TRDD1	TRAJ58-1	2	6	-1	8
1	1.7361111111111112E-4	TGTGCTCTAAGTGTTACTGGAGGCTTCAAAACTATCTTT	CALSVTGGFKTIF	TRAV16-1	.	TRAJ9-1	-1	-1	12	14
1	1.7361111111111112E-4	TGTGCAATGAGAGAGGGCAGGGGGTTACCAGAAAGTTACCTTTGG	CAMREGRGLPESYLW	TRAV14-1	.	TRAJ13-1	-1	-1	-1	17
1	1.7361111111111112E-4	TGTGGAGCAGACGATTTAACCGGTAACCAGTTCTATTTT	CGADDLTGNQFYF	TRAV34-1	TRDD1-1	TRAJ49-1	-1	12	14	18
1	1.7361111111111112E-4	TGTGCTTATAGGAGCACGGTCGAAGAGGGCGGATCTGAAAAGCTGGTCTTT	CAYRSTVEEGGSEKLVF	TRAV38-2	TRDD1	TRAJ57-1	-1	15	17	25
1	1.7361111111111112E-4	TGTGCTGTGAGTGATCGGGGAACGGGCAGGAGAGCACTTACTTTT	CAVSDRGTGRRALTF	TRAV8-4	TRDD1-1	TRAJ5-1	13	16	-1	21
1	1.7361111111111112E-4	TGTGCAATGAGCGTCGGGCTGGGTGGAGGCTTCAAAACTATCTTT	CAMSVGLGGGFKTIF	TRAV12-3	TRDD1-1	TRAJ9-1	12	18	-1	23
1	1.7361111111111112E-4	TGTGCCGTGAACCACAACTGACAGCTGGGGGAAATTGCAGTTTGG	CAVNHN*QLGEIAVW	TRAV8-1	TRDD1-1	TRAJ24-1	10	24	31	38
1	1.7361111111111112E-4	TGTGCAGGGCCCCAGCGAGTTCGACCTGGCAACACAGGCAAACTAATCTTT	CAGPQRVRPGNTGKLIF	TRAV5-1	TRDD2	TRAJ37-1	6	19	21	25
1	1.7361111111111112E-4	TGTGCAGCAAGCGCGGAGATTTATAACCAGGGAGGAAAGCTTATCTTC	CAASAEIYNQGGKLIF	TRAV29-1	TRDD1-1	TRAJ23-1	12	14	-1	17
1	1.7361111111111112E-4	TGTGCTGTGAGTGGTAGAACGGGCAGGAGAGCACTTACTTTT	CAVSGRTGRRALTF	TRAV8-4	TRDD3-1	TRAJ5-1	12	14	16	18
1	1.7361111111111112E-4	TGTGCAGAGAGTACTGCGACTACAAGCTCAGCTTTG	CAESTATTSSAL	TRAV5-1	TRDD1-1	TRAJ20-1	-1	13	-1	16
1	1.7361111111111112E-4	TGTGCAGCAAGCGCGGTATCACCGACAAGCTCATCTTTG	CAASAVSPTSSSL	TRAV29-1	TRDD1-1	TRAJ34-1	12	14	-1	16
1	1.7361111111111112E-4	TGTGCTACGGGCGAAAACCTCCTACGACAAGGTGATATT	CATGENLLRQGDI	TRAV17-1	.	TRAJ50-1	-1	-1	9	12
1	1.7361111111111112E-4	TGTGCTGTGAGCTCCCCGTTTGCCGGTGGCTACAATAAGCTGATTTTT	CAVSSPFAGGYNKLIF	TRAV8-4	TRDD2-1	TRAJ4-1	10	12	14	22
1	1.7361111111111112E-4	TGTGCAGCAGAACACCGGTAACCAGTTCTATTT	CAAEHR*PVLF	TRAV23-1	.	TRAJ49-1	-1	-1	-1	9
1	1.7361111111111112E-4	TGTGCAGCAACCCCTTAACTTCTTGATGGGAACAACAGACTCGCTTTTGGG	CAATP*LLDGNNRLAFG	TRAV23-1	TRDD1	TRAJ6	9	26	29	49
1	1.7361111111111112E-4	TGTGCTGTGAGAGATAGAGAGTGGAATGACATGCGCTTT	CAVRDREWNDMRF	TRAV1-2	TRDD1	TRAJ43-1	13	21	-1	24
1	1.7361111111111112E-4	TGTGCTGTGACGCAGAGAGATGACAAGATCATCTTT	CAVTQRDDKIIF	TRAV8-4	TRDD1-1	TRAJ30-1	-1	10	11	13
1	1.7361111111111112E-4	TGTGTGGTGGTGAATGTCGGTATGGCAACAACCGTAAGCTGATTTGGG	CVVVNVGMATTVS*FG	TRAV12-1	TRDD3-1	TRAJ38-1	8	11	13	22
1	1.7361111111111112E-4	TGTGCAGAGAATCCGTATACTCACGGGAGGAGGAAACAAACTCACCTTTGG	CAENPYTHGRRKQTHLW	TRAV13-2	TRDD1	TRAJ10-1	11	13	14	16
1	1.7361111111111112E-4	TGCGGCACAGAGTTTGAGGGGGCAATTCTAGGTTGACCTTTG	CGTEFEGAILG*PL	TRAV30-1	TRDD1-1	TRAJ58-1	11	17	21	26
1	1.7361111111111112E-4	TGTGCAGCAACCGACAGAGGCTCAACCCTGGGGAGGCTATACTTT	CAATDRGSTLGRLYF	TRAV23-1	.	TRAJ18-1	-1	-1	-1	10
1	1.7361111111111112E-4	TGTGCCGTGAATGCGGGGCGGCACTGCCAGTAAACTCACCTTTGG	CAVNAGRHCQ*THLW	TRAV8-1	TRDD1-1	TRAJ44-1	-1	14	-1	18
1	1.7361111111111112E-4	TGTGCTTATAGGAGCGCGAGGACGGACACCGGTAACCAGTTCTATTTT	CAYRSARTDTGNQFYF	TRAV38-2	TRDD1-1	TRAJ49-1	15	19	21	23
1	1.7361111111111112E-4	TGCATCCTGAGGAATTAACTCAGGGCGGATCTGAAAAGCTGGTCTTTG	CILRN*LRADLKSWSL	TRAV26-2	TRDD3-1	TRAJ57-1	-1	11	13	15
1	1.7361111111111112E-4	TGTGCTGTCCCCTAATGCTGGCAACAACCGTAAGCTGATTTGGGG	CAVP*CWQQP*ADLG	TRAV2-1	TRDD2-1	TRAJ38-1	-1	8	9	12
1	1.7361111111111112E-4	TGTGCTGTGAGATCTTACATGGACACGGGCAGGAGAGCACTTACTTTT	CAVRSYMDTGRRALTF	TRAV8-4	TRDD1	TRAJ5-1	10	15	17	19
1	1.7361111111111112E-4	TGTGCTCTGAGTGGCTTTGAACAGAATTTTGTCTTT	CALSGFEQNFVF	TRAV9-2	TRDD2	TRAJ26-1	12	14	16	21
1	1.7361111111111112E-4	TGTGCACCCCCTTCAGGGAGCCCAGAAGCTGGTATTTGG	CAPPSGSPEAGIW	TRAV17-1	TRDD2-1	TRAJ54-1	-1	5	7	11
1	1.7361111111111112E-4	TGCATCGTCCGCCAGAGTTCTAACGACTACAAGCTCAGCTTT	CIVRQSSNDYKLSF	TRAV26-1	TRDD2-1	TRAJ20-1	8	11	13	16
1	1.7361111111111112E-4	TGTGCAGCAAGCGAGGGCGGTAACCAGTTCTATTTT	CAASEGGNQFYF	TRAV29-1	TRDD1-1	TRAJ49-1	12	14	-1	17
1	1.7361111111111112E-4	TGCCTCGTGGGCCTGATGAACACAGGCTTTCAGAAACTTGTATTT	CLVGLMNTGFQKLVF	TRAV4-1	TRDD1	TRAJ8-1	10	12	14	16
1	1.7361111111111112E-4	TGTGCTGCAGGTGCAAGGCCAGGAGGAAGCTACATACCTACATTT	CAAGARPGGSYIPTF	TRAV8-3	TRDD1	TRAJ6-1	13	16	17	19
1	1.7361111111111112E-4	TGTGCTGTGAGTGAAGGAAAGTCAGGAGGAGGTGCTGACGGACTCACCTTT	CAVSEGKSGGGADGLTF	TRAV8-4	TRDD1	TRAJ45-1	13	15	17	19
1	1.7361111111111112E-4	TGTGCTGTGGGTGCTAAAGCTGCAGGCAACAAGCTAACTTTT	CAVGAKAAGNKLTF	TRAV8-3	.	TRAJ17-1	-1	-1	13	15
1	1.7361111111111112E-4	TGTGCTCTGAGTCTAAATTCCGGGTATGCACTCAACTTC	CALSLNSGYALNF	TRAV9-2	TRDD1	TRAJ41-1	-1	12	-1	14
1	1.7361111111111112E-4	TGTGCCGTGGGGGCCTATGGGAACAACAGACTCGCTTTT	CAVGAYGNNRLAF	TRAV8-1	TRDD1	TRAJ6	8	17	20	40
1	1.7361111111111112E-4	TGTGCAGCAAGCTATGAAAACCTCCTACGACAAGGTGATATTTGG	CAASYENLLRQGDIW	TRAV29-1	TRDD1	TRAJ50-1	-1	12	-1	14
1	1.7361111111111112E-4	TGTGCTCTGCCCACCGGGATAGGCTTTGGGAATGTGCTGCATTGC	CALPTGIGFGNVLHC	TRAV9-2	TRDD2-1	TRAJ35-1	8	12	14	17
1	1.7361111111111112E-4	TGTGGAACACACCGGTAACCAGTTCTATTTTGG	CGTHR*PVLFW	TRAV13-1	TRDD3-1	TRAJ49-1	-1	4	6	8
1	1.7361111111111112E-4	TGTGCTTACCAAGGGGGTGTGAACTTTGGAAATGAGAAATTAACCTTT	CAYQGGVNFGNEKLTF	TRAV38-2	TRDD1-1	TRAJ48-1	7	12	16	21
1	1.7361111111111112E-4	TGTGCTTATACCGAGTTACCAACTCACTTTCGG	CAYTELPTHFR	TRAV38-2	TRDD2-1	TRAJ28-1	-1	10	-1	12
1	1.7361111111111112E-4	TGTGCAATGAGACGTTTTGCCGGGTATGCACTCAACTTC	CAMRRFAGYALNF	TRAV14-1	TRDD1	TRAJ41-1	-1	12	13	17
1	1.7361111111111112E-4	TGTGCTACGGACGGGAGCAACTATCAGTTAATCTGG	CATDGSNYQLIW	TRAV17-1	TRDD1-1	TRAJ33-1	-1	13	-1	15
1	1.7361111111111112E-4	TGTGCTCTAGACATGTCAAATTCCGGGTATGCACTCAACTTC	CALDMSNSGYALNF	TRAV6-1	TRDD1-1	TRAJ41-1	-1	13	-1	15
1	1.7361111111111112E-4	TGCATCCTGAGAGACGTCTCGGAATAACAATGCCAGACTCATGTT	CILRDVSE*QCQTHV	TRAV26-2	TRDD1	TRAJ31-1	14	17	18	20
1	1.7361111111111112E-4	TGTGCTGCAGATAACTATGGTCAGAATTTTGTCTTT	CAADNYGQNFVF	TRAV21-1	TRDD2-1	TRAJ26-1	-1	7	-1	9
1	1.7361111111111112E-4	TGTGCTCTGAGAGAGAGGGACACGGGCAGGAGAGCACTTACTTTT	CALRERDTGRRALTF	TRAV9-2	TRDD1	TRAJ5-1	10	12	13	17
1	1.7361111111111112E-4	TGTGCTCTGAGTGAAGAGAAGGGGACCTCAGGAACCTACAAATACATCTTT	CALSEEKGTSGTYKYIF	TRAV19-1	TRDD1-1	TRAJ40-1	13	20	-1	24
1	1.7361111111111112E-4	TGTGCAGCAATGCAAGGGGATAGCAACTATCAGTTAATCTGG	CAAMQGDSNYQLIW	TRAV13-1	TRDD1	TRAJ33-1	-1	10	11	17
1	1.7361111111111112E-4	TGTGCAATGAGAGAGGGCGGCTATGGTCAGAATTTTGTCTTT	CAMREGGYGQNFVF	TRAV14-1	TRDD1-1	TRAJ26-1	16	18	-1	20
1	1.7361111111111112E-4	TGTGCTCTGAGTGGTCGTGAGGGTAACCAGTTCTATTTT	CALSGREGNQFYF	TRAV9-2	TRDD1	TRAJ49-1	12	17	18	21
1	1.7361111111111112E-4	TGCCTCGTGGGTGACAAAACAATGCCAGACTCATGTTTG	CLVGDKTMPDSCL	TRAV4-1	.	TRAJ31-1	-1	-1	-1	15
1	1.7361111111111112E-4	TGTGCAGGAGCAGAGTTTTAAATATGGAAACAAACTGGTCTTTGG	CAGAEF*IWKQTGLW	TRAV27-1	TRDD3-1	TRAJ47-1	9	13	15	20
1	1.7361111111111112E-4	TGTGCTAAGGCCCTAGGAGAAACCAGTGGCTCTAGGTTGACCTTT	CAKALGETSGSRLTF	TRAV17-1	TRDD2-1	TRAJ58-1	6	11	14	17
1	1.7361111111111112E-4	TGCGCTGCTGGCGTATACAACTTCAACAAATTTTACTTT	CAAGVYNFNKFYF	TRAV1-1	TRDD1-1	TRAJ21-1	-1	7	10	15
1	1.7361111111111112E-4	TGTGTGGTGAGCGAGAAATTATGGAGGAAGCCAAGGAAATCTCATCTTTGG	CVVSEKLWRKPRKSHLW	TRAV10-1	TRDD1	TRAJ42-1	12	14	-1	16
1	1.7361111111111112E-4	TGTGCTCTGAGAAGGAACAGGGGAGCCCAGAAGCTGGTATTT	CALRRNRGAQKLVF	TRAV9-2	TRDD1	TRAJ54-1	10	13	15	20
1	1.7361111111111112E-4	TGTGCCCCGACCGGGGGGAGGGAACAACAGACTCGCTTTTGG	CAPTGGREQQTRFW	TRAV9-2	TRDD1-1	TRAJ6	4	13	18	41
1	1.7361111111111112E-4	TGTGCTGTGACCCGATGGGGGGCGGGAGGAGGAAACAAACTCACCTTT	CAVTRWGAGGGNKLTF	TRAV3-1	TRDD1-1	TRAJ10-1	9	15	20	22
1	1.7361111111111112E-4	TGTGCTGTGACCGGACCAGGAAACACACCTCTTGTCTTT	CAVTGPGNTPLVF	TRAV8-4	TRDD1-1	TRAJ29-1	9	12	14	16
1	1.7361111111111112E-4	TGTGCTGTGGACCCCCCAACCAGGCAGGAACTGCTCTGATCTTTG	CAVDPPTRQELL*SL	TRAV2-1	TRDD2-1	TRAJ15-1	-1	11	12	15
1	1.7361111111111112E-4	TGTGCTGTGTAGGGCAGAGATGACAAGATCATCTTT	CAV*GRDDKIIF	TRAV21-1	TRDD1	TRAJ30-1	8	11	-1	14
1	1.7361111111111112E-4	TGTGCTGTGAGGGGGGACACGGGCAGGAGAGCACTTACTTTT	CAVRGDTGRRALTF	TRAV8-4	TRDD1-1	TRAJ5-1	-1	11	-1	14
1	1.7361111111111112E-4	TGTCTTCTGGGAGCCCAAGGGTCTTCGTTCAGTAGGGAAGCCAAGGAAATCTCATCTTTG	CLLGAQGSSFSREAKEISSL	TRAV40-1	TRDD2-1	TRAJ42-1	12	22	25	35
1	1.7361111111111112E-4	TGTGCTGTCAGGAAGATTCAGGGAGCCCAGAAGCTGGTATTT	CAVRKIQGAQKLVF	TRAV41-1	TRDD3-1	TRAJ54-1	-1	11	13	15
1	1.7361111111111112E-4	TGTGCAACTGGACACGGGCAGGAGAGCACTTACTTTTGG	CATGHGQESTYFW	TRAV14-1	.	TRAJ5-1	-1	-1	6	8
1	1.7361111111111112E-4	TGTGCTACGGGCCTATCAGGAGGAAGCTACATACCTACATTT	CATGLSGGSYIPTF	TRAV17-1	TRDD2-1	TRAJ6-1	9	11	-1	14
1	1.7361111111111112E-4	TGTGCTACGCCCACTTTCAGATGGCCAGAAGCTGCTCTT	CATPTFRWPEAAL	TRAV17-1	TRDD2-1	TRAJ16-1	8	10	12	14
1	1.7361111111111112E-4	TGCATCGTTACGAAAACCTCCTACGACAAGGTGATATTT	CIVTKTSYDKVIF	TRAV26-1	TRDD1	TRAJ50-1	-1	8	-1	11
1	1.7361111111111112E-4	TGTGCTGTAAACTATCAGGGAGCCCAGAAGCTGGTATTT	CAVNYQGAQKLVF	TRAV21-1	TRDD1	TRAJ54-1	7	10	12	14
1	1.7361111111111112E-4	TGTGCTCTGACGGATAGCAACTATCAGTTAATCTGG	CALTDSNYQLIW	TRAV9-2	.	TRAJ33-1	-1	-1	9	11
1	1.7361111111111112E-4	TGTGCAATGAGAGAGGGATATGCTGCAGGCAACAAGCTAACTTTT	CAMREGYAAGNKLTF	TRAV14-1	TRDD1	TRAJ17-1	-1	17	-1	19
1	1.7361111111111112E-4	TGCATCCTTAACCCTTTTTCAGATGGCCAGAAGCTGCTCTTT	CILNPFSDGQKLLF	TRAV26-2	TRDD2-1	TRAJ16-1	7	12	-1	15
1	1.7361111111111112E-4	TGTGCCGTGAACATTGTTATATGGAAACAAACTGGTCTT	CAVNIVIWKQTGL	TRAV12-2	TRDD1	TRAJ47-1	12	14	15	18
1	1.7361111111111112E-4	TGTGCTGTGAGAGACGGGGGCTTATAACACCGACAAGCTCATCTT	CAVRDGGL*HRQAHL	TRAV3-1	TRDD1-1	TRAJ34-1	-1	15	-1	20
1	1.7361111111111112E-4	TGTGCAGCAAGCATGATTATGGGCGGTGCTACAAACAAGCTCATCTTT	CAASMIMGGATNKLIF	TRAV23-1	TRDD1-1	TRAJ32-1	12	14	16	21
1	1.7361111111111112E-4	TGTGCTCTGAGTGATCGGGGATTCAGGATACAGCACCCTCACCTT	CALSDRGFRIQHPHL	TRAV9-2	TRDD1	TRAJ11-1	13	16	-1	18
1	1.7361111111111112E-4	TGCATTACATGGAATATGGAAACAAACTGGTCTTTG	CITWNMETNWSL	TRAV29-1	TRDD1	TRAJ47-1	1	5	7	9
1	1.7361111111111112E-4	TGTGCAGAGGGCTCTGGCAACACAGGCAAACTAATCTTT	CAEGSGNTGKLIF	TRAV5-1	.	TRAJ37-1	-1	-1	-1	9
1	1.7361111111111112E-4	TGTGCTACGGCCCAGGGAGCCCAGAAGCTGGTATTT	CATAQGAQKLVF	TRAV17-1	TRDD2-1	TRAJ54-1	-1	10	-1	12
1	1.7361111111111112E-4	TGTGCAGAGGGCATGGAATATGGAAACAAACTGGTCTTT	CAEGMEYGNKLVF	TRAV27-1	TRDD1-1	TRAJ47-1	6	8	10	13
1	1.7361111111111112E-4	TGTGGAGCAGGGGGTTACTAATGCTGGTGGTACTAGCTATGGAAAGCTGACATTTGG	CGAGGY*CWWY*LWKADIW	TRAV34-1	TRDD1-1	TRAJ52-1	-1	10	13	17
1	1.7361111111111112E-4	TGTGCCGTGGACGCCCGTCAGGGAGCCCAGAAGCTGGTATTT	CAVDARQGAQKLVF	TRAV39-1	TRDD1	TRAJ54-1	11	15	-1	17
1	1.7361111111111112E-4	TGTGCAGCAAGTTGCGGTTTGATCTACAATAACAATGACATGCGCTTT	CAASCGLIYNNNDMRF	TRAV13-1	TRDD1-1	TRAJ43-1	11	20	22	25
1	1.7361111111111112E-4	TGTGCTGTCAGATACACCGGTAACCAGTTCTATTTT	CAVRYTGNQFYF	TRAV41-1	.	TRAJ49-1	-1	-1	11	13
1	1.7361111111111112E-4	TGTGCTGTGGAATCCGGGGGTTACCAGAAAGTTACCTTT	CAVESGGYQKVTF	TRAV2-1	.	TRAJ13-1	-1	-1	10	12
1	1.7361111111111112E-4	TGTGCTACGGTGAGCTCAACCCTGGGGAGGCTATACTTT	CATVSSTLGRLYF	TRAV17-1	TRDD1	TRAJ18-1	-1	10	11	13
1	1.7361111111111112E-4	TGTGCAGCCCTTGAGAGTACTAGCTATGGAAAGCTGACATTT	CAALESTSYGKLTF	TRAV23-1	TRDD2-1	TRAJ52-1	-1	8	11	16
1	1.7361111111111112E-4	TGTGCAGCAAGTAAAAGTTCTGGTGGCTACAATAAGCTGATTTTT	CAASKSSGGYNKLIF	TRAV13-1	TRDD3-1	TRAJ4-1	-1	13	15	17
1	1.7361111111111112E-4	TGTGCCGTAAGAGCGGCGGGTGGCTACAATAAGCTGATTTTT	CAVRAAGGYNKLIF	TRAV12-2	TRDD1	TRAJ4-1	7	14	-1	16
1	1.7361111111111112E-4	TGTGCTGTGAGGGGCAAGGGAGGAAGCTACATACCTACATTT	CAVRGKGGSYIPTF	TRAV1-2	TRDD1-1	TRAJ6-1	-1	11	13	18
1	1.7361111111111112E-4	TGTGCTGTGTGTCCCTTGCTTGACTACAAGCTCAGCTTT	CAVCPLLDYKLSF	TRAV21-1	TRDD2-1	TRAJ20-1	8	13	16	21
1	1.7361111111111112E-4	TGTGCAGCAAGCGCAGGGAGCCCAGAAGCTGGTATTTGG	CAASAGSPEAGIW	TRAV29-1	.	TRAJ54-1	-1	-1	-1	13
1	1.7361111111111112E-4	TGTGCTGTGAAGGAGAGTAATGCAGGCAACATGCTCACCTTT	CAVKESNAGNMLTF	TRAV21-1	TRDD1-1	TRAJ39-1	9	11	13	15
1	1.7361111111111112E-4	TGTGCAGTGTTTAATGCTGGTGGTACTAGCTATGGAAAGCTGACATTT	CAVFNAGGTSYGKLTF	TRAV25-1	TRDD1	TRAJ52-1	-1	7	8	11
1	1.7361111111111112E-4	TGTGCTGTGCGGACGAATTATGGAGGAAGCCAAGGAAATCTCATCTTT	CAVRTNYGGSQGNLIF	TRAV20-1	TRDD1-1	TRAJ42-1	-1	10	12	14
1	1.7361111111111112E-4	TGTGCAATGAGAGATTTCACGGGCTCAACCCTGGGGAGGCTATACTTT	CAMRDFTGSTLGRLYF	TRAV14-1	TRDD1	TRAJ18-1	13	18	-1	21
1	1.7361111111111112E-4	TGTGCTTCAAGTCAGGAACCTACAAATACATCTTTG	CASSQEPTNTSL	TRAV41-1	TRDD2	TRAJ40-1	-1	6	7	11
1	1.7361111111111112E-4	TGTGCTGTGAGACTCCAGTTTTCTGGTGGCTACAATAAGCTGATTTTT	CAVRLQFSGGYNKLIF	TRAV3-1	TRDD2-1	TRAJ4-1	11	13	15	17
1	1.7361111111111112E-4	TGTCTTCTGGGGGGGGCTTTGGGAATGTGCTGCATTGCG	CLLGGALGMCCIA	TRAV40-1	TRDD1-1	TRAJ35-1	-1	11	-1	14
1	1.7361111111111112E-4	TGTGCATGGTCCCAGGGCGGATCTGAAAAGCTGGTCTTT	CAWSQGGSEKLVF	TRAV25-1	TRDD1-1	TRAJ57-1	-1	6	8	10
1	1.7361111111111112E-4	TGTGCTGTGGCCTATGGGATGGATAGCAGCTATAAATTGATCTTC	CAVAYGMDSSYKLIF	TRAV8-3	TRDD2-1	TRAJ12-1	-1	10	13	16
1	1.7361111111111112E-4	TGTGTGGTGAAAGAATTATGGAGGAAGCCAAGGAAATCTCATCTT	CVVKELWRKPRKSHL	TRAV12-1	.	TRAJ42-1	-1	-1	10	12
1	1.7361111111111112E-4	TGTGCTAAGTTACTTAAGAAACCAGTGGCTCTAGGTTGACCTTTG	CAKLLKKPVALG*PL	TRAV17-1	TRDD1	TRAJ58-1	6	10	-1	13
1	1.7361111111111112E-4	TGTGCTCCCGGGCCCATCAAAGCTGCAGGCAACAAGCTAACTTTT	CAPGPIKAAGNKLTF	TRAV14-1	TRDD1	TRAJ17-1	4	9	11	15
1	1.7361111111111112E-4	TGTGCAGGAGGACTCACGGGAGGAGGAAACAAACTCACCTTT	CAGGLTGGGNKLTF	TRAV27-1	.	TRAJ10-1	-1	-1	9	11
1	1.7361111111111112E-4	TGTGCTGTGGTCCAATGCTGGCAACAACCGTAAGCTGATTTGGGG	CAVVQCWQQP*ADLG	TRAV22-1	TRDD2-1	TRAJ38-1	-1	10	-1	13
1	1.7361111111111112E-4	TGTGCAGCAAGCCCTGGTTTGTATGATCAAAGCTGCAGGCAACAAGCTAACTTTTGG	CAASPGLYDQSCRQQANFW	TRAV23-1	TRDD1-1	TRAJ17-1	11	13	16	23
1	1.7361111111111112E-4	TGTGCTGGGCTGTATGGAGGAAGCCAAGGAAATCTCATCTTT	CAGLYGGSQGNLIF	TRAV35-1	TRDD1-1	TRAJ42-1	-1	10	-1	12
1	1.7361111111111112E-4	TGTGGAGCAGACTTAGACGGCCAGAAGCTGCTCTTT	CGADLDGQKLLF	TRAV34-1	TRDD2-1	TRAJ16-1	-1	12	-1	14
1	1.7361111111111112E-4	TGTGCTGCTAACACCGACAAGCTCATCTTT	CAANTDKLIF	TRAV21-1	.	TRAJ34-1	-1	-1	6	8
1	1.7361111111111112E-4	TGTGCTGCGGCAGGAACCTACAAATACATCTTT	CAAAGTYKYIF	TRAV8-3	TRDD1-1	TRAJ40-1	6	8	-1	10
1	1.7361111111111112E-4	TGTGCAGCAAGCGCGCGGGGCTCTGGCAACACAGGCAAACTAATCTTT	CAASARGSGNTGKLIF	TRAV29-1	TRDD1-1	TRAJ37-1	12	16	-1	18
1	1.7361111111111112E-4	TGTGCAGTAGGGCAACAACCGTAAGCTGATTTG	CAVGQQP*ADL	TRAV13-1	TRDD3-1	TRAJ38-1	-1	7	-1	10
1	1.7361111111111112E-4	TGTGCTGTGAAACTGGGGCAAACAACCTCTTCTTTG	CAVKLGQTTSSL	TRAV36-1	.	TRAJ36-1	-1	-1	-1	7
1	1.7361111111111112E-4	TGTGCAGCAGCGAACACCGGTAACCAGTTCTATTTT	CAAANTGNQFYF	TRAV29-1	.	TRAJ49-1	-1	-1	8	11
1	1.7361111111111112E-4	TGTGCAGCAGGTTCTGCAAGGCAACTGACCTTT	CAAGSARQLTF	TRAV29-1	.	TRAJ22-1	-1	-1	-1	7
1	1.7361111111111112E-4	TGTAGGAGGAGGTGCTGACGGACTCACCTTTGG	CRRRC*RTHLW	TRAV27-1	.	TRAJ45-1	-1	-1	-1	3
1	1.7361111111111112E-4	TGTGCTACGGACTTTACCGGCACTGCCAGTAAACTCACCTTT	CATDFTGTASKLTF	TRAV17-1	TRDD2-1	TRAJ44-1	-1	12	-1	14
1	1.7361111111111112E-4	TGTGCTCTGAGTGGACATGGCGGTGCTACAAACAAGCTCATCTTT	CALSGHGGATNKLIF	TRAV19-1	TRDD1	TRAJ32-1	12	14	-1	16
1	1.7361111111111112E-4	TGTGCAGGAGAGGGAAACCAGGGAGGAAAGCTTATCTTC	CAGEGNQGGKLIF	TRAV27-1	TRDD1-1	TRAJ23-1	9	11	-1	15
1	1.7361111111111112E-4	TGTGCAGAGACCCCGAATGCTGGTGGTACTAGCTATGGAAAGCTGACATTT	CAETPNAGGTSYGKLTF	TRAV13-2	TRDD2-1	TRAJ52-1	-1	10	11	13
1	1.7361111111111112E-4	TGTGCTGTGGGTTTATTAATGCTGGCAACAACCGTAAGCTGATTTGGG	CAVGLLMLATTVS*FG	TRAV8-3	TRDD1	TRAJ38-1	11	14	-1	16
1	1.7361111111111112E-4	TGTGCAATGAGCGATCAGGGTGACATGCGCTTT	CAMSDQGDMRF	TRAV12-3	TRDD1-1	TRAJ43-1	12	17	-1	20
1	1.7361111111111112E-4	TGTGCTGTGGGCCCTAACGACTACAAGCTCAGCTTT	CAVGPNDYKLSF	TRAV8-3	TRDD2-1	TRAJ20-1	-1	11	-1	13
1	1.7361111111111112E-4	TGTGCTCTGAGTGATGGGGGAGGAAGCTACATACCTACATTT	CALSDGGGSYIPTF	TRAV9-2	TRDD1-1	TRAJ6-1	-1	14	-1	18
1	1.7361111111111112E-4	TGTGCTTTCATTTCAGGATACAGCACCCTCACCTTT	CAFISGYSTLTF	TRAV38-1	.	TRAJ11-1	-1	-1	-1	9
1	1.7361111111111112E-4	TGTGCAATGAGCTGAATTCAGGGAGCCCAGAAGCTGGTATTT	CAMS*IQGAQKLVF	TRAV14-1	TRDD1-1	TRAJ54-1	-1	11	-1	14
1	1.7361111111111112E-4	TGTGCTGTGAGAGATTCGGGGGGCAGGAGAGCACTTACTTTT	CAVRDSGGRRALTF	TRAV1-2	TRDD1	TRAJ5-1	13	17	-1	20
1	1.7361111111111112E-4	TGTGCAGAGACGCCCCTTATGGCGGTGCTACAAACAAGCTCATCTTTG	CAETPLMAVLQTSSSL	TRAV5-1	TRDD1	TRAJ32-1	-1	10	11	16
1	1.7361111111111112E-4	TGCATCCTGAGGTGGCCAGAAGCTGCTCTTTGC	CILRWPEAALC	TRAV26-2	.	TRAJ16-1	-1	-1	-1	9
1	1.7361111111111112E-4	TGCATCGTCAGAGGCGACAGAGGCTCAACCCTGGGGAGGCTATACTTT	CIVRGDRGSTLGRLYF	TRAV26-1	.	TRAJ18-1	-1	-1	12	14
1	1.7361111111111112E-4	TGTGGAGCAGACCCCACCGGTAACCAGTTCTATTTT	CGADPTGNQFYF	TRAV34-1	TRDD2-1	TRAJ49-1	-1	12	-1	14
1	1.7361111111111112E-4	TGCATCGTCAGAGTCGCCACGGGAGGAGGAAACAAACTCACCTTT	CIVRVATGGGNKLTF	TRAV26-1	.	TRAJ10-1	-1	-1	15	17
1	1.7361111111111112E-4	TGTGCTGTGAGGATGCGGACTGGAGCCAATAGTAAGCTGACATTT	CAVRMRTGANSKLTF	TRAV21-1	TRDD1	TRAJ56-1	11	13	14	18
1	1.7361111111111112E-4	TGTGCAGCAAGCGAGGCCGACAAGCTCATCTTT	CAASEADKLIF	TRAV29-1	TRDD1	TRAJ34-1	12	14	-1	16
1	1.7361111111111112E-4	TGTGCAGCAAGCGCACACCGGTAACCAGTTCTATTTTGG	CAASAHR*PVLFW	TRAV29-1	.	TRAJ49-1	-1	-1	-1	12
1	1.7361111111111112E-4	TGTGCAGGGACCTTCTATGGTCAGAATTTTGTCTTT	CAGTFYGQNFVF	TRAV27-1	TRDD2-1	TRAJ26-1	7	10	-1	14
1	1.7361111111111112E-4	TGTGCAGGAGGACACCGACAAGCTCATCTTTGG	CAGGHRQAHLW	TRAV27-1	.	TRAJ34-1	-1	-1	9	11
1	1.7361111111111112E-4	TGTGCTACGGACCTAACTTTGGAAATGAGAAATTAACCTTTG	CATDLTLEMRN*PL	TRAV17-1	.	TRAJ48-1	-1	-1	-1	10
1	1.7361111111111112E-4	TGTGCTGTGGTCACAGGAGGAAGCTACATACCTACATTT	CAVVTGGSYIPTF	TRAV8-3	TRDD2-1	TRAJ6-1	-1	10	11	13
1	1.7361111111111112E-4	TGTGCTACGGACGCGAGTGAACAACAGACTCGCTTTTGG	CATDASEQQTRFW	TRAV17-1	TRDD1	TRAJ6	12	27	29	38
1	1.7361111111111112E-4	TGTGTGGCGAAGAAAGGGGAGGAAACAAACTCACCTTTG	CVAKKGEETNSPL	TRAV12-1	TRDD3-1	TRAJ10-1	-1	11	-1	15
1	1.7361111111111112E-4	TGCATCGTCAGAGACATATATGAACAGAGATGACAAGATCATCTT	CIVRDIYEQR*QDHL	TRAV26-1	TRDD1	TRAJ30-1	12	15	17	20
1	1.7361111111111112E-4	TGCCTCGTGGGTGACATTGGATTCAGGAAACACACCTCTTGTCTT	CLVGDIGFRKHTSCL	TRAV4-1	TRDD2-1	TRAJ29-1	-1	16	-1	18
1	1.7361111111111112E-4	TGCATCGTCAGACTAAACTATGGTCAGAATTTTGTCTTT	CIVRLNYGQNFVF	TRAV26-1	TRDD2-1	TRAJ26-1	-1	12	-1	15
1	1.7361111111111112E-4	TGTGCTCTGAGTGGGCCCTTTTCAGATGGCCAGAAGCTGCTCTTT	CALSGPFSDGQKLLF	TRAV19-1	TRDD1	TRAJ16-1	-1	13	14	18
1	1.7361111111111112E-4	TGCATCCGGACCGGCACTGCCAGTAAACTCACCTTT	CIRTGTASKLTF	TRAV26-2	TRDD1-1	TRAJ44-1	-1	7	-1	9
1	1.7361111111111112E-4	TGTGCTGTGGGTCCCTCCTCATACTCTGGGGCTGGGAGTTACCAACTCACTTTC	CAVGPSSYSGAGSYQLTF	TRAV8	TRDD2-1	TRAJ28-1	11	15	-1	19
1	1.7361111111111112E-4	TGTGCTGTGGTTATGCTGGCAACAACCGTAAGCTGATTTGGG	CAVVMLATTVS*FG	TRAV8-3	.	TRAJ38-1	-1	-1	-1	10
1	1.7361111111111112E-4	TGTGCAATGAGAGAGGGAAGCCAAGGAAATCTCATCTTT	CAMREGSQGNLIF	TRAV14-1	.	TRAJ42-1	-1	-1	-1	15
1	1.7361111111111112E-4	TGTGCTGTGAAGGGAGCTGCAGGCAACAAGCTAACTTTT	CAVKGAAGNKLTF	TRAV8-4	TRDD1-1	TRAJ17-1	9	11	-1	14
1	1.7361111111111112E-4	TGTGCTGTGGGGAATAATGCAGGCAACATGCTCACCTTT	CAVGNNAGNMLTF	TRAV20-1	TRDD1-1	TRAJ39-1	-1	9	-1	12
1	1.7361111111111112E-4	TGTGGAGCAGACTCGACCCCCATGAAAACCTCCTACGACAAGGTGATATTT	CGADSTPMKTSYDKVIF	TRAV34-1	TRDD2-1	TRAJ50-1	11	15	17	22
1	1.7361111111111112E-4	TGTGCAATGAGAGAGGGCCAAACTTGTATCCCGGTAACCAGTTCTATTTTG	CAMREGQTCIPVTSSIL	TRAV14-1	TRDD1	TRAJ49-1	16	21	23	30
1	1.7361111111111112E-4	TGTGCTGTGAGAGACCGTATGGACACGGGCAGGAGAGCACTTACTTTT	CAVRDRMDTGRRALTF	TRAV1-2	TRDD1	TRAJ5-1	13	17	-1	19
1	1.7361111111111112E-4	TGTGCTACGGTAGCCCCTCAGGAACCTACAAATACATCTTTG	CATVAPQEPTNTSL	TRAV17-1	TRDD3-1	TRAJ40-1	-1	10	12	15
1	1.7361111111111112E-4	TGCATCGCGTCGAGTGGAGGTAGCAACTATAAACTGACATTT	CIASSGGSNYKLTF	TRAV26-1	TRDD1	TRAJ53-1	-1	7	8	12
1	1.7361111111111112E-4	TGTGCTCTTAGGAGCAAACCAGGCAGGAACTGCTCTGATCTTTGG	CALRSKPGRNCSDLW	TRAV6-1	TRDD1	TRAJ15-1	7	10	12	14
1	1.7361111111111112E-4	TGTGCTCTGAGTCCAATGCAGGCAACATGCTCACCTTTG	CALSPMQATCSPL	TRAV9-2	TRDD2-1	TRAJ39-1	-1	12	-1	14
1	1.7361111111111112E-4	TGTGCAATGAGAGAGAATTGGGGAAATGAGAAATTAACCTTT	CAMRENWGNEKLTF	TRAV14-1	TRDD1	TRAJ48-1	14	18	-1	21
1	1.7361111111111112E-4	TGTGCTGTGAGTGCCCCGCTCACGGGAGGAGGAAACAAACTCACCTTT	CAVSAPLTGGGNKLTF	TRAV8-6	TRDD1	TRAJ10-1	12	16	-1	18
1	1.7361111111111112E-4	TGTGCTTATATCCTAATGCTGGTGGTACTAGCTATGGAAAGCTGACATTTG	CAYILMLVVLAMES*HL	TRAV38-2	TRDD2-1	TRAJ52-1	-1	10	-1	12
1	1.7361111111111112E-4	TGTGCAGAGAAGGGAGGAAGCCAAGGAAATCTCATCTTT	CAEKGGSQGNLIF	TRAV13-2	.	TRAJ42-1	-1	-1	-1	10
1	1.7361111111111112E-4	TGTGCTGTCAGCAGGTCAGGAGGAGGTGCTGACGGACTCACCTTT	CAVSRSGGGADGLTF	TRAV41-1	TRDD1	TRAJ45-1	10	13	-1	15
1	1.7361111111111112E-4	TGCATCCTGAGGAAGCCAAGGAAATCTCATCTT	CILRKPRKSHL	TRAV26-2	.	TRAJ42-1	-1	-1	-1	8
1	1.7361111111111112E-4	TGTGCTGTGCCAAACCGGTAACCAGTTCTATTT	CAVPNR*PVLF	TRAV21-1	TRDD2-1	TRAJ49-1	-1	9	-1	11
1	1.7361111111111112E-4	TGTGCTGGGCAGTCACAACCTTATGGAGGAAGCCAAGGAAATCTCATCTTT	CAGQSQPYGGSQGNLIF	TRAV35-1	TRDD2-1	TRAJ42-1	11	17	-1	20
1	1.7361111111111112E-4	TGTGCAGGGTGGGGTGGAGGAAGCCAAGGAAATCTCATCTTT	CAGWGGGSQGNLIF	TRAV25-1	TRDD1-1	TRAJ42-1	-1	9	-1	14
1	1.7361111111111112E-4	TGTGCCTCCTCTCCGGTGGGAACAACAGACTCGCTTTTG	CASSPVGTTDSLL	TRAV24-1	TRDD2-1	TRAJ7-1	-1	7	9	16
1	1.7361111111111112E-4	TGTGCCGGGCCGACAGAGGCTCAACCCTGGGGAGGCTATACTTTG	CAGPTEAQPWGGYTL	TRAV3-1	TRDD1-1	TRAJ18-1	4	6	-1	9
1	1.7361111111111112E-4	TGTGCCTTTGGTAACAGCTGGGGGAAATTGCAGTTT	CAFGNSWGKLQF	TRAV24-1	TRDD1-1	TRAJ24-1	8	17	24	31
1	1.7361111111111112E-4	TGTGCTGTCCCCCAATTCAGGGAGCCCAGAAGCTGGTATTTG	CAVPQFREPRSWYL	TRAV41-1	TRDD2-1	TRAJ54-1	-1	9	10	13
1	1.7361111111111112E-4	TGTGCTCTAGACAGAACAATGACATGCGCTTTG	CALDRTMTCAL	TRAV6-1	.	TRAJ43-1	-1	-1	-1	12
1	1.7361111111111112E-4	TGCATCGTCAGGGGAACCAGTACAGCAGTGCTTCCAAGATAATCTTTG	CIVRGTSTAVLPR*SL	TRAV26-1	TRDD1	TRAJ3-1	-1	11	14	19
1	1.7361111111111112E-4	TGTGCTGTCGGAGCACACCGGTAACCAGTTCTATTTTGG	CAVGAHR*PVLFW	TRAV41-1	TRDD1-1	TRAJ49-1	-1	9	-1	12
1	1.7361111111111112E-4	TGTGCAATGAGAGAGGTCGTCACGGGAGGAGGAAACAAACTCACCTTT	CAMREVVTGGGNKLTF	TRAV14-1	TRDD1	TRAJ10-1	15	17	-1	19
1	1.7361111111111112E-4	TGTGCTCTGAGTGGCTCAGGGCGGATCTGAAAAGCTGGTCTTTGG	CALSGSGRI*KAGLW	TRAV9-2	.	TRAJ57-1	-1	-1	12	14
1	1.7361111111111112E-4	TGTGTGGTGAACTGGATAGCAACTATCAGTTAATCTGGG	CVVNWIATIS*SG	TRAV12-1	.	TRAJ33-1	-1	-1	-1	12
1	1.7361111111111112E-4	TGTGCTTATAGGAGCGCGGATTATGAAGATCACCTAGATGCTCAACTTTGG	CAYRSADYEDHLDAQLW	TRAV38-2	TRDD1-1	TRAJ60-1	15	17	20	23
1	1.7361111111111112E-4	TGTGCAGGGCAGGAGGAAGCTACATACCTACATTTG	CAGQEEATYLHL	TRAV25-1	.	TRAJ6-1	-1	-1	-1	9
1	1.7361111111111112E-4	TGTGCTCCGGGCCATTAGATTATAACCAGGGAGGAAAGCTTATCTTCG	CAPGH*IITREESLSS	TRAV17-1	TRDD2	TRAJ23-1	9	11	13	19
1	1.7361111111111112E-4	TGTGCAGCAACCCTTAGTGGGAGCAGTGCTTCCAAGATAATCTTT	CAATLSGSSASKIIF	TRAV13-1	TRDD1	TRAJ3-1	9	17	-1	21
1	1.7361111111111112E-4	TGTGCTCTGAGTGAGGCCCGGATCCAGGAGGAAGCTACATACCTACATTTG	CALSEARIQEEATYLHL	TRAV19-1	TRDD1-1	TRAJ6-1	16	19	22	24
1	1.7361111111111112E-4	TGTGCAGGAGTTCATGGAAACAAACTGGTCTTT	CAGVHGNKLVF	TRAV27-1	TRDD2-1	TRAJ47-1	-1	10	-1	13
1	1.7361111111111112E-4	TGTGCAGCAATAGACGGCAATGACATGCGCTTT	CAAIDGNDMRF	TRAV29-1	TRDD1	TRAJ43-1	9	13	15	17
1	1.7361111111111112E-4	TGTGCTGTCGGCTGAATTATGGAGGAAGCCAAGGAAATCTCATCTTTG	CAVG*IMEEAKEISSL	TRAV41-1	TRDD1-1	TRAJ42-1	-1	9	10	12
1	1.7361111111111112E-4	TGTGCAGGAGGTGGGGCAAACAACCTCTTCTTT	CAGGGANNLFF	TRAV27-1	.	TRAJ36-1	-1	-1	9	11
1	1.7361111111111112E-4	TGCGGCACAGTAGACGATAGGCTTTGGGAATGTGCTGCATTGCGG	CGTVDDRLWECAALR	TRAV30-1	TRDD3-1	TRAJ35-1	-1	10	12	15
1	1.7361111111111112E-4	TGTGCAGAAGTAAATGCTGGTGGTACTAGCTATGGAAAGCTGACATTT	CAEVNAGGTSYGKLTF	TRAV25-1	TRDD3-1	TRAJ52-1	6	8	10	12
1	1.7361111111111112E-4	TGTGCTGTGAGTACATATAACACCGACAAGCTCATCTTT	CAVSTYNTDKLIF	TRAV8-4	.	TRAJ34-1	-1	-1	11	13
1	1.7361111111111112E-4	TGTGCTGTGCAGGCTGCAATGCGAACCGACAAGCTCATCTTT	CAVQAAMRTDKLIF	TRAV20-1	TRDD1	TRAJ34-1	-1	13	15	24
1	1.7361111111111112E-4	TGTGCTCTGAATTCAGGGAGCCCAGAAGCTGGTATTTGG	CALNSGSPEAGIW	TRAV19-1	.	TRAJ54-1	-1	-1	-1	9
1	1.7361111111111112E-4	TGTGCAATGAGGACAGGGAGCCCAGAAGCTGGTATTTGG	CAMRTGSPEAGIW	TRAV12-3	TRDD1	TRAJ54-1	-1	11	-1	13
1	1.7361111111111112E-4	TGTGCTGTGAGAGACGGGGCGGCGGGCTTCAACAAATTTTACTTT	CAVRDGAAGFNKFYF	TRAV3-1	TRDD1-1	TRAJ21-1	-1	15	18	26
1	1.7361111111111112E-4	TGCATCCTCATATACCGGCACTGCCAGTAAACTCACCTT	CILIYRHCQ*THL	TRAV26-2	.	TRAJ44-1	-1	-1	7	9
1	1.7361111111111112E-4	TGTGCTTATAGGAGCGAAAACTTCAACAAATTTTACTTT	CAYRSENFNKFYF	TRAV38-2	.	TRAJ21-1	-1	-1	-1	16
1	1.7361111111111112E-4	TGTGCAATGAGAGAGGGCGGGTAGTGGAGGTAGCAACTATAAACTGACATT	CAMREGG*WR*QL*TDI	TRAV14-1	TRDD1-1	TRAJ53-1	16	18	-1	21
1	1.7361111111111112E-4	TGTGTTGTGAGTGACGCCTACAGCAGTGCTTCCAAGATAATCTTT	CVVSDAYSSASKIIF	TRAV8-2	TRDD1	TRAJ3-1	-1	14	15	18
1	1.7361111111111112E-4	TGTGCAGGGCAACGGATCTGGCAACACAGGCAAACTAATCTTTGG	CAGQRIWQHRQTNLW	TRAV25-1	TRDD1	TRAJ37-1	8	11	-1	13
1	1.7361111111111112E-4	TGTGCAGCATCCAACTATCAGTTAATCTGG	CAASNYQLIW	TRAV13-1	TRDD2-1	TRAJ33-1	-1	9	-1	11
1	1.7361111111111112E-4	TGTGCTTATAGGAGCGCGAGTATCCGGGTATGCACTCAACTTCGG	CAYRSASIRVCTQLR	TRAV38-2	TRDD3-1	TRAJ41-1	15	18	20	22
1	1.7361111111111112E-4	TGTGCTCTTTCCTATATACTCACGGGAGGAGGAAACAAACTCACCTTT	CALSYILTGGGNKLTF	TRAV19-1	TRDD2-1	TRAJ10-1	-1	8	13	15
1	1.7361111111111112E-4	TGTGCTCTGAGTCCTAATAATGCAGGCAACATGCTCACCTTT	CALSPNNAGNMLTF	TRAV19-1	TRDD2-1	TRAJ39-1	-1	12	-1	14
1	1.7361111111111112E-4	TGTGCTGTGGGTCCCTGGGGTGGCTACAATAAGCTGATTTTT	CAVGPWGGYNKLIF	TRAV8-3	TRDD1-1	TRAJ4-1	11	14	-1	18
1	1.7361111111111112E-4	TGTGCAGCAACCCTTGGAGGTAGCAACTATAAACTGACATTT	CAATLGGSNYKLTF	TRAV13-1	TRDD2-1	TRAJ53-1	9	11	-1	14
1	1.7361111111111112E-4	TGTGCAGGGTATGGATACTCACGGGAGGAGGAAACAAACTCACCTTTG	CAGYGYSREEETNSPL	TRAV25-1	TRDD1-1	TRAJ10-1	8	11	-1	14
1	1.7361111111111112E-4	TGTGCAGCAAGCAGGGAAGGTAGCAACTATAAACTGACATTT	CAASREGSNYKLTF	TRAV23-1	TRDD1-1	TRAJ53-1	-1	13	-1	15
1	1.7361111111111112E-4	TGTGCTCTGACGGCGGGAGCCAATAGTAAGCTGACATTT	CALTAGANSKLTF	TRAV19-1	TRDD1-1	TRAJ56-1	9	11	-1	13
1	1.7361111111111112E-4	TGTGCAGAGAACGAGGGCAGGAGAGCACTTACTTTT	CAENEGRRALTF	TRAV13-2	TRDD1	TRAJ5-1	10	12	-1	14
1	1.7361111111111112E-4	TGTGCTGTGGAATATGGAAACAAACTGGTCTTT	CAVEYGNKLVF	TRAV21-1	.	TRAJ47-1	-1	-1	-1	7
1	1.7361111111111112E-4	TGTGCTGTGGAAGCTGCAGGAGGAGGTGCTGACGGACTCACCTTT	CAVEAAGGGADGLTF	TRAV22-1	TRDD3-1	TRAJ45-1	-1	11	12	14
1	1.7361111111111112E-4	TGTGCCCACACTAACTTTGGAAATGAGAAATTAACCTTT	CAHTNFGNEKLTF	TRAV38-2	TRDD2-1	TRAJ48-1	-1	5	7	10
1	1.7361111111111112E-4	TGTGCAATGACCAGGACGGTGCGGCACCCTCACCTTTGG	CAMTRTVRHPHLW	TRAV14-1	TRDD1	TRAJ11-1	9	13	15	21
1	1.7361111111111112E-4	TGTGCCGTGTTAACTGCAGGCAACAAGCTAACTTTT	CAVLTAGNKLTF	TRAV8-1	TRDD2-1	TRAJ17-1	-1	9	-1	11
1	1.7361111111111112E-4	TGTGCAGCTCGAGGGTATATATACAACTTCAACAAATTTTACTTT	CAARGYIYNFNKFYF	TRAV23-1	TRDD1	TRAJ21-1	7	12	14	21
1	1.7361111111111112E-4	TGTGCTGTGAGAGTCGTACAGCAGTGCTTCCAAGATAATCTTTGG	CAVRVVQQCFQDNLW	TRAV3-1	TRDD2-1	TRAJ3-1	-1	13	-1	15
1	1.7361111111111112E-4	TGTGCAGCAAGTAGAGGCGCAATAACAATGACATGCGCTTTG	CAASRGAITMTCAL	TRAV13-1	TRDD1	TRAJ43-1	12	15	16	19
1	1.7361111111111112E-4	TGTGCTGTTAATAACAATGACATGCGCTTT	CAVNNNDMRF	TRAV8-4	.	TRAJ43-1	-1	-1	7	9
1	1.7361111111111112E-4	AACCTCCTACGACAAGGTGATATTTGG	NLLRQGDIW	TRAV25-1	.	TRAJ50-1	-1	-1	-1	-1
1	1.7361111111111112E-4	TGTGAGAAGAAAAGCAGCGGAGACAAGCTGACTTTT	CEKKSSGDKLTF	TRAV12-3	.	TRAJ46-1	-1	-1	-1	4
1	1.7361111111111112E-4	TGTGCTGTGAATTACTCTGGCAACACAGGCAAACTAATCTTT	CAVNYSGNTGKLIF	TRAV8-4	TRDD1	TRAJ37-1	-1	10	11	14
1	1.7361111111111112E-4	TGCATCCTGAGAGACGGGGTTTTTTTATGGCGGTGCTACAAACAAGCTCATCTTTGG	CILRDGVFLWRCYKQAHLW	TRAV26-2	TRDD1-1	TRAJ32-1	-1	15	18	24
1	1.7361111111111112E-4	TGTGCTGTGGGTGCGCGGAACACAGGCTTTCAGAAACTTGTATTT	CAVGARNTGFQKLVF	TRAV8-3	TRDD1-1	TRAJ8-1	13	15	-1	17
1	1.7361111111111112E-4	TGTGCTGTGGGTGCATAGGGGAACAACAGACTCGCTTTT	CAVGA*GNNRLAF	TRAV8-3	.	TRAJ7-1	-1	-1	13	15
1	1.7361111111111112E-4	TGCATCGTCCTTAACGACTACAAGCTCAGCTTT	CIVLNDYKLSF	TRAV26-1	TRDD1	TRAJ20-1	-1	9	-1	11
1	1.7361111111111112E-4	TGCATCGAAGACTTTGGAAATGAGAAATTAACCTTT	CIEDFGNEKLTF	TRAV26-2	TRDD3-1	TRAJ48-1	-1	6	8	10
1	1.7361111111111112E-4	TGTGCCGTGAATGCGTTCAGGAGGAGGTGCTGACGGACTCACCTT	CAVNAFRRRC*RTHL	TRAV8-1	.	TRAJ45-1	-1	-1	13	15
1	1.7361111111111112E-4	TGTGCTGTGAGTGATCGAATCACGGGCAGGAGAGCACTTACTTTT	CAVSDRITGRRALTF	TRAV8-4	TRDD3-1	TRAJ5-1	13	16	18	20
1	1.7361111111111112E-4	TGTGCAGCAAGTTCCCGCTCTTCAGATGGCCAGAAGCTGCTCTTT	CAASSRSSDGQKLLF	TRAV13-1	TRDD2-1	TRAJ16-1	-1	12	14	18
1	1.7361111111111112E-4	TGTGCTGTGACTCCATCAGGAGGAAGCTACATACCTACATTT	CAVTPSGGSYIPTF	TRAV8-4	.	TRAJ6-1	-1	-1	9	11
1	1.7361111111111112E-4	TGCGCTGGGGGGACTCCATGAATTCAGGATACAGCACCCTCACCTTTG	CAGGTP*IQDTAPSPL	TRAV1-1	TRDD1-1	TRAJ11-1	-1	7	12	18
1	1.7361111111111112E-4	TGTGCTGTGAGTGGGGGGGTCACGGGAGGAGGAAACAAACTCACCTTT	CAVSGGVTGGGNKLTF	TRAV8-6	TRDD1-1	TRAJ10-1	-1	13	17	19
1	1.7361111111111112E-4	TGTGCTGTGAGAGATTCCATACTCTGGGGCTGGGAGTTACCAACTCACTTTCGG	CAVRDSILWGWELPTHFR	TRAV1-2	TRDD1-1	TRAJ6	13	23	28	53
1	1.7361111111111112E-4	TGTGCTCTGACTGAACAAATAGTGGAGGTAGCAACTATAAACTGACATTTG	CALTEQIVEVATIN*HL	TRAV9-2	TRDD1	TRAJ53-1	-1	14	15	17
1	1.7361111111111112E-4	TGTGCTTATAGGAGGCCGCTTAAGAAACCAGTGGCTCTAGGTTGACCTTTG	CAYRRPLKKPVALG*PL	TRAV38-2	TRDD1	TRAJ58-1	13	16	17	19
1	1.7361111111111112E-4	TGTGCTCTAAATCGGAACTATGGTCAGAATTTTGTCTTT	CALNRNYGQNFVF	TRAV16-1	TRDD1	TRAJ26-1	9	13	-1	15
1	1.7361111111111112E-4	TGTGCTGTGAGCGAACACAGGCTTTCAGAAACTTGTATT	CAVSEHRLSETCI	TRAV8-4	.	TRAJ8-1	-1	-1	10	12
1	1.7361111111111112E-4	TGTGCTGTGAGTGATCTAATGAAGTGGAGGTAGCAACTATAAACTGACATT	CAVSDLMKWR*QL*TDI	TRAV8-4	TRDD2	TRAJ53-1	13	15	17	22
1	1.7361111111111112E-4	TGTGCTGTGGACCTCAGGAACCTACAAATACATCTTTGG	CAVDLRNLQIHLW	TRAV2-1	.	TRAJ40-1	-1	-1	-1	10
1	1.7361111111111112E-4	TGTGCAGCAAACGGTGGTACTAGCTATGGAAAGCTGACATTT	CAANGGTSYGKLTF	TRAV13-1	TRDD1	TRAJ52-1	-1	10	-1	12
1	1.7361111111111112E-4	TGTGCAGAGAGTATGGGCCCTGGAGGCTTCAAAACTATCTTT	CAESMGPGGFKTIF	TRAV5-1	TRDD1-1	TRAJ9-1	-1	13	16	19
1	1.7361111111111112E-4	TGTGCAGAATTCAGGAAACACACCTCTTGTCTT	CAEFRKHTSCL	TRAV27-1	.	TRAJ29-1	-1	-1	-1	6
1	1.7361111111111112E-4	TGTGCAGAGAATAGACGTAGAGATGACAAGATCATCTTT	CAENRRRDDKIIF	TRAV13-2	TRDD1-1	TRAJ30-1	12	14	16	18
1	1.7361111111111112E-4	TGTGCTCTGAGTGTATTGCAATGCCAGACTCATGTTTGG	CALSVLQCQTHVW	TRAV9-2	TRDD1	TRAJ31-1	12	16	-1	18
1	1.7361111111111112E-4	TGTGCAGCAAGCGAAAGGGGAGCCCAGAAGCTGGTATTT	CAASERGAQKLVF	TRAV29-1	TRDD3-1	TRAJ54-1	-1	13	15	17
1	1.7361111111111112E-4	TGTGCTGTGAGCCGGACGGAAAGCGCAACTATCAGTTAATCTGGG	CAVSRTESATIS*SG	TRAV21-1	TRDD3-1	TRAJ33-1	10	18	21	24
1	1.7361111111111112E-4	TGTGCAGCAGGAGGAGGTGCTGACGGACTCACCTTT	CAAGGGADGLTF	TRAV13-1	.	TRAJ45-1	-1	-1	-1	7
1	1.7361111111111112E-4	TGTGCTTTCATGAAGCATGCTGCTGGCAACAACCGTAAGCTGATTTGG	CAFMKHAAGNNRKLIW	TRAV38-1	TRDD1-1	TRAJ38-1	-1	17	18	20
1	1.7361111111111112E-4	ATGCAGGCAACATGCTCACCTTTG	MQATCSPL	TRAV27-1	.	TRAJ39-1	-1	-1	-1	-1
1	1.7361111111111112E-4	TGTGCTCCCGCGAAAGCTGCAGGCAACAAGCTAACTTTT	CAPAKAAGNKLTF	TRAV21-1	TRDD1	TRAJ17-1	5	8	9	12
1	1.7361111111111112E-4	TGTGCTGGGCAGCCATCCTCAGGAACCTACAAATACATCTTT	CAGQPSSGTYKYIF	TRAV35-1	TRDD2-1	TRAJ40-1	-1	12	14	16
1	1.7361111111111112E-4	TGCATCCTGAGGAACAATGACATGCGCTTT	CILRNNDMRF	TRAV26-2	.	TRAJ43-1	-1	-1	10	12
1	1.7361111111111112E-4	TGTGCTCTTGGGGAAGGTGCGGAAACACACCTCTTGTCTTTG	CALGEGAETHLLSL	TRDV1-1	TRDD1	TRAJ29-1	14	17	18	20
1	1.7361111111111112E-4	TGTGCTGTGGAGAACTATCTTGGCGTGGAAACAAACTGGTCTTTG	CAVENYLGVETNWSL	TRAV22-1	TRDD1	TRAJ47-1	11	13	15	25
1	1.7361111111111112E-4	TGCCTGGGCGGATCTGAAAAGCTGGTCTTT	CLGGSEKLVF	TRAV9-2	.	TRAJ57-1	-1	-1	1	3
1	1.7361111111111112E-4	TGTGCTGTTGCAACTTCAACAAATTTTACTTTG	CAVATSTNFTL	TRAV21-1	.	TRAJ21-1	-1	-1	-1	8
1	1.7361111111111112E-4	TGTGCTGTGGGTGGGGAAATGAGAAATTAACCTTTG	CAVGGEMRN*PL	TRAV20-1	TRDD1-1	TRAJ48-1	8	11	-1	14
1	1.7361111111111112E-4	TGTGCTGTGATTACAACCGGTAACCAGTTCTATTTT	CAVITTGNQFYF	TRAV21-1	TRDD1	TRAJ49-1	9	11	13	15
1	1.7361111111111112E-4	TGCATCGTCAGTACTCTGGCAACACAGGCAAACTAATCTTTG	CIVSTLATQAN*SL	TRAV26-1	TRDD1	TRAJ37-1	-1	11	-1	13
1	1.7361111111111112E-4	TGTGCAGGGCCGGGGGGCTTTCAGAAACTTGTATTT	CAGPGGFQKLVF	TRAV25-1	TRDD1-1	TRAJ8-1	8	11	-1	15
1	1.7361111111111112E-4	TGTGCTCGGTGGGGAGGAAGCCAAGGAAATCTCATCTTT	CARWGGSQGNLIF	TRAV36-1	TRDD1-1	TRAJ42-1	5	9	-1	12
1	1.7361111111111112E-4	TGTGCAGTGTACGCTGACCTTATTCTGGTGGCTACAATAAGCTGATTTTTG	CAVYADLILVATIS*FL	TRAV13-2	TRDD1-1	TRAJ4-1	6	9	12	20
1	1.7361111111111112E-4	TGTGCTGTCTTATAATAATGCAGGCAACATGCTCACCTT	CAVL**CRQHAHL	TRAV2-1	TRDD2-1	TRAJ39-1	-1	8	-1	11
1	1.7361111111111112E-4	TGTGCAGCCCCTAAGGGCAGGAAACACACCTCTTGTCTT	CAAPKGRKHTSCL	TRAV13-1	TRDD2-1	TRAJ29-1	7	9	12	17
1	1.7361111111111112E-4	TGTGCTGTGAGTGACAGAGGAAGCTACATACCTACATTT	CAVSDRGSYIPTF	TRAV8-4	TRDD2-1	TRAJ6-1	-1	14	-1	16
1	1.7361111111111112E-4	TGTGCAGCCCCGTACAGCAGTGCTTCCAAGATAATCTTT	CAAPYSSASKIIF	TRAV13-1	TRDD2-1	TRAJ3-1	-1	8	9	11
1	1.7361111111111112E-4	TGTGCTTATAGGAGCGCGTCTGACCGGTAACCAGTTCTATTTTGG	CAYRSASDR*PVLFW	TRAV38-2	TRDD1-1	TRAJ49-1	15	19	-1	22
1	1.7361111111111112E-4	TGTGCTAGACCATCAGGAGGAAGCTACATACCTACATTT	CARPSGGSYIPTF	TRAV21-1	TRDD1	TRAJ6-1	5	8	-1	10
1	1.7361111111111112E-4	TGTGCAGAGAGTACAATAACAATGACATGCGCTTTG	CAESTITMTCAL	TRAV27-1	TRDD3-1	TRAJ43-1	6	9	-1	12
1	1.7361111111111112E-4	TGTGCTGTGGGCCCCATGGACACGGGCAGGAGAGCACTTACTTTT	CAVGPMDTGRRALTF	TRAV8-3	TRDD2-1	TRAJ5-1	10	13	-1	16
1	1.7361111111111112E-4	TGTGCTCTGAGAGAGGAAGCCAAGGAAATCTCATCTTTG	CALREEAKEISSL	TRAV19-1	.	TRAJ42-1	-1	-1	10	12
1	1.7361111111111112E-4	TGTGCAGCAAGCTTCAACTTCAACAAATTTTACTTT	CAASFNFNKFYF	TRAV29-1	.	TRAJ21-1	-1	-1	-1	12
1	1.7361111111111112E-4	TGTGTCGACTCTGGGGCTGGGAGTTACCAACTCACTTTC	CVDSGAGSYQLTF	TRAV13-1	TRDD1-1	TRAJ6	3	10	15	40
1	1.7361111111111112E-4	TGTGCAATGAGAGATCTGATTTATAACCAGGGAGGAAAGCTTATCTTC	CAMRDLIYNQGGKLIF	TRAV14-1	TRDD2-1	TRAJ23-1	-1	14	-1	16
1	1.7361111111111112E-4	TGTGCAGCAAGTAAAGGTACCGGCACTGCCAGTAAACTCACCTTT	CAASKGTGTASKLTF	TRAV13-1	TRDD1	TRAJ44-1	12	15	-1	17
1	1.7361111111111112E-4	TGTGCTCTGCCTCTACCTTGAACACCGGTAACCAGTTCTATTTTG	CALPLP*TPVTSSIL	TRAV19-1	TRDD2-1	TRAJ49-1	8	12	16	19
1	1.7361111111111112E-4	TGTGCTGTGAGTCGAAGGGGGGTCACGGGAGGAGGAAACAAACTCACCTTT	CAVSRRGVTGGGNKLTF	TRAV8-6	TRDD1-1	TRAJ10-1	11	16	20	22
1	1.7361111111111112E-4	TGCGGCACAGAGCATAACAGAGATGACAAGATCATCTTT	CGTEHNRDDKIIF	TRAV30-1	TRDD1	TRAJ30-1	11	13	-1	15
1	1.7361111111111112E-4	TGTGCAGAGAAAGGGGGCTCAACCCTGGGGAGGCTATACTTT	CAEKGGSTLGRLYF	TRAV13-2	TRDD3-1	TRAJ18-1	-1	11	-1	13
1	1.7361111111111112E-4	TGTGCTGTGGGTGCGGAGTCTGGGGGTTACCAGAAAGTTACCTTT	CAVGAESGGYQKVTF	TRAV8-3	TRDD1-1	TRAJ13-1	-1	14	-1	16
1	1.7361111111111112E-4	TGTGCAGGGACAGAGGCTCAACCCTGGGGAGGCTATACTTTG	CAGTEAQPWGGYTL	TRAV25-1	.	TRAJ18-1	-1	-1	-1	8
1	1.7361111111111112E-4	TGTGCAGGAGACCCCCATGCCAGACTCATGTTT	CAGDPHARLMF	TRAV27-1	TRDD2-1	TRAJ31-1	-1	10	12	14
1	1.7361111111111112E-4	TGTGCAGCAAGGGATTCCGGGTATGCACTCAACTTC	CAARDSGYALNF	TRAV13-1	TRDD1-1	TRAJ41-1	-1	11	-1	13
1	1.7361111111111112E-4	TGTGCAACGCTAATTCAGGGAGCCCAGAAGCTGGTATTT	CATLIQGAQKLVF	TRAV12-3	TRDD1-1	TRAJ54-1	-1	7	8	10
1	1.7361111111111112E-4	TGTGCAGCAAGCGCGAGTTGAGTCTAACTTTGGAAATGAGAAATTAACCTT	CAASAS*V*LWK*EINL	TRAV29-1	TRDD3-1	TRAJ48-1	12	15	17	22
1	1.7361111111111112E-4	TGTGCTGTGGAGAACAAAGCTGCAGGCAACAAGCTAACTTTT	CAVENKAAGNKLTF	TRAV8-3	.	TRAJ17-1	-1	-1	9	11
1	1.7361111111111112E-4	TGTGCTCTAAGTAGGTAGAGGGTCAGGGAGCCCAGAAGCTGGTATTTG	CALSR*RVREPRSWYL	TRAV16-1	TRDD1	TRAJ54-1	11	19	-1	22
1	1.7361111111111112E-4	TGTGTGGTCGGGTACAGCAGTGCTTCCAAGATAATCTTT	CVVGYSSASKIIF	TRAV12-1	.	TRAJ3-1	-1	-1	7	9
1	1.7361111111111112E-4	TGTGCCCCGATCTGATACAATAACAATGACATGCGCTTT	CAPI*YNNNDMRF	TRAV36-1	TRDD1-1	TRAJ43-1	4	11	13	16
1	1.7361111111111112E-4	TGTGCTCAATCTGGTTCTGCAAGGCAACTGACCTTT	CAQSGSARQLTF	TRAV21-1	TRDD2	TRAJ22-1	-1	6	7	9
1	1.7361111111111112E-4	TGTGTTGTGAAGGGCTCTGGGGCTGGGAGTTACCAACTCACTTTC	CVVKGSGAGSYQLTF	TRAV8-2	TRDD1-1	TRAJ28-1	9	11	-1	14
1	1.7361111111111112E-4	TGCCTCGTGGCCTTAAACAGAGATGACAAGATCATCTTT	CLVALNRDDKIIF	TRAV4-1	TRDD2-1	TRAJ30-1	-1	10	-1	13
1	1.7361111111111112E-4	TGCATCGTCCCCCGACAGAGGCTCAACCCTGGGGAGGCTATACTT	CIVPRQRLNPGEAIL	TRAV26-1	TRDD2-1	TRAJ18-1	-1	9	-1	11
1	1.7361111111111112E-4	TGCCTCGTGGGTTACTATTGTACAGCAGTGCTTCCAAGATAATCTTTG	CLVGYYCTAVLPR*SL	TRAV4-1	TRDD1	TRAJ3-1	11	13	15	19
1	1.7361111111111112E-4	TGTGCTTTCGAAAGAATTCAGGATACAGCACCCTCACCTTTG	CAFERIQDTAPSPL	TRAV9-2	TRDD3-1	TRAJ11-1	5	9	-1	13
1	1.7361111111111112E-4	TGTGTGGTGAGCCCTCCAATGCCAGACTCATGTTTG	CVVSPPMPDSCL	TRAV10-1	TRDD2-1	TRAJ31-1	-1	12	14	16
1	1.7361111111111112E-4	TGTGCTGTGAGGCTAATAGTGGAGGTAGCAACTATAAACTGACATTTG	CAVRLIVEVATIN*HL	TRAV8-4	TRDD1	TRAJ53-1	10	12	-1	14
1	1.7361111111111112E-4	TGTGCTGGGGAAATTCTGGGGGTTACCAGAAAGTTACCTTTG	CAGEILGVTRKLPL	TRAV21-1	TRDD1-1	TRAJ13-1	-1	7	-1	11
1	1.7361111111111112E-4	TGTGTGGTGAGCGCGCGAAGGTCACGGGAGGAGGAAACAAACTCACCTTTG	CVVSARRSREEETNSPL	TRAV10-1	TRDD3-1	TRAJ10-1	12	16	18	21
1	1.7361111111111112E-4	TGTGCTGTGTAGTTCAGGGAGCCCAGAAGCTGGTATTTG	CAV*FREPRSWYL	TRAV21-1	.	TRAJ54-1	-1	-1	-1	9
1	1.7361111111111112E-4	TGTGCAGGAGCAGAAGCTCTGGCAACACAGGCAAACTAATCTTTG	CAGAEALATQAN*SL	TRAV27-1	TRDD3-1	TRAJ37-1	9	12	-1	15
1	1.7361111111111112E-4	TGTGCAGGGAATATGGAAACAAACTGGTCTTTG	CAGNMETNWSL	TRAV25-1	.	TRAJ47-1	-1	-1	-1	7
1	1.7361111111111112E-4	TGTGCTGTGGGTGACGAATACAACTTCAACAAATTTTACTTT	CAVGDEYNFNKFYF	TRAV8-3	TRDD1	TRAJ21-1	-1	13	15	18
1	1.7361111111111112E-4	TGTGCAGGTCTACTACCTCAGGAACCTACAAATACATCTTTG	CAGLLPQEPTNTSL	TRAV25-1	TRDD1	TRAJ40-1	7	9	-1	11
1	1.7361111111111112E-4	TGTGCTACGGACCTTATCTCTGGCAACACAGGCAAACTAATCTTT	CATDLISGNTGKLIF	TRAV17-1	TRDD2-1	TRAJ37-1	-1	12	14	17
1	1.7361111111111112E-4	TGTGCTGTACTAAGTGGAGGTAGCAACTATAAACTGACATTT	CAVLSGGSNYKLTF	TRAV21-1	TRDD1	TRAJ53-1	-1	8	10	12
1	1.7361111111111112E-4	TGTGCTGTCCGCCGCTCAATATCTAACTTTGGAAATGAGAAATTAACCTTT	CAVRRSISNFGNEKLTF	TRAV41-1	TRDD1	TRAJ48-1	8	14	15	19
1	1.7361111111111112E-4	TGTGCCGTGGACGGGGGCGAGTGGAGGTAGCAACTATAAACTGACATTTGG	CAVDGGEWR*QL*TDIW	TRAV39-1	TRDD1-1	TRAJ53-1	-1	12	16	19
1	1.7361111111111112E-4	TGTGCTGTGAGTTAATACTGGAGGCTTCAAAACTATCTT	CAVS*YWRLQNYL	TRAV8-6	.	TRAJ9-1	-1	-1	11	13
1	1.7361111111111112E-4	TGTGCTGTGGATTTTATAACCAGGGAGGAAAGCTTATCTTCG	CAVDFITREESLSS	TRAV22-1	.	TRAJ23-1	-1	-1	10	12
1	1.7361111111111112E-4	TGTGCCCTTTCTGGTGGCTACAATAAGCTGATTTTT	CALSGGYNKLIF	TRAV8-6	TRDD2-1	TRAJ4-1	-1	5	-1	7
1	1.7361111111111112E-4	TGTGCTCTAAGTGGCCGGAAACAGAGATGACAAGATCATCTTTGG	CALSGRKQR*QDHLW	TRAV16-1	TRDD1-1	TRAJ30-1	13	16	-1	19
1	1.7361111111111112E-4	TGTGCTGTCTACGGGCAATAACAATGACATGCGCTTTGG	CAVYGQ*Q*HALW	TRAV3-1	TRDD1	TRAJ43-1	7	9	12	15
1	1.7361111111111112E-4	TGTGCTGTGCGGCCTAACGACTACAAGCTCAGCTTT	CAVRPNDYKLSF	TRAV20-1	TRDD1-1	TRAJ20-1	-1	10	11	13
1	1.7361111111111112E-4	TGTGCTGTGAGGAATAACAGAGATGACAAGATCATCTTT	CAVRNNRDDKIIF	TRAV21-1	TRDD3-1	TRAJ30-1	-1	12	-1	15
1	1.7361111111111112E-4	TGTGCAGGGCCTCAGCAGGAGGAAGCTACATACCTACATTTG	CAGPQQEEATYLHL	TRAV25-1	TRDD2-1	TRAJ6-1	-1	9	-1	12
1	1.7361111111111112E-4	TGTGCTGTGAGAAAAACGTTACATACTCTGGGGCTGGGAGTTACCAACTCACTTTCG	CAVRKTLHTLGLGVTNSLS	TRAV3-1	TRDD1	TRAJ28-1	11	15	17	21
1	1.7361111111111112E-4	TGCATCCTGAGAACCGGGTATGCACTCAACTTC	CILRTGYALNF	TRAV26-2	.	TRAJ41-1	-1	-1	11	13
1	1.7361111111111112E-4	TGTGCTGTGGAGCGAAGGACCGACAAGCTCATCTTT	CAVERRTDKLIF	TRAV22-1	TRDD3-1	TRAJ34-1	-1	13	15	18
1	1.7361111111111112E-4	TGTGCAGCAAGCCGATCCTAGAGGAAGCCAAGGAAATCTCATCTT	CAASRS*RKPRKSHL	TRAV23-1	TRDD1	TRAJ42-1	11	13	15	18
1	1.7361111111111112E-4	TGTGCTGTGCAGGTAATGGCGGTGCTACAAACAAGCTCATCTTTG	CAVQVMAVLQTSSSL	TRAV20-1	TRDD1	TRAJ32-1	-1	13	-1	15
1	1.7361111111111112E-4	TGTGCTGTGAGAAGTGGGGGGAACAACAGACTCGCTTTT	CAVRSGGNNRLAF	TRAV8-4	TRDD1-1	TRAJ6	10	14	19	40
1	1.7361111111111112E-4	TGTGCCTCCGAGGGTGGAGGTAGCAACTATAAACTGACATTT	CASEGGGSNYKLTF	TRAV17-1	TRDD2-1	TRAJ53-1	4	6	8	13
1	1.7361111111111112E-4	TGTGCTGCGAGACCTTATAACCAGGGAGGAAAGCTTATCTTC	CAARPYNQGGKLIF	TRAV21-1	TRDD2-1	TRAJ23-1	-1	11	-1	14
1	1.7361111111111112E-4	TGCCTCGTGGGTGACTCGAGAGGGGGCTTCAAAACTATCTTT	CLVGDSRGGFKTIF	TRAV4-1	TRDD1	TRAJ9-1	14	17	18	21
1	1.7361111111111112E-4	TGTGCAATGAGCTCGGGTTTCTGGTGGCTACAATAAGCTGATTTT	CAMSSGFWWLQ*ADF	TRAV12-3	TRDD1	TRAJ4-1	11	13	-1	15
1	1.7361111111111112E-4	TGTGCTTATAGGAGCGCGGAAGACATGCGCTTT	CAYRSAEDMRF	TRAV38-2	TRDD1-1	TRAJ43-1	15	17	-1	19
1	1.7361111111111112E-4	TGTGCTTATAGGAGCGCGTTTAGAGATGACAAGATCATCTTT	CAYRSAFRDDKIIF	TRAV38-2	TRDD1	TRAJ30-1	-1	16	17	21
1	1.7361111111111112E-4	TGTGTGGTGAGCGATAATTATGGAGGAAGCCAAGGAAATCTCATCTTT	CVVSDNYGGSQGNLIF	TRAV10-1	TRDD1	TRAJ42-1	-1	13	-1	15
1	1.7361111111111112E-4	TGTGCAGGAGCTAACTATGGTCAGAATTTTGTCTTT	CAGANYGQNFVF	TRAV27-1	.	TRAJ26-1	-1	-1	-1	9
1	1.7361111111111112E-4	TGTGCAGGTAGCGTTAATGCTGGTGGTACTAGCTATGGAAAGCTGACATTT	CAGSVNAGGTSYGKLTF	TRAV27-1	TRDD3-1	TRAJ52-1	-1	8	10	14
1	1.7361111111111112E-4	TGTGCAGGGTCCCGCTTCCGGTGGAGGAAGCCAAGGAAATCTCATCTTTGG	CAGSRFRWRKPRKSHLW	TRAV25-1	TRDD2-1	TRAJ42-1	8	14	18	21
1	1.7361111111111112E-4	TGTGCTGTGGGGGGGTTCATGGAATATGGAAACAAACTGGTCTTT	CAVGGFMEYGNKLVF	TRAV22-1	TRDD1-1	TRAJ47-1	-1	10	14	19
1	1.7361111111111112E-4	TGTGCTGTGGTCAGTACTATGGGAACAACAGACTCGCTTTTG	CAVVSTMGTTDSLL	TRAV22-1	TRDD3-1	TRAJ7-1	9	12	-1	15
1	1.7361111111111112E-4	TGTGTGGTGAGCATCAGGGCTGGGGCAAACAACCTCTTCTTT	CVVSIRAGANNLFF	TRAV10-1	TRDD1-1	TRAJ36-1	11	16	-1	19
1	1.7361111111111112E-4	TGTGCAGAGAGTGGCAGACTCGCTTTT	CAESGRLAF	TRAV5-1	TRDD1	TRAJ6	11	17	19	28
1	1.7361111111111112E-4	TGTGCTGGGGGAGGTAGCAACTATAAACTGACATTT	CAGGGSNYKLTF	TRAV19-1	.	TRAJ53-1	-1	-1	5	7
1	1.7361111111111112E-4	TGTGCCTTTATCGGGTCACCGGCACTGCCAGTAAACTCACCTTTG	CAFIGSPALPVNSPL	TRAV24-1	TRDD1-1	TRAJ44-1	9	12	14	17
1	1.7361111111111112E-4	TGTGCTTATAGGAGGCTTTCCGGATACAGCACCCTCACCTTT	CAYRRLSGYSTLTF	TRAV38-2	TRDD1	TRAJ11-1	13	15	-1	17
1	1.7361111111111112E-4	TGTGCTGTGAGCGCGACAACTGACAGCTGGGGGAAATTGCAGTTT	CAVSATTDSWGKLQF	TRAV8-6	TRDD1-1	TRAJ24-1	10	26	33	40
1	1.7361111111111112E-4	TGTCTTCTGGAAGAAACCAGTGGCTCTAGGTTGACCTTT	CLLEETSGSRLTF	TRAV40-1	.	TRAJ58-1	-1	-1	-1	10
1	1.7361111111111112E-4	TGTGCTCTGATACTCACGGGAGGAGGAAACAAACTCACCTTT	CALILTGGGNKLTF	TRAV9-2	.	TRAJ10-1	-1	-1	-1	9
1	1.7361111111111112E-4	TGTGCTACGGCCTCCGAAACCTTCATACCGGCACTGCCAGTAAACTCACCTTTG	CATASETFIPALPVNSPL	TRAV17-1	TRDD2-1	TRAJ44-1	9	19	-1	24
1	1.7361111111111112E-4	TGTGCTGTGAGTGGTGGAACGGGCAGGAGAGCACTTACTTTT	CAVSGGTGRRALTF	TRAV8-4	TRDD1-1	TRAJ5-1	12	14	16	18
1	1.7361111111111112E-4	TGTGCTGTGCAGGCGGGAATGACATGCGCTTTG	CAVQAGMTCAL	TRAV20-1	TRDD1-1	TRAJ43-1	12	14	-1	17
1	1.7361111111111112E-4	TGTGCTGTGAGTGATCGAGACAACACCGACAAGCTCATCTTT	CAVSDRDNTDKLIF	TRAV8-6	TRDD1	TRAJ34-1	13	16	17	19
1	1.7361111111111112E-4	TGTGCTTCCGGGGGGTATGTAGAGATGACAAGATCATCTTTG	CASGGYVEMTRSSL	TRAV41-1	TRDD1-1	TRAJ30-1	5	9	13	20
1	1.7361111111111112E-4	TGTGTGGTGAACATGGAATATGGAAACAAACTGGTCTTT	CVVNMEYGNKLVF	TRAV12-1	.	TRAJ47-1	-1	-1	-1	13
1	1.7361111111111112E-4	TGTGCTGCCTCAGGAAACACACCTCTTGTCTTT	CAASGNTPLVF	TRAV21-1	TRDD2-1	TRAJ29-1	-1	7	-1	9
1	1.7361111111111112E-4	TGTGCAGAGAAGTCCGACAGCTGGGGGAAATTGCAGTTT	CAEKSDSWGKLQF	TRAV13-2	TRDD1-1	TRAJ24-1	10	20	27	34
1	1.7361111111111112E-4	TGTGCCGTGATTGGGCCTGGTTCTGCAAGGCAACTGACCTTT	CAVIGPGSARQLTF	TRAV12-2	TRDD1-1	TRAJ22-1	9	11	14	16
1	1.7361111111111112E-4	TGTGCTCTGAGTGAGAGGAATTATGGAGGAAGCCAAGGAAATCTCATCTTT	CALSERNYGGSQGNLIF	TRAV19-1	TRDD3-1	TRAJ42-1	-1	15	-1	17
1	1.7361111111111112E-4	TGTGCTCTGATTGTCCCTCCTGGGGCAAACAACCTCTTCTTT	CALIVPPGANNLFF	TRAV9-2	TRDD2-1	TRAJ36-1	9	15	17	19
1	1.7361111111111112E-4	TGTGCAGCAAGCATTAAAGCAGGCAACAAGCTAACTTTT	CAASIKAGNKLTF	TRAV23-1	TRDD3-1	TRAJ17-1	12	15	-1	18
1	1.7361111111111112E-4	TGTGCTGTGAGTTCGAATTCAGGATACAGCACCCTCACCTTT	CAVSSNSGYSTLTF	TRAV8-4	TRDD2-1	TRAJ11-1	-1	12	-1	14
1	1.7361111111111112E-4	TGTGCTCTAAGTGCCCATGATTTATAACCAGGGAGGAAAGCTTATCTTCGG	CALSAHDL*PGRKAYLR	TRAV16-1	TRDD2-1	TRAJ23-1	12	14	-1	17
1	1.7361111111111112E-4	TGTGCAGAGAAAGGAAGGCCAGAAGCTGCTCTT	CAEKGRPEAAL	TRAV13-2	TRDD3-1	TRAJ16-1	-1	11	-1	13
1	1.7361111111111112E-4	TGTGCTGTGCAGGCTGATGGAGGGAACAACAGACTCGCTTTT	CAVQADGGNNRLAF	TRAV20-1	TRDD1-1	TRAJ7-1	-1	13	15	21
1	1.7361111111111112E-4	TGTGCTGTGAGAGACATTGAGGCGGATGCCAGACTCATGTTT	CAVRDIEADARLMF	TRAV3-1	TRDD1	TRAJ31-1	15	17	18	25
1	1.7361111111111112E-4	TCACCTGTCAAAGCTGCAGGCAACAAGCTAACTTTT	SPVKAAGNKLTF	TRAV3-1	TRDD1	TRAJ17-1	0	4	-1	7
1	1.7361111111111112E-4	TGTGCTGTGGCCACATCAGGAGGAAGCTACATACCTACATTT	CAVATSGGSYIPTF	TRAV8-3	TRDD2-1	TRAJ6-1	-1	10	-1	13
1	1.7361111111111112E-4	TGTGTGGTGTAGGATAAAGTGAAAACCTCCTACGACAAGGTGATATTT	CVV*DKVKTSYDKVIF	TRAV10-1	TRDD1-1	TRAJ50-1	8	11	15	19
1	1.7361111111111112E-4	TGTGCAGCCTCATAATGCTGGTGGTACTAGCTATGGAAAGCTGACATTTGG	CAAS*CWWY*LWKADIW	TRAV29-1	TRDD1	TRAJ52-1	-1	8	9	12
1	1.7361111111111112E-4	TGTGCAATGAGAGACCAGACCTTTATTCGTGGGGCGGTGCTACAAACAAGCTCATCTTTG	CAMRDQTFIRGAVLQTSSSL	TRAV14-1	TRDD2-1	TRAJ32-1	13	19	22	32
1	1.7361111111111112E-4	TGTGCTGTGAGTGATCATAGCAACTATCAGTTAATCTGG	CAVSDHSNYQLIW	TRAV8-4	TRDD2-1	TRAJ33-1	-1	14	-1	16
1	1.7361111111111112E-4	TGTGTCCCTTAGGCGGCTGGTGGTACTAGCTATGGAAAGCTGACATTT	CVP*AAGGTSYGKLTF	TRAV12-3	TRDD2-1	TRAJ52-1	3	6	9	15
1	1.7361111111111112E-4	TGTGCAGCGGACCCCTCTTAAATAGTGGAGGTAGCAACTATAAACTGACATTTG	CAADPS*IVEVATIN*HL	TRAV29-1	TRDD1	TRAJ53-1	-1	8	10	20
1	1.7361111111111112E-4	TGCGGCACAGAGTAGGCCTACTCTGGGGCTGGGAGTTACCAACTCACTTTC	CGTE*AYSGAGSYQLTF	TRAV30-1	TRDD3-1	TRAJ28-1	-1	12	14	16
1	1.7361111111111112E-4	TGTGCTGTGAGTAACAGAGATGACAAGATCATCTTT	CAVSNRDDKIIF	TRAV8-6	.	TRAJ30-1	-1	-1	-1	12
1	1.7361111111111112E-4	TGTGCTGTGAGAGATTCCATACTCTGGGGCTGGGAGTTACCAACTCACTTT	CAVRDSILWGWELPTHF	TRAV1-2	TRDD1-1	TRAJ58-1	13	23	28	47
1	1.7361111111111112E-4	TGTGCAGCCATCAAAGCTGCAGGCAACAAGCTAACTTTT	CAAIKAAGNKLTF	TRAV27-1	TRDD2-1	TRAJ17-1	-1	7	-1	9
1	1.7361111111111112E-4	TGTGCTTATAGGGTTCAGGTCGGCGGTGCTACAAACAAGCTCATCTTT	CAYRVQVGGATNKLIF	TRAV38-2	TRDD2-1	TRAJ32-1	11	13	15	21
1	1.7361111111111112E-4	TGTGCCGTGGACGCCCCACCTCAGGAACCTACAAATACATCTTTG	CAVDAPPQEPTNTSL	TRAV39-1	TRDD2-1	TRAJ40-1	11	13	-1	15
1	1.7361111111111112E-4	TGTGCTCCATGGGTCCTATATGGAAACAAACTGGTCTTT	CAPWVLYGNKLVF	TRAV16-1	TRDD1	TRAJ47-1	6	9	12	17
1	1.7361111111111112E-4	TGTGCAGCAAGTTCAATTCAGGATACAGCACCCTCACCTTTG	CAASSIQDTAPSPL	TRAV13-1	.	TRAJ11-1	-1	-1	-1	12
1	1.7361111111111112E-4	TGTGCAGCAAGCGTAATTTTCTTCGCTGGTGGTACTAGCTATGGAAAGCTGACATTT	CAASVIFFAGGTSYGKLTF	TRAV29-1	TRDD2-1	TRAJ52-1	12	20	-1	24
1	1.7361111111111112E-4	CTTTGCAGGCAAATCAACCTT	LCRQINL	TRAV35-1	TRDD2-1	TRAJ27-1	-1	0	-1	3
1	1.7361111111111112E-4	TGTGCACCCCGGAATTCAGGAAACACACCTCTTGTCTTT	CAPRNSGNTPLVF	TRAV13-1	TRDD2-1	TRAJ29-1	-1	6	7	10
1	1.7361111111111112E-4	TGCCTCGTGTACTCTGGGGCTGGGAGTTACCAACTCACTTTC	CLVYSGAGSYQLTF	TRAV4-1	.	TRAJ28-1	-1	-1	-1	9
1	1.7361111111111112E-4	TGTGCCGGGATCTCGACTACAAGCTCAGCTTTG	CAGISTTSSAL	TRAV1-2	TRDD1-1	TRAJ20-1	4	6	10	13
1	1.7361111111111112E-4	TGTGCTCTGAACAATTCAGGATACAGCACCCTCACCTTT	CALNNSGYSTLTF	TRAV9-2	TRDD1	TRAJ11-1	-1	10	-1	12
1	1.7361111111111112E-4	TGTGCAATGAGAGTGTGACGACTACAAGCTCAGCTTTGG	CAMRV*RLQAQLW	TRAV14-1	TRDD1-1	TRAJ20-1	-1	13	-1	15
1	1.7361111111111112E-4	TGTGCTGTGACTTCCCGGGGTAACCAGGGAGGAAAGCTTATCTTC	CAVTSRGNQGGKLIF	TRAV8-6	TRDD2-1	TRAJ23-1	-1	10	14	20
1	1.7361111111111112E-4	TGTGTGGTGAAGGACACGGGCAGGAGAGCACTTACTTTT	CVVKDTGRRALTF	TRAV12-1	.	TRAJ5-1	-1	-1	-1	11
1	1.7361111111111112E-4	TGTGCTGTGAGTTATGGAGGAAGCCAAGGAAATCTCATCTTT	CAVSYGGSQGNLIF	TRAV8-6	.	TRAJ42-1	-1	-1	-1	7
1	1.7361111111111112E-4	TGTGCAGAGAAGTACACGTTCTAACGACTACAAGCTCAGCTTTGG	CAEKYTF*RLQAQLW	TRAV25-1	TRDD1	TRAJ20-1	6	12	14	17
1	1.7361111111111112E-4	TGCCTCGTGGGTCCATACTCTGGGGCTGGGAGTTACCAACTCACTTTC	CLVGPYSGAGSYQLTF	TRAV4-1	TRDD1-1	TRAJ58-1	11	19	24	43
1	1.7361111111111112E-4	TGTGCAGAGAATTTGGAAAGACTGGTGGTACTAGCTATGGAAAGCTGACATTTG	CAENLERLVVLAMES*HL	TRAV13-2	TRDD3-1	TRAJ52-1	11	15	18	21
1	1.7361111111111112E-4	TGTGCAGCGAGGAATTATGGCGGTGCTACAAACAAGCTCATCTTT	CAARNYGGATNKLIF	TRAV13-1	TRDD1	TRAJ32-1	-1	8	9	11
1	1.7361111111111112E-4	TGTGCAGCCACCCCTCTCAGGAACCTACAAATACATCTT	CAATPLRNLQIHL	TRAV23-1	TRDD2-1	TRAJ40-1	7	12	-1	15
1	1.7361111111111112E-4	TGTGCTGTGAGGCCAGGACACGGGCAGGAGAGCACTTACTTTTGG	CAVRPGHGQESTYFW	TRAV21-1	TRDD2-1	TRAJ5-1	-1	12	-1	15
1	1.7361111111111112E-4	TGTGCAGGCCTGGATAGCAACTATCAGTTAATCTGG	CAGLDSNYQLIW	TRAV27-1	TRDD2-1	TRAJ33-1	-1	8	-1	10
1	1.7361111111111112E-4	TGCATCGTCAGAGTCTACGGTTATTATAATGCTGGCAACAACCGTAAGCTGATTTGG	CIVRVYGYYNAGNNRKLIW	TRAV26-1	TRDD1-1	TRAJ38-1	-1	15	18	26
1	1.7361111111111112E-4	TGTGCAATGATCGAGGAGGAAGCTACATACCTACATTTG	CAMIEEEATYLHL	TRAV12-3	TRDD1	TRAJ6-1	9	11	-1	13
1	1.7361111111111112E-4	TGTCCGTGGAGGCAACATGCTCACCTT	CPWRQHAHL	TRAV35-1	TRDD1	TRAJ39-1	2	4	-1	6
1	1.7361111111111112E-4	TGTGCTCTGAGTGGCCCCTTCTGGTGGCTACAATAAGCTGATTTT	CALSGPFWWLQ*ADF	TRAV9-2	TRDD2-1	TRAJ4-1	12	14	15	18
1	1.7361111111111112E-4	TGTGCTCTCGAACACCGGTAACCAGTTCTATTT	CALEHR*PVLF	TRAV16-1	.	TRAJ49-1	-1	-1	7	9
1	1.7361111111111112E-4	TGTGCAATGAGCCCGAAGAAAACCAGTGGCTCTAGGTTGACCTTT	CAMSPKKTSGSRLTF	TRAV12-3	TRDD3-1	TRAJ58-1	11	14	16	19
1	1.7361111111111112E-4	TGTGCTGTGAGGTCCGGGGGAGCTGCAGGCAACAAGCTAACTTTT	CAVRSGGAAGNKLTF	TRAV8-4	TRDD1-1	TRAJ17-1	10	15	-1	20
1	1.7361111111111112E-4	TGCGCGGTGCTACAAACAAGCTCATCTTTG	CAVLQTSSSL	TRAV39-1	.	TRAJ32-1	-1	-1	1	3
1	1.7361111111111112E-4	TGTGTTGTGAAAATATACAGCACCCTCACCTTT	CVVKIYSTLTF	TRAV8-2	TRDD3-1	TRAJ11-1	-1	10	-1	14
1	1.7361111111111112E-4	TGCCTCGTGGGTGACTAATGGCCAGAAGCTGCTCTTTGC	CLVGD*WPEAALC	TRAV4-1	TRDD1	TRAJ16-1	-1	15	-1	17
1	1.7361111111111112E-4	TGTGCAGAGAGGGTTCCAGGAGGAAGCTACATACCTACATTT	CAERVPGGSYIPTF	TRAV13-2	TRDD1	TRAJ6-1	-1	10	12	16
1	1.7361111111111112E-4	TGTGCTGTGGGTTCTGGGGCTGGGAGTTACCAACTCACTTTCGGG	CAVGSGAGSYQLTFG	TRAV8-3	TRDD1-1	TRAJ6	11	13	18	43
1	1.7361111111111112E-4	TGTGCAGGTAAACACGGGAGGAGGAAACAAACTCACCTT	CAGKHGRRKQTHL	TRAV25-1	TRDD3-1	TRAJ10-1	7	9	-1	12
1	1.7361111111111112E-4	TGTGCAGAATCCCTAAGCTGGTGGTACTAGCTATGGAAAGCTGACATTTGG	CAESLSWWY*LWKADIW	TRAV25-1	TRDD2	TRAJ52-1	6	11	-1	14
1	1.7361111111111112E-4	TGTGCTGTGAGTGAATCAGGAGCCAATAGTAAGCTGACATTT	CAVSESGANSKLTF	TRAV8-6	TRDD1	TRAJ56-1	-1	14	-1	16
1	1.7361111111111112E-4	TGTGCCGTGAACTTCCGGTTCAGGAGGAGGTGCTGACGGACTCACCTTTGG	CAVNFRFRRRC*RTHLW	TRAV12-2	TRDD2-1	TRAJ45-1	-1	12	15	18
1	1.7361111111111112E-4	TGTGCTGTGGGTGCGCGAGGTGCAGGCAACATGCTCACCTTT	CAVGARGAGNMLTF	TRAV8-3	TRDD1	TRAJ39-1	13	18	-1	20
1	1.7361111111111112E-4	TGTGCAGGGATTACCTCAGGAACCTACAAATACATCTTT	CAGITSGTYKYIF	TRAV25-1	.	TRAJ40-1	-1	-1	-1	9
1	1.7361111111111112E-4	TGTGCTGTTGTGATTCAGGGAGCCCAGAAGCTGGTATTT	CAVVIQGAQKLVF	TRAV21-1	TRDD1-1	TRAJ54-1	-1	8	-1	10
1	1.7361111111111112E-4	TGTGCAGCAAGCTCTAACACCAATGCAGGCAAATCAACCTTT	CAASSNTNAGKSTF	TRAV29-1	TRDD2-1	TRAJ27-1	-1	12	-1	14
1	1.7361111111111112E-4	TCGTACAAGTAAAGGTGCAGGGAGCCCAGAAGCTGGTATTTG	SYK*RCREPRSWYL	TRAV35-1	TRDD1	TRAJ54-1	0	3	5	15
1	1.7361111111111112E-4	TGTCTTCTGGCCATGAAGGAAGGAAACAGGAAATTTACATTT	CLLAMKEGNRKFTF	TRAV40-1	TRDD2-1	TRAJ59-1	-1	10	12	14
1	1.7361111111111112E-4	TGTGCTACGGACGCGGGAACAGGGAGCCCAGAAGCTGGTATTTGG	CATDAGTGSPEAGIW	TRAV17-1	TRDD1-1	TRAJ54-1	12	14	17	19
1	1.7361111111111112E-4	TGTGCTCTGAGTGATCAGGGCGGATCTGAAAAGCTGGTCTTT	CALSDQGGSEKLVF	TRAV9-2	.	TRAJ57-1	-1	-1	-1	14
1	1.7361111111111112E-4	TGCATCGTCAGGCCCCGATCAACCAGTGGCTCTAGGTTGACCTTT	CIVRPRSTSGSRLTF	TRAV26-1	TRDD1-1	TRAJ58-1	10	16	18	20
1	1.7361111111111112E-4	TGTGCCTAGAATAGTGGAGGTAGCAACTATAAACTGACATTT	CA*NSGGSNYKLTF	TRAV22-1	TRDD1	TRAJ53-1	-1	5	-1	7
1	1.7361111111111112E-4	TGTGCTGTGAGCCATTCTTAGTGGAGGTAGCAACTATAAACTGACATTTGG	CAVSHS*WR*QL*TDIW	TRAV8-6	TRDD2-1	TRAJ53-1	10	14	16	18
1	1.7361111111111112E-4	TGTGCTACGGACGCGTGGCGATGGCAACACAGGCAAACTAATCTT	CATDAWRWQHRQTNL	TRAV17-1	TRDD1-1	TRAJ37-1	12	15	17	21
1	1.7361111111111112E-4	TGTGCTGTGGAGGGCAGGCGCCAGACTCATGTT	CAVEGRRQTHV	TRAV36-1	TRDD1	TRAJ31-1	12	16	17	19
1	1.7361111111111112E-4	TGTGTGGTTGGAACTGGCAACACAGGCAAACTAATCTTT	CVVGTGNTGKLIF	TRAV12-1	TRDD1	TRAJ37-1	-1	8	10	13
1	1.7361111111111112E-4	TGTGCTGTGAGTGTGGACGACTACAAGCTCAGCTTT	CAVSVDDYKLSF	TRAV8-4	TRDD1-1	TRAJ20-1	-1	13	-1	16
1	1.7361111111111112E-4	TGTGCTCTTGGGGAACATCTGGAAGCTCAGCTT	CALGEHLEAQL	TRDV1-1	TRDD1-1	TRAJ20-1	15	18	-1	22
1	1.7361111111111112E-4	TGTGCATCAGCTACTACCTCAGGAACCTACAAATACATCTTT	CASATTSGTYKYIF	TRAV23-1	TRDD1	TRAJ40-1	5	10	-1	12
1	1.7361111111111112E-4	TGTGCTACGGCCCCCCCTGGGGCTGGGAGTTACCAACTCACTTTC	CATAPPGAGSYQLTF	TRAV17-1	TRDD1-1	TRAJ58-1	9	16	21	40
1	1.7361111111111112E-4	TGTGCTGTGAGACCCTCGGGGTACAGCAGTGCTTCCAAGATAATCTTT	CAVRPSGYSSASKIIF	TRAV3-1	TRDD2-1	TRAJ3-1	11	13	15	17
1	1.7361111111111112E-4	TGTGCTCTCGTTACATCAGGAGGAAGCTACATACCTACATTT	CALVTSGGSYIPTF	TRAV9-2	TRDD1	TRAJ6-1	-1	8	9	11
1	1.7361111111111112E-4	TGTGCTGTCAGGGTTTAATTCAGGGAGCCCAGAAGCTGGTATTTG	CAVRV*FREPRSWYL	TRAV41-1	TRDD1	TRAJ54-1	-1	11	12	15
1	1.7361111111111112E-4	TGTGCTGTCTCACGATCTTATAACACCGACAAGCTCATCTTT	CAVSRSYNTDKLIF	TRAV41-1	TRDD1-1	TRAJ34-1	8	11	13	15
1	1.7361111111111112E-4	TGTGCCGTGGCGATATATGGAAACAAACTGGTCTTT	CAVAIYGNKLVF	TRAV39-1	TRDD1-1	TRAJ47-1	9	11	-1	14
1	1.7361111111111112E-4	TGTGCTGTGGGTGCTAACTTTGGAAATGAGAAATTAACCTTT	CAVGANFGNEKLTF	TRAV8-3	.	TRAJ48-1	-1	-1	-1	13
1	1.7361111111111112E-4	TGCATCCTGAGAGACGGGGGGAACTTTGGAAATGAGAAATTAACCTTT	CILRDGGNFGNEKLTF	TRAV26-2	TRDD1-1	TRAJ48-1	-1	15	19	21
1	1.7361111111111112E-4	TGTGCCTGTGACACCGTAGCTCGTCGCCCTTTTACCGATAAACTCATCTTT	CACDTVARRPFTDKLIF	TRDV2-1	TRDD2-1	TRDJ1-1	14	27	30	33
1	1.7361111111111112E-4	TAGGAAACCAGTGGCTCTAGGTTGACCTTT	*ETSGSRLTF	TRAV39-1	.	TRAJ58-1	-1	-1	-1	-1
1	1.7361111111111112E-4	TGTGCAGCAAGTAATGAGGACAACAGACTCGCTTTT	CAASNEDNRLAF	TRAV13-1	TRDD1	TRAJ7-1	12	14	15	17
1	1.7361111111111112E-4	TGTGCTCTAAAGAGCAGAGGCAGATGGCCAGAAGCTGCTCTTTGC	CALKSRGRWPEAALC	TRAV16-1	TRDD1	TRAJ16-1	9	18	-1	20
1	1.7361111111111112E-4	TTTCATGAACAGAGATGACAAGATCATCTTTGG	FHEQR*QDHLW	TRAV24-1	TRDD2-1	TRAJ30-1	-1	1	3	5
1	1.7361111111111112E-4	TGTGCTGTCTACCGGTAACCAGTTCTATTTTGG	CAVYR*PVLFW	TRAV41-1	.	TRAJ49-1	-1	-1	8	10
1	1.7361111111111112E-4	TGCCTCGTGGGTGACATAAACACCGACAAGCTCATCTTT	CLVGDINTDKLIF	TRAV4-1	TRDD1	TRAJ34-1	-1	16	-1	18
1	1.7361111111111112E-4	TGTGCAATGACTGGCACCAATGCAGGCAAATCAACCTTT	CAMTGTNAGKSTF	TRAV12-3	TRDD1-1	TRAJ27-1	-1	10	-1	14
1	1.7361111111111112E-4	TGTGCTCGTCGAACACCGGTAACCAGTTCTATTTTG	CARRTPVTSSIL	TRAV12-3	TRDD1	TRAJ49-1	4	6	7	10
1	1.7361111111111112E-4	TGTGCTGTGAGTATCGATGACAACTGACAGCTGGGGGAAATTGCAGTTTGG	CAVSIDDN*QLGEIAVW	TRAV8-6	TRDD1-1	TRAJ24-1	11	30	37	44
1	1.7361111111111112E-4	TGTGCTGTGGATTGACCTCAGGAACCTACAAATACATCTTTG	CAVD*PQEPTNTSL	TRAV36-1	TRDD1	TRAJ40-1	10	12	-1	14
1	1.7361111111111112E-4	TGTGCTGCAGGAGGCCAGGCAGGAACTGCTCTGATCTTT	CAAGGQAGTALIF	TRAV17-1	TRDD1-1	TRAJ15-1	5	9	11	14
1	1.7361111111111112E-4	TGTGCTGTTCTAATACAACTTCAACAAATTTTACTTTGG	CAVLIQLQQILLW	TRAV1-2	TRDD2-1	TRAJ21-1	7	9	11	13
1	1.7361111111111112E-4	TGTGCAGGCAGGTCTGGGGGTTACCAGAAAGTTACCTTT	CAGRSGGYQKVTF	TRAV27-1	TRDD1	TRAJ13-1	7	10	-1	12
1	1.7361111111111112E-4	TGTGCTGTGAGTAGTAAGATGAATTCAGGATACAGCACCCTCACCTTT	CAVSSKMNSGYSTLTF	TRAV8-6	TRDD3-1	TRAJ11-1	-1	12	14	19
1	1.7361111111111112E-4	TGCATCGCCCCCTCAACTTCAACAAATTTTACTTTG	CIAPSTSTNFTL	TRAV26-1	TRDD2-1	TRAJ21-1	6	10	-1	13
1	1.7361111111111112E-4	TGTGCCGTGGACATCTCTTACGATGACAAGATCATCTTT	CAVDISYDDKIIF	TRAV39-1	TRDD1	TRAJ30-1	12	18	-1	21
1	1.7361111111111112E-4	TGTGCCGTGGACCGTATTCAGGGAGCCCAGAAGCTGGTATTT	CAVDRIQGAQKLVF	TRAV39-1	TRDD1	TRAJ54-1	-1	12	13	15
1	1.7361111111111112E-4	TGTGCAATGAGCGCTGGCAACAACCGTAAGCTGATTTGG	CAMSAGNNRKLIW	TRAV12-3	.	TRAJ38-1	-1	-1	-1	12
1	1.7361111111111112E-4	TGTGCTGTGAGAGTCCCTAACTATGGTCAGAATTTTGTCTTT	CAVRVPNYGQNFVF	TRAV3-1	TRDD2-1	TRAJ26-1	-1	13	15	17
1	1.7361111111111112E-4	TGTGCTCTAAGTGGCATCGGGGCCGGCACTGCCAGTAAACTCACCTTT	CALSGIGAGTASKLTF	TRAV16-1	TRDD1-1	TRAJ44-1	13	18	-1	22
1	1.7361111111111112E-4	TGTGCAGAGCAAACAAGGGACTACAAGCTCAGCTTT	CAEQTRDYKLSF	TRAV13-2	TRDD3-1	TRAJ20-1	8	10	12	18
1	1.7361111111111112E-4	TGTGCAGCAAGTAACAGGGGAAATGAGAAATTAACCTTT	CAASNRGNEKLTF	TRAV13-1	TRDD1	TRAJ48-1	-1	13	14	18
1	1.7361111111111112E-4	TGTGCCGGGACCTATATACTCACGGGAGGAGGAAACAAACTCACCTTT	CAGTYILTGGGNKLTF	TRAV12-2	TRDD2-1	TRAJ10-1	6	10	13	15
1	1.7361111111111112E-4	TGTGCATTTTCTGGTGGCTACAATAAGCTGATTTTT	CAFSGGYNKLIF	TRAV12-3	.	TRAJ4-1	-1	-1	-1	6
1	1.7361111111111112E-4	TGTGCAGCAAGTAGGGAGAGATGACAAGATCATCTTTGG	CAASRER*QDHLW	TRAV13-1	TRDD1-1	TRAJ30-1	-1	13	-1	16
1	1.7361111111111112E-4	TGTGCAATGAGCGACAGCAGTGCTTCCAAGATAATCTTT	CAMSDSSASKIIF	TRAV12-3	.	TRAJ3-1	-1	-1	-1	13
1	1.7361111111111112E-4	TGTGCAATGGAAGGAACTCAAATTCCGGGTATGCACTCAACTTCG	CAMEGTQIPGMHSTS	TRAV12-3	TRDD3-1	TRAJ41-1	-1	9	11	13
1	1.7361111111111112E-4	TGTGCTCTGAGTGAGGGGGCGACTACAAGCTCAGCTTTG	CALSEGATTSSAL	TRAV19-1	TRDD1-1	TRAJ20-1	-1	16	-1	19
1	1.7361111111111112E-4	TGTGCTGTGAACCATGGCTCTGGCAACACAGGCAAACTAATCTTT	CAVNHGSGNTGKLIF	TRAV8-4	TRDD2-1	TRAJ37-1	-1	10	-1	14
1	1.7361111111111112E-4	TGTGCAGCAAGTAATGGGGAACAACAGACTCGCTTTTGG	CAASNGEQQTRFW	TRAV13-1	TRDD1-1	TRAJ6	12	14	18	38
1	1.7361111111111112E-4	TGTGCAGCAAGCGGGAGAGAAACCAGTGGCTCTAGGTTGACCTTT	CAASGRETSGSRLTF	TRAV23-1	TRDD1-1	TRAJ58-1	-1	12	15	17
1	1.7361111111111112E-4	TGTGCTTATAGGAGCCCCACCGGTATGGGAGGTAGCAACTATAAACTGACATTT	CAYRSPTGMGGSNYKLTF	TRAV38-2	TRDD2-1	TRAJ53-1	14	18	20	27
1	1.7361111111111112E-4	TGTGCCGACTCTGGTTCTGCAAGGCAACTGACCTTT	CADSGSARQLTF	TRAV12-2	TRDD1	TRAJ22-1	-1	7	-1	9
1	1.7361111111111112E-4	TGTGCAGGAGTGGCTTCTGGTTCTGCAAGGCAACTGACCTTT	CAGVASGSARQLTF	TRAV27-1	TRDD1-1	TRAJ22-1	-1	10	-1	13
1	1.7361111111111112E-4	TGTGTGGTGAACATTTATGGGAACAACAGACTCGCTTTT	CVVNIYGNNRLAF	TRAV12-1	TRDD1-1	TRAJ6	12	17	20	40
1	1.7361111111111112E-4	TGCATCCTGACCCCCAGGCGGTGCTACAAACAAGCTCATCTTTGG	CILTPRRCYKQAHLW	TRAV26-2	TRDD2-1	TRAJ32-1	9	13	-1	16
1	1.7361111111111112E-4	TGTGCTGTCAGAAAAACCAGTGGCTCTAGGTTGACCTTT	CAVRKTSGSRLTF	TRAV41-1	.	TRAJ58-1	-1	-1	-1	11
1	1.7361111111111112E-4	TGTGCTACGGGCTCCCATCAAACTGGGGCAAACAACCTCTTCTTT	CATGSHQTGANNLFF	TRAV17-1	TRDD2-1	TRAJ36-1	9	12	14	17
1	1.7361111111111112E-4	TGTCTTCTGGGGTATATAACACCGACAAGCTCATCTTTG	CLLGYITPTSSSL	TRAV40-1	TRDD1	TRAJ34-1	10	12	-1	14
1	1.7361111111111112E-4	TGTGCCTACTCCCTAATGAACAGAGATGACAAGATCATCTTT	CAYSLMNRDDKIIF	TRAV24-1	TRDD2-1	TRAJ30-1	6	11	14	16
1	1.7361111111111112E-4	TGTGCTCCCCGTACAGCAGTGCTTCCAAGATAATCTTTG	CAPRTAVLPR*SL	TRAV16-1	TRDD2-1	TRAJ3-1	-1	7	8	10
1	1.7361111111111112E-4	TGTGGCTTTCTTCTGGTTCTGCAAGGCAACTGACCTTTG	CGFLLVLQGN*PL	TRAV13-1	.	TRAJ22-1	-1	-1	3	6
1	1.7361111111111112E-4	TGTGCAGTCTGCCCCTATGGGAACAACAGACTCGCTTTT	CAVCPYGNNRLAF	TRAV13-1	TRDD1	TRAJ6	6	17	20	40
1	1.7361111111111112E-4	TGCCTCGTGGGTGAGACATACAACTTCAACAAATTTTACTTT	CLVGETYNFNKFYF	TRAV4-1	TRDD1	TRAJ21-1	13	15	16	18
1	1.7361111111111112E-4	AGGACCGAAAATGCTGGCAACAACCGTAAGCTGATTTGG	RTENAGNNRKLIW	TRAV29-1	TRDD1	TRAJ38-1	-1	1	3	9
1	1.7361111111111112E-4	TGGATCGGAAGGAAACAGGAAATTTACATTTGG	WIGRKQEIYIW	TRAV19-1	TRDD1-1	TRAJ59-1	-1	2	4	6
1	1.7361111111111112E-4	TGTGCTACGGCCCCCCCTGGGGCTGGGAGTTACCAACTCACTTTC	CATAPPGAGSYQLTF	TRAV17-1	TRDD1-1	TRAJ6	9	16	21	46
1	1.7361111111111112E-4	TGTGCTGGGCACCCGAACACCGGTAACCAGTTCTATTTT	CAGHPNTGNQFYF	TRAV35-1	TRDD2-1	TRAJ49-1	-1	11	12	14
1	1.7361111111111112E-4	TGTGCAGCAAGCGAGCGACAGAGGCTCAACCCTGGGGAGGCTATACTTTGG	CAASERQRLNPGEAILW	TRAV29-1	TRDD3-1	TRAJ18-1	-1	13	-1	15
1	1.7361111111111112E-4	TGTGCTGTGAGCGGTTCAGGAGGAAGCTACATACCTACATTT	CAVSGSGGSYIPTF	TRAV8-4	TRDD1	TRAJ6-1	10	12	13	15
1	1.7361111111111112E-4	TGTGCAGAGCGCTTGTTTCAGATGGCCAGAAGCTGCTCTTTG	CAERLFQMARSCSL	TRAV13-2	TRDD2-1	TRAJ16-1	8	11	13	15
1	1.7361111111111112E-4	TGTGCCTTTATGTTAGGATCCGGGTATGCACTCAACTTC	CAFMLGSGYALNF	TRAV24-1	TRDD1	TRAJ41-1	9	15	-1	18
1	1.7361111111111112E-4	TGTGCTGTGACCATCCCAGGAGGAAGCTACATACCTACATTT	CAVTIPGGSYIPTF	TRAV8-6	TRDD2-1	TRAJ6-1	9	13	-1	16
1	1.7361111111111112E-4	TGCATCCTGAGTCATTGAGGGGTAGCAACTATAAACTGACATTTG	CILSH*GVATIN*HL	TRAV26-2	TRDD1	TRAJ53-1	10	15	16	18
1	1.7361111111111112E-4	TGTGTGGTGGGTTATATCTAACTTTGGAAATGAGAAATTAACCTT	CVVGYI*LWK*EINL	TRAV12-1	TRDD1	TRAJ48-1	-1	9	10	14
1	1.7361111111111112E-4	TGCAGCAATGGCGGTGCTACAAACAAGCTCATCTTT	CSNGGATNKLIF	TRAV27-1	TRDD2	TRAJ32-1	-1	2	3	7
1	1.7361111111111112E-4	TGTGCAGCAAGTATCGCAGGAAACCAGTGGCTCTAGGTTGACCTT	CAASIAGNQWL*VDL	TRAV13-1	TRDD1	TRAJ58-1	12	14	15	17
1	1.7361111111111112E-4	AAACTTCGGGGCACGGGCAGGAGAGCACTTACTTTT	KLRGTGRRALTF	TRAV8-6	TRDD2-1	TRAJ5-1	-1	3	6	8
1	1.7361111111111112E-4	TGTGCTCTGAGTGGAAGGACACAGGCTTTCAGAAACTTGTATTTG	CALSGRTQAFRNLYL	TRAV9-2	TRDD3-1	TRAJ8-1	-1	13	-1	16
1	1.7361111111111112E-4	TGTGCAATGAGCGCGGTGATCAGGAAACACACCTCTTGTCTTTGG	CAMSAVIRKHTSCLW	TRAV12-3	TRDD1	TRAJ29-1	12	16	17	19
1	1.7361111111111112E-4	TGTGCTGTGAGTGAGGGCTTTGGAAATGAGAAATTAACCTTT	CAVSEGFGNEKLTF	TRAV8-4	TRDD1-1	TRAJ48-1	-1	14	-1	17
1	1.7361111111111112E-4	TGCGTACGATAACTATGGTCAGAATTTTGTCTT	CVR*LWSEFCL	TRAV27-1	TRDD1	TRAJ26-1	1	4	-1	7
1	1.7361111111111112E-4	TGTGCAGGACGCCCTTGGGATGGCAACAACCGTAAGCTGATTTGG	CAGRPWDGNNRKLIW	TRAV27-1	TRDD2-1	TRAJ38-1	8	12	15	18
1	1.7361111111111112E-4	TGTGCTGTGAGCTTTTCTGGGGGTTACCAGAAAGTTACCTTT	CAVSFSGGYQKVTF	TRAV8-4	TRDD2-1	TRAJ13-1	-1	11	-1	14
1	1.7361111111111112E-4	TGTGCTGTGAGTGTTCCAGGGGCAAAGCTGCAGGCAACAAGCTAACTTTTG	CAVSVPGAKLQATS*LL	TRAV8-4	TRDD1	TRAJ17-1	12	18	-1	22
1	1.7361111111111112E-4	TGCATTAAACTTTGGAAATGAGAAATTAACCTT	CIKLWK*EINL	TRAV26-2	TRDD1	TRAJ48-1	-1	5	-1	7
1	1.7361111111111112E-4	TGCCTCGTGGTGAACCCTGGTGGCTACAATAAGCTGATTTTT	CLVVNPGGYNKLIF	TRAV4-1	TRDD2	TRAJ4-1	9	13	-1	16
1	1.7361111111111112E-4	TGTGCTGTGGGGGGGCTCAAATGCCAGACTCATGTTTGG	CAVGGLKCQTHVW	TRAV8-6	TRDD1-1	TRAJ31-1	-1	9	13	19
1	1.7361111111111112E-4	TGTGCAGCAAGCCCACAGGGTAGCAACTATAAACTGACATTT	CAASPQGSNYKLTF	TRAV29-1	TRDD2-1	TRAJ53-1	-1	12	14	18
1	1.7361111111111112E-4	TGTGCTTATAGGACCCGGATACATATCTAACTTTGGAAATGAGAAATTAACCTTTGG	CAYRTRIHI*LWK*EINLW	TRAV38-2	TRDD1-1	TRAJ48-1	12	16	21	23
1	1.7361111111111112E-4	TGTGCTGTGAGTGGTAATTCCGGGTATGCACTCAACTTC	CAVSGNSGYALNF	TRAV8-4	TRDD3-1	TRAJ41-1	-1	13	-1	15
1	1.7361111111111112E-4	TGTGTGGTGGCCGGGAGGAAGCTACATACCTACATTTGG	CVVAGRKLHTYIW	TRAV12-1	.	TRAJ6-1	-1	-1	8	11
1	1.7361111111111112E-4	TGTGCTGTGTTCTAGAACCAGTTCTATTTT	CAVF*NQFYF	TRAV21-1	TRDD2	TRAJ49-1	-1	9	11	15
1	1.7361111111111112E-4	TGTGCAGAGAATTCAGGATACAGCACCCTCACCTTT	CAENSGYSTLTF	TRAV5-1	.	TRAJ11-1	-1	-1	-1	8
1	1.7361111111111112E-4	TGTGCTCTGAGACGTTCTAACGACTACAAGCTCAGCTTT	CALRRSNDYKLSF	TRAV9-2	TRDD1	TRAJ20-1	-1	11	-1	13
1	1.7361111111111112E-4	TGTGCTGTGATTATGGCGGGGTTACCAGAAAGTTACCTT	CAVIMAGLPESYL	TRAV8-6	TRDD1-1	TRAJ13-1	9	13	15	17
1	1.7361111111111112E-4	TGTGCAGCGCCCACCTCCCCCTTAGCCCAGAAGCTGGTATTT	CAAPTSPLAQKLVF	TRAV23-1	TRDD2-1	TRAJ54-1	7	19	-1	23
1	1.7361111111111112E-4	TGTGCAATTCAGGGAGCCCAGAAGCTGGTATTT	CAIQGAQKLVF	TRAV12-3	.	TRAJ54-1	-1	-1	-1	5
1	1.7361111111111112E-4	TGTGCAGAGAAAACCTCCTACGACAAGGTGATATTT	CAEKTSYDKVIF	TRAV13-2	.	TRAJ50-1	-1	-1	-1	8
1	1.7361111111111112E-4	TGTGCAGGACGCTTCTTCCCCGTTTTTGCTAATGCTGGTGGTACTAGCTATGGAAAGCTGACATTT	CAGRFFPVFANAGGTSYGKLTF	TRAV25-1	TRDD2-1	TRAJ52-1	7	14	18	28
1	1.7361111111111112E-4	TGTGTGGTGAACTTACCCGACTACAAGCTCAGCTTT	CVVNLPDYKLSF	TRAV12-1	TRDD2-1	TRAJ20-1	11	13	-1	17
1	1.7361111111111112E-4	TGTGCTGTGAGAGACACGGGCAGGAGAGCACTTACTTTT	CAVRDTGRRALTF	TRAV3-1	.	TRAJ5-1	-1	-1	-1	12
1	1.7361111111111112E-4	TGTGCTGGGCACTCCCAATTCAGGATACAGCACCCTCACCTTTGG	CAGHSQFRIQHPHLW	TRAV35-1	TRDD2-1	TRAJ11-1	10	12	14	16
1	1.7361111111111112E-4	TGCCTCGTGGTTATTTCTGGTGGCTACAATAAGCTGATTTTT	CLVVISGGYNKLIF	TRAV4-1	TRDD1	TRAJ4-1	9	11	-1	13
1	1.7361111111111112E-4	TGTGCTGTGGAAGGAAGAAACACACCTCTTGTCTTT	CAVEGRNTPLVF	TRAV8-3	TRDD1	TRAJ29-1	9	12	-1	14
1	1.7361111111111112E-4	TGTGTGGTGAGCGCGTTCTAACACCGACAAGCTCATCTT	CVVSAF*HRQAHL	TRAV10-1	TRDD1-1	TRAJ34-1	-1	13	-1	15
1	1.7361111111111112E-4	TGTGCTGTGAGGCCGTACAGCAGTGCTTCCAAGATAATCTTT	CAVRPYSSASKIIF	TRAV8-4	TRDD2-1	TRAJ3-1	10	12	-1	14
1	1.7361111111111112E-4	TGTGCAGCAAGCGGGGTGAACTTTGGAAATGAGAAATTAACCTTT	CAASGVNFGNEKLTF	TRAV29-1	TRDD1-1	TRAJ48-1	-1	13	15	18
1	1.7361111111111112E-4	TGTGTGGTGAACACACTGCAGGCAACAAGCTAACTTTTG	CVVNTLQATS*LL	TRAV12-1	TRDD2-1	TRAJ17-1	-1	13	-1	15
1	1.7361111111111112E-4	TGCCACGTAGCGGGGCAGGCAACAAGCTAACTTTTG	CHVAGQATS*LL	TRAV4-1	TRDD1-1	TRAJ17-1	7	11	-1	14
1	1.7361111111111112E-4	TGTGCAGCAAGCAGTCAAAGCTGCAGGCAACAAGCTAACTTTTGG	CAASSQSCRQQANFW	TRAV23-1	.	TRAJ17-1	-1	-1	12	14
1	1.7361111111111112E-4	TGTGCAGCAAGTACCGCCAATAACAATGCCAGACTCATGTTT	CAASTANNNARLMF	TRAV13-1	TRDD1	TRAJ31-1	12	14	15	18
1	1.7361111111111112E-4	TGTGCTGTGAGATTCTTTTCTGGTGGCTACAATAAGCTGATTTTT	CAVRFFSGGYNKLIF	TRAV8-6	TRDD1	TRAJ4-1	-1	11	-1	13
1	1.7361111111111112E-4	TGTGCTGTCAGAAACCAGTGGCTCTAGGTTGACCTTTGG	CAVRNQWL*VDLW	TRAV41-1	.	TRAJ58-1	-1	-1	-1	7
1	1.7361111111111112E-4	TGTGCTGTGAGTGTAGGCGCTGCAGGCAACAAGCTAACTTTT	CAVSVGAAGNKLTF	TRAV8-6	TRDD3-1	TRAJ17-1	-1	13	15	18
1	1.7361111111111112E-4	TGTGCTCTGAGTGTATATTCAGGAAACACACCTCTTGTCTTT	CALSVYSGNTPLVF	TRAV9-2	TRDD1	TRAJ29-1	12	14	-1	16
1	1.7361111111111112E-4	TGTGCTGTGATAAAAGCTTCATACTGGAGCCAATAGTAAGCTGACATTTGG	CAVIKASYWSQ**ADIW	TRAV21-1	TRDD3-1	TRAJ56-1	9	11	13	18
1	1.7361111111111112E-4	TGTGTGGTGAACCCCTAGTATGGGAACAACAGACTCGCTTTTGGG	CVVNP*YGNNRLAFG	TRAV12-1	TRDD1	TRAJ6	11	20	23	43
1	1.7361111111111112E-4	TGTGTGGTGATGTTTTCAGATGGCCAGAAGCTGCTCTTT	CVVMFSDGQKLLF	TRAV12-1	.	TRAJ16-1	-1	-1	9	11
1	1.7361111111111112E-4	TGCATCCTGAGAGGGACCTATAATAATGCAGGCAACATGCTCACCTTT	CILRGTYNNAGNMLTF	TRAV26-2	TRDD1	TRAJ39-1	-1	13	15	19
1	1.7361111111111112E-4	TGTGCAGCAAGCTTCAGTGGCTCTAGGTTGACCTTT	CAASFSGSRLTF	TRAV23-1	TRDD2-1	TRAJ58-1	-1	12	-1	14
1	1.7361111111111112E-4	TGCCTCGTGGGTCCATACTCTGGGGCTGGGAGTTACCAACTCACTTTCGGG	CLVGPYSGAGSYQLTFG	TRAV4-1	TRDD1-1	TRAJ6	11	19	24	49
1	1.7361111111111112E-4	TGTGCAGAGAATCGCTACAGCAGTGCTTCCAAGATAATCTTT	CAENRYSSASKIIF	TRAV13-2	.	TRAJ3-1	-1	-1	11	13
1	1.7361111111111112E-4	TGTGCCGCCCGGGGTTGTACAGCAGTGCTTCCAAGATAATCTTTG	CAARGCTAVLPR*SL	TRAV12-2	TRDD1-1	TRAJ3-1	6	10	13	16
1	1.7361111111111112E-4	TGTGCTGTGAGGACCGACACGGGCAGGAGAGCACTTACTTTT	CAVRTDTGRRALTF	TRAV8-4	TRDD2-1	TRAJ5-1	10	12	-1	15
1	1.7361111111111112E-4	TGTGCTGTGAGTGATCTTGAAGGGATACAGCACCCTCACCTTTGG	CAVSDLEGIQHPHLW	TRAV8-6	TRDD2	TRAJ11-1	13	15	17	22
1	1.7361111111111112E-4	TGTGCCTGTGACACCGTCGGCGGGTTAATAGGAAACTGACATTTG	CACDTVGGLIGN*HL	TRDV2-1	TRDD1	TRAJ61-1	14	18	-1	20
1	1.7361111111111112E-4	TTTACCGGGAGGAGGAAACAAACTCACCTTTGG	FTGRRKQTHLW	TRAV2-1	TRDD1	TRAJ10-1	0	2	-1	5
1	1.7361111111111112E-4	TGTGCAACGGGGCAAACAACCTCTTCTTTG	CATGQTTSSL	TRAV12-3	.	TRAJ36-1	-1	-1	6	8
1	1.7361111111111112E-4	TGTGTGGTGAGTCTTAGGGAAGCAGTGCTTCCAAGATAATCTTTG	CVVSLREAVLPR*SL	TRAV12-1	TRDD1-1	TRAJ3-1	9	16	-1	20
1	1.7361111111111112E-4	TGTGCAGCAAGCAAACTCTTAGGCCAGAAGCTGCTCTTT	CAASKLLGQKLLF	TRAV23-1	TRDD1	TRAJ16-1	12	14	16	21
1	1.7361111111111112E-4	TGTCTACTTACCTCAGGAACCTACAAATACATCTTT	CLLTSGTYKYIF	TRAV40-1	TRDD1-1	TRAJ40-1	-1	5	-1	8
1	1.7361111111111112E-4	TGTGCTCTGACCCCGGATAGCAACTATCAGTTAATCTGG	CALTPDSNYQLIW	TRAV9-2	TRDD2-1	TRAJ33-1	-1	10	11	14
1	1.7361111111111112E-4	TGTCCCCTCTAGTCCTGTCAGGAAACACACCTCTTGTCTTTG	CPL*SCQETHLLSL	TRAV36-1	TRDD2	TRAJ29-1	2	12	15	17
1	1.7361111111111112E-4	TGTGCTTTGCCCCTTTCGGGGGGATACGCGTATCACCGATAAACTCATCTT	CALPLSGGYAYHR*THL	TRAV38-2	TRDD1-1	TRDJ1-1	6	18	27	33
1	1.7361111111111112E-4	TGTGCAATGAGCGCAAGCTTGGGGGGTGGTACTAGCTATGGAAAGCTGACATTT	CAMSASLGGGTSYGKLTF	TRAV12-3	TRDD1-1	TRAJ52-1	12	19	-1	24
1	1.7361111111111112E-4	TGTGCCTTTTCAGATGGCCAGAAGCTGCTCTTT	CAFSDGQKLLF	TRAV24-1	.	TRAJ16-1	-1	-1	-1	6
1	1.7361111111111112E-4	TGTGCCGTGGACGGTTGGGAAACCAGTGGCTCTAGGTTGGCCTTT	CAVDGWETSGSRLAF	TRAV39-1	TRDD1-1	TRAJ58-1	11	15	-1	18
1	1.7361111111111112E-4	TGTGCTACGGACGAGCCAAACTCTGGGGCTGGGAGTTACCAACTCACTTTC	CATDEPNSGAGSYQLTF	TRAV17-1	TRDD3-1	TRAJ28-1	-1	13	14	16
1	1.7361111111111112E-4	TGTGCAGCAAGTAGGGCGAAATTCAGGATACAGCACCCTCACCTT	CAASRAKFRIQHPHL	TRAV13-1	TRDD1-1	TRAJ11-1	-1	13	15	19
1	1.7361111111111112E-4	TGCATCGTCAGACCCACCCTCCGGGTTATATGATCAAAGCTGCAGGCAACAAGCTAACTTTTG	CIVRPTLRVI*SKLQATS*LL	TRAV26-1	TRDD1	TRAJ17-1	11	22	24	30
1	1.7361111111111112E-4	TGTGCTGTCAGTCAGAAGAAACCAGTGGCTCTAGGTTGACCTTTG	CAVSQKKPVALG*PL	TRAV41-1	TRDD2	TRAJ58-1	-1	11	12	15
1	1.7361111111111112E-4	TGTGCTGGGCTATCTTCGCGGGATGCTGGTGGTACTAGCTATGGAAAGCTGACATTT	CAGLSSRDAGGTSYGKLTF	TRAV35-1	TRDD2-1	TRAJ52-1	9	13	16	22
1	1.7361111111111112E-4	TGTGCAATGAGGAATTTTGCGGGAGGAGGAAACAAACTCACCTTT	CAMRNFAGGGNKLTF	TRAV12-3	TRDD3-1	TRAJ10-1	-1	11	13	19
1	1.7361111111111112E-4	TGTGCAGGGTCGAGGACCTACAAATACATCTTT	CAGSRTYKYIF	TRAV25-1	TRDD1	TRAJ40-1	8	11	-1	13
1	1.7361111111111112E-4	TGTGCTCTTCCCCCCGGGTCAGAATTTTGTCTT	CALPPGSEFCL	TRAV19-1	TRDD2-1	TRAJ26-1	-1	8	10	16
1	1.7361111111111112E-4	TGTGCTCTTGGGGCCTTACTACTGGGGGATACCAAACTCATCTTT	CALGALLLGDTKLIF	TRDV1-1	TRDD1-1	TRDJ1-1	12	20	31	33
1	1.7361111111111112E-4	TGTGCTGTGAGAGAACGTGGTGGGGCTGCAGGCAACAAGCTAACTTTT	CAVRERGGAAGNKLTF	TRAV3-1	TRDD1-1	TRAJ17-1	13	20	-1	24
1	1.7361111111111112E-4	TGTGCTGTGCGGGCCCAGGGAGCCCAGAAGCTGGTATTT	CAVRAQGAQKLVF	TRAV8-6	TRDD1-1	TRAJ54-1	8	10	12	15
1	1.7361111111111112E-4	TGTGCTGTCAAGGGCACCGGTAACCAGTTCTATTTT	CAVKGTGNQFYF	TRAV41-1	TRDD1-1	TRAJ49-1	9	11	-1	14
1	1.7361111111111112E-4	TGTGCTGTGGGGGGAACTCAAATTCCGGGTATGCACTCAACTTCG	CAVGGTQIPGMHSTS	TRAV8-3	TRDD1-1	TRAJ41-1	-1	11	-1	13
1	1.7361111111111112E-4	TGTGCTCCCCGGCCCCGGGGCAGGAGAGCACTTACTTTT	CAPRPRGRRALTF	TRAV19-1	TRDD1	TRAJ5-1	6	10	11	17
1	1.7361111111111112E-4	TGTGCAGCAAGTATGGGGGACAATGACATGCGCTTT	CAASMGDNDMRF	TRAV13-1	TRDD1-1	TRAJ43-1	-1	13	-1	19
1	1.7361111111111112E-4	TGTGCAATGAGAGAGGGCCCTATGGTTATCAGGCAGGAACTGCTCTGATCTTTG	CAMREGPMVIRQELL*SL	TRAV14-1	TRDD2-1	TRAJ15-1	16	18	21	27
1	1.7361111111111112E-4	TGTGCAGGGCCTCAAAGCTGCAGGCAACAAGCTAACTTT	CAGPQSCRQQANF	TRAV25-1	TRDD2-1	TRAJ17-1	-1	9	-1	11
1	1.7361111111111112E-4	TGTGCAGCAAGTATCCCTGGCAACACAGGCAAACTAATCTTT	CAASIPGNTGKLIF	TRAV13-1	.	TRAJ37-1	-1	-1	12	14
1	1.7361111111111112E-4	TGTGCCTTTAACAGAGATGACAAGATCATCTTT	CAFNRDDKIIF	TRAV24-1	.	TRAJ30-1	-1	-1	-1	7
1	1.7361111111111112E-4	TGTGCTGTCGGGGATAGCAACTATCAGTTAATCTGG	CAVGDSNYQLIW	TRAV41-1	TRDD1-1	TRAJ33-1	-1	9	-1	11
1	1.7361111111111112E-4	TGCCTCGTGGGTGCCCCTATGGGAACAACAGACTCGCTTTTG	CLVGAPMGTTDSLL	TRAV4-1	TRDD1	TRAJ6	12	19	22	42
1	1.7361111111111112E-4	TGTGCCGTGGACATCCGAACACCGGTAACCAGTTCTATTTTG	CAVDIRTPVTSSIL	TRAV39-1	TRDD2-1	TRAJ49-1	-1	13	-1	16
1	1.7361111111111112E-4	TGTGCAGCAAGTAAAGGAAACACACCTCTTGTCTTT	CAASKGNTPLVF	TRAV13-1	.	TRAJ29-1	-1	-1	12	14
1	1.7361111111111112E-4	TGTGCTCTGAGGGGGGGTACGGGAGGAGGAAACAAACTCACCTTT	CALRGGTGGGNKLTF	TRAV9-2	TRDD1-1	TRAJ10-1	-1	11	15	18
1	1.7361111111111112E-4	TGCGCTGTGACGGCCAACCAGGCAGGAACTGCTCTGATCTTT	CAVTANQAGTALIF	TRAV1-1	TRDD1	TRAJ58-1	9	27	30	39
1	1.7361111111111112E-4	TGTGCTCTGAGTCCACGAATAACAATGCCAGACTCATGTTTG	CALSPRITMPDSCL	TRAV19-1	TRDD2-1	TRAJ31-1	-1	12	14	16
1	1.7361111111111112E-4	TGTGCCGTGAACGCGGTGGGGTTCAGGGAGCCCAGAAGCTGGTATTTG	CAVNAVGFREPRSWYL	TRAV12-2	TRDD1-1	TRAJ54-1	11	16	-1	21
1	1.7361111111111112E-4	TGTGCTACGTACTACGAACTGACAGCTGGGGGAAATTGCAGTTTG	CATYYELTAGGNCSL	TRAV17-1	TRDD1-1	TRAJ24-1	8	25	32	39
1	1.7361111111111112E-4	TGTGCTGTCAGGAAACCAGTTCTATTT	CAVRKPVLF	TRAV41-1	.	TRAJ49-1	-1	-1	-1	10
1	1.7361111111111112E-4	TGTGCTGTATCTGACAACTTCAACAAATTTTACTTT	CAVSDNFNKFYF	TRAV21-1	TRDD1-1	TRAJ21-1	7	10	-1	13
1	1.7361111111111112E-4	TGTGCCGCGACGGGCAGGAGAGCACTTACTTTT	CAATGRRALTF	TRAV16-1	TRDD1-1	TRAJ5-1	-1	5	6	9
1	1.7361111111111112E-4	TGTGCTCTGAGTGTACACAGCACCCTCACCTTT	CALSVHSTLTF	TRAV9-2	.	TRAJ11-1	-1	-1	12	14
1	1.7361111111111112E-4	TGTGCTGGGCAGCGACCAGTTCTATTT	CAGQRPVLF	TRAV35-1	TRDD1-1	TRAJ49-1	-1	12	-1	14
1	1.7361111111111112E-4	TGTGCCACCTATGAGGAGGGTCAGAATTTTGTCTTT	CATYEEGQNFVF	TRAV12-2	TRDD2-1	TRAJ26-1	5	7	10	16
1	1.7361111111111112E-4	TGTGCTGTCCAAAGCTGCAGGCAACAAGCTAACTTTTGG	CAVQSCRQQANFW	TRAV21-1	.	TRAJ17-1	-1	-1	7	9
1	1.7361111111111112E-4	TGTGTGGTGAACCTTATGAGGCTCTGGCAACACAGGCAAACTAATCTTTGG	CVVNLMRLWQHRQTNLW	TRAV12-1	TRDD2-1	TRAJ37-1	-1	12	14	19
1	1.7361111111111112E-4	TGTGCAGACAGAGATGACAAGATCATCTTT	CADRDDKIIF	TRAV27-1	.	TRAJ30-1	-1	-1	-1	7
1	1.7361111111111112E-4	TGTGCTGTGAGAGTCCACCTTTTCTGGTGGCTACAATAAGCTGATTTTTGG	CAVRVHLFWWLQ*ADFW	TRAV3-1	TRDD2-1	TRAJ4-1	-1	13	15	19
1	1.7361111111111112E-4	TGTGCCGTGGAAGGCTTTGGGAATGTGCTGCATTGC	CAVEGFGNVLHC	TRAV8-1	TRDD1	TRAJ35-1	-1	9	-1	11
1	1.7361111111111112E-4	TGTGCTGTGAGTGAGGCTGGAGGCTTCAAAACTATCTTT	CAVSEAGGFKTIF	TRAV8-4	TRDD1-1	TRAJ9-1	-1	14	-1	16
1	1.7361111111111112E-4	TGTGCCGCGCTACTGATAGGGAACAACAGACTCGCTTTT	CAALLIGNNRLAF	TRAV12-2	TRDD1	TRAJ6	6	11	14	40
1	1.7361111111111112E-4	TGTGCCGTGGACATGTATTTTAAGGGCCGGGTTAATAGGAAACTGACATTT	CAVDMYFKGRVNRKLTF	TRAV39-1	TRDD1-1	TRAJ61-1	12	23	-1	26
1	1.7361111111111112E-4	TGTGCAGCAAGCGTGAGGCTTCAACAAATTTTACTTTGG	CAASVRLQQILLW	TRAV29-1	TRDD1	TRAJ21-1	-1	13	14	18
1	1.7361111111111112E-4	TGTGCAGCAAGCCTTTCCTACGAGTGGGGGATTGATGAGTACACCGATAAACTCATCTTT	CAASLSYEWGIDEYTDKLIF	TRAV29-1	TRDD1-1	TRDJ1-1	11	24	31	40
1	1.7361111111111112E-4	TGTGCTCTTGGGGAGACTCAGGAAACACACCTCTTGTCTTTG	CALGETQETHLLSL	TRDV1-1	.	TRAJ29-1	-1	-1	13	15
1	1.7361111111111112E-4	TGTGCAGCCTCAGGAACCTACAAATGCATCTTT	CAASGTYKCIF	TRAV25-1	.	TRAJ40-1	-1	-1	-1	7
1	1.7361111111111112E-4	TGCATCGTCAGAGTCGGATATTCAGGAAACACACCTCTTGTCTTT	CIVRVGYSGNTPLVF	TRAV26-1	TRDD1-1	TRAJ29-1	-1	16	-1	19
1	1.7361111111111112E-4	TGTGCTGTGAGGAGGAGGAAGCTACATACCTACATTTGG	CAVRRRKLHTYIW	TRAV20-1	TRDD1	TRAJ6-1	8	10	-1	12
1	1.7361111111111112E-4	TGTGCTCTGAGTCTCTCCTTAGGGGAGCCAATAGTAAGCTGACATTTG	CALSLSLGEPIVS*HL	TRAV9-2	TRDD2-1	TRAJ56-1	11	16	19	23
1	1.7361111111111112E-4	TGTGCAGCGGTCCTACCTCAGGAACCTACAAATACATCTTTG	CAAVLPQEPTNTSL	TRAV29-1	TRDD1	TRAJ40-1	-1	8	9	12
1	1.7361111111111112E-4	TGTGCTGTGAGGAAAACGTTACATACTCTGGGGCTGGGAGTTACCAACTCACTTTCG	CAVRKTLHTLGLGVTNSLS	TRAV3-1	TRDD3-1	TRAJ28-1	-1	11	14	21
1	1.7361111111111112E-4	TGTGCTGCCTGGCTCTGGCAACACAGGCAAACTAATCTT	CAAWLWQHRQTNL	TRAV21-1	TRDD2-1	TRAJ37-1	-1	7	-1	9
1	1.7361111111111112E-4	TGTGCAGAGATGGCTGGAGGCTTCAAAACTATCTTT	CAEMAGGFKTIF	TRAV13-2	TRDD1-1	TRAJ9-1	-1	10	-1	13
1	1.7361111111111112E-4	TGCATCGTCAGATTGTTTTCAGGAAACACACCTCTTGTCTTT	CIVRLFSGNTPLVF	TRAV26-1	TRDD1	TRAJ29-1	11	13	14	17
1	1.7361111111111112E-4	TGTGCTCTGAGTTCCCTTGGTGGTGGCTACAATAAGCTGATTTTT	CALSSLGGGYNKLIF	TRAV9-2	TRDD2-1	TRAJ4-1	11	14	17	20
1	1.7361111111111112E-4	TGTGCTGTGGGTTCTGGGGCTGGGAGTTACCAACTCACTTTC	CAVGSGAGSYQLTF	TRAV8-3	TRDD1-1	TRAJ58-1	11	13	18	37
1	1.7361111111111112E-4	TGTGCAGGTGCTATCTAACTTTGGAAATGAGAAATTAACCTTTGG	CAGAI*LWK*EINLW	TRAV27-1	TRDD1-1	TRAJ48-1	-1	8	9	11
1	1.7361111111111112E-4	TGTGCAGAGATATCTGGAGCCAATAGTAAGCTGACATTT	CAEISGANSKLTF	TRAV13-2	TRDD1	TRAJ56-1	9	11	-1	13
1	1.7361111111111112E-4	TGTGCCGTGGACCCCGACTTATCAGGAAACACACCTCTTGTCTTT	CAVDPDLSGNTPLVF	TRAV39-1	TRDD1	TRAJ29-1	11	16	18	21
1	1.7361111111111112E-4	TGTGCAGAGAAGTACGGGGGTTACCAGAAAGTTACCTTT	CAEKYGGYQKVTF	TRAV13-2	TRDD1	TRAJ13-1	10	12	-1	15
1	1.7361111111111112E-4	TGTGCAGAAACGGGGTACAGCAGTGCTTCCAAGATAATCTTT	CAETGYSSASKIIF	TRAV5-1	TRDD1	TRAJ3-1	7	9	-1	11
1	1.7361111111111112E-4	TGTGCTGTGGGTGCATAGGGGAACAACAGACTCGCTTTT	CAVGA*GNNRLAF	TRAV8-3	TRDD1-1	TRAJ6	13	17	21	40
1	1.7361111111111112E-4	TGTGCTGTGCAGGCTAACTTTGGAAATGAGAAATTAACCTTT	CAVQANFGNEKLTF	TRAV20-1	.	TRAJ48-1	-1	-1	-1	13
1	1.7361111111111112E-4	TGTGCTGTGAGAGACATCACATCTATGATCAAAGCTGCAGGCAACAAGCTAACTTTT	CAVRDITSMIKAAGNKLTF	TRAV3-1	TRDD2-1	TRAJ17-1	15	22	-1	25
1	1.7361111111111112E-4	TGTGCTGTGAGACCGCTGGGGCTGGGAGTTACCAACTCACTTTCG	CAVRPLGLGVTNSLS	TRAV3-1	.	TRAJ28-1	-1	-1	11	13
1	1.7361111111111112E-4	TGTGCTGTGACCTTAAACGACTACAAGCTCAGCTTT	CAVTLNDYKLSF	TRAV8-6	TRDD2-1	TRAJ20-1	-1	10	13	15
1	1.7361111111111112E-4	TGTGCTCTGACTTCGTACAGCAGTGCTTCCAAGATAATCTTT	CALTSYSSASKIIF	TRAV9-2	TRDD2-1	TRAJ3-1	-1	10	-1	14
1	1.7361111111111112E-4	TGTGCAGCACCTTGGTTTTCAGATGGCCAGAAGCTGCTCTTT	CAAPWFSDGQKLLF	TRAV13-1	TRDD2-1	TRAJ16-1	-1	9	-1	13
1	1.7361111111111112E-4	TGTGCTACGGGCCCCTCATCAGGAGGAAGCTACATACCTACATTT	CATGPSSGGSYIPTF	TRAV17-1	TRDD2-1	TRAJ6-1	9	13	-1	16
1	1.7361111111111112E-4	TGTGCAGCCCTCCCAATACCGGCACTGCCAGTAAACTCACCTTTG	CAALPIPALPVNSPL	TRAV25-1	TRDD2-1	TRAJ44-1	6	8	10	14
1	1.7361111111111112E-4	TGTGCTGTGGGTGCGAGGGACAGTGGGAACAACAGACTCGCTTTT	CAVGARDSGNNRLAF	TRAV8-3	TRDD1-1	TRAJ7-1	13	16	19	23
1	1.7361111111111112E-4	TGTGCAGAGACCCCCAGTACAGCAGTGCTTCCAAGATAATCTTTG	CAETPSTAVLPR*SL	TRAV13-2	TRDD2-1	TRAJ3-1	9	13	-1	16
1	1.7361111111111112E-4	TGTGCAGCAACCCCACTCTGGGGCTGGGAGTTACCAACTCACTTTCGG	CAATPLWGWELPTHFR	TRAV13-1	TRDD1-1	TRAJ6	9	17	22	47
1	1.7361111111111112E-4	TGTGCTGTGAGTTGCCAATACTGGAGGCTTCAAAACTATCTTTGG	CAVSCQYWRLQNYLW	TRAV3-1	TRDD1	TRAJ9-1	10	12	13	16
1	1.7361111111111112E-4	TGTGCTGTCCGCCTGTACAATAACAATGACATGCGCTTT	CAVRLYNNNDMRF	TRAV41-1	TRDD1	TRAJ43-1	8	12	14	16
1	1.7361111111111112E-4	TGTGCTGTGAGTGAAAGGGTGGGAGGCAACACAGGCAAACTAATCTTT	CAVSERVGGNTGKLIF	TRAV8-6	TRDD1-1	TRAJ37-1	13	19	22	24
1	1.7361111111111112E-4	TGTGCTGTCCGCTAATGCTGGTGGTACTAGCTATGGAAAGCTGACATTTGG	CAVR*CWWY*LWKADIW	TRAV41-1	TRDD1-1	TRAJ52-1	-1	9	-1	11
1	1.7361111111111112E-4	TGTGCTCTGAGTGAAGGAGCTGCAGGCAACAAGCTAACTTTT	CALSEGAAGNKLTF	TRAV9-2	TRDD1	TRAJ17-1	13	15	-1	17
1	1.7361111111111112E-4	TGTGTGGTGAGCGAGAAATTATGGAGGAAGCCAAGGAAGTCTCATCTTTGG	CVVSEKLWRKPRKSHLW	TRAV10-1	TRDD1	TRAJ42-1	12	14	-1	16
1	1.7361111111111112E-4	TGTGCTCTGAGTGAGGCGAGGCCGGGAAATAGTGGAGGTAGCAACTATAAACTGACATTT	CALSEARPGNSGGSNYKLTF	TRAV19-1	TRDD1-1	TRAJ53-1	16	23	-1	27
1	1.7361111111111112E-4	TGTGTGGTGAACAGGGACCCTGGGGGTTACCAGAAAGTTACCTTT	CVVNRDPGGYQKVTF	TRAV12-1	TRDD1-1	TRAJ13-1	-1	13	16	19
1	1.7361111111111112E-4	TGTGTGGTGCGGCTTATACCGGCACTGCCAGTAAACTCACCTTTG	CVVRLIPALPVNSPL	TRAV10-1	TRDD2-1	TRAJ44-1	8	12	-1	15
1	1.7361111111111112E-4	TGTGCCTGTGACACTCTCCGGGGGGACACCGATAAACTCATCTTT	CACDTLRGDTDKLIF	TRDV2-1	TRDD1-1	TRDJ1-1	13	19	23	25
1	1.7361111111111112E-4	TGTGCTGTGAGAGACATGAGCAACTATCAGTTAATCTGG	CAVRDMSNYQLIW	TRAV3-1	TRDD1-1	TRAJ33-1	-1	16	-1	18
1	1.7361111111111112E-4	TGTGCCTCCTCTCCGGTGGGAACAACAGACTCGCTTTTG	CASSPVGTTDSLL	TRAV24-1	TRDD1-1	TRAJ6	6	16	19	39
1	1.7361111111111112E-4	TGTGCTGTGAGAGACGGGGGGGAACAACAGACTCGCTTT	CAVRDGGEQQTRF	TRAV3-1	TRDD1-1	TRAJ7-1	-1	15	-1	19
1	1.7361111111111112E-4	TGTGCTTTCATGACCCGCCTTGCTGGCAACAACCGTAAGCTGATTTGG	CAFMTRLAGNNRKLIW	TRAV38-1	TRDD1	TRAJ5	12	22	25	47
1	1.7361111111111112E-4	TGTGCTGTGAGAGACTAATTCAGGAAACACACCTCTTGTCTTTGG	CAVRD*FRKHTSCLW	TRAV3-1	.	TRAJ29-1	-1	-1	14	16
1	1.7361111111111112E-4	TGTGTGGTGAGCTCAGGATACAGCACCCTCACCTTT	CVVSSGYSTLTF	TRAV12-1	.	TRAJ11-1	-1	-1	9	12
1	1.7361111111111112E-4	TGTGTGGTGAGCGACCCTAACGGACGACTACAAGCTCAGCTTTGG	CVVSDPNGRLQAQLW	TRAV10-1	TRDD2-1	TRAJ20-1	12	15	18	23
1	1.7361111111111112E-4	TGCTTCTAATAATGCAGGCAACATGCTCACCTT	CF**CRQHAHL	TRAV12-3	TRDD2-1	TRAJ39-1	-1	2	-1	6
1	1.7361111111111112E-4	TGTGTGGTGAATCCGGGGTACAGCAGTGCTTCCAAGATAATCTTT	CVVNPGYSSASKIIF	TRAV12-1	TRDD2-1	TRAJ3-1	-1	11	-1	14
1	1.7361111111111112E-4	TGTGCAGAGAGTGACTCGTCGTAAGGCAACACAGGCAAACTAATCTTT	CAESDSS*GNTGKLIF	TRAV5-1	TRDD1-1	TRAJ37-1	11	13	15	24
1	1.7361111111111112E-4	TGTGCTGTGACCCTAATCGGCTACAATAAGCTGATTTTT	CAVTLIGYNKLIF	TRAV8-6	TRDD2-1	TRAJ4-1	9	11	14	18
1	1.7361111111111112E-4	TGTGCTCTGAGTTCTCTCTCTGGCAACACAGGCAAACTAATCTTT	CALSSLSGNTGKLIF	TRAV9-2	TRDD1	TRAJ37-1	11	13	14	17
1	1.7361111111111112E-4	TGTGCTGTCAGATCCGACACCGACAAGCTCATCTTT	CAVRSDTDKLIF	TRAV41-1	TRDD2-1	TRAJ34-1	-1	12	14	16
1	1.7361111111111112E-4	TGTGCAGGGTGGGATAACACCGACAAGCTCATCTTT	CAGWDNTDKLIF	TRAV25-1	TRDD1-1	TRAJ34-1	-1	9	-1	13
1	1.7361111111111112E-4	TGTGCCTTAAGGGCGGATCTGAAAAGCTGGTCTTTG	CALRADLKSWSL	TRAV24-1	.	TRAJ57-1	-1	-1	-1	7
1	1.7361111111111112E-4	TGTGCTCTGAACGGGAATAACAATGCCAGACTCATGTTT	CALNGNNNARLMF	TRAV19-1	TRDD1-1	TRAJ31-1	-1	10	-1	13
1	1.7361111111111112E-4	TGCATCGTCAGAGTCGCGCAGAGTGGAGGTAGCAACTATAAACTGACATTT	CIVRVAQSGGSNYKLTF	TRAV26-1	TRDD1-1	TRAJ53-1	-1	16	17	19
1	1.7361111111111112E-4	TGTGCAGCAAGCGACCCACCTAGATGCTCAACTTTG	CAASDPPRCSTL	TRAV29-1	TRDD2-1	TRAJ60-1	-1	13	-1	16
1	1.7361111111111112E-4	TGTGCAGCAAGGGTGGAACGTGGCTGGGAGTTACCAACTCACTTT	CAARVERGWELPTHF	TRAV29-1	TRDD1	TRAJ58-1	10	23	27	41
1	1.7361111111111112E-4	TGTGCTGTTAGAGGAGGGCGGATCTGAAAAGCTGGTCTT	CAVRGGRI*KAGL	TRAV21-1	TRDD3-1	TRAJ57-1	-1	8	10	14
1	1.7361111111111112E-4	TGTGCTGTGAGCGCTACCGGTAACCAGTTCTATTTT	CAVSATGNQFYF	TRAV8-6	TRDD1	TRAJ49-1	10	13	-1	15
1	1.7361111111111112E-4	TGTGCTCTGACTAAGGATTGGAATAACAATGCCAGACTCATGTTT	CALTKDWNNNARLMF	TRAV19-1	TRDD1-1	TRAJ31-1	9	14	17	19
1	1.7361111111111112E-4	TGTGCAGCAAGCCATCAGGGAGCCCAGAAGCTGGTATTT	CAASHQGAQKLVF	TRAV23-1	TRDD2-1	TRAJ54-1	-1	12	-1	14
1	1.7361111111111112E-4	TGTGCTTTCATGATTCCCCCGGTAACCAGTTCTATTTTG	CAFMIPPVTSSIL	TRAV38-1	TRDD2-1	TRAJ49-1	-1	13	-1	16
1	1.7361111111111112E-4	TGTGCTGTGGGTGCGGGGGCTGGGAGTTACCAACTCACTTTC	CAVGAGAGSYQLTF	TRAV8-3	.	TRAJ28-1	-1	-1	-1	13
1	1.7361111111111112E-4	TGTGCCGTGAACGACTACAAGCTCAGCTTT	CAVNDYKLSF	TRAV12-2	.	TRAJ20-1	-1	-1	-1	9
1	1.7361111111111112E-4	TGTGTGGTGAACGTGGACAACTTCAACAAATTTTACTTT	CVVNVDNFNKFYF	TRAV12-1	TRDD1-1	TRAJ21-1	11	13	-1	16
1	1.7361111111111112E-4	TGTGCTCTGAGTGAGACCTTTGCTGGTGGTACTAGCTATGGAAAGCTGACATTT	CALSETFAGGTSYGKLTF	TRAV19-1	TRDD2-1	TRAJ52-1	14	16	-1	20
1	1.7361111111111112E-4	TGTGCAGCAACCATACCTCAGGAACCTACAAATACATCTTTG	CAATIPQEPTNTSL	TRAV29-1	TRDD2-1	TRAJ40-1	-1	10	-1	13
1	1.7361111111111112E-4	TGTGCTACGGACGCTAGGAGTGGAGGTAGCAACTATAAACTGACATTT	CATDARSGGSNYKLTF	TRAV17-1	TRDD2	TRAJ53-1	-1	13	15	18
1	1.7361111111111112E-4	TGTGCTGGGTTTCCTTTCTCTGGCAACACAGGCAAACTAATCTTT	CAGFPFSGNTGKLIF	TRAV35-1	TRDD2-1	TRAJ37-1	8	10	14	17
1	1.7361111111111112E-4	TGTGCAGAGAATATCTAAGGAGGTGGGGACACCGGTAACCAGTTCTATTTT	CAENI*GGGDTGNQFYF	TRAV13-2	TRDD1	TRAJ49-1	12	23	-1	26
1	1.7361111111111112E-4	TGTGCTGCCATAATAATGCAGGCAACATGCTCACCTTTG	CAAIIMQATCSPL	TRAV35-1	TRDD2-1	TRAJ39-1	-1	7	-1	9
1	1.7361111111111112E-4	TGTGCAGCAAGCGAAGAATCCGACTACAAGCTCAGCTTT	CAASEESDYKLSF	TRAV29-1	TRDD3-1	TRAJ20-1	12	15	17	20
1	1.7361111111111112E-4	TGTGCAGCAAGCAACCAGGCAGGAACTGCTCTGATCTTT	CAASNQAGTALIF	TRAV23-1	.	TRAJ15-1	-1	-1	-1	11
1	1.7361111111111112E-4	TGTGCTTATGAGTCGGGTGGAGGTAGCAACTATAAACTGACATTT	CAYESGGGSNYKLTF	TRAV38-2	TRDD3-1	TRAJ53-1	8	10	12	16
1	1.7361111111111112E-4	TGTGCTGTGAGAGTAACGGCTCTGGCAACACAGGCAAACTAATCTTTG	CAVRVTALATQAN*SL	TRAV3-1	TRDD1	TRAJ37-1	12	15	-1	17
1	1.7361111111111112E-4	TGTGCTGCCTCTTCTGGGGGTTACCAGAAAGTTACCTTT	CAASSGGYQKVTF	TRAV36-1	TRDD2-1	TRAJ13-1	-1	7	9	11
1	1.7361111111111112E-4	TGTGCAGTTACAGGGAAACAATGACATGCGCTT	CAVTGKQ*HAL	TRAV27-1	TRDD1-1	TRAJ43-1	6	12	-1	16
1	1.7361111111111112E-4	TGTGCAATGACCAGGACGGTGCGGCATCCTCACCTTTGG	CAMTRTVRHPHLW	TRAV14-1	TRDD1	TRAJ11-1	9	13	15	23
1	1.7361111111111112E-4	TGTGCTCTTGGGGAACCGATAACTATGGTCAGAATTTTGTCTTTG	CALGEPITMVRILSL	TRDV1-1	.	TRAJ26-1	-1	-1	15	17
1	1.7361111111111112E-4	TGTGCTGTGAGGGGCGCGAACACCGGTAACCAGTTCTATTTT	CAVRGANTGNQFYF	TRAV3-1	TRDD1-1	TRAJ49-1	-1	11	13	17
1	1.7361111111111112E-4	TGCATCGCCCCGACGAATTCAGGGAGCCCAGAAGCTGGTATTTGG	CIAPTNSGSPEAGIW	TRAV26-1	TRDD1-1	TRAJ54-1	6	12	-1	15
1	1.7361111111111112E-4	TGTGCTGGGCCGGACACGGGCAGGAGAGCACTTACTTTT	CAGPDTGRRALTF	TRAV35-1	.	TRAJ5-1	-1	-1	9	11
1	1.7361111111111112E-4	TGTGCTCTGCCCGGTGAGGTGCTACAAACAAGCTCATCTTTG	CALPGEVLQTSSSL	TRAV19-1	TRDD1	TRAJ32-1	8	12	13	15
1	1.7361111111111112E-4	TGTGCTGGATCTAGTGGAGGTAGCAACTATAAACTGACATTT	CAGSSGGSNYKLTF	TRAV35-1	TRDD1	TRAJ53-1	-1	8	9	11
1	1.7361111111111112E-4	TGTGCTACGGCCACGAATTCAGGATACAGCACCCTCACCTTT	CATATNSGYSTLTF	TRAV17-1	TRDD2-1	TRAJ11-1	-1	10	12	14
1	1.7361111111111112E-4	TGTCTTCTGGGAGAAGGATGTTATTCCTAATATCAGCGGGGGACGTCCTGGGACACCCGACAGATGTTTTTC	CLLGEGCYS*YQRGTSWDTRQMFF	TRAV40-1	TRDD1	TRDJ3-1	13	37	42	45
1	1.7361111111111112E-4	TGTGCCGTATATACCTCAGGAACCTACAAATACATCTTT	CAVYTSGTYKYIF	TRAV12-2	TRDD1	TRAJ40-1	-1	8	-1	11
1	1.7361111111111112E-4	TGTGCAGCAAGCGCGAGGACCGGTAACCAGTTCTATTTT	CAASARTGNQFYF	TRAV29-1	TRDD1	TRAJ49-1	12	16	-1	18
1	1.7361111111111112E-4	TGTGCTGTGGTTTTCAACCAGGCAGGAACTGCTCTGATCTTT	CAVVFNQAGTALIF	TRAV8-3	TRDD2-1	TRAJ15-1	-1	10	11	14
1	1.7361111111111112E-4	TGTGTGGCGAGCGAGGGGCGAGGGAACAACAGACTCGCTTTTGGG	CVASEGRGNNRLAFG	TRAV10-1	TRDD1-1	TRAJ6	12	14	17	43
1	1.7361111111111112E-4	TGTGCAGGAGCGATAAGGGAACACCGGTAACCAGTTCTATTTTGG	CAGAIREHR*PVLFW	TRAV27-1	TRDD1-1	TRAJ49-1	9	11	14	18
1	1.7361111111111112E-4	TGTGCAGCAAGCAGTACTCCGGAAATGAGAAATTAACCTTTG	CAASSTPEMRN*PL	TRAV23-1	TRDD1	TRAJ48-1	12	15	17	20
1	1.7361111111111112E-4	TGTGCTGTGAATTCTGGGGGTTACCAGAAAGTTACCTTT	CAVNSGGYQKVTF	TRAV3-1	.	TRAJ13-1	-1	-1	-1	7
1	1.7361111111111112E-4	TGTGCTGTGGGTCCCGTGGCATCAGGAGGAAGCTACATACCTACATTT	CAVGPVASGGSYIPTF	TRAV8-3	TRDD1	TRAJ6-1	11	16	-1	18
1	1.7361111111111112E-4	TGTGTGGTTAAGGGGGCAGCAGTGCTTCCAAGATAATCTTTG	CVVKGAAVLPR*SL	TRAV12-1	TRDD1-1	TRAJ3-1	7	11	-1	16
1	1.7361111111111112E-4	TGTGCTGTGGGTGCGCAGGAACCTACAAATACATCTTTG	CAVGAQEPTNTSL	TRAV8-3	.	TRAJ40-1	-1	-1	-1	13
1	1.7361111111111112E-4	TGTGCTTATAGTACTGAGGTAGCAACTATAAACTGACATTTG	CAYSTEVATIN*HL	TRAV38-2	TRDD1	TRAJ53-1	10	12	-1	15
1	1.7361111111111112E-4	TGTGCTGTCAGCCTGTGGTGGAGCCAATAGTAAGCTGACATTTGG	CAVSLWWSQ**ADIW	TRAV41-1	TRDD1	TRAJ56-1	10	12	14	18
1	1.7361111111111112E-4	TGTGCTGTGGGCCGATAACTATGGTCAGAATTTTGTCTT	CAVGR*LWSEFCL	TRAV21-1	TRDD1	TRAJ26-1	-1	9	10	13
1	1.7361111111111112E-4	TGCATCGTCAGAGTCGATGGGGCTGGGAGTTACCAACTCACTTTC	CIVRVDGAGSYQLTF	TRAV26-1	TRDD1	TRAJ6	15	22	26	46
1	1.7361111111111112E-4	TGTGCTGTGGTCTCGGGGAAACTTGTATTT	CAVVSGKLVF	TRAV8-3	TRDD1-1	TRAJ8-1	9	14	-1	17
1	1.7361111111111112E-4	TGTGCTTTCGAATGCTGGCAACAACCGTAAGCTGATTTG	CAFECWQQP*ADL	TRAV16-1	TRDD2-1	TRAJ38-1	-1	6	8	10
1	1.7361111111111112E-4	TGCATCGTCAGAGTCGGGTTCAACCAGAAAGTTACCTTT	CIVRVGFNQKVTF	TRAV26-1	TRDD2-1	TRAJ13-1	15	18	20	22
1	1.7361111111111112E-4	TGTGCTCTGAGTGGAAACGGCTACATACCTACATTT	CALSGNGYIPTF	TRAV9-2	TRDD3-1	TRAJ6-1	-1	13	16	19
1	1.7361111111111112E-4	TGTGCTGCCGATCTTATAACACCGACAAGCTCATCTTTG	CAADLITPTSSSL	TRAV41-1	TRDD1	TRAJ34-1	6	9	-1	11
1	1.7361111111111112E-4	TGTGCAGCCTTAAACAGAGATGACAAGATCATCTTT	CAALNRDDKIIF	TRAV29-1	TRDD1	TRAJ30-1	-1	8	-1	10
1	1.7361111111111112E-4	TGTGCAGCAAGCGGGAGTGGAGGTAGCAACTATAAACTGACATTT	CAASGSGGSNYKLTF	TRAV29-1	TRDD1-1	TRAJ53-1	-1	13	-1	15
1	1.7361111111111112E-4	TGTGCTGTGGAGCAGGGAGCCCAGAAGCTGGTATTT	CAVEQGAQKLVF	TRAV36-1	.	TRAJ54-1	-1	-1	-1	12
1	1.7361111111111112E-4	TGTGCTGTTACAGGCTTTCAGAAACTTGTATTT	CAVTGFQKLVF	TRAV21-1	.	TRAJ8-1	-1	-1	7	9
1	1.7361111111111112E-4	TGTGCAGAGAATGGCCCAATGACATGCGCTTTG	CAENGPMTCAL	TRAV13-2	TRDD1	TRAJ43-1	-1	12	13	16
1	1.7361111111111112E-4	TGTGCAGCAAGGGTGGAACGTGGCTGGGAGTTACCAACTCACTTTCGG	CAARVERGWELPTHFR	TRAV29-1	TRDD1	TRAJ6	10	23	27	47
1	1.7361111111111112E-4	TGTGCAGGAACCTTAAGGGCTGGCAACAACCGTAAGCTGATTTGG	CAGTLRAGNNRKLIW	TRAV27-1	TRDD2-1	TRAJ38-1	8	10	13	18
1	1.7361111111111112E-4	TGTGCTGCCGTACCTCAGGAACCTACAAATACATCTTTG	CAAVPQEPTNTSL	TRAV17-1	TRDD1	TRAJ40-1	5	8	-1	10
1	1.7361111111111112E-4	TGTGCCGTGAACATTATGGAATATGGAAACAAACTGGTCTTT	CAVNIMEYGNKLVF	TRAV12-2	TRDD1	TRAJ47-1	12	14	-1	16
1	1.7361111111111112E-4	TGTGCCTGTGACCCCTTGCCGGCGGGAGGGCCCTCCTCGAAAACAACCGATAAACTCATCTTT	CACDPLPAGGPSSKTTDKLIF	TRDV2-1	TRDD1	TRDJ1-1	11	23	26	45
1	1.7361111111111112E-4	CCACTCATGGGGAGAGGCTTCAAAACTATCTTT	PLMGRGFKTIF	TRAV12-2	TRDD1-1	TRAJ9-1	-1	7	11	13
1	1.7361111111111112E-4	TGTGCTGTGCAGGCTTCAAAGCTGCAGGCAACAAGCTAACTTTTG	CAVQASKLQATS*LL	TRAV20-1	TRDD1	TRAJ17-1	-1	13	-1	15
1	1.7361111111111112E-4	TGTGCCGGATTAATGCTGGTGGTACTAGCTATGGAAAGCTGACATTTG	CAGLMLVVLAMES*HL	TRAV39-1	TRDD1-1	TRAJ52-1	-1	7	-1	10
1	1.7361111111111112E-4	TGTGTTGTGATCCCTAGGGTTCTGCAAGGCAACTGACCTTTG	CVVIPRVLQGN*PL	TRAV8-2	TRDD2-1	TRAJ22-1	9	12	15	17
1	1.7361111111111112E-4	TGTGCAGGAGAAGTAGGAACGGGCAGGAGAGCACTTACTTTT	CAGEVGTGRRALTF	TRAV27-1	TRDD1	TRAJ5-1	9	15	-1	18
1	1.7361111111111112E-4	TGTGCTGTGGTGGATAGCAACTATCAGTTAATCTGG	CAVVDSNYQLIW	TRAV1-2	.	TRAJ33-1	-1	-1	8	10
1	1.7361111111111112E-4	TGTGCTCTGAGGAAGGGCAGTGGCTCTAGGTTGACCTTT	CALRKGSGSRLTF	TRAV19-1	TRDD1	TRAJ58-1	10	14	-1	17
1	1.7361111111111112E-4	TGTGCTCTGAGTGGG	CALSG	TRAV19-1	.	TRAJ3	-1	-1	-1	13
1	1.7361111111111112E-4	TGTGCTCTAAGAAATTATGGAGGAAGCCAAGGAAATCTCATCTTT	CALRNYGGSQGNLIF	TRAV16-1	.	TRAJ42-1	-1	-1	10	12
1	1.7361111111111112E-4	TGTGCTGTGAGGGTGCGGGCTCTGGGGCTGGGAGTTACCAACTCACTTTCG	CAVRVRALGLGVTNSLS	TRAV3-1	TRDD1-1	TRAJ6	10	21	26	51
1	1.7361111111111112E-4	TGTGCTCTGAGTGAGGCGGACCAATAACAATGACATGCGCTTTGG	CALSEADQ*Q*HALW	TRAV19-1	TRDD1-1	TRAJ43-1	-1	17	19	21
1	1.7361111111111112E-4	TGTGCAGGAGAGGTAGCAACTATAAACTGACATTTG	CAGEVATIN*HL	TRAV27-1	.	TRAJ53-1	-1	-1	-1	9
1	1.7361111111111112E-4	TGTGCTGTGGTCAGTACTATGGGAACAACAGACTCGCTTTTG	CAVVSTMGTTDSLL	TRAV22-1	TRDD1-1	TRAJ6	9	19	22	42
1	1.7361111111111112E-4	TGTGCTCTAAGTACTACAAGCTCAGCTTTG	CALSTTSSAL	TRAV16-1	.	TRAJ20-1	-1	-1	-1	12
1	1.7361111111111112E-4	TGTGCCTTTAGAGGGAGTGGAGGTAGCAACTATAAACTGACATTT	CAFRGSGGSNYKLTF	TRDV3-1	TRDD1-1	TRAJ53-1	10	12	-1	15
1	1.7361111111111112E-4	TGTGCAGCAAGAGGGCTCTGGGGCTGGGAGTTACCAACTCACTTT	CAARGLWGWELPTHF	TRAV29-1	TRDD1-1	TRAJ58-1	10	17	22	41
1	1.7361111111111112E-4	TGTGCAGGCGATCGAAGAGTTACCAACTCACTTTCG	CAGDRRVTNSLS	TRAV25-1	TRDD2-1	TRAJ6	7	20	24	36
1	1.7361111111111112E-4	TGTGCAGCCAGGCCCGGGGGCAGGAGAGCACTTACTTTT	CAARPGGRRALTF	TRAV13-1	TRDD1	TRAJ5-1	7	10	11	17
1	1.7361111111111112E-4	TGTGCAATGAGCAAGAATTCAGGAAACACACCTCTTGTCTTT	CAMSKNSGNTPLVF	TRAV12-3	TRDD3-1	TRAJ29-1	-1	12	-1	14
1	1.7361111111111112E-4	TGTGCTTATAGGAGCGCAAGGTCAGGGAGCCCAGAAGCTGGTATT	CAYRSARSGSPEAGI	TRAV38-2	TRDD1	TRAJ54-1	15	19	-1	21
1	1.7361111111111112E-4	TGTGCCGTTTCTGGAGGAAGCTACATACCTACATTT	CAVSGGSYIPTF	TRAV12-2	.	TRAJ6-1	-1	-1	7	9
1	1.7361111111111112E-4	TGTGCAGAGAATCCACGGGCAGGAGAGCACTTACTTTTG	CAENPRAGEHLLL	TRAV13-2	.	TRAJ5-1	-1	-1	11	13
1	1.7361111111111112E-4	TGTGTGCCTATACTTCAGGAAACACACCTCTTGTCTTTG	CVPILQETHLLSL	TRAV10-1	TRDD2-1	TRAJ29-1	-1	6	9	11
1	1.7361111111111112E-4	TGTGCTCTGAGTGATGGGAGTCAGGGAGCCCAGAAGCTGGTATTT	CALSDGSQGAQKLVF	TRAV9-2	TRDD1-1	TRAJ54-1	-1	14	-1	18
1	1.7361111111111112E-4	TGTGCTGTGCAGGAACTCGGATTAAAGCTGCAGGCAACAAGCTAACTTTTG	CAVQELGLKLQATS*LL	TRAV20-1	TRDD1-1	TRAJ17-1	12	14	16	19
1	1.7361111111111112E-4	TGTGCAGAGAACCCCGGAGGAGGAAACAAACTCACCTTT	CAENPGGGNKLTF	TRAV13-2	TRDD2-1	TRAJ10-1	-1	11	-1	13
1	1.7361111111111112E-4	TGTGCCGGGGGGGATTCAGGATACAGCACCCTCACCTTT	CAGGDSGYSTLTF	TRAV8-3	TRDD1-1	TRAJ11-1	4	6	-1	11
1	1.7361111111111112E-4	TGTGCCGTGGACATGAAATGCTGGTGGTACTAGCTATGGAAAGCTGACATT	CAVDMKCWWY*LWKADI	TRAV39-1	TRDD1	TRAJ52-1	-1	13	14	16
1	1.7361111111111112E-4	TGTGCTGTGGGTGCTAGAATGGGCTCTGGCAACACAGGCAAACTAATCTTT	CAVGARMGSGNTGKLIF	TRAV8-3	TRDD3-1	TRAJ37-1	13	16	18	21
1	1.7361111111111112E-4	TGTCTTCTGTAGTAGTAATCCTTCCCTTACTGTACTGGGGTCCGTACACCGATAAACTCATCTTTG	CLL***SFPYCTGVRTPINSSL	TRAV40-1	TRDD1-1	TRDJ1-1	8	33	39	45
1	1.7361111111111112E-4	TGTGCTTATAGGAGCGCGATGTTCCAACAGGCAGGAACTGCTCTGATCTTT	CAYRSAMFQQAGTALIF	TRAV38-2	TRDD2-1	TRAJ15-1	15	21	-1	25
1	1.7361111111111112E-4	TGTGCAGAGAATATAAGGGGAGGAGGAAACAAACTCACCTTT	CAENIRGGGNKLTF	TRAV13-2	TRDD1	TRAJ10-1	-1	13	-1	15
1	1.7361111111111112E-4	TGTGCTGTGGAGCGTGGCATCAGGAGGAAGCTACATACCTACATT	CAVERGIRRKLHTYI	TRAV22-1	TRDD1	TRAJ6-1	12	14	-1	16
1	1.7361111111111112E-4	TGTGCCCTCGGACAATGACATGCGCTT	CALGQ*HAL	TRAV24-1	TRDD1	TRAJ43-1	-1	6	7	11
1	1.7361111111111112E-4	TGTGCTGCGCCGAATAGTGGAGGTAGCAACTATAAACTGACATTT	CAAPNSGGSNYKLTF	TRAV21-1	TRDD1	TRAJ53-1	-1	7	8	11
1	1.7361111111111112E-4	TGTGCAGGAGAGAATAACAATGCCAGACTCATGTTT	CAGENNNARLMF	TRAV27-1	.	TRAJ31-1	-1	-1	9	11
[truncated: 2,275 more rows]

## Sheet: 1070
count	freq	cdr3nt	cdr3aa	v	d	j	VEnd	DStart	DEnd	JStart
165	0.008003104234369694	TGTGCTCTTGGGGAACTAGTAACAACACCGGTAACCAGTTCTATTTTG	CALGELVTTPVTSSIL	TRDV1-1	TRDD3-1	TRAJ49-1	-1	17	19	23
136	0.0065964980356016875	TGTGCTGTGCAGGCGACGGAACTATGGTCAGAATTTTGTCTTTGG	CAVQATELWSEFCLW	TRAV20-1	TRDD1-1	TRAJ26-1	12	15	17	19
128	0.006208468739389824	TGTGCACCCCGATCAGGAGGAAGCTACATACCTACATTT	CAPRSGGSYIPTF	TRAV13-1	TRDD1	TRAJ6-1	5	9	-1	11
122	0.005917446767230926	TGTGCTGTGAGAGACATGGAAGGACTCTGGGGCTGGGAGTTACCAACTCACTTTCGG	CAVRDMEGLWGWELPTHFR	TRAV3-1	TRDD1	TRAJ28-1	-1	16	18	23
102	0.004947373526701266	TGTGCTCTATAGGGACGGAAGGCTCAACCCTGGGGAGGCTATACTTTG	CAL*GRKAQPWGGYTL	TRAV6-1	TRDD1-1	TRAJ18-1	8	11	14	19
95	0.004607847892515885	TGTGCTGTGCTACGGTCTAGCAACACAGGCAAACTAATCTTT	CAVLRSSNTGKLIF	TRAV20-1	TRDD1-1	TRAJ37-1	-1	10	13	15
87	0.004219818596304021	TGTGCAGAGAGTCCCTCTGGGGCTGGGAGTTACCAACTCACTTTC	CAESPSGAGSYQLTF	TRAV5-1	TRDD2-1	TRAJ28-1	-1	12	-1	14
81	0.003928796624145123	TGTGCAATGGGATGAACAGAGATGACAAGATCATCTTTG	CAMG*TEMTRSSL	TRAV12-3	TRDD1-1	TRAJ30-1	-1	9	-1	12
69	0.003346752679827327	TGTGCTGTGAGTGACGGCGGATCTGAAAAGCTGGTCTTT	CAVSDGGSEKLVF	TRAV8-4	.	TRAJ57-1	-1	-1	-1	13
69	0.003346752679827327	TGTGCTCTGAGTGAGGCGAGGGAAACCAGTGGCTCTAGGTTGACCTTT	CALSEARETSGSRLTF	TRAV19-1	TRDD1	TRAJ58-1	16	19	-1	21
66	0.003201241693747878	TGTGCTGTGGTTCCAACCTCAGGAACCTACAAATACATCTTT	CAVVPTSGTYKYIF	TRAV8-3	TRDD2-1	TRAJ40-1	-1	10	-1	13
66	0.003201241693747878	TGTGCTGTCAGAGGGCAGTTCTATTTT	CAVRGQFYF	TRAV41-1	TRDD1-1	TRAJ49-1	-1	12	-1	15
57	0.002764708735509531	CTGGTTCTGCAAGGCAACTGACCTTTG	LVLQGN*PL	TRAV8-3	TRDD2-1	TRAJ22-1	-1	-1	-1	-1
52	0.002522190425377116	TGTGCTCTGACCTTTGGTAGGAGGAAGCTACATACCTACATTTGG	CALTFGRRKLHTYIW	TRAV9-2	TRDD2-1	TRAJ6-1	-1	10	13	18
51	0.002473686763350633	TGTGCCTTTAGGGTAGCCGACAAGCTCATCTTT	CAFRVADKLIF	TRAV24-1	TRDD1	TRAJ34-1	-1	10	12	16
50	0.00242518310132415	TGTGCAATGAGCAGGGGGAACACCGACAAGCTCATCTTT	CAMSRGNTDKLIF	TRAV12-3	TRDD1-1	TRAJ34-1	11	13	-1	18
49	0.002376679439297667	TGTGCTCTGCTTAACACCAATGCAGGCAAATCAACCTTT	CALLNTNAGKSTF	TRAV9-2	TRDD1	TRAJ27-1	-1	9	-1	11
49	0.002376679439297667	TGTGCCGTGGGCCCCGGATTTGGAAATGAGAAATTAACCTTT	CAVGPGFGNEKLTF	TRAV39-1	TRDD1-1	TRAJ48-1	9	15	-1	18
48	0.002328175777271184	TGTGCTCCCCTTGGAATGCAGGCAACATGCTCACCTTTG	CAPLGMQATCSPL	TRAV6-1	TRDD2-1	TRAJ39-1	6	8	11	14
42	0.002037153805112286	TGTGTTCTCTTTCCCGCCTCAGGAACCTACAAATACATCTTT	CVLFPASGTYKYIF	TRAV22-1	TRDD2-1	TRAJ40-1	3	10	13	16
41	0.001988650143085803	TGTGCCGTGATATAGGGGATTATGGAGGAAGCCAAGGAAATCTCATCTTTG	CAVI*GIMEEAKEISSL	TRAV12-2	TRDD3-1	TRAJ42-1	9	11	14	16
40	0.00194014648105932	TGTGTTGTGAGTTCTTCCATGGAATATGGAAACAAGCTGGTCTTT	CVVSSSMEYGNKLVF	TRAV8-2	TRDD2-1	TRAJ47-1	11	13	17	19
39	0.001891642819032837	TGTGGCACAGTGGTTACTGGAGGCTTCAAAACTATCTTT	CGTVVTGGFKTIF	TRAV30-1	TRDD1-1	TRAJ9-1	-1	10	12	14
39	0.001891642819032837	TGTGCAGCAAGCGCGCTCGAATAACAATGCCAGACTCATGTTTGG	CAASALE*QCQTHVW	TRAV29-1	TRDD1	TRAJ31-1	12	15	16	18
35	0.001697628170926905	TGTGCTCGTCGATAGGCTTTGGGAATGTGCTGCATTGCG	CARR*ALGMCCIA	TRAV16-1	TRDD2	TRAJ35-1	6	8	-1	10
35	0.001697628170926905	TGTGCTCTTGGGGGGCTCATGGATAGCAACTATCAGTTAATCTGG	CALGGLMDSNYQLIW	TRDV1-1	TRDD1	TRAJ33-1	12	15	16	19
32	0.001552117184847456	TGTGTTGTGAGTCTTTATACTGGAGGCTTCAAAACTATCTTT	CVVSLYTGGFKTIF	TRAV8-2	TRDD2-1	TRAJ9-1	-1	12	14	16
30	0.00145510986079449	TGTGCCGTGAGGGCCAAATTCCGGGTATGCACTCAACTT	CAVRAKFRVCTQL	TRAV8-1	TRDD1-1	TRAJ41-1	-1	10	12	14
29	0.001406606198768007	TGGGGCTTTGGAAATGAGAAATTAACCTTT	WGFGNEKLTF	TRAV29-1	TRDD1-1	TRAJ48-1	-1	0	-1	5
29	0.001406606198768007	TGTGCTCTGAGTGAGCTTGGCCTCAGGAACCTACAAATACATCTT	CALSELGLRNLQIHL	TRAV19-1	TRDD1	TRAJ40-1	14	17	-1	20
28	0.001358102536741524	TGTGCTGTGGGGAGCAGCTATAAATTGATCTTC	CAVGSSYKLIF	TRAV1-2	TRDD1-1	TRAJ12-1	-1	9	-1	12
28	0.001358102536741524	TGTGCAGAGCCTCTGTTCACCGGTAACCAGTTCTATTTT	CAEPLFTGNQFYF	TRAV13-2	TRDD1	TRAJ49-1	8	12	14	17
28	0.001358102536741524	TGTGCAGCACCCATTCTGGTTCTGCAAGGCAACTGACCTTTG	CAAPILVLQGN*PL	TRAV23-1	TRDD2-1	TRAJ22-1	8	10	-1	13
28	0.001358102536741524	TGTGCCTGTGACACCCGTACTGGGGGAGGGTACACCGATAAACTCATCTTT	CACDTRTGGGYTDKLIF	TRDV2-1	TRDD1-1	TRDJ1-1	14	18	26	31
26	0.001261095212688558	TGTGCTACGGACGGGGGTTACCAGAAAGTTACCTTT	CATDGGYQKVTF	TRAV17-1	.	TRAJ13-1	-1	-1	-1	12
26	0.001261095212688558	TGTGCTGTGGGAGGAAGCCAAGGAAATCTCATCTTT	CAVGGSQGNLIF	TRAV21-1	.	TRAJ42-1	-1	-1	-1	9
26	0.001261095212688558	TGTGCTCTCGACTAATGCTGGTGGTACTAGCTATGGAAAGCTGACATTTGG	CALD*CWWY*LWKADIW	TRAV9-2	TRDD1	TRAJ52-1	7	9	-1	11
26	0.001261095212688558	TGTGCTGTGAGTGACCTGAACACCGGTAACCAGTTCTATTTT	CAVSDLNTGNQFYF	TRAV8-4	TRDD2-1	TRAJ49-1	-1	14	-1	17
25	0.001212591550662075	TGTGCTCTAATCCAAAACCTCCTACGACAAGGTGATATT	CALIQNLLRQGDI	TRAV16-1	TRDD2-1	TRAJ50-1	-1	10	-1	13
24	0.001164087888635592	TGTGCTGTGAGAGATAGCAACTATCAGTTAATCTGG	CAVRDSNYQLIW	TRAV1-2	.	TRAJ33-1	-1	-1	-1	12
24	0.001164087888635592	TGTGCTGTGAGAGGCCCTACACGGGCAGGAGAGCACTTACTTTTG	CAVRGPTRAGEHLLL	TRAV3-1	TRDD2-1	TRAJ5-1	12	15	-1	18
21	0.001018576902556143	TGTGCAGGAGCCATGGAATATGGAAACAAACTGGTCTTT	CAGAMEYGNKLVF	TRAV27-1	TRDD2-1	TRAJ47-1	-1	10	-1	13
20	9.7007324052966E-4	TGTGCAGCACGCCCCTTTGGAAATGAGAAATTAACCTTT	CAARPFGNEKLTF	TRAV13-1	TRDD1	TRAJ48-1	-1	9	10	14
20	9.7007324052966E-4	TGTGCAGAGCCCCGGAACACCGGTAACCAGTTCTATTTT	CAEPRNTGNQFYF	TRAV13-2	TRDD1	TRAJ49-1	8	12	-1	14
19	9.21569578503177E-4	TGTGCAATGAGCGAAACCCGGCACTGCCAGTAAACTCACCTTTGG	CAMSETRHCQ*THLW	TRAV12-3	TRDD3-1	TRAJ44-1	-1	13	15	17
18	8.73065916476694E-4	TGTGCTGTGGTTGGGGATACTGACATGCGCTTT	CAVVGDTDMRF	TRAV8-3	TRDD1-1	TRAJ43-1	9	12	-1	18
18	8.73065916476694E-4	TGTGCTGTGTCTGGGGCTGGGAGTTACCAACTCACTTTC	CAVSGAGSYQLTF	TRAV21-1	.	TRAJ28-1	-1	-1	-1	9
17	8.245622544502109E-4	TGCCTCGTGGGTGCCGACGGGAGGAGGAAACAAACTCACCTTTGG	CLVGADGRRKQTHLW	TRAV4-1	TRDD1	TRAJ10-1	12	14	-1	16
17	8.245622544502109E-4	TGTGTTGTGAGTGCTGGTGGTACTAGCTATGGAAAGCTGACATTT	CVVSAGGTSYGKLTF	TRAV8-2	.	TRAJ52-1	-1	-1	-1	9
17	8.245622544502109E-4	TGTGCTGTGAGAGACATGGAAGGACTCTGGGGCTGGGAGTTACCAACTCACTTTCGG	CAVRDMEGLWGWELPTHFR	TRAV3-1	TRDD1-1	TRAJ6	15	26	31	56
16	7.76058592423728E-4	TGTGCTCTGAGTGATCAGGGTAGCAACTATCAGTTAATCTGG	CALSDQGSNYQLIW	TRAV9-2	TRDD2-1	TRAJ33-1	-1	14	15	17
16	7.76058592423728E-4	TGTGCTGTGAGAGTCCGCTCCTCATGGCTCTAGCAACACAGGCAAACTAATCTTTGG	CAVRVRSSWL*QHRQTNLW	TRAV3-1	TRDD2-1	TRAJ37-1	12	18	21	24
16	7.76058592423728E-4	TGTGCTCTTAACCCCTTCCTACGCTACTGGGGCAAATACACCGATAAACTCATCTTT	CALNPFLRYWGKYTDKLIF	TRDV1-1	TRDD2-1	TRDJ1-1	8	13	21	37
15	7.27554930397245E-4	TGCCTCGTGGGTGACATCGCTAACGACTACAAGCTCAGCTTT	CLVGDIANDYKLSF	TRAV4-1	TRDD1	TRAJ20-1	15	17	-1	19
15	7.27554930397245E-4	TGTGTGGTGAACATGGGCGGTAACCAGTTCTATTTT	CVVNMGGNQFYF	TRAV12-1	TRDD1-1	TRAJ49-1	-1	13	-1	17
15	7.27554930397245E-4	TGTGCAGAGAAAAGGAGGATAGCAGCTATAAATTGATCTTCG	CAEKRRIAAIN*SS	TRAV13-2	TRDD1-1	TRAJ12-1	10	13	-1	16
15	7.27554930397245E-4	TGTGCTCTTGGGGAACTAGGTCGAAATAACAATGACATGCGCTTT	CALGELGRNNNDMRF	TRDV1-1	TRDD1	TRAJ43-1	16	18	19	24
15	7.27554930397245E-4	TGTGCTGTGGTTCCTTTCTCTGGGGCTGGGAGTTACCAACTCACTTTC	CAVVPFSGAGSYQLTF	TRAV8-3	TRDD2-1	TRAJ28-1	-1	10	-1	15
15	7.27554930397245E-4	TGTGCAATGAGAGAGCGGGGTTCAGATGGCCAGAAGCTGCTCTTT	CAMRERGSDGQKLLF	TRAV14-1	TRDD1-1	TRAJ16-1	14	16	-1	20
15	7.27554930397245E-4	TGTGTGGTGACCCATATCGGGGGCAACACAGGCAAACTAATCTTT	CVVTHIGGNTGKLIF	TRAV12-1	TRDD1	TRAJ37-1	9	18	-1	21
15	7.27554930397245E-4	TGTGCTCTTGGGGAACTTACCTCCTACGCTCGGTCTGGCCTGTGGAAGCTCTCCACCGATAAACTCATCTTT	CALGELTSYARSGLWKLSTDKLIF	TRDV1-1	TRDD2-1	TRDJ1-1	16	21	26	53
14	6.79051268370762E-4	TGTGCTCTACCGGGTGACATGCGCTTT	CALPGDMRF	TRAV19-1	TRDD1	TRAJ43-1	7	11	-1	14
14	6.79051268370762E-4	TGTGCAATGAGTCGGTCAGGAGGAAGCTACATACCTACATTT	CAMSRSGGSYIPTF	TRAV14-1	TRDD1	TRAJ6-1	10	13	-1	15
13	6.30547606344279E-4	TGTGCAGAGAGTCCCTCTGGGGCTGGGAGTTACCAACTCACTTTC	CAESPSGAGSYQLTF	TRAV5-1	TRDD1-1	TRAJ6	11	16	21	46
13	6.30547606344279E-4	TGCATCCTGAGAGACGTACGAACACCGGTAACCAGTTCTATTTTG	CILRDVRTPVTSSIL	TRAV26-2	TRDD1	TRAJ49-1	14	16	-1	19
13	6.30547606344279E-4	TGTGCAGAGCCTCATTACACCGGTAACCAGTTCTATTTT	CAEPHYTGNQFYF	TRAV13-2	TRDD2-1	TRAJ49-1	-1	9	11	16
13	6.30547606344279E-4	TGTGCAGCAATTACGACCCCGGGCAACAACCGTAAGCTGATTTGG	CAAITTPGNNRKLIW	TRAV13-1	TRDD1-1	TRAJ38-1	9	11	14	19
13	6.30547606344279E-4	TGTGCAATGAGCGAGGGGAACACCGACAAGCTCATCTTT	CAMSEGNTDKLIF	TRAV12-3	TRDD1-1	TRAJ34-1	12	14	-1	18
12	5.82043944317796E-4	TGTGCTGGGGAGGGTACTGGAGGCTTCAAAACTATCTTT	CAGEGTGGFKTIF	TRAV1-2	TRDD1-1	TRAJ9-1	-1	7	10	14
12	5.82043944317796E-4	TGTGCTGGGGGGCTCATGGGAGGAGGTGCTGACGGACTCACCTTT	CAGGLMGGGADGLTF	TRAV35-1	TRDD1-1	TRAJ45-1	-1	9	11	18
12	5.82043944317796E-4	TGTGCTGTGCAGGCGCTAGGCTTTGGAAATGAGAAATTAACCTTT	CAVQALGFGNEKLTF	TRAV20-1	TRDD2	TRAJ48-1	12	15	17	20
12	5.82043944317796E-4	TGTGTGGTGAAAGGTGGTCAGAATTTTGTCTTT	CVVKGGQNFVF	TRAV12-1	TRDD1	TRAJ26-1	10	12	-1	14
11	5.33540282291313E-4	TGTGCTCTAGACGACGTACAGCAGTGCTTCCAAGATAATCTTTGG	CALDDVQQCFQDNLW	TRAV6-1	TRDD1	TRAJ3-1	11	13	-1	15
11	5.33540282291313E-4	TGTGCTCTGAGTGAGGGGCAGGGCGGATCTGAAAAGCTGGTCTTT	CALSEGQGGSEKLVF	TRAV19-1	TRDD1-1	TRAJ57-1	-1	16	-1	18
11	5.33540282291313E-4	TGTGCTGTGAGAGACATGGAAGGACTCTGGGGCTGGGAGTTACCAACTCACTTT	CAVRDMEGLWGWELPTHF	TRAV3-1	TRDD1-1	TRAJ58-1	15	26	31	50
11	5.33540282291313E-4	TGTGCAGAACCTCTGTCACCGGTAACCAGTTCTATTTTG	CAEPLSPVTSSIL	TRAV13-2	TRDD1	TRAJ49-1	7	12	14	16
11	5.33540282291313E-4	TGTGCGGACAGGAGGAACCTACAAATACATCTT	CADRRNLQIHL	TRAV25-1	TRDD1-1	TRAJ40-1	-1	5	7	12
11	5.33540282291313E-4	TGTGCTGGCCCAGGATTACCAGAAAGTTACCTT	CAGPGLPESYL	TRAV21-1	TRDD2-1	TRAJ13-1	6	9	-1	12
11	5.33540282291313E-4	TGTGCAGAGTTTAACCAGGCAGGAACTGCTCTGATCTTT	CAEFNQAGTALIF	TRAV5-1	TRDD2-1	TRAJ15-1	-1	9	10	12
11	5.33540282291313E-4	TGTGCCTTTTGGTGGGCCCATACTGGGGGAGGCACCGATAAACTCATCTTT	CAFWWAHTGGGTDKLIF	TRDV3-1	TRDD1-1	TRDJ1-1	8	21	29	32
10	4.8503662026483E-4	TGTGCTGCACTGGATAGCAACTATCAGTTAATCTGG	CAALDSNYQLIW	TRAV1-2	TRDD1	TRAJ33-1	6	8	-1	10
10	4.8503662026483E-4	TGTGCTGTAGTTCTCAGGAACCTACAAATACATCTTTGG	CAVVLRNLQIHLW	TRAV21-1	TRDD3-1	TRAJ40-1	-1	8	10	12
10	4.8503662026483E-4	TGTGCCTTTATTAGGATAGCAACTATCAGTTAATCTGGG	CAFIRIATIS*SG	TRAV24-1	TRDD1	TRAJ33-1	9	11	-1	13
10	4.8503662026483E-4	TGTGCTCTTGGAATCACGCTACCGGCCAGTACTGGGGGATACTCTGCCGATAAACTCATCTTT	CALGITLPASTGGYSADKLIF	TRDV1-1	TRDD1-1	TRDJ1-1	10	30	41	46
10	4.8503662026483E-4	TGTGCCTGTGACAGACTGGGGGACTTCGACTCCGATAAACTCATCTTT	CACDRLGDFDSDKLIF	TRDV2-1	TRDD1-1	TRDJ1-1	12	14	22	28
9	4.36532958238347E-4	TGTGCCGTGAATAAACATGATTTATAACCAGGGAGGAAAGCTTATCTTCGG	CAVNKHDL*PGRKAYLR	TRAV8-1	TRDD3-1	TRAJ23-1	-1	12	14	17
9	4.36532958238347E-4	TGCGCTGTGCATCGCACGGTTTTCAGATGGCCAGAAGCTGCTCTT	CAVHRTVFRWPEAAL	TRAV1-1	TRDD1	TRAJ16-1	8	15	-1	17
9	4.36532958238347E-4	TGTGCTCTGAGTGAGAACTCAGGGCGGATCTGAAAAGCTGGTCTT	CALSENSGRI*KAGL	TRAV19-1	.	TRAJ57-1	-1	-1	-1	15
9	4.36532958238347E-4	TGTGCTGGGCTTCTGTGGGCAGGCAACATGCTCACCTTT	CAGLLWAGNMLTF	TRAV35-1	TRDD1	TRAJ39-1	9	12	14	18
9	4.36532958238347E-4	TGTGCCTTGAGATACACCGACAAGCTCATCTTT	CALRYTDKLIF	TRAV24-1	TRDD1-1	TRAJ34-1	7	10	-1	13
9	4.36532958238347E-4	TGTGCAGCGCCGCGATCAGGAGGAAGCTACATACCTACATTT	CAAPRSGGSYIPTF	TRAV13-1	TRDD1	TRAJ6-1	7	10	11	14
8	3.88029296211864E-4	TGTGCTGCATATAACAATGCCAGACTCATGTTT	CAAYNNARLMF	TRAV1-2	TRDD1	TRAJ31-1	6	8	-1	10
8	3.88029296211864E-4	TGTGTGGTGAACACAGGGCACCAATGCAGGCAAATCAACCTTTGG	CVVNTGHQCRQINLW	TRAV12-1	TRDD1-1	TRAJ27-1	12	15	-1	18
8	3.88029296211864E-4	TGTGCAATGGAAACCTCCTACGACAAGGTGATATTT	CAMETSYDKVIF	TRAV14-1	.	TRAJ50-1	-1	-1	-1	7
8	3.88029296211864E-4	TGTGCCGTGGGCCCTCTGGGGCTGGGAGTTACCAACTCACTTTCG	CAVGPLGLGVTNSLS	TRAV39-1	TRDD2-1	TRAJ28-1	9	11	-1	13
8	3.88029296211864E-4	TGTGCTCTTGGGGAGTCTCAGGGCGGATCTGAAAAGCTGGTCTTT	CALGESQGGSEKLVF	TRDV1-1	TRDD3-1	TRAJ57-1	-1	14	-1	16
8	3.88029296211864E-4	TGCCTCGTGGGTGACGGGATAACTATGGTCAGAATTTTGTCTTTG	CLVGDGITMVRILSL	TRAV4-1	.	TRAJ26-1	-1	-1	-1	15
8	3.88029296211864E-4	TGTGCAGTACCTACCTATACCGGTAACCAGTTCTATTTT	CAVPTYTGNQFYF	TRAV13-2	TRDD2-1	TRAJ49-1	6	9	14	16
8	3.88029296211864E-4	TGTGCTCTGAGTGAGGCAGTTTCAGATGGCCAGAAGCTGCTCTTT	CALSEAVSDGQKLLF	TRAV19-1	TRDD3-1	TRAJ16-1	-1	17	-1	19
8	3.88029296211864E-4	TGTGCTGCTTCAACTGACAGCTGGGGGAAATTCCAGTTT	CAASTDSWGKFQF	TRAV20-1	TRDD2-1	TRAJ24-1	-1	7	-1	10
8	3.88029296211864E-4	TGTGCTGGCCATAATGCAGGCAACATGCTCACCTTT	CAGHNAGNMLTF	TRAV35-1	TRDD2-1	TRAJ39-1	-1	8	-1	10
8	3.88029296211864E-4	TGTGCTGTGGAGGAAAACCTCCTACGACAAGGTGATATT	CAVEENLLRQGDI	TRAV20-1	TRDD1	TRAJ50-1	-1	9	10	12
8	3.88029296211864E-4	TGCCCCCCCTTCGGGCAACATGCTCACCTTTGG	CPPFGQHAHLW	TRAV8	TRDD2-1	TRAJ39-1	1	7	-1	11
8	3.88029296211864E-4	TGTGCAGCAATCCCCTTTGGAAATGAGAAATTAACCTTT	CAAIPFGNEKLTF	TRAV13-1	TRDD2-1	TRAJ48-1	-1	10	12	14
8	3.88029296211864E-4	TGTGCTCTTGGGGAACTAAGGTGGGGGTACTGGGGGCTTAGAAGGCCCGATAAACTCATCTTT	CALGELRWGYWGLRRPDKLIF	TRDV1-1	TRDD1-1	TRDJ1-1	16	28	35	46
8	3.88029296211864E-4	TGTGCAGGAGCCCCCGCTAACGACTACAAGCTCAGCTTT	CAGAPANDYKLSF	TRAV27-1	TRDD1	TRAJ20-1	9	14	-1	16
8	3.88029296211864E-4	TGTGCTGTGACCGGAGGTGGGGGATAACTATGGTCAGAATTTTGTCTTTGG	CAVTGGGG*LWSEFCLW	TRAV8-6	TRDD1-1	TRAJ26-1	9	17	-1	20
7	3.39525634185381E-4	TGTGCCGTGTCCCCCCCTACTGGAGGCTTCAAAACTATCTTT	CAVSPPTGGFKTIF	TRAV8-1	TRDD2-1	TRAJ9-1	-1	9	11	17
7	3.39525634185381E-4	TGTGCTGTTTTGGATAGCAACTATCAGTTAATCTGG	CAVLDSNYQLIW	TRAV1-2	TRDD2-1	TRAJ33-1	-1	8	-1	10
7	3.39525634185381E-4	TGCATCGTCAGAGGCCCGATTTACCTTATCAAACTGGGGCAAACAACCTCTTCTTTG	CIVRGPIYLIKLGQTTSSL	TRAV26-1	TRDD2-1	TRAJ36-1	12	23	26	28
7	3.39525634185381E-4	TGTGCTTATAGCCGTCCTCAGGGCGGATCTGAAAAGCTGGTCTTT	CAYSRPQGGSEKLVF	TRAV38-2	TRDD1	TRAJ57-1	10	12	13	16
7	3.39525634185381E-4	TGTGCTGTAGGCTTTGGGAATGTGCTGCATTGC	CAVGFGNVLHC	TRAV21-1	.	TRAJ35-1	-1	-1	-1	7
7	3.39525634185381E-4	TGTGCTGTGATGGATAGCAACTATCAGTTAATCTGG	CAVMDSNYQLIW	TRAV1-2	.	TRAJ33-1	-1	-1	-1	10
7	3.39525634185381E-4	TGTGCAATGAGAGAGGTATACTCTGGGGCTGGGAGTTACCAACTCACTTTC	CAMREVYSGAGSYQLTF	TRAV14-1	.	TRAJ28-1	-1	-1	15	17
7	3.39525634185381E-4	TGTGCAGAGAGTCCCTCTGGGGCTGGGAGTTACCAACTCACTTTC	CAESPSGAGSYQLTF	TRAV5-1	TRDD1-1	TRAJ58-1	11	16	21	40
7	3.39525634185381E-4	TGCATCCTGAGAGACGTCTGGCAACAACCGTAAGCTGATTTGGGG	CILRDVWQQP*ADLG	TRAV26-2	TRDD3-1	TRAJ38-1	-1	15	-1	17
7	3.39525634185381E-4	TGTGCTCTGAGCGCCCGGGACGGTCAGAATTTTGTCTTT	CALSARDGQNFVF	TRAV9-2	TRDD1-1	TRAJ26-1	10	16	-1	19
7	3.39525634185381E-4	TGTGCTCCCGGTGACAGCTGGGGGAAATTGCAGTTT	CAPGDSWGKLQF	TRAV16-1	TRDD1-1	TRAJ24-1	6	17	24	31
7	3.39525634185381E-4	TGTACCGGATCCCTGGGCCAAGGAAATCTCATCTTT	CTGSLGQGNLIF	TRAV12-2	TRDD1-1	TRAJ42-1	6	12	-1	16
7	3.39525634185381E-4	TGTGCAATGAATTCTGGGGGTTACCAGAAAGTTACCTTT	CAMNSGGYQKVTF	TRAV12-3	.	TRAJ13-1	-1	-1	-1	7
7	3.39525634185381E-4	TGTGCTGTGGCGGACAGCTATGGTCAGAATTTTGTCTTT	CAVADSYGQNFVF	TRAV22-1	TRDD1-1	TRAJ26-1	9	11	13	15
7	3.39525634185381E-4	TGTGCTGTGAGAGACATCGGGCCCGATAGCAGCTATAAATTGATCTTC	CAVRDIGPDSSYKLIF	TRAV3-1	TRDD1-1	TRAJ12-1	15	18	20	24
7	3.39525634185381E-4	TGTGCTGTTATTAACTTTGGAAATGAGAAATTAACCTTT	CAVINFGNEKLTF	TRAV8-6	TRDD1	TRAJ48-1	7	9	-1	11
7	3.39525634185381E-4	TGTGTTGGGAGGGGGATAGCAGCTATAAATTGATCTTCG	CVGRGIAAIN*SS	TRAV8-2	TRDD1-1	TRAJ12-1	-1	11	-1	13
7	3.39525634185381E-4	TGTGCTGTAACAGCATACTCTGGGGCTGGGAGTTACCAACTCACTTTC	CAVTAYSGAGSYQLTF	TRAV22-1	TRDD1	TRAJ28-1	7	9	10	13
7	3.39525634185381E-4	TGTGTCCGTACCTAAACGACTACAAGCTCAGCTTTG	CVRT*TTTSSAL	TRAV19-1	TRDD2-1	TRAJ20-1	3	10	-1	14
7	3.39525634185381E-4	TGTGTGGTGAACGGTAGTGATTTTGGGAGGTGCTGACGGACTCACCTTTGG	CVVNGSDFGRC*RTHLW	TRAV12-1	TRDD3-1	TRAJ45-1	11	14	17	25
7	3.39525634185381E-4	TGTGTGGTTAACGACTACAAGCTCAGCTTT	CVVNDYKLSF	TRAV12-1	.	TRAJ20-1	-1	-1	-1	8
7	3.39525634185381E-4	TGTGCTCTTGGGGAACTAGGGTTAGCCTCTGGGGCTGGGAGTTACCAACTCACTTTC	CALGELGLASGAGSYQLTF	TRDV1-1	TRDD1	TRAJ28-1	16	18	20	26
7	3.39525634185381E-4	TGTGCCGTCCCCTTTTACCAGAAAGTTACCTTT	CAVPFYQKVTF	TRAV12-2	TRDD2-1	TRAJ13-1	7	10	-1	14
7	3.39525634185381E-4	TGTGCATCCGGCCGACCTTATGGAGGAAGCCAAGGAAATCTCATCTTT	CASGRPYGGSQGNLIF	TRAV13-1	TRDD2-1	TRAJ42-1	-1	6	8	17
7	3.39525634185381E-4	TGTGCTCTGCTTAACACCAATGCAGGCAAATCAACCTTT	CALLNTNAGKSTF	TRAV9-2	TRDD2	TRAJ7	8	34	37	40
7	3.39525634185381E-4	TGTGCTACTCACAAGGGGATGGCCAGAAGCTGCTCTTTG	CATHKGMARSCSL	TRAV25-1	TRDD1	TRAJ16-1	4	6	8	17
7	3.39525634185381E-4	TGTGCTGTGAGTGGGGGCGACTACAAGCTCAGCTTT	CAVSGGDYKLSF	TRAV8-6	TRDD1-1	TRAJ20-1	-1	13	-1	17
7	3.39525634185381E-4	TGTGCCCCATCCCTGGGGGATACGTACACCGATAAACTCATCTTT	CAPSLGDTYTDKLIF	TRDV3-1	TRDD1-1	TRDJ1-1	5	12	23	25
7	3.39525634185381E-4	TGTGCCTTTAGCAGCTTCCTACGTCCCTACTGGGGGTATAACTCCTGGGACACCCGACAGATGTTTTTC	CAFSSFLRPYWGYNSWDTRQMFF	TRDV3-1	TRDD1	TRDJ3-1	10	28	35	41
7	3.39525634185381E-4	TGTGCCTGTGACAAAGTTCGTACTGGGGGCCCGGAAGCCTACACCGATAAACTCATCTTT	CACDKVRTGGPEAYTDKLIF	TRDV2-1	TRDD1-1	TRDJ1-1	12	21	28	40
7	3.39525634185381E-4	TGTGCAGCAAGCGTTAAACGACTACAAGCTCAGCTTTGG	CAASVKRLQAQLW	TRAV29-1	TRDD1	TRAJ20-1	12	14	-1	16
7	3.39525634185381E-4	TGTGCTGGGCCTGACTATGGTCAGAATTTTGTCTTT	CAGPDYGQNFVF	TRAV35-1	.	TRAJ26-1	-1	-1	9	11
7	3.39525634185381E-4	TGTGCTCTTGGGGAACTTCCTGACGATTACTGGGGGGAAGGAATCGATAAACTCATCTTT	CALGELPDDYWGEGIDKLIF	TRDV1-1	TRDD1-1	TRDJ1-1	16	28	35	42
7	3.39525634185381E-4	TGTGCCTTTAACCTCTGTCTCCGTCCCTAGAACCTTTGACAGCACAACTCTTCTTTG	CAFNLCLRP*NL*QHNSSL	TRDV3-1	TRDD2-1	TRDJ2-1	9	25	28	33
6	2.91021972158898E-4	TGTGCTGTGGAGGCATCATAACACCGACAAGCTCATCTT	CAVEAS*HRQAHL	TRAV2-1	TRDD2-1	TRAJ34-1	-1	13	-1	15
6	2.91021972158898E-4	TGTGCTGTGATAAATATGGATAGCAACTATCAGTTAATCTGG	CAVINMDSNYQLIW	TRAV1-2	TRDD3-1	TRAJ33-1	9	11	-1	16
6	2.91021972158898E-4	TGTGCTGTCATGGATAGCAACTATCAGTTAATCTGG	CAVMDSNYQLIW	TRAV1-2	TRDD2-1	TRAJ33-1	-1	8	-1	10
6	2.91021972158898E-4	TGTGCAGAGAATATTCATCTCCTTTATAACCAGGGAGGAAAGCTTATCTTC	CAENIHLLYNQGGKLIF	TRAV13-2	TRDD2-1	TRAJ23-1	-1	13	15	22
6	2.91021972158898E-4	TGTGCCGTGGATCAGGGCTGGGAGTTACCAACTCACTTT	CAVDQGWELPTHF	TRAV8-1	TRDD1-1	TRAJ28-1	-1	9	11	14
6	2.91021972158898E-4	TGTGCAGCAAGAGGATTTATAACCAGGGAGGAAAGCTTATCTTCG	CAARGFITREESLSS	TRAV13-1	TRDD3-1	TRAJ23-1	-1	11	-1	13
6	2.91021972158898E-4	TGTGCTGTCTATGGTCAGAATTTTGTCTTT	CAVYGQNFVF	TRAV1-2	.	TRAJ26-1	-1	-1	-1	8
6	2.91021972158898E-4	TGTGCAGATATACTCACGGGAGGAGGAAACAAACTCACCTTT	CADILTGGGNKLTF	TRAV13-2	.	TRAJ10-1	-1	-1	7	9
6	2.91021972158898E-4	TGTGCTACGGACGCAGGATACAGCACCCTCACCTTT	CATDAGYSTLTF	TRAV17-1	.	TRAJ11-1	-1	-1	-1	13
6	2.91021972158898E-4	TGTGCTGTGAGAGACAAGCGTAACACCGACAAGCTCATCTTT	CAVRDKRNTDKLIF	TRAV3-1	TRDD1	TRAJ34-1	15	18	-1	20
6	2.91021972158898E-4	TGTGTCGTAGGGGGCACAGGCAAACTAATCTTT	CVVGGTGKLIF	TRAV6-1	TRDD1-1	TRAJ37-1	3	9	-1	14
6	2.91021972158898E-4	TGTGCAGCAAGCGAAGGAGGAGGAAGCTACATACCTACATTT	CAASEGGGSYIPTF	TRAV23-1	TRDD3-1	TRAJ6-1	-1	12	14	17
6	2.91021972158898E-4	TGTGCCTTCCCCGCGGGATAGCAACTATCAGTTAATCTG	CAFPAG*QLSVNL	TRAV24-1	TRDD1	TRAJ33-1	7	11	12	15
6	2.91021972158898E-4	TGTGTTGTGACTCTCATCGGGGATCAGGAGGAAGCTACATACCTACATTTG	CVVTLIGDQEEATYLHL	TRAV8-2	TRDD1	TRAJ6-1	-1	10	11	20
6	2.91021972158898E-4	TGTGCTACAAAGATCCGGAATTTTGTCTTT	CATKIRNFVF	TRAV13-2	TRDD1	TRAJ26-1	4	11	13	15
6	2.91021972158898E-4	TGTGTGGTTTACAACTTCAACAAATTTTACTTT	CVVYNFNKFYF	TRAV12-1	.	TRAJ21-1	-1	-1	7	9
6	2.91021972158898E-4	TGTGCAATGAGTCTCGGAAATGAGAAATTAACCTTT	CAMSLGNEKLTF	TRAV12-3	TRDD2-1	TRAJ48-1	-1	11	-1	13
6	2.91021972158898E-4	TGTGCAGGCCCCTGGGATACCGGCACTGCCAGTAAACTCACCTTT	CAGPWDTGTASKLTF	TRAV25-1	TRDD1-1	TRAJ44-1	7	11	-1	16
6	2.91021972158898E-4	TGTGCTCTTGGGGAAGAATGACGGGGAGCCCAGAAGCTGGTATTT	CALGEE*RGAQKLVF	TRDV1-1	TRDD3-1	TRAJ54-1	-1	15	17	21
6	2.91021972158898E-4	TGTGTGGTTCGATCAGGAGGAAGCTACATACCTACATTT	CVVRSGGSYIPTF	TRAV12-1	TRDD1	TRAJ6-1	7	9	-1	11
6	2.91021972158898E-4	TGTGCTGGGTCTCATTCAATCTAGCAACTATCAGTTAATCTGGGG	CAGSHSI*QLSVNLG	TRAV35-1	TRDD2	TRAJ33-1	8	14	16	21
6	2.91021972158898E-4	TGTGCAATGAAGGTAGAAAATCTGGGGCTGGGAGTTACCAACTCACTTTCG	CAMKVENLGLGVTNSLS	TRAV12-3	TRDD3-1	TRAJ28-1	9	15	-1	18
6	2.91021972158898E-4	TGTGCTCTTGGGGAAGAAAAGCTGCAGGCAACAAGCTAACTTTTG	CALGEEKLQATS*LL	TRDV1-1	TRDD1	TRAJ17-1	-1	15	-1	17
6	2.91021972158898E-4	TGTGCTGGGCAGTACCGGTAACCAGTTCTATTT	CAGQYR*PVLF	TRAV35-1	.	TRAJ49-1	-1	-1	11	13
6	2.91021972158898E-4	TGTGCTGTGAACGGAGGAAGCTACATACCTACATTT	CAVNGGSYIPTF	TRAV8-6	TRDD1	TRAJ6-1	-1	10	-1	12
6	2.91021972158898E-4	TGTGCTCTTGGGGACCCCCCTTACTGGGGGATACGTCCCATCACCGATAAACTCATCTTT	CALGDPPYWGIRPITDKLIF	TRDV1-1	TRDD1-1	TRDJ1-1	13	22	34	41
6	2.91021972158898E-4	TGTGCAGAGAATAACAAGATACAGCACCCTCACCTTTGG	CAENNKIQHPHLW	TRAV13-2	.	TRAJ11-1	-1	-1	12	14
6	2.91021972158898E-4	TGTGCTCTTGGGGAACTTACTCCCTCGGTATGGGGGATTTACCGTCTTGTGTACACCGATAAACTCATCTTT	CALGELTPSVWGIYRLVYTDKLIF	TRDV1-1	TRDD1-1	TRDJ1-1	16	30	37	52
6	2.91021972158898E-4	TGTGCTGCCCCGGTCGAGGCAGTGGCTCTAGGTTGACCTTTG	CAAPVEAVALG*PL	TRAV41-1	TRDD1	TRAJ58-1	6	11	12	19
6	2.91021972158898E-4	TGTGCCGTGAACCTTCGGGACCAGGCAGGAACTGCTCTGATCTTT	CAVNLRDQAGTALIF	TRAV12-2	TRDD2-1	TRAJ15-1	-1	12	15	19
6	2.91021972158898E-4	TGTGCCGTTCTACCTCAGGAACCTACAAATACATCTTTG	CAVLPQEPTNTSL	TRAV12-2	.	TRAJ40-1	-1	-1	7	9
6	2.91021972158898E-4	TGTGCTGCAGGGGAGATCTTTCTGGGGCTGGGAGTTACCAACTCACTTTCG	CAAGEIFLGLGVTNSLS	TRAV8-3	TRDD1-1	TRAJ28-1	6	9	13	20
6	2.91021972158898E-4	TGTGCAGAGAATGCCGCTGGGGGGCAGGCAACATGCTCACCTTTG	CAENAAGGQATCSPL	TRAV13-2	TRDD1-1	TRAJ39-1	11	16	-1	23
6	2.91021972158898E-4	TGTGCTGTGAGAGACTACGACTCTGGGGCTGGGAGTTACCAACTCACTTTC	CAVRDYDSGAGSYQLTF	TRAV3-1	TRDD1-1	TRAJ28-1	-1	15	-1	19
6	2.91021972158898E-4	TGTGCAATGAGCGTTGTCTCAAGGGGCTGGGAGTTACCAACTCACTTTCGG	CAMSVVSRGWELPTHFR	TRAV12-3	TRDD1	TRAJ28-1	12	17	18	22
6	2.91021972158898E-4	TGTGCCTGTGACACCCTACTGGGGCAAAACACCGATAAACTCATCTTT	CACDTLLGQNTDKLIF	TRDV2-1	TRDD1-1	TRDJ1-1	14	17	23	28
6	2.91021972158898E-4	TGTGCTCTTGGGGAACTCGCATGAGGTACCGGGTTAATAGGAAACTGACATTTG	CALGELA*GTGLIGN*HL	TRDV1-1	TRDD1	TRAJ61-1	16	21	22	24
5	2.42518310132415E-4	TGTGCTCTAGACACCACTGGGGCTGGGAGTTACCAACTCACTTTC	CALDTTGAGSYQLTF	TRAV6-1	.	TRAJ28-1	-1	-1	12	14
5	2.42518310132415E-4	TGTGCCGTGAATGCCTATAACAATGACATGCGCTTT	CAVNAYNNDMRF	TRAV8-1	.	TRAJ43-1	-1	-1	-1	14
5	2.42518310132415E-4	TGTGCTGTGGGTGAAGAGCGAGGAAGCCAAGGAAATCTCATCTTT	CAVGEERGSQGNLIF	TRAV8-3	TRDD1	TRAJ42-1	12	15	16	19
5	2.42518310132415E-4	TGTGCAAGGCGTATTCAGGGAGCCCAGAAGCTGGTATTT	CARRIQGAQKLVF	TRAV14-1	TRDD1	TRAJ54-1	-1	7	8	12
5	2.42518310132415E-4	TGTGCAGCAACCCGGCATGGGGGAAGCCAAGGAAATCTCATCTTT	CAATRHGGSQGNLIF	TRAV23-1	TRDD1	TRAJ42-1	9	13	14	16
5	2.42518310132415E-4	TGTGCTACGGACGCGAGACAGCTGGGGGAAATTCCAGTT	CATDARQLGEIPV	TRAV17-1	TRDD1	TRAJ24-1	12	14	-1	16
5	2.42518310132415E-4	TGTGCTACGGTCCTACTCATCAGGAGGAAGCTACATACCTACATT	CATVLLIRRKLHTYI	TRAV17-1	TRDD2-1	TRAJ6-1	-1	10	15	17
5	2.42518310132415E-4	TGTGTTGTGAGATCATAGAATCGGGCGCCAGCTGGGGGAAATTCCAGTTTG	CVVRS*NRAPAGGNSSL	TRAV8-2	TRDD3-1	TRAJ24-1	10	14	17	28
5	2.42518310132415E-4	TGTGCTCTAACTCGACTTCTTATAACCAGGGAGGAAAGCTTATCTTCG	CALTRLLITREESLSS	TRAV16-1	TRDD2-1	TRAJ23-1	9	15	-1	19
5	2.42518310132415E-4	TGTGCCGTGACCCTCCCTAACGACTACAAGCTCAGCTTT	CAVTLPNDYKLSF	TRAV8-1	TRDD2-1	TRAJ20-1	9	11	13	16
5	2.42518310132415E-4	TGCATCCTGAGAGACGTTTCAGGAAGCCAAGGAAATCTCATCTTT	CILRDVSGSQGNLIF	TRAV26-2	TRDD2-1	TRAJ42-1	14	17	-1	20
5	2.42518310132415E-4	TGTGCAGCTCCCCGGGATGTCAAAATGCCAGACTCATGTTTG	CAAPRDVKMPDSCL	TRAV29-1	TRDD1-1	TRAJ31-1	7	13	17	21
5	2.42518310132415E-4	TGTGCTTATAGGAGTGGTACTCAGGGCGGATCTGAAAAGCTGGTCTTT	CAYRSGTQGGSEKLVF	TRAV38-2	TRDD1-1	TRAJ57-1	-1	14	16	18
5	2.42518310132415E-4	TGTGCAGCAAGCGGAGAAACCAGTGGCTCTAGGTTGACCTTT	CAASGETSGSRLTF	TRAV29-1	.	TRAJ58-1	-1	-1	12	14
5	2.42518310132415E-4	TGTGCAGCTGTTTCTATGGGAACAACAGACTCGCTTTTG	CAAVSMGTTDSLL	TRAV29-1	TRDD1	TRAJ7-1	-1	8	9	13
5	2.42518310132415E-4	TGCATCGTCAGAGTCGACTACAAGCTCAGCTTT	CIVRVDYKLSF	TRAV26-1	.	TRAJ20-1	-1	-1	-1	14
5	2.42518310132415E-4	TGTGCTGTGGCGAATTATGGAGGAAGCCAAGGAAATCTCATCTTT	CAVANYGGSQGNLIF	TRAV22-1	.	TRAJ42-1	-1	-1	9	11
5	2.42518310132415E-4	TGTGCTGTGAGAGACCCCCTAAGTTAACGGCAACAACCGTAAGCTGATTTG	CAVRDPLS*RQQP*ADL	TRAV3-1	TRDD2-1	TRAJ38-1	14	17	20	28
5	2.42518310132415E-4	TGTGCTCTAAGTTATACTGGAGGCTTCAAAACTATCTTT	CALSYTGGFKTIF	TRAV16-1	.	TRAJ9-1	-1	-1	11	13
5	2.42518310132415E-4	TGTGCTGTGAGACCTTACTACCTCAGGAACCTACAAATACATCTT	CAVRPYYLRNLQIHL	TRAV3-1	TRDD2-1	TRAJ40-1	-1	12	-1	16
5	2.42518310132415E-4	TGTGCTCTTCTCGACACGGGCAGGAGAGCACTTACTTTT	CALLDTGRRALTF	TRAV9-2	TRDD2-1	TRAJ5-1	-1	8	-1	10
5	2.42518310132415E-4	TGTGCAGCAGGGGATGATGAATTCTGGGGGTTACCAGAAAGTTACCTTTGG	CAAGDDEFWGLPESYLW	TRAV29-1	TRDD1-1	TRAJ13-1	-1	9	14	17
5	2.42518310132415E-4	TGTGCAGCAAGTAAATCCTTCAACAAATTTTACTTT	CAASKSFNKFYF	TRAV13-1	TRDD3-1	TRAJ21-1	-1	13	15	17
5	2.42518310132415E-4	TGTGCAGAGACCGGCTGGTGGTACTAGCTATGGAAAGCTGACATT	CAETGWWY*LWKADI	TRAV13-2	TRDD1	TRAJ52-1	9	11	-1	13
5	2.42518310132415E-4	TGTGCTGGGCAGCTCGGGTTATGGAGGAAGCCAAGGAAATCTCATCTTTGG	CAGQLGLWRKPRKSHLW	TRAV35-1	TRDD1-1	TRAJ42-1	11	15	-1	18
5	2.42518310132415E-4	TGTGCTGTGAAAACGGAGATCTCAGGAGGAGGTGCTGACGGACTCACCTTT	CAVKTEISGGGADGLTF	TRAV21-1	TRDD1	TRAJ45-1	9	14	16	21
5	2.42518310132415E-4	TGTGCAGTTCTTGAAGGGGCTGGGAGTTACCAACTCACTTTC	CAVLEGAGSYQLTF	TRAV23-1	TRDD2	TRAJ28-1	6	9	11	15
5	2.42518310132415E-4	TGTGCAGCAAGCGGAGTGGGGTCTGGGGCTGGGAGTTACCAACTCACTTTC	CAASGVGSGAGSYQLTF	TRAV29-1	TRDD1-1	TRAJ28-1	12	16	-1	21
5	2.42518310132415E-4	TGTCTCCCTCAGGGAGCCCAGAAGCTGGTATTT	CLPQGAQKLVF	TRAV41-1	TRDD2-1	TRAJ54-1	2	4	6	8
5	2.42518310132415E-4	TGTGCTTTCATGATACTTTATACTCTGGGGCTGGGAGTTACCAACTCACTTTCG	CAFMILYTLGLGVTNSLS	TRAV38-1	TRDD1	TRAJ28-1	12	14	16	19
5	2.42518310132415E-4	TGTGCTCGCATGGGGATAGCAACTATCAGTTAATCTGGG	CARMGIATIS*SG	TRAV16-1	TRDD1-1	TRAJ33-1	6	10	-1	13
5	2.42518310132415E-4	TGTGCAGCAAGCGCGTCGGTTCACAATAACAATGACATGCGCTTT	CAASASVHNNNDMRF	TRAV29-1	TRDD2-1	TRAJ43-1	12	19	-1	22
5	2.42518310132415E-4	TGTGCTCCCCACGCTCTCTAGCAACACAGGCAAACTAATCTTTGG	CAPHAL*QHRQTNLW	TRAV3-1	TRDD1	TRAJ37-1	5	10	12	15
5	2.42518310132415E-4	TGTGTGGTGAGGTTGAACTCAAATTCCGGGTATGCACTCAACTTC	CVVRLNSNSGYALNF	TRAV10-1	TRDD2	TRAJ41-1	10	12	-1	14
5	2.42518310132415E-4	TGTGCAGCAAAAACCAGGGGCTGGGAGTTACCAACTCACTTTCGG	CAAKTRGWELPTHFR	TRAV29-1	TRDD3-1	TRAJ28-1	-1	10	12	14
5	2.42518310132415E-4	TGTGCTGTGAGAGACATATCTGGGGCTGGGAGTTACCAACTCACTTTC	CAVRDISGAGSYQLTF	TRAV3-1	TRDD1	TRAJ28-1	-1	16	-1	18
5	2.42518310132415E-4	TGTGCAGGTCGAAATTCCGGGTATGCACTCAACTTC	CAGRNSGYALNF	TRAV12-3	TRDD1	TRAJ41-1	-1	6	7	11
5	2.42518310132415E-4	TGTGCTCTTGGGGAACTCGGATATGGTGGTGCTACAAACAAGCTCATCTTT	CALGELGYGGATNKLIF	TRDV1-1	TRDD1-1	TRAJ32-1	16	18	-1	21
5	2.42518310132415E-4	TGTGCTCTTGGGGAAATGACAGATGGCCAGAAGCTGCTCTTT	CALGEMTDGQKLLF	TRDV1-1	TRDD1	TRAJ16-1	14	16	17	19
5	2.42518310132415E-4	TGTGCTGTCTCGAACACCGGTAACCAGTTCTATTTT	CAVSNTGNQFYF	TRAV41-1	TRDD2-1	TRAJ49-1	-1	9	-1	11
5	2.42518310132415E-4	TGTGCTGTGAGAGGCTCATACTCTGGGGCTGGGAGTTACCAACTCACTTTC	CAVRGSYSGAGSYQLTF	TRAV3-1	TRDD1	TRAJ28-1	12	14	-1	16
5	2.42518310132415E-4	TGTGCTGTGAGAGGTTAGTGCATACTCTGGGGCTGGGAGTTACCAACTCACTTTCGG	CAVRG*CILWGWELPTHFR	TRAV3-1	TRDD3-1	TRAJ28-1	12	15	18	20
5	2.42518310132415E-4	TGTGCTGTGAGAGACGCATACTCTGGGGCTGGGAGTTACCAACTCACTTTC	CAVRDAYSGAGSYQLTF	TRAV3-1	.	TRAJ28-1	-1	-1	14	16
5	2.42518310132415E-4	GGGAGGCTCAGGAACCTACAAATACATCTTTGG	GRLRNLQIHLW	TRAV35-1	TRDD1-1	TRAJ40-1	-1	0	3	6
5	2.42518310132415E-4	TGTGCTGTGGGTGAACAGAAGCTGGCAACAACCGTAAGCTGATTTGGG	CAVGEQKLATTVS*FG	TRAV8-3	TRDD1	TRAJ38-1	12	14	15	18
5	2.42518310132415E-4	TGTGTGGTGAACCCTAACGACTACAAGCTCAGCTTT	CVVNPNDYKLSF	TRAV12-1	.	TRAJ20-1	-1	-1	11	13
5	2.42518310132415E-4	TGTGCAGGGGATAATGCTGGTGGTACTAGCTATGGAAAGCTGACATTT	CAGDNAGGTSYGKLTF	TRAV27-1	TRDD1-1	TRAJ52-1	-1	8	-1	11
5	2.42518310132415E-4	TGTGCAGGGACAGATGTGGATAGCAGCTATAAATTGATCTTC	CAGTDVDSSYKLIF	TRAV25-1	TRDD1-1	TRAJ12-1	8	12	14	16
5	2.42518310132415E-4	TGTGCTGTGAGGAGGAACTATGGTCAGAATTTTGTCTTT	CAVRRNYGQNFVF	TRAV21-1	TRDD1	TRAJ26-1	11	13	-1	15
5	2.42518310132415E-4	TGTGCTCTTGGGCCCCGCCCCCATCCGAGGAAGCTACATACCTACATTTGG	CALGPRPHPRKLHTYIW	TRDV1-1	TRDD2-1	TRAJ6-1	11	23	-1	26
5	2.42518310132415E-4	TGTGCCGTGAACCTCCGCCAGACTCATGTTTGG	CAVNLRQTHVW	TRAV12-2	TRDD2-1	TRAJ31-1	11	13	-1	16
5	2.42518310132415E-4	TGTGCCGTGAACATGTTCGGCACTGCCAGTAAACTCACCTTT	CAVNMFGTASKLTF	TRAV12-2	TRDD1	TRAJ44-1	-1	13	14	17
5	2.42518310132415E-4	TGTGCTGTGACCCTAGCAACACAGGCAAACTAATCTTTG	CAVTLATQAN*SL	TRAV20-1	TRDD2-1	TRAJ37-1	-1	9	-1	12
5	2.42518310132415E-4	TGTGCTGGGCCTATCTATGGTCAGAATTTTGTCTTT	CAGPIYGQNFVF	TRAV35-1	.	TRAJ26-1	-1	-1	9	11
5	2.42518310132415E-4	TGTGCTGTGACCCGAACTGGGGGTTACCAGAAAGTTACCTTT	CAVTRTGGYQKVTF	TRAV8-6	TRDD3-1	TRAJ13-1	9	13	-1	16
5	2.42518310132415E-4	TGTGCTGTGGTATTCGGGGCTGGGAGTTACCAACTCACTTTC	CAVVFGAGSYQLTF	TRAV22-1	TRDD2-1	TRAJ28-1	9	12	-1	15
5	2.42518310132415E-4	TGTGCCTGTGACGAACTGGGGATGGGCACCGATAAACTCATCTTT	CACDELGMGTDKLIF	TRDV2-1	TRDD1-1	TRDJ1-1	11	14	20	26
5	2.42518310132415E-4	TGGGCCAGAAAGTTACCTTTG	WARKLPL	TRAV8-3	TRDD1-1	TRAJ13-1	-1	2	-1	4
5	2.42518310132415E-4	TGTGCGGGCAGAGATGACAAGATCATCTTT	CAGRDDKIIF	TRAV35-1	TRDD1-1	TRAJ30-1	-1	5	-1	8
5	2.42518310132415E-4	TGTGCTGCCGCCCTCGGGGCTGGGAGTTACCAACTCACTTTC	CAAALGAGSYQLTF	TRAV22-1	TRDD2-1	TRAJ28-1	6	11	13	15
5	2.42518310132415E-4	TGCCTCGTGGGTGGGGATGGATAGCAGCTATAAATTGATCTTCGG	CLVGGDG*QL*IDLR	TRAV4-1	.	TRAJ12-1	-1	-1	12	14
5	2.42518310132415E-4	TGTGCCTGTGACACCGATTTGGTACTGGGGGATACGAAGGGGCCACCGATAAACTCATCTTTG	CACDTDLVLGDTKGPPINSSL	TRDV2-1	TRDD1-1	TRDJ1-1	14	23	35	43
5	2.42518310132415E-4	TGTGCTGGGCCCCACCAGCAGTGCTTCCAAGATAATCTT	CAGPHQQCFQDNL	TRAV35-1	TRDD2-1	TRAJ3-1	9	11	13	15
5	2.42518310132415E-4	TGTGCTGTGGGTAAAGAATTCGGGTACCGGGTTAATAGGAAACTGACATTT	CAVGKEFGYRVNRKLTF	TRAV22-1	TRDD2	TRAJ61-1	9	18	20	22
5	2.42518310132415E-4	TGTGCTGTGAGAGACATGAACTATGGTCAGAATTTTGTCTTT	CAVRDMNYGQNFVF	TRAV3-1	TRDD1-1	TRAJ26-1	-1	16	-1	18
5	2.42518310132415E-4	TGTGCTCTTGGGGAACTGTCAACGTGAGGGTTAATAGGAAACTGACATTTG	CALGELST*GLIGN*HL	TRDV1-1	TRDD1-1	TRAJ61-1	16	21	23	27
5	2.42518310132415E-4	TGTGCTCTGAGCATCCCGGAATAACAATGCCAGACTCATGTTTGG	CALSIPE*QCQTHVW	TRAV9-2	TRDD2-1	TRAJ31-1	10	13	15	17
5	2.42518310132415E-4	TGTGCAGCAACGAATTCAGGAAACACACCTCTTGTCTTT	CAATNSGNTPLVF	TRAV13-1	.	TRAJ29-1	-1	-1	9	11
5	2.42518310132415E-4	TGTGCTGTGTCAGGAGGAAGCTACATACCTACATTT	CAVSGGSYIPTF	TRAV8-6	.	TRAJ6-1	-1	-1	-1	9
5	2.42518310132415E-4	TGTGCAGAGAAGTGGATAGCAGCTATAAATTGATCTTCG	CAEKWIAAIN*SS	TRAV13-2	.	TRAJ12-1	-1	-1	10	12
5	2.42518310132415E-4	TGTGCCTCCGCCCCGTCCTCCCGTACTGGGGGTCTCTCCCACACCGATAAACTCATCTTT	CASAPSSRTGGLSHTDKLIF	TRDV3-1	TRDD1-1	TRDJ1-1	6	24	31	40
5	2.42518310132415E-4	TGTGTGGTGAACTATGGTCAGAATTTTGTCTTT	CVVNYGQNFVF	TRAV12-1	.	TRAJ26-1	-1	-1	-1	9
5	2.42518310132415E-4	TGTGCTGTGAGTGATCGGAATTCAGGAAACACACCTCTTGTCTTT	CAVSDRNSGNTPLVF	TRAV8-6	TRDD2-1	TRAJ29-1	-1	14	-1	16
5	2.42518310132415E-4	TGTGTGGTGATTGATAACCAGGCAGGAACTGCTCTGATCTTT	CVVIDNQAGTALIF	TRAV12-1	TRDD1-1	TRAJ15-1	9	12	-1	15
5	2.42518310132415E-4	TGTGCTGGGCAGCAACCCTAGCCAGGCAGGAACTGCTCTGATCTT	CAGQQP*PGRNCSDL	TRAV35-1	TRDD2-1	TRAJ15-1	11	16	-1	19
5	2.42518310132415E-4	TGTGCTACGGACCCCTATGGTCAGAATTTTGTCTTT	CATDPYGQNFVF	TRAV17-1	TRDD2-1	TRAJ26-1	-1	12	-1	14
5	2.42518310132415E-4	TGTGCAGCAAGCCGCTAATGCTGGCAACAACCGTAAGCTGATTTG	CAASR*CWQQP*ADL	TRAV29-1	TRDD1-1	TRAJ38-1	-1	12	13	15
5	2.42518310132415E-4	CCCTTAACGACTACAAGCTCAGCTTTG	PLTTTSSAL	TRAV21-1	TRDD2-1	TRAJ20-1	-1	1	-1	4
5	2.42518310132415E-4	TGTGTGGTGACCCTTAGTGCTGGTGGTACTAGCTATGGAAAGCTGACATTT	CVVTLSAGGTSYGKLTF	TRAV12-1	TRDD2-1	TRAJ52-1	9	11	-1	14
5	2.42518310132415E-4	TGTGCAGCGCGGGACTCTGGGGCTGGGAGTTACCAACTCACTTTC	CAARDSGAGSYQLTF	TRAV23-1	TRDD1-1	TRAJ28-1	7	10	-1	13
5	2.42518310132415E-4	TGTGCAGCAACTCGTGATAGGGGCTGGGAGTTACCAACTCACTTT	CAATRDRGWELPTHF	TRAV23-1	TRDD1-1	TRAJ28-1	9	15	-1	19
5	2.42518310132415E-4	TGTGCAATGAAGGGTAACTATGGTCAGAATTTTGTCTTT	CAMKGNYGQNFVF	TRAV12-3	.	TRAJ26-1	-1	-1	9	11
5	2.42518310132415E-4	TGTGCTGTGGCCCATAATAATGCAGGCAACATGCTCACCTTT	CAVAHNNAGNMLTF	TRAV22-1	TRDD2-1	TRAJ39-1	-1	10	11	13
5	2.42518310132415E-4	TGTGCTGTTAATACTCTGGGGCTGGGAGTTACCAACTCACTTTCG	CAVNTLGLGVTNSLS	TRAV21-1	TRDD1	TRAJ28-1	-1	8	-1	10
5	2.42518310132415E-4	TGTGCTGTGAGATCCTCATACTCTGGGGCTGGGAGTTACCAACTCACTTTC	CAVRSSYSGAGSYQLTF	TRAV3-1	TRDD2-1	TRAJ28-1	-1	12	-1	16
5	2.42518310132415E-4	TGTGCTGTGAGTTTAACACCGACAAGCTCATCTTTG	CAVSLTPTSSSL	TRAV3-1	.	TRAJ34-1	-1	-1	-1	11
5	2.42518310132415E-4	TGTGTGGCTCTCCCCAAGGGGCTGGGAGTTACCAACTCACTTTCG	CVALPKGLGVTNSLS	TRAV12-1	TRDD2-1	TRAJ28-1	6	10	12	17
5	2.42518310132415E-4	TGTGCCGTGAACACTGAAAAGGTGAATAACAATGCCAGACTCATGTTT	CAVNTEKVNNNARLMF	TRAV12-2	TRDD3-1	TRAJ31-1	12	15	18	23
5	2.42518310132415E-4	TGTGCTCTAAGTGGCTCTAGCAACACAGGCAAACTAATCTTT	CALSGSSNTGKLIF	TRAV16-1	.	TRAJ37-1	-1	-1	-1	11
5	2.42518310132415E-4	TGTGCTGTGGTTGCAAATTCCGGGTATGCACTCAACTTC	CAVVANSGYALNF	TRAV22-1	TRDD1	TRAJ41-1	9	11	-1	13
5	2.42518310132415E-4	TGTGCTGGGCAGGCCACATTAGGGGCTCATCTT	CAGQATLGAHL	TRAV35-1	TRDD1	TRAJ32-1	11	21	-1	24
5	2.42518310132415E-4	TGTGCTGGGCCCCCCGTCACTGGGGGTTACCAGAAAGTTACCTTT	CAGPPVTGGYQKVTF	TRAV35-1	TRDD1	TRAJ13-1	9	14	15	19
5	2.42518310132415E-4	TGTGCTGTGATAGGCTGGGAGTTACCAACTCACTTTCGG	CAVIGWELPTHFR	TRAV3-1	TRDD1	TRAJ28-1	-1	10	-1	12
5	2.42518310132415E-4	TGTGCCGCTTGACCACTCTGGGGCTGGGAGTTACCAACTCACTTT	CAA*PLWGWELPTHF	TRAV12-2	TRDD2-1	TRAJ28-1	-1	7	9	14
5	2.42518310132415E-4	TGTGTTGTGAGTGAGGTGTTCGGAACTGCTCTGATCTTT	CVVSEVFGTALIF	TRAV8-2	TRDD2-1	TRAJ15-1	13	18	-1	21
5	2.42518310132415E-4	TGTGCCTTCCTCTCGTCACTGGGGGAGTACACCGATAAACTCATCTTT	CAFLSSLGEYTDKLIF	TRDV3-1	TRDD1-1	TRDJ1-1	7	17	25	28
4	1.94014648105932E-4	TGTGCTGTGGCGGACACGGGCAGGAGAGCACTTACTTTT	CAVADTGRRALTF	TRAV2-1	.	TRAJ5-1	-1	-1	9	11
4	1.94014648105932E-4	TGTGCAATGAGAGAGGGCATTATGGAGGAAGCCAAGGAAATCTCATCTTTG	CAMREGIMEEAKEISSL	TRAV14-1	.	TRAJ42-1	-1	-1	-1	16
4	1.94014648105932E-4	TGCGCTGTCTCGAGGGATTCTGGGGGTTACCAGAAAGTTACCTTT	CAVSRDSGGYQKVTF	TRAV1-1	TRDD1	TRAJ13-1	-1	8	9	14
4	1.94014648105932E-4	TGTGCTTATAGGAGCGCCTGGAATATGGAAACAAACTGGTCTTTG	CAYRSAWNMETNWSL	TRAV38-2	TRDD2-1	TRAJ47-1	-1	16	-1	18
4	1.94014648105932E-4	TGTGCTGTCGATGGATAGCAGCTATAAATTGATCTTCGG	CAVDG*QL*IDLR	TRAV1-2	.	TRAJ12-1	-1	-1	7	9
4	1.94014648105932E-4	CCCGGGAGGGGCTGGGAGTTACCAACTCACTTT	PGRGWELPTHF	TRAV1-2	TRDD1-1	TRAJ28-1	-1	3	-1	7
4	1.94014648105932E-4	TGTGCCGTGATGGATACCTCAGGAACCTACAAATACATCTTT	CAVMDTSGTYKYIF	TRAV8-1	TRDD1-1	TRAJ40-1	-1	10	12	14
4	1.94014648105932E-4	TGTGCTTTCATGAAGCATGGAATATGGAAACAAACTGGTCTTTGG	CAFMKHGIWKQTGLW	TRAV38-1	.	TRAJ47-1	-1	-1	-1	17
4	1.94014648105932E-4	TGTGTTGTGAGGTTAAAATATGGAAACAAACTGGTCTTT	CVVRLKYGNKLVF	TRAV8-2	TRDD1	TRAJ47-1	10	13	14	16
4	1.94014648105932E-4	TGTGCCGTGAATGCTAAGAATGCAGGCAACATGCTCACCTTT	CAVNAKNAGNMLTF	TRAV8-1	.	TRAJ39-1	-1	-1	-1	14
4	1.94014648105932E-4	TGTGCTGTGGTCCCGGAGGAAGCCAAGGAAATCTCATCTTTG	CAVVPEEAKEISSL	TRAV8-3	TRDD2-1	TRAJ42-1	-1	10	12	14
4	1.94014648105932E-4	TGTGCCGTGAATGCCAGGTGATACCGGCACTGCCAGTAAACTCACCTTTGG	CAVNAR*YRHCQ*THLW	TRAV8-1	TRDD1	TRAJ44-1	13	18	-1	20
4	1.94014648105932E-4	TGCATCGTCAGAGTCGCGAGTTATGGAGGAAGCCAAGGAAATCTCATCTTT	CIVRVASYGGSQGNLIF	TRAV26-1	.	TRAJ42-1	-1	-1	15	17
4	1.94014648105932E-4	TGTGCTGTGAGTGATATGAGTTATGGAGGAAGCCAAGGAAATCTCATCTTT	CAVSDMSYGGSQGNLIF	TRAV8-4	TRDD1	TRAJ42-1	-1	14	-1	16
4	1.94014648105932E-4	TGTGCAATGAGAGAGGGTGAGAATGAGAAATTAACCTTT	CAMREGENEKLTF	TRAV14-1	TRDD1	TRAJ48-1	-1	17	18	21
4	1.94014648105932E-4	TGTGCAATGAGAGAGGGCCGAGAAAACGACTACAAGCTCAGCTTT	CAMREGRENDYKLSF	TRAV14-1	TRDD3-1	TRAJ20-1	16	21	-1	24
4	1.94014648105932E-4	TGTGCTGTGACCCACAGGGAGGAAAGCTTATCTTCG	CAVTHREESLSS	TRAV21-1	TRDD2-1	TRAJ23-1	9	11	-1	14
4	1.94014648105932E-4	TGTGCTCTCCATACTGGAGGCTTCAAAACTATCTTT	CALHTGGFKTIF	TRAV9-2	TRDD2-1	TRAJ9-1	-1	8	-1	10
4	1.94014648105932E-4	TGTGCCTTTAAGGCGCGGTTCGTGGAATATGGAAACAAACTGGTCTTT	CAFKARFVEYGNKLVF	TRAV24-1	TRDD2-1	TRAJ47-1	9	18	20	22
4	1.94014648105932E-4	TGTGCTCTTGGGGAGTCCGGTGGAATATGGAAACAAGCTGGTCTT	CALGESGGIWKQAGL	TRDV1-1	TRDD2-1	TRAJ47-1	13	15	17	20
4	1.94014648105932E-4	TGTGCTGTGGGTGCAGGTAATGCAGGCAACATGCTCACCTTT	CAVGAGNAGNMLTF	TRAV8-3	TRDD1	TRAJ39-1	13	15	-1	17
4	1.94014648105932E-4	TGTGCTGTGAGTGGTTCAGGAGGAGGTGCTGACGGACTCACCTTT	CAVSGSGGGADGLTF	TRAV8-4	.	TRAJ45-1	-1	-1	12	14
4	1.94014648105932E-4	TGTGCTGGAGAATTACTGGGAACCTACAAATACATCTTT	CAGELLGTYKYIF	TRAV8-4	TRDD1-1	TRAJ40-1	6	14	-1	18
4	1.94014648105932E-4	TGTGCTCTGAGTGTTGACGGATCTGAAAAGCTGGTCTTT	CALSVDGSEKLVF	TRAV9-2	TRDD2-1	TRAJ57-1	-1	13	-1	15
4	1.94014648105932E-4	TGTGCAGCAAGGGAGGCTTCAAAACTATCTTTG	CAAREASKLSL	TRAV23-1	.	TRAJ9-1	-1	-1	-1	11
4	1.94014648105932E-4	TGTGCTGTGAGACATACCGGCACTGCCAGTAAACTCACCTTT	CAVRHTGTASKLTF	TRAV8-4	.	TRAJ44-1	-1	-1	-1	11
4	1.94014648105932E-4	TGTGCTGTGAGAGTACCCAGGCTTTGGGAATGTGCTGCATTGCGG	CAVRVPRLWECAALR	TRAV3-1	TRDD2-1	TRAJ35-1	-1	13	16	18
4	1.94014648105932E-4	TGTGCTTTTTCTCTAACTGACAGCTGGGGGAAATTGCAGTTT	CAFSLTDSWGKLQF	TRAV9-2	TRDD1-1	TRAJ24-1	5	23	30	37
4	1.94014648105932E-4	TGTGCTGTGGGTGCTATACCAGGAGGAGGTGCTGACGGACTCACCTTT	CAVGAIPGGGADGLTF	TRAV8-3	TRDD1-1	TRAJ45-1	13	15	-1	19
4	1.94014648105932E-4	TGTGCAATGAGAGAGGGATACTCTGGGGCTGGGAGTTACCAACTCACTTTC	CAMREGYSGAGSYQLTF	TRAV14-1	.	TRAJ28-1	-1	-1	-1	17
4	1.94014648105932E-4	TGTGCTGTGGGCTCTAACGACTACAAGCTCAGCTTT	CAVGSNDYKLSF	TRAV2-1	.	TRAJ20-1	-1	-1	-1	10
4	1.94014648105932E-4	TGTGTTGTGAGTTCGAAACTATTCAGGAGGAGGTGCTGACGGACTCACCTT	CVVSSKLFRRRC*RTHL	TRAV8-2	TRDD3-1	TRAJ45-1	11	14	17	19
4	1.94014648105932E-4	TGCCTCGTGGGTGTTAATGCTGGCAACAACCGTAAGCTGATTTGG	CLVGVNAGNNRKLIW	TRAV4-1	.	TRAJ38-1	-1	-1	12	14
4	1.94014648105932E-4	TGTGCCGTGGGACCTGGGGGACCGGCACTGCCAGTAAACTCACCTTTG	CAVGPGGPALPVNSPL	TRAV39-1	TRDD1-1	TRAJ44-1	9	13	-1	20
4	1.94014648105932E-4	TGTGCTCTGAGTGTTGGAATGCAGGCAACATGCTCACCTTTG	CALSVGMQATCSPL	TRAV9-2	TRDD1-1	TRAJ39-1	12	14	-1	17
4	1.94014648105932E-4	TGTGCTGTGAGTGTACGCTGGTGGTACTAGCTATGGAAAGCTGACATTTGG	CAVSVRWWY*LWKADIW	TRAV8-4	.	TRAJ52-1	-1	-1	12	14
4	1.94014648105932E-4	TGTGCTCTATATCTAACTTTGGAAATGAGAAATTAACCTTTG	CALYLTLEMRN*PL	TRAV19-1	.	TRAJ48-1	-1	-1	7	9
4	1.94014648105932E-4	TGTGCAGGAGTGGAAAAGAGTACAATACTGGAGGCTTCAAAACTATCTTTG	CAGVEKSTILEASKLSL	TRAV27-1	TRDD3-1	TRAJ9-1	9	12	15	23
4	1.94014648105932E-4	TGCATCCTGAGACCTTAACAACCGTAAGCTGATTTGGGG	CILRP*QP*ADLG	TRAV26-2	TRDD2-1	TRAJ38-1	-1	12	-1	16
4	1.94014648105932E-4	TGTGCAGCGCTACTCACCGGTAACCAGTTCTATTTT	CAALLTGNQFYF	TRAV29-1	TRDD2-1	TRAJ49-1	7	9	12	14
4	1.94014648105932E-4	TGTGCAGCAAGGAAGACGGAGGAAATGAGAAATTAACCTTTG	CAARKTEEMRN*PL	TRAV29-1	TRDD1	TRAJ48-1	10	17	-1	20
4	1.94014648105932E-4	TGCATCGCGCGACAGAGATGACAAGATCATCTT	CIARQR*QDHL	TRAV26-1	TRDD1-1	TRAJ30-1	-1	7	8	11
4	1.94014648105932E-4	TGTGTTGTGAGGGGGTATGGTCAGAATTTTGTCTTT	CVVRGYGQNFVF	TRAV8-2	TRDD1-1	TRAJ26-1	-1	11	-1	15
4	1.94014648105932E-4	TGCATCCTGAGAGACGTCGAGGACAATGACATGCGCTTT	CILRDVEDNDMRF	TRAV26-2	TRDD1	TRAJ43-1	14	20	-1	22
4	1.94014648105932E-4	TGTGTGTCCCGCGAGGAGGCTTCAAAACTATCTTTG	CVSREEASKLSL	TRAV10-1	TRDD2-1	TRAJ9-1	-1	6	8	14
4	1.94014648105932E-4	TGCATCGTCAGAGTCGGCCTTCGGGCGCAACACAGGCAAACTAATCTTTGG	CIVRVGLRAQHRQTNLW	TRAV26-1	TRDD2-1	TRAJ37-1	15	17	21	26
4	1.94014648105932E-4	TGTGCACCAACGGGGATAATGCAGGCAACATGCTCACCTTTG	CAPTGIMQATCSPL	TRAV23-1	TRDD1-1	TRAJ39-1	9	11	-1	15
4	1.94014648105932E-4	TGTGTTGTGAGTCCACCGGTAACCAGTTCTATTTTG	CVVSPPVTSSIL	TRAV8-2	.	TRAJ49-1	-1	-1	11	13
4	1.94014648105932E-4	TGTGCAGCAAGCGCCCGTAACCAGTTCTATTTT	CAASARNQFYF	TRAV29-1	.	TRAJ49-1	-1	-1	-1	13
4	1.94014648105932E-4	TGTGCTGTGAGAGACGAGTGACAGCTGGGGGAAATTGCAGTTTGG	CAVRDE*QLGEIAVW	TRAV3-1	TRDD1-1	TRAJ24-1	14	24	31	38
4	1.94014648105932E-4	TGTGCTCTGAGTGATCCCATAGGCTTTGGAAATGAGAAATTAACCTTT	CALSDPIGFGNEKLTF	TRAV9-2	TRDD3-1	TRAJ48-1	13	18	21	23
4	1.94014648105932E-4	TGTGCTGTGAGGCCGCGAAACACCAATGCAGGCAAATCAACCTTT	CAVRPRNTNAGKSTF	TRAV21-1	TRDD1	TRAJ27-1	11	16	-1	18
4	1.94014648105932E-4	TGTGCAGCAAGTGGGATGCCAGACTCATGTTTG	CAASGMPDSCL	TRAV13-1	TRDD1-1	TRAJ31-1	-1	12	-1	15
4	1.94014648105932E-4	TGTGTGGTGAGCGAAAATGGAGGCTTCAAAACTATCTTT	CVVSENGGFKTIF	TRAV10-1	TRDD3-1	TRAJ9-1	-1	13	-1	15
4	1.94014648105932E-4	TGTGCCTTTATGGTAGGGTATGGAGGAAGCCAAGGAAATCTCATCTTT	CAFMVGYGGSQGNLIF	TRAV24-1	TRDD1	TRAJ42-1	-1	10	12	18
4	1.94014648105932E-4	TGCATCCCCCAGGGCGGATCTGAAAAGCTGGTCTTT	CIPQGGSEKLVF	TRAV26-2	.	TRAJ57-1	-1	-1	-1	7
4	1.94014648105932E-4	TGTGCAGCAAGCTATTCCCACACACCTCTTGTCTTT	CAASYSHTPLVF	TRAV29-1	TRDD2-1	TRAJ29-1	11	14	17	19
4	1.94014648105932E-4	TGTGCCTTTATAACGATGGAGGAAGCCAAGGAAATCTCATCTTTG	CAFITMEEAKEISSL	TRAV24-1	TRDD1-1	TRAJ42-1	9	12	-1	15
4	1.94014648105932E-4	TGTGTTGCTTTGAATAATGCAGGCAACATGCTCACCTTT	CVALNNAGNMLTF	TRAV8-2	TRDD2-1	TRAJ39-1	-1	7	9	12
4	1.94014648105932E-4	TGTGCTGTGGGTACAGAGATGACAAGATCATCTTTG	CAVGTEMTRSSL	TRAV8-3	.	TRAJ30-1	-1	-1	-1	10
4	1.94014648105932E-4	TGTGCTGTGTTACCCTCTGGGGGTTACCAGAAAGTTACCTTT	CAVLPSGGYQKVTF	TRAV8-4	TRDD2-1	TRAJ13-1	8	10	13	15
4	1.94014648105932E-4	TGTGCAGCAAGTACCCTGCGGTCAGGAACCTACAAATACATCTTT	CAASTLRSGTYKYIF	TRAV13-1	TRDD1	TRAJ40-1	12	15	17	21
4	1.94014648105932E-4	TGTGCTGTGACGATAACTATGGTCAGAATTTTGTCTTTG	CAVTITMVRILSL	TRAV21-1	.	TRAJ26-1	-1	-1	9	11
4	1.94014648105932E-4	TGTGCCTTTATGGGCGGAAGCCAAGGAAATCTCATCTTT	CAFMGGSQGNLIF	TRAV24-1	TRDD1-1	TRAJ42-1	-1	10	-1	12
4	1.94014648105932E-4	TGTGCTGTGAGTAGGATAGCAACTATCAGTTAATCTGGG	CAVSRIATIS*SG	TRAV3-1	TRDD1	TRAJ33-1	-1	11	-1	13
4	1.94014648105932E-4	TGTGCAGCAAGCATTCCGGAGGGCGGATCTGAAAAGCTGGTCTTT	CAASIPEGGSEKLVF	TRAV23-1	TRDD2-1	TRAJ57-1	-1	13	16	19
4	1.94014648105932E-4	TGTGCTTTAATGCTGGCAACAACCGTAAGCTGATTTGGG	CALMLATTVS*FG	TRAV20-1	.	TRAJ38-1	-1	-1	5	7
4	1.94014648105932E-4	TGTGCAGCAAGCGACGGAACCGGTAACCAGTTCTATTTT	CAASDGTGNQFYF	TRAV23-1	TRDD1-1	TRAJ49-1	11	15	-1	18
4	1.94014648105932E-4	TGTGCCGGGCATGGAAACAAACTGGTCTTT	CAGHGNKLVF	TRAV12-2	TRDD1-1	TRAJ47-1	-1	7	8	10
4	1.94014648105932E-4	TGTGCTCCCCGCCCGCCTTAATGCTGGCAACAACCGTAAGCTGATTTGGGG	CAPRPP*CWQQP*ADLG	TRAV16-1	TRDD2-1	TRAJ38-1	6	15	-1	18
4	1.94014648105932E-4	TGTGCTGTGAGATACTCTGGGGCTGGGAGTTACCAACTCACTTTC	CAVRYSGAGSYQLTF	TRAV8-4	.	TRAJ28-1	-1	-1	-1	11
4	1.94014648105932E-4	TGTGCAATGAGCGGACCTGGTTCTGCAAGGCAACTGACCTTT	CAMSGPGSARQLTF	TRAV12-3	TRDD1	TRAJ22-1	12	14	-1	16
4	1.94014648105932E-4	TGTGTGGTGTAAATACCGGCACTGCCAGTAAACTCACCTTTG	CVV*IPALPVNSPL	TRAV12-1	.	TRAJ44-1	-1	-1	-1	9
4	1.94014648105932E-4	TGTGCAGGAGCAGGTATGGAAACCAGTGGCTCTAGGTTGACCTTT	CAGAGMETSGSRLTF	TRAV27-1	TRDD1	TRAJ58-1	9	16	-1	18
4	1.94014648105932E-4	TGTGCAGCAAGTAGTAACTATGGTCAGAATTTTGTCTTT	CAASSNYGQNFVF	TRAV13-1	.	TRAJ26-1	-1	-1	12	14
4	1.94014648105932E-4	TGTGCAATGAGGTCTGTACGGTGGTACTAGCTATGGAAAGCTGACATTTGG	CAMRSVRWY*LWKADIW	TRAV12-3	TRDD1	TRAJ52-1	10	13	15	19
4	1.94014648105932E-4	TGTGCTGGAACTATAACTCAGGGCGGATCTGAAAAGCTGGTCTTT	CAGTITQGGSEKLVF	TRAV20-1	TRDD1	TRAJ57-1	6	9	11	13
4	1.94014648105932E-4	TGTGCTCTTGGGGCCCCAGTGCCTCAGGAACCTACAAATACATCTTTG	CALGAPVPQEPTNTSL	TRDV1-1	TRDD2-1	TRAJ40-1	12	15	17	19
4	1.94014648105932E-4	TGTGCAGCAACCCCGGGTAACACCGACAAGCTCATCTTT	CAATPGNTDKLIF	TRAV29-1	TRDD1-1	TRAJ34-1	9	14	-1	17
4	1.94014648105932E-4	TGTGCTGTGGCTTATGGTGGTGCTACAAACAAGCTCATCTTT	CAVAYGGATNKLIF	TRAV21-1	.	TRAJ32-1	-1	-1	8	11
4	1.94014648105932E-4	TGTGCTCTAAAAGTCGAGAACTTTGGAAATGAGAAATTAACCTTT	CALKVENFGNEKLTF	TRAV16-1	TRDD3-1	TRAJ48-1	9	11	13	18
4	1.94014648105932E-4	TGTGCTGTGGGCGCAGACTCTGGGGCTGGGAGTTACCAACTCACTTTC	CAVGADSGAGSYQLTF	TRAV8-3	TRDD1-1	TRAJ28-1	-1	11	-1	13
4	1.94014648105932E-4	TGTGCTGTGAGTGTTTATGGAGGAAGCCAAGGAAATCTCATCTTT	CAVSVYGGSQGNLIF	TRAV8-6	.	TRAJ42-1	-1	-1	12	14
4	1.94014648105932E-4	TGTGCTCTGGCCCGGGGTGGAGAAACCAGTGGCTCTAGGTTGACCTTT	CALARGGETSGSRLTF	TRAV16-1	TRDD1-1	TRAJ58-1	7	13	16	20
4	1.94014648105932E-4	TGTGCAATGAGCGTATACGACTACAAGCTCAGCTTT	CAMSVYDYKLSF	TRAV12-3	TRDD1	TRAJ20-1	12	14	-1	16
4	1.94014648105932E-4	TGTGTGGTGAGCCTACCGTTTAACACCGGTAACCAGTTCTATTTT	CVVSLPFNTGNQFYF	TRAV10-1	TRDD2-1	TRAJ49-1	-1	12	16	21
4	1.94014648105932E-4	TGTGTTGTGAGTGATCAGGGCTCTAGCAACACAGGCAAACTAATCTTT	CVVSDQGSSNTGKLIF	TRAV8-2	TRDD2	TRAJ37-1	-1	14	15	18
4	1.94014648105932E-4	TGTGCTGTGCCACTACTCTGGGGCTGGGAGTTACCAACTCACTTT	CAVPLLWGWELPTHF	TRAV21-1	TRDD2-1	TRAJ28-1	-1	9	11	13
4	1.94014648105932E-4	TGTGCTCTGAGTGAGGTCTCTCATACTCTGGGGCTGGGAGTTACCAACTCACTTTCG	CALSEVSHTLGLGVTNSLS	TRAV19-1	TRDD1	TRAJ28-1	15	17	18	21
4	1.94014648105932E-4	TGTGCAATCCCTGGGGCGCGCGGTCAGAATTTTGTCTTT	CAIPGARGQNFVF	TRAV12-3	TRDD1-1	TRAJ26-1	7	10	15	21
4	1.94014648105932E-4	TGTGCTGTAGATAACTATGGTCAGAATTTTGTCTTT	CAVDNYGQNFVF	TRAV22-1	.	TRAJ26-1	-1	-1	7	9
4	1.94014648105932E-4	TGTGCTCTAAACTTTGGAAATGAGAAATTAACCTTT	CALNFGNEKLTF	TRAV16-1	.	TRAJ48-1	-1	-1	-1	9
4	1.94014648105932E-4	TGTGCCCATAAGGGCTACATACCTACATTT	CAHKGYIPTF	TRAV21-1	TRDD1	TRAJ6-1	4	7	9	13
4	1.94014648105932E-4	TGTGCTCTTGGGGCTTCTTCTGGTTCTGCAAGGCAACTGACCTTT	CALGASSGSARQLTF	TRDV1-1	.	TRAJ22-1	-1	-1	12	14
4	1.94014648105932E-4	TGTGGAAGGTCGGGTGGTACTAGCTATGGAAAGCTGACATTT	CGRSGGTSYGKLTF	TRAV12-3	TRDD3-1	TRAJ52-1	-1	4	6	10
4	1.94014648105932E-4	TGTGCTGTGTAGGGAAACCAGTGGCTCTAGGTTGACCTT	CAV*GNQWL*VDL	TRAV20-1	.	TRAJ58-1	-1	-1	-1	13
4	1.94014648105932E-4	TGTCTTCCCTCCTGAGGGGGACTTTGGAAATGAGAAATTAACCTT	CLPS*GGLWK*EINL	TRAV40-1	TRDD1-1	TRAJ48-1	6	15	-1	20
4	1.94014648105932E-4	TGTGCTCTTGGGGTGAGAAATAATGCAGGCAACATGCTCACCTTT	CALGVRNNAGNMLTF	TRDV1-1	TRDD1	TRAJ39-1	-1	13	14	18
4	1.94014648105932E-4	TGTGCTGTGCGCGAGTTGCCCCTGGGAGTTACCAACTCACTTTCG	CAVRELPLGVTNSLS	TRAV36-1	TRDD3-1	TRAJ28-1	8	13	15	21
4	1.94014648105932E-4	TGTGCAATTTATAACTATGGTCAGAATTTTGTCTTT	CAIYNYGQNFVF	TRAV12-3	TRDD2-1	TRAJ26-1	-1	8	-1	10
4	1.94014648105932E-4	TGTGCAGCAAGCATTAAGGTGGTGCTACAAACAAGCTCATCTTTG	CAASIKVVLQTSSSL	TRAV23-1	.	TRAJ32-1	-1	-1	-1	12
4	1.94014648105932E-4	TGTGCTGGGCGAATACTGGAGGCTTCAAAACTATCTTTG	CAGRILEASKLSL	TRAV35-1	.	TRAJ9-1	-1	-1	9	11
4	1.94014648105932E-4	TGTGCTCTACGCCCGATGGGCTATGGTCAGAATTTTGTCTTT	CALRPMGYGQNFVF	TRAV16-1	TRDD1-1	TRAJ26-1	8	16	-1	20
4	1.94014648105932E-4	TGTGCTGGGCAGCTAACAACTGACAGCTGGGGGAAATTGCAGTTT	CAGQLTTDSWGKLQF	TRAV35-1	TRDD1-1	TRAJ24-1	11	26	33	40
4	1.94014648105932E-4	TGTGCCCAAAATAATGCAGGCAACATGCTCACCTTT	CAQNNAGNMLTF	TRAV20-1	TRDD2-1	TRAJ39-1	-1	5	-1	7
4	1.94014648105932E-4	TGTGCAGGCCATTAATAATGCAGGCAACATGCTCACCTT	CAGH**CRQHAHL	TRAV27-1	TRDD2-1	TRAJ39-1	-1	8	-1	10
4	1.94014648105932E-4	TGTGCAGAGAATACTGGAGGCTTCAAAACTATCTTT	CAENTGGFKTIF	TRAV13-2	.	TRAJ9-1	-1	-1	-1	9
4	1.94014648105932E-4	TGTGCTGTGGACCGGGGCCGGGGGGCTTTG	CAVDRGRGAL	TRAV22-1	TRDD1-1	TRAJ43-1	10	13	16	22
4	1.94014648105932E-4	TGTGTGGGGGTTCTGGGGGTTACCAGAAAGTTACCTTTG	CVGVLGVTRKLPL	TRAV12-1	TRDD1-1	TRAJ13-1	-1	7	-1	10
4	1.94014648105932E-4	TGTGCAGCCTACTCTGGGGCTGGGAGTTACCAACTCACTTTC	CAAYSGAGSYQLTF	TRAV25-1	.	TRAJ28-1	-1	-1	-1	7
4	1.94014648105932E-4	TGTGCTCTAAAACACCGACAAGCTCATCTTTGG	CALKHRQAHLW	TRAV16-1	.	TRAJ34-1	-1	-1	-1	7
4	1.94014648105932E-4	TGTGCAGGAGGTAAATCAGGAGGAAGCTACATACCTACATTT	CAGGKSGGSYIPTF	TRAV27-1	TRDD1	TRAJ6-1	9	11	12	14
4	1.94014648105932E-4	TGTGTGGTGGGCCGGGCTGCAGGCAACAAGCTAACTTTT	CVVGRAAGNKLTF	TRAV12-1	TRDD1	TRAJ17-1	-1	9	10	15
4	1.94014648105932E-4	TGTGCTGGGGCTTAATATGCTGGTGGTACTAGCTATGGAAAGCTGACATTT	CAGA*YAGGTSYGKLTF	TRAV35-1	TRDD2	TRAJ52-1	8	10	12	16
4	1.94014648105932E-4	TGTGCTCTGAGGGGAGGGCTGGGAGTTACCAACTCACTTTCG	CALRGGLGVTNSLS	TRAV9-2	TRDD1-1	TRAJ28-1	-1	11	-1	15
4	1.94014648105932E-4	TGTGCAGCTGTTTCTATGGGAACAACAGACTCGCTTTTG	CAAVSMGTTDSLL	TRAV29-1	TRDD1-1	TRAJ6	7	16	19	39
4	1.94014648105932E-4	ATAGGACGACTACAAGCTCAGCTTTGG	IGRLQAQLW	TRAV24-1	TRDD3-1	TRAJ20-1	-1	0	3	5
4	1.94014648105932E-4	TGTGCAATGAGTTCCGGGGTACAGCAGTGCTTCCAAGATAATCTT	CAMSSGVQQCFQDNL	TRAV12-3	TRDD2-1	TRAJ3-1	-1	11	-1	15
4	1.94014648105932E-4	TGTGCTGTTCTTTCGAACAGAGATGACAAGATCATCTTT	CAVLSNRDDKIIF	TRAV21-1	TRDD2-1	TRAJ30-1	7	9	11	14
4	1.94014648105932E-4	TGTGCCGTGGAAGACAATGCCAGACTCATGTTT	CAVEDNARLMF	TRAV12-2	TRDD3-1	TRAJ31-1	-1	9	11	13
4	1.94014648105932E-4	TGTGCTGGGCAGGCCTCCTACGACAAGGTGATATTT	CAGQASYDKVIF	TRAV35-1	.	TRAJ50-1	-1	-1	11	13
4	1.94014648105932E-4	TGTGCTGGGCAGCTGGGGCCCCTCAGGAACCTACAAATACATCTT	CAGQLGPLRNLQIHL	TRAV35-1	TRDD1-1	TRAJ40-1	-1	12	17	20
4	1.94014648105932E-4	TGTGCAGCAAGCTTACGGGTTAATAGGAAACTGACATTT	CAASLRVNRKLTF	TRAV23-1	TRDD1	TRAJ61-1	11	13	-1	15
4	1.94014648105932E-4	TGTGTGGTGAACTGTTGCTCTAGCAACACAGGCAAACTAATCTTT	CVVNCCSSNTGKLIF	TRAV12-1	TRDD1	TRAJ37-1	-1	12	13	16
4	1.94014648105932E-4	TGTGCTGGGGCCCTCTACCACCGACAAGCTCATCTTTGG	CAGALYHRQAHLW	TRAV35-1	TRDD2-1	TRAJ34-1	8	11	13	15
4	1.94014648105932E-4	TGTGCTGGGGGAACCTCAGGAACCTACAAATACATCTTT	CAGGTSGTYKYIF	TRAV35-1	TRDD1-1	TRAJ40-1	-1	9	-1	12
4	1.94014648105932E-4	TGTGCTCCTCCTATGGGAACAACAGACTCGCTTTTG	CAPPMGTTDSLL	TRAV16-1	TRDD2-1	TRAJ6	6	8	12	36
4	1.94014648105932E-4	TGTGTGGTGAACGCCCAGCAGTGCTTCCAAGATAATCTT	CVVNAQQCFQDNL	TRAV12-1	TRDD2-1	TRAJ3-1	11	13	-1	15
4	1.94014648105932E-4	TGTGCAATGAGTTTCGTGTGCATACTCTGGGGCTGGGAGTTACCAACTCACTTTCGG	CAMSFVCILWGWELPTHFR	TRAV12-3	TRDD2-1	TRAJ28-1	10	12	14	20
4	1.94014648105932E-4	TGTGCCGTCGCAACTGACAGCTGGGGGAAATTCCAGTTT	CAVATDSWGKFQF	TRAV12-2	TRDD1-1	TRAJ24-1	-1	8	-1	10
4	1.94014648105932E-4	TGTGCTGCGAATTCTGGGGGTTACCAGAAAGTTACCTTT	CAANSGGYQKVTF	TRAV20-1	.	TRAJ13-1	-1	-1	6	8
4	1.94014648105932E-4	TGTGCAATGAGCGCAAAAGGCTCTAGCAACACAGGCAAACTAATCTTT	CAMSAKGSSNTGKLIF	TRAV12-3	TRDD3-1	TRAJ37-1	12	14	16	18
4	1.94014648105932E-4	TGCCTCGTGGGTGACCCTCCCTGGGGGTTACCAGAAAGTTACCTT	CLVGDPPWGLPESYL	TRAV4-1	TRDD2-1	TRAJ13-1	-1	15	17	20
4	1.94014648105932E-4	TGTGTGGTTTCTGGGGCTGGGAGTTACCAACTCACTTTC	CVVSGAGSYQLTF	TRAV10-1	.	TRAJ28-1	-1	-1	7	9
4	1.94014648105932E-4	TGTGCTGCCGGGTAGGTTCAGGGAGCCCAGAAGCTGGTATTT	CAAG*VQGAQKLVF	TRAV22-1	TRDD1	TRAJ54-1	6	9	11	16
4	1.94014648105932E-4	TGTGCTGGGCGGCCCGAGGGGAAGGACATGCGCTTT	CAGRPEGKDMRF	TRAV35-1	TRDD1-1	TRAJ43-1	9	17	-1	21
4	1.94014648105932E-4	TGTGCTGGGCGCAGGAAACACACCTCTTGTCTT	CAGRRKHTSCL	TRAV35-1	.	TRAJ29-1	-1	-1	9	11
4	1.94014648105932E-4	TGTGCTCTTGGGGAACGGGGTACAGCAGTGCTTCCAAGATAATCTTTG	CALGERGTAVLPR*SL	TRDV1-1	.	TRAJ3-1	-1	-1	-1	16
4	1.94014648105932E-4	TGTGCTGTGAGAAAAGCTGCAGGCAACAAGCTAACTTTT	CAVRKAAGNKLTF	TRAV8-6	.	TRAJ17-1	-1	-1	10	12
4	1.94014648105932E-4	TGTGCCGTACGAACACCGGTAACCAGTTCTATTTTG	CAVRTPVTSSIL	TRAV12-2	TRDD1	TRAJ49-1	-1	8	-1	10
4	1.94014648105932E-4	TGTGCCGCCCTGGACAAATTTTACTTT	CAALDKFYF	TRAV12-2	TRDD1-1	TRAJ21-1	6	9	-1	13
4	1.94014648105932E-4	TGTGCTATTATGAACTCAAATTCCGGGTATGCACTCAACTTC	CAIMNSNSGYALNF	TRAV20-1	TRDD1	TRAJ41-1	-1	6	7	11
4	1.94014648105932E-4	TGTGCTGGCCACGAACAGAGATGACAAGATCATCTTTGG	CAGHEQR*QDHLW	TRAV35-1	TRDD2-1	TRAJ30-1	-1	8	10	12
4	1.94014648105932E-4	TGTGCTTCCCCCGGCTTTGGGAATGTGCTGCATTGC	CASPGFGNVLHC	TRAV19-1	TRDD2-1	TRAJ35-1	-1	6	8	12
4	1.94014648105932E-4	TGTGCTGTGCAGGCCGAAAGGGCTGGGAGTTACCAACTCACTTTC	CAVQAERAGSYQLTF	TRAV20-1	TRDD3-1	TRAJ28-1	12	15	-1	19
4	1.94014648105932E-4	TGTGCCTCGTTCGATACAGAGGGACTCATCTTT	CASFDTEGLIF	TRDV2-1	TRDD1-1	TRDJ1-1	6	12	16	23
4	1.94014648105932E-4	TGTGCCTGTGACACTATGGGACCGATCGAGAAAAAGTACACCGATAAACTCATCTTT	CACDTMGPIEKKYTDKLIF	TRDV2-1	TRDD1	TRDJ1-1	13	16	19	37
4	1.94014648105932E-4	TGTGCCTGTGACACAGACTTCCCATCTGGGGGACTCCAACGAGTACACCGATAAACTCATCTT	CACDTDFPSGGLQRVHR*THL	TRDV2-1	TRDD1-1	TRDJ1-1	13	25	32	44
4	1.94014648105932E-4	TGTGCTGTGAGACCTCCTTTT	CAVRPPF	TRAV3-1	TRDD2-1	TRAJ22-1	-1	12	14	16
4	1.94014648105932E-4	TGTGCCTGTGACTCTCTGGGGGTCAAAGAACGGTACACCGATAAACTCATCTTT	CACDSLGVKERYTDKLIF	TRDV2-1	TRDD1-1	TRDJ1-1	11	15	21	34
4	1.94014648105932E-4	TGTGCTGGTCTCACAGGCAAACTAATCTTT	CAGLTGKLIF	TRAV35-1	TRDD1	TRAJ37-1	7	9	-1	11
4	1.94014648105932E-4	TGTGACGGGTCTAGCAACACAGGCAAACTAATCTTT	CDGSSNTGKLIF	TRAV35-1	TRDD1-1	TRAJ37-1	3	6	-1	9
4	1.94014648105932E-4	TGTGCCTGTGACATTTACTGGGGGACGCCAAATCCTCGTACACCGATAAACTCATCTTTG	CACDIYWGTPNPRTPINSSL	TRDV2-1	TRDD1-1	TRDJ1-1	12	16	24	39
4	1.94014648105932E-4	TGTGCTGGGCAGCTGAAGTGAGCAACACAGGCAAACTAATCTTTG	CAGQLK*ATQAN*SL	TRAV35-1	TRDD1	TRAJ37-1	-1	12	14	21
4	1.94014648105932E-4	TGTGCTGGGCAGCTGCTCAAATTCCGGGTATGCACTCAACTTCGG	CAGQLLKFRVCTQLR	TRAV35-1	TRDD1-1	TRAJ41-1	-1	12	-1	15
4	1.94014648105932E-4	TGTGCTCTTGGGGAACCCCCTGGTGGTTTTACTGGGGGATACCGCCGATAAACTCATCTTTGG	CALGEPPGGFTGGYRR*THLW	TRDV1-1	TRDD1-1	TRDJ1-1	15	30	-1	42
4	1.94014648105932E-4	TGTGCCGTGAGCTTTCCTCTTACAGCAGTGCTTCCAAGATAATCTTTG	CAVSFPLTAVLPR*SL	TRAV12-2	TRDD2-1	TRAJ3-1	9	13	17	20
4	1.94014648105932E-4	TGTGCTGGGAACTTATACTCTGGGGCTGGGAGTTACCAACTCACTTTC	CAGNLYSGAGSYQLTF	TRAV35-1	TRDD1	TRAJ28-1	8	10	12	14
4	1.94014648105932E-4	TGTGCCCGCCCTTATAACACCGACAAGCTCATCTTT	CARPYNTDKLIF	TRAV24-1	TRDD1	TRAJ34-1	-1	6	7	10
4	1.94014648105932E-4	TGCATCGTCAGAGTCTCGGTCCAGGCAGGAACTGCTCTGATCTTT	CIVRVSVQAGTALIF	TRAV26-1	TRDD1	TRAJ15-1	14	17	18	20
4	1.94014648105932E-4	TGTGCCGCGCCTCTGGGGCTGGGAGTTACCAACTCACTTTCG	CAAPLGLGVTNSLS	TRAV12-2	TRDD1-1	TRAJ28-1	-1	7	8	10
4	1.94014648105932E-4	TGCATCACTGGGGCGGATAGCAGCTATAAATTGATCTTC	CITGADSSYKLIF	TRAV26-2	TRDD1-1	TRAJ12-1	-1	6	12	14
4	1.94014648105932E-4	TGTGCCCGTAACCGAGACGGAGCATCAGGAGGAAGCTACATACCTACATTT	CARNRDGASGGSYIPTF	TRAV3-1	TRDD1	TRAJ6-1	4	18	-1	21
4	1.94014648105932E-4	TGTGTTGTGATCCTGGCCAACCAGGCAGGAACTGCTCTGATCTTT	CVVILANQAGTALIF	TRAV8-2	TRDD1	TRAJ15-1	9	12	-1	16
4	1.94014648105932E-4	TGTGCTGTGAGTCGTCGGCATACTCTGGGGCTGGGAGTTACCAACTCACTTTCG	CAVSRRHTLGLGVTNSLS	TRAV3-1	TRDD1	TRAJ28-1	10	16	-1	18
4	1.94014648105932E-4	TGTGCAGAGAATATGTGGTGGCTACAATAAGCTGATTTT	CAENMWWLQ*ADF	TRAV13-2	.	TRAJ4-1	-1	-1	-1	13
4	1.94014648105932E-4	TGTGCCGTGACCCTTCTGACAGGATACAGCACCCTCACCTTT	CAVTLLTGYSTLTF	TRAV12-2	TRDD2-1	TRAJ11-1	9	11	15	19
4	1.94014648105932E-4	TGTGCCTTTGCGTTCCTACTAAGGATACGCGGGGTGCCGATAAACTCATCTTTG	CAFAFLLRIRGVPINSSL	TRDV3-1	TRDD1	TRDJ1-1	8	22	28	36
4	1.94014648105932E-4	TGTGTGGTGAACACCGGTAACCAGTTCTATTTT	CVVNTGNQFYF	TRAV12-1	.	TRAJ49-1	-1	-1	-1	8
4	1.94014648105932E-4	TGTGCTCTGAGCGACGCAGTAGTAACCAGGCAGGAACTGCTCTGATCTTTG	CALSDAVVTRQELL*SL	TRAV19-1	TRDD3-1	TRAJ15-1	10	19	-1	23
4	1.94014648105932E-4	TGTGCAGCAAGGGTGTTCAGCTTT	CAARVFSF	TRAV29-1	TRDD1	TRAJ20-1	-1	11	12	14
4	1.94014648105932E-4	TGTGCCTTCCTCAGTACTGGGGGATATTTACCACCGTACCAACTCATCTTT	CAFLSTGGYLPPYQLIF	TRDV3-1	TRDD1-1	TRDJ1-1	7	15	25	40
4	1.94014648105932E-4	TGTGTGGTGAACCAGGCAGGAACTGCTCTGATCTTT	CVVNQAGTALIF	TRAV12-1	.	TRAJ15-1	-1	-1	-1	9
4	1.94014648105932E-4	TGTGCCTTTATTCCAACCCGTCTGGGGGAAAATAAACTCATCTTT	CAFIPTRLGENKLIF	TRDV3-1	TRDD1-1	TRDJ1-1	9	21	28	31
4	1.94014648105932E-4	TGTGCAGAGAATCCTTATAACCAGGGAGGAAAGCTTATCTTC	CAENPYNQGGKLIF	TRAV13-2	TRDD2-1	TRAJ23-1	-1	12	-1	14
4	1.94014648105932E-4	TGTGCTGTGAACTTCAGGCAAATCAACCTTTGG	CAVNFRQINLW	TRAV21-1	TRDD1	TRAJ27-1	-1	10	-1	12
4	1.94014648105932E-4	TGTGCAGGAGGAGGCGCAGGCAAATCAACCTTT	CAGGGAGKSTF	TRAV27-1	TRDD1	TRAJ27-1	9	12	13	15
4	1.94014648105932E-4	TGCGTCTCGGTAACCAGTTCTATTTTG	CVSVTSSIL	TRAV26-1	TRDD1	TRAJ49-1	2	5	-1	7
4	1.94014648105932E-4	TGTGCCTTAGCACCTCTAATTCTCGGGGGATACGTTGGACAGCACAACTCTTCTTTG	CALAPLILGGYVGQHNSSL	TRDV3-1	TRDD1-1	TRDJ2-1	7	24	-1	34
4	1.94014648105932E-4	TGTGCTGTGAGCAAAGCTGCAGGCAACAAGCTAACTTTT	CAVSKAAGNKLTF	TRAV8-6	.	TRAJ17-1	-1	-1	-1	7
4	1.94014648105932E-4	TGTGTGGTGAGCCAGGCAGGAACTGCTCTGATCTTT	CVVSQAGTALIF	TRAV12-1	.	TRAJ15-1	-1	-1	-1	9
4	1.94014648105932E-4	TGCGCTGTGAACCGTCACTCTGGGGGTTACCAGAAAGTTACCTTT	CAVNRHSGGYQKVTF	TRAV1-1	TRDD2-1	TRAJ13-1	-1	10	12	16
4	1.94014648105932E-4	TGCGCTGTGCTTCGCATACTCTGGGGCTGGGAGTTACCAACTCACTTTCGG	CAVLRILWGWELPTHFR	TRAV1-1	TRDD2-1	TRAJ28-1	-1	9	12	14
4	1.94014648105932E-4	TGCCTCGTGGGCGGGGGGGAATATGGAAACAAACTGGTCTTT	CLVGGGEYGNKLVF	TRAV4-1	TRDD1-1	TRAJ47-1	10	12	-1	17
4	1.94014648105932E-4	TGTGCCGTGGGAATGCAGGCAACATGCTCACCTTTG	CAVGMQATCSPL	TRAV8-1	TRDD1-1	TRAJ39-1	-1	9	-1	11
4	1.94014648105932E-4	TGTGCTTTCCTAACTGGAGCCAATAGTAAGCTGACATTT	CAFLTGANSKLTF	TRAV38-1	TRDD2-1	TRAJ56-1	-1	9	-1	12
4	1.94014648105932E-4	TGTGCCGTGAATGCGCCAGGAGGAGGTGCTGACGGACTCACCTTT	CAVNAPGGGADGLTF	TRAV8-1	.	TRAJ45-1	-1	-1	13	16
4	1.94014648105932E-4	TGTGCTCTGAGTGACTGGGGCAAACAACCTCTTCTTTGG	CALSDWGKQPLLW	TRAV9-2	.	TRAJ36-1	-1	-1	-1	13
4	1.94014648105932E-4	TGCATCGTCACTCAGGGCGGATCTGAAAAGCTGGTCTTT	CIVTQGGSEKLVF	TRAV26-1	.	TRAJ57-1	-1	-1	-1	7
4	1.94014648105932E-4	TGTGCTTCCGTCCACGACTACAAATACATCTTT	CASVHDYKYIF	TRAV38-1	TRDD1	TRAJ40-1	6	13	15	17
4	1.94014648105932E-4	TGCATCGTCAGAGTCACAATAATGCAGGCAACATGCTCACCTTTG	CIVRVTIMQATCSPL	TRAV26-1	.	TRAJ39-1	-1	-1	-1	15
4	1.94014648105932E-4	TGTGCAGCAAGCTCGAAATACCGGCACTGCCAGTAAACTCACCTT	CAASSKYRHCQ*THL	TRAV29-1	TRDD1	TRAJ44-1	11	13	-1	15
4	1.94014648105932E-4	TGTGTGGTGAACCGCCTAGGCTTTGGGAATGTGCTGCATTGC	CVVNRLGFGNVLHC	TRAV12-1	TRDD1	TRAJ35-1	-1	12	13	16
4	1.94014648105932E-4	TGTGCCGTCCAGCCCCCTTTG	CAVQPPL	TRAV8-1	TRDD2-1	TRAJ13-1	-1	8	10	15
4	1.94014648105932E-4	TGTGCTGTGGTTTATGGAGGAAGCCAAGGAAATCTCATCTTT	CAVVYGGSQGNLIF	TRAV22-1	.	TRAJ42-1	-1	-1	9	11
4	1.94014648105932E-4	TGTGCTGTGGCCTGAATCCGAGGCGGATCTGAAAAGCTGGTCTTT	CAVA*IRGGSEKLVF	TRAV21-1	TRDD1	TRAJ57-1	8	11	13	21
4	1.94014648105932E-4	TGTGCTCTGATCCTCATGAATAATAATGCAGGCAACATGCTCACCTTT	CALILMNNNAGNMLTF	TRAV19-1	TRDD2-1	TRAJ39-1	-1	10	13	16
4	1.94014648105932E-4	TGTGCAGCGTCTCGAAGGAAGGAAACAGGAAATTTACATTTG	CAASRRKETGNLHL	TRAV23-1	TRDD1	TRAJ59-1	7	10	11	13
4	1.94014648105932E-4	TGCATCGTCAGAGTCCGAAGTGAAACTCTGGGGCTGGGAGTTACCAACTCACTTTCG	CIVRVRSETLGLGVTNSLS	TRAV26-1	TRDD3-1	TRAJ28-1	14	16	18	22
4	1.94014648105932E-4	TGTGCGGGAGGGGGCTCAGGAACCTACAAATACATCTTT	CAGGGSGTYKYIF	TRAV27-1	TRDD1-1	TRAJ40-1	-1	10	-1	14
4	1.94014648105932E-4	TGTGCTGTGGTAGGAGGAAGCTACATACCTACATTT	CAVVGGSYIPTF	TRAV8-3	.	TRAJ6-1	-1	-1	9	11
4	1.94014648105932E-4	TGTGCTCTAAGCCTTACTGGAGGCTTCAAAACTATCTTT	CALSLTGGFKTIF	TRAV16-1	TRDD2-1	TRAJ9-1	-1	11	-1	14
4	1.94014648105932E-4	TGCATCGGAACTGGGGCTGGGAGTTACCAACTCACTTTC	CIGTGAGSYQLTF	TRAV26-1	TRDD3-1	TRAJ28-1	-1	7	-1	10
4	1.94014648105932E-4	TGCATCCTGAGAGACGGTCACCGGTAACCAGTTCTATTT	CILRDGHR*PVLF	TRAV26-2	TRDD1	TRAJ49-1	-1	15	16	18
4	1.94014648105932E-4	TGTGCTTTCATGAAGCCTGGCTCTAGCAACACAGGCAAACTAATCTTT	CAFMKPGSSNTGKLIF	TRAV38-1	.	TRAJ37-1	-1	-1	15	17
4	1.94014648105932E-4	TGTGCAATGAGCAATAATGCAGGCAACATGCTCACCTTT	CAMSNNAGNMLTF	TRAV12-3	.	TRAJ39-1	-1	-1	-1	12
4	1.94014648105932E-4	TGTGCTCTGTTCAACTCTGGGGCTGGGAGTTACCAACTCACTTTC	CALFNSGAGSYQLTF	TRAV9-2	TRDD2-1	TRAJ28-1	-1	9	11	13
4	1.94014648105932E-4	TGTGCTGTGAGTGATCCCCTACAAATACATCTT	CAVSDPLQIHL	TRAV8-6	TRDD2-1	TRAJ40-1	-1	14	-1	17
4	1.94014648105932E-4	TGTGTTGTGAGGAGGGCTGGGAGTTACCAACTCACTTTC	CVVRRAGSYQLTF	TRAV8-2	TRDD1	TRAJ28-1	-1	11	-1	13
4	1.94014648105932E-4	TGTGCTGTGAGAGGTCCGGATAGCAGCTATAAATTGATCTTC	CAVRGPDSSYKLIF	TRAV3-1	TRDD2-1	TRAJ12-1	12	14	-1	17
4	1.94014648105932E-4	TGTGCTGCGCCTCAGGGCGGATCTGAAAAGCTGGTCTTT	CAAPQGGSEKLVF	TRAV22-1	TRDD1-1	TRAJ57-1	-1	7	8	10
4	1.94014648105932E-4	TGTGCCTCAAACCCGACTAACTTTGGAAATGAGAAATTAACCTTT	CASNPTNFGNEKLTF	TRAV24-1	TRDD2	TRAJ48-1	6	10	12	16
4	1.94014648105932E-4	TGTGCTCTGAGTGAGGCGGGCCTCTGGGGCTGGGAGTTACCAACTCACTTT	CALSEAGLWGWELPTHF	TRAV19-1	TRDD1-1	TRAJ28-1	-1	17	19	21
4	1.94014648105932E-4	TGTGCTGGGCAGCTTCGGGGCGGATCTGAAAAGCTGGTCTTT	CAGQLRGGSEKLVF	TRAV35-1	TRDD1	TRAJ57-1	-1	12	-1	14
4	1.94014648105932E-4	TGTGTGGTGAAAAGGGACAGCAGTGCTTCCAAGATAATCTTT	CVVKRDSSASKIIF	TRAV12-1	TRDD3-1	TRAJ3-1	-1	11	-1	13
4	1.94014648105932E-4	TGTGTGGTGATATCAGGAGGAAGCTACATACCTACATTT	CVVISGGSYIPTF	TRAV12-1	.	TRAJ6-1	-1	-1	9	11
4	1.94014648105932E-4	TGTGCCGTGAGCCTCAGGGCGGATCTGAAAAGCTGGTCTTTG	CAVSLRADLKSWSL	TRAV12-2	.	TRAJ57-1	-1	-1	9	12
4	1.94014648105932E-4	TGTGCTCTTGGGGGACAGAGATGACAAGATCATCTTTGG	CALGGQR*QDHLW	TRDV1-1	.	TRAJ30-1	-1	-1	-1	12
4	1.94014648105932E-4	TGTGCTCTTGGGGACCCTCCCACCGGTAACCAGTTCTATTTT	CALGDPPTGNQFYF	TRDV1-1	TRDD2-1	TRAJ49-1	13	15	17	20
4	1.94014648105932E-4	TGTGTGGTGAGCGCAGGGAAAGCTGCAGGCAACAAGCTAACTTTT	CVVSAGKAAGNKLTF	TRAV10-1	TRDD1-1	TRAJ17-1	12	15	-1	18
4	1.94014648105932E-4	TGTGCTCTGATTTCGTTTCGGGGGCTGGGAGTTACCAACTCACTTTCG	CALISFRGLGVTNSLS	TRAV19-1	TRDD2-1	TRAJ28-1	9	11	13	17
4	1.94014648105932E-4	TGTGCTGTGAGAGGGGCACATACTCTGGGGCTGGGAGTTACCAACTCACTTTCG	CAVRGAHTLGLGVTNSLS	TRAV3-1	TRDD1-1	TRAJ28-1	-1	13	15	18
4	1.94014648105932E-4	TGTGCTGAAAGGAATGTGCTGCATTGC	CAERNVLHC	TRAV3-1	TRDD3-1	TRAJ35-1	-1	7	-1	10
4	1.94014648105932E-4	TGTGCTGGCTCTAACTTTGGAAATGAGAAATTAACCTTT	CAGSNFGNEKLTF	TRAV35-1	.	TRAJ48-1	-1	-1	7	9
4	1.94014648105932E-4	TGTGCAGCAAGACTAGACGTACCGGGTTAATAGGAAACTGACATT	CAARLDVPG**ETDI	TRAV23-1	TRDD1	TRAJ61-1	-1	11	13	18
4	1.94014648105932E-4	GGGAGGGATTCAGGGAGCCCAGAAGCTGGTATT	GRDSGSPEAGI	TRAV35-1	TRDD1-1	TRAJ54-1	-1	0	3	7
4	1.94014648105932E-4	TGTGCTCTTGGGGATTCATGGCTCTAGCAACACAGGCAAACTAATCTTTGG	CALGDSWL*QHRQTNLW	TRDV1-1	TRDD2-1	TRAJ37-1	-1	14	16	18
4	1.94014648105932E-4	TGTGCCGCGGCATACTCTGGGGCTGGGAGTTACCAACTCACTTTC	CAAAYSGAGSYQLTF	TRAV12-2	TRDD1-1	TRAJ28-1	6	8	-1	10
4	1.94014648105932E-4	TGTGCCTTTGAGCCATTCCTAACAGATCTGGGATCCCCAGTACACCGATAAACTCATCTTTGG	CAFEPFLTDLGSPVHR*THLW	TRDV3-1	TRDD2-1	TRDJ1-1	8	15	20	41
4	1.94014648105932E-4	TGTGCTCGAGATAGGGACTGGGGGCCTGACACCGATAAACTCATCTTT	CARDRDWGPDTDKLIF	TRDV3-1	TRDD1-1	TRDJ1-1	4	16	23	28
4	1.94014648105932E-4	TGTGCTCTTCCCATAGAACCAGGCAGGAACTGCTCTGATCTTTGG	CALPIEPGRNCSDLW	TRAV16-1	TRDD3-1	TRAJ15-1	7	12	-1	16
4	1.94014648105932E-4	TGTGCCTCGCGACTACTCTGGGGAAGAGACACAACTCTTCTTTGG	CASRLLWGRDTTLLW	TRDV3-1	TRDD1-1	TRDJ2-1	6	17	22	29
4	1.94014648105932E-4	TCCCGACAAGCTCATCTTTGG	SRQAHLW	TRAV8	.	TRAJ34-1	-1	-1	0	2
4	1.94014648105932E-4	ACAATGACATGCGCTTTG	TMTCAL	TRAV29-1	TRDD1	TRAJ43-1	-1	-1	-1	-1
3	1.45510986079449E-4	TGTGCTGTGGATCCAAGGAAGCCAAGGAAATCTCATCTT	CAVDPRKPRKSHL	TRAV2-1	TRDD2-1	TRAJ42-1	-1	11	13	15
3	1.45510986079449E-4	TGTGCTGTGCAGCTCTGGAGGCTTCAAAACTATCTTTGG	CAVQLWRLQNYLW	TRAV1-2	TRDD1	TRAJ9-1	8	12	-1	14
3	1.45510986079449E-4	TGTGCCGGCGGGGATTATGGAGGAAGCCAAGGAAATCTCATCTTT	CAGGDYGGSQGNLIF	TRAV1-2	TRDD1-1	TRAJ42-1	4	6	7	11
3	1.45510986079449E-4	TGTGCTCTAGACAGTGGAGGCTTCAAAACTATCTTT	CALDSGGFKTIF	TRAV6-1	.	TRAJ9-1	-1	-1	-1	12
3	1.45510986079449E-4	TGTGCTGTCCGGAATTCAGGAAACACACCTCTTGTCTTT	CAVRNSGNTPLVF	TRAV2-1	TRDD2-1	TRAJ29-1	-1	8	-1	10
3	1.45510986079449E-4	TGTGCTGTGTAGATTAATGCAGGCAACATGCTCACCTTT	CAV*INAGNMLTF	TRAV2-1	TRDD3-1	TRAJ39-1	-1	9	-1	12
3	1.45510986079449E-4	TGTGCAGAGATTCCCCTAAGGACAGGCTTTCAGAAACTTGTATTT	CAEIPLRTGFQKLVF	TRAV5-1	TRDD2-1	TRAJ8-1	-1	10	13	21
3	1.45510986079449E-4	TGTGCAGAGATTCCACCCAATATGGAAACAAGCTGGTCTTTG	CAEIPPNMETSWSL	TRAV5-1	TRDD2-1	TRAJ47-1	-1	10	13	18
3	1.45510986079449E-4	TGCGCTGTGAGGGATAATGCAGGCAACATGCTCACCTTT	CAVRDNAGNMLTF	TRAV1-1	TRDD1-1	TRAJ39-1	-1	11	-1	13
3	1.45510986079449E-4	TGTGCTGCCACGGATAGCAACTATCAGTTAATCTGG	CAATDSNYQLIW	TRAV1-2	TRDD2-1	TRAJ33-1	-1	7	9	11
3	1.45510986079449E-4	TGTGCTGTGGAGGGTGGGGGCGACAAGCTCATCTTT	CAVEGGGDKLIF	TRAV2-1	TRDD1-1	TRAJ34-1	12	14	-1	20
3	1.45510986079449E-4	TGTGCTGTTATGGATAGCAACTATCAGTTAATCTGG	CAVMDSNYQLIW	TRAV1-2	TRDD1	TRAJ33-1	-1	8	-1	10
3	1.45510986079449E-4	TGCGCTGTGAGCCCCCTCTGCAGGCAACAAGCTAACTTT	CAVSPLCRQQANF	TRAV1-1	TRDD2-1	TRAJ17-1	10	14	-1	17
3	1.45510986079449E-4	TGTGCCGTGAATGCGCGTGGAAGCCAAGGAAATCTCATCTTT	CAVNARGSQGNLIF	TRAV8-1	.	TRAJ42-1	-1	-1	13	16
3	1.45510986079449E-4	TGTGCTGTGAGTGATAGCAACTATCAGTTAATCTGG	CAVSDSNYQLIW	TRAV1-2	.	TRAJ33-1	-1	-1	10	12
3	1.45510986079449E-4	TGTGCCTTCGAGGGTGGCAACAACCGTAAGCTGATTTGG	CAFEGGNNRKLIW	TRAV8-1	TRDD2-1	TRAJ38-1	-1	6	8	12
3	1.45510986079449E-4	TGTGCTGTGAGAGTCCCAAGGGTGGTGCTACAAACAAGCTCATCTTTG	CAVRVPRVVLQTSSSL	TRAV1-2	TRDD2-1	TRAJ32-1	-1	13	15	18
3	1.45510986079449E-4	TGTGCTCTACCCTTCTCTGGGGGTTACCAGAAAGTTACCTTT	CALPFSGGYQKVTF	TRAV6-1	TRDD2-1	TRAJ13-1	8	10	-1	15
3	1.45510986079449E-4	TGCATCGTCAGAGTGCCAAAATTATGGAAACAAACTGGTCTTTGG	CIVRVPKLWKQTGLW	TRAV26-1	TRDD2	TRAJ47-1	13	15	17	20
3	1.45510986079449E-4	TGTGCTTTCAAGCTATATGGAAACAAGCTGGTCTTT	CAFKLYGNKLVF	TRAV38-1	TRDD1	TRAJ47-1	9	12	-1	14
3	1.45510986079449E-4	TGTGCAGCAAGCTTTACCTTATGGAAACAAACTGGTCTT	CAASFTLWKQTGL	TRAV29-1	TRDD2-1	TRAJ47-1	11	14	17	19
3	1.45510986079449E-4	TGTGCTCTCCAGGAATATGGAAACAAACTGGTCTTT	CALQEYGNKLVF	TRAV19-1	TRDD2-1	TRAJ47-1	-1	8	-1	11
3	1.45510986079449E-4	TGTGCTGTGAGAAGGGGGTTACCAGAAAGTTACCTTTGG	CAVRRGLPESYLW	TRAV1-2	.	TRAJ13-1	-1	-1	11	13
3	1.45510986079449E-4	TGTGCAATGAGGAGCGGGGCAACTGACAGCTGGGGGAAATTCCAGTTT	CAMRSGATDSWGKFQF	TRAV14-1	TRDD1-1	TRAJ24-1	10	15	-1	19
3	1.45510986079449E-4	TGTGCCGTGATCTCGAATGCCAGACTCATGTTT	CAVISNARLMF	TRAV8-1	TRDD1	TRAJ31-1	9	11	12	15
3	1.45510986079449E-4	TGTGCAATGAGAGGAGGTGTAGGTGGTACTAGCTATGGAAAGCTGACATTT	CAMRGGVGGTSYGKLTF	TRAV14-1	TRDD1	TRAJ52-1	12	17	18	21
3	1.45510986079449E-4	TGTGCCCCCGAGACAGGAGGAAGCCAAGGAAATCTCATCTTT	CAPETGGSQGNLIF	TRAV38-2	TRDD1	TRAJ42-1	4	12	13	15
3	1.45510986079449E-4	TGCACCCTGCGACTTTATGGAGGAAGCCAAGGAAATCTCATCTTT	CTLRLYGGSQGNLIF	TRAV26-1	TRDD1	TRAJ42-1	3	11	-1	14
3	1.45510986079449E-4	TGTGCTGTGGGTTATAACCAGGGAGGAAAGCTTATCTTC	CAVGYNQGGKLIF	TRAV8-3	.	TRAJ23-1	-1	-1	-1	11
3	1.45510986079449E-4	TGTGCCGTGAATGCACGACTACAAGCTCAGCTT	CAVNARLQAQL	TRAV8-1	.	TRAJ20-1	-1	-1	-1	14
3	1.45510986079449E-4	TGTGCTCTTGGGGCTGGGAGTTACCAACTCACTTTC	CALGAGSYQLTF	TRAV6-1	.	TRAJ28-1	-1	-1	-1	8
3	1.45510986079449E-4	TGTGCCGTGGGCGGCATGGAATATGGAAACAAACTGGTCTTT	CAVGGMEYGNKLVF	TRAV39-1	TRDD1	TRAJ47-1	9	12	13	16
3	1.45510986079449E-4	TGTGCTGTGAATGGAAATACTGGAGGCTTCAAAACTATCTTT	CAVNGNTGGFKTIF	TRAV8-4	TRDD1	TRAJ9-1	-1	10	-1	12
3	1.45510986079449E-4	TCTGGAATTATGGAGGAAGCCAAGGAAATCTCATCTTTG	SGIMEEAKEISSL	TRAV38-2	TRDD1-1	TRAJ42-1	-1	1	-1	4
3	1.45510986079449E-4	TGTGCCCCCAAGGGAATATGGAAACAAACTGGTCTTTGG	CAPKGIWKQTGLW	TRAV23-1	TRDD2-1	TRAJ47-1	4	7	9	12
3	1.45510986079449E-4	TGCCTCGTGGGTGACATGGGATGGAAACAAGCTGGTCTT	CLVGDMGWKQAGL	TRAV4-1	TRDD1-1	TRAJ47-1	-1	16	-1	20
3	1.45510986079449E-4	TGTGCCCGCCCAGAGGCTCAACCCTGGGGAGGCTATACTTTG	CARPEAQPWGGYTL	TRAV8-1	TRDD1	TRAJ18-1	-1	6	7	10
3	1.45510986079449E-4	TGTGCTACGGTCTCTACCGGCACTGCCAGTAAACTCACCTTT	CATVSTGTASKLTF	TRAV17-1	TRDD1	TRAJ44-1	9	11	12	14
3	1.45510986079449E-4	TGTGCTGCAGGTTCTATGAATTATGGAGGAAGCCAAGGAAATCTCATCTTT	CAAGSMNYGGSQGNLIF	TRAV8-3	TRDD2-1	TRAJ42-1	6	11	13	16
3	1.45510986079449E-4	TGTGCAATGAGAGGGGCTAACGACTACAAGCTCAGCTTT	CAMRGANDYKLSF	TRAV14-1	TRDD1-1	TRAJ20-1	-1	13	-1	16
3	1.45510986079449E-4	TGTGCTTCCCCACTGCCATCTACTGGAGCCAATAGTAAGCTGACATTT	CASPLPSTGANSKLTF	TRAV38-2	TRDD1-1	TRAJ56-1	6	11	14	18
3	1.45510986079449E-4	TGTGCTTATAGGGAAGAATGAATTATGGAGGAAGCCAAGGAAATCTCATCTTTG	CAYREE*IMEEAKEISSL	TRAV38-2	TRDD3-1	TRAJ42-1	-1	12	14	18
3	1.45510986079449E-4	TGTGCTGTGATGGATAGCAGCTATAAATTGATCTTC	CAVMDSSYKLIF	TRAV1-2	.	TRAJ12-1	-1	-1	-1	8
3	1.45510986079449E-4	TGTGTGGTGAACGCAGGCTTTCAGAAACTTGTATTT	CVVNAGFQKLVF	TRAV12-1	.	TRAJ8-1	-1	-1	-1	7
3	1.45510986079449E-4	TGTGCTGTGAGAGATAGCGACTACAAGCTCAGCTTT	CAVRDSDYKLSF	TRAV1-2	.	TRAJ20-1	-1	-1	-1	14
3	1.45510986079449E-4	AGTGGAGGAAGCCAAGGAAATCTCATCTTT	SGGSQGNLIF	TRAV29-1	TRDD1	TRAJ42-1	-1	-1	0	2
3	1.45510986079449E-4	TGTGCTCTGAGTGATCGATGAATTATGGAGGAAGCCAAGGAAATCTCATCTTTG	CALSDR*IMEEAKEISSL	TRAV9-2	TRDD1	TRAJ42-1	13	16	-1	18
3	1.45510986079449E-4	TGCATCGTCAGCCATGGGAGGAATAACAATGCCAGACTCATGTTT	CIVSHGRNNNARLMF	TRAV26-1	TRDD1-1	TRAJ31-1	10	14	17	19
3	1.45510986079449E-4	TGCATCGTCAGAGTCAGGGAATAACAATGCCAGACTCATGTTTGG	CIVRVRE*QCQTHVW	TRAV26-1	TRDD3-1	TRAJ31-1	-1	15	-1	17
3	1.45510986079449E-4	TGTGTTGTGCCCAGACCCACAGGCTTTCAGAAACTTGTATTT	CVVPRPTGFQKLVF	TRAV8-2	TRDD2-1	TRAJ8-1	8	14	-1	17
3	1.45510986079449E-4	TGTGCTCTGCTATCCTGGAGGAAGCCAAGGAAATCTCATCTTTGG	CALLSWRKPRKSHLW	TRAV9-2	TRDD2-1	TRAJ42-1	8	12	-1	15
3	1.45510986079449E-4	TGTGCAGAGAATAACTATGGTCAGAATTTTGTCTTT	CAENNYGQNFVF	TRAV5-1	.	TRAJ26-1	-1	-1	-1	8
3	1.45510986079449E-4	TGTGCAGCCCATATGGAAACAAACTGGTCTTTG	CAAHMETNWSL	TRAV25-1	TRDD2-1	TRAJ47-1	-1	7	8	10
3	1.45510986079449E-4	TGCATCCTGAGACATACCCCGGGGTATGGAAACAAGCTGGTCTTT	CILRHTPGYGNKLVF	TRAV26-2	TRDD1	TRAJ47-1	11	20	-1	24
3	1.45510986079449E-4	TGTGTGGTGACGCGAACTAGGGGGTATGGAAACAAACTGGTCTTT	CVVTRTRGYGNKLVF	TRAV10-1	TRDD1-1	TRAJ47-1	9	19	-1	24
3	1.45510986079449E-4	TGTGCTCTGATTATGGAGGAAGCCAAGGAAATCTCATCTTTG	CALIMEEAKEISSL	TRAV9-2	.	TRAJ42-1	-1	-1	-1	9
3	1.45510986079449E-4	TGTGCTCTGAGTTCGGGTACTGGAGGCTTCAAAACTATCTTT	CALSSGTGGFKTIF	TRAV9-2	TRDD1-1	TRAJ9-1	11	14	-1	17
3	1.45510986079449E-4	TGCATCGTCAGACCCGCCCCAACTGACAGCTGGGGGAAATTCCAGTTT	CIVRPAPTDSWGKFQF	TRAV26-1	TRDD1	TRAJ24-1	11	14	15	19
3	1.45510986079449E-4	TGCATCGTCAGACCCTCATAACTCAGGGCGGATCTGAAAAGCTGGTCTTTG	CIVRPS*LRADLKSWSL	TRAV26-1	TRDD2-1	TRAJ57-1	11	13	15	18
3	1.45510986079449E-4	TGTGCAGAGAGGAACACCGGTAACCAGTTCTATTTT	CAERNTGNQFYF	TRAV5-1	.	TRAJ49-1	-1	-1	-1	11
3	1.45510986079449E-4	TGTGCTCTGATCACTCCAGGGCTGGAGGCTTCAAAACTATCTTTG	CALITPGLEASKLSL	TRAV9-2	TRDD1	TRAJ9-1	9	12	14	21
3	1.45510986079449E-4	TGTGCCGTGAACCCTCCTGGTGGTACTAGCTATGGAAAGCTGACATTT	CAVNPPGGTSYGKLTF	TRAV8-1	TRDD2-1	TRAJ52-1	-1	11	12	14
3	1.45510986079449E-4	TGTGCTACGGACCAAGAGGGGTCAGGGAGCCCAGAAGCTGGTATT	CATDQEGSGSPEAGI	TRAV17-1	TRDD1-1	TRAJ54-1	11	17	-1	21
3	1.45510986079449E-4	TGTGCCGTGAATGAGAATGACAAGATCATCTTT	CAVNENDKIIF	TRAV8-1	TRDD1	TRAJ30-1	12	14	-1	16
3	1.45510986079449E-4	TGTGCTCTGAGACTCCATACTGGAGCCAATAGTAAGCTGACATTT	CALRLHTGANSKLTF	TRAV9-2	TRDD1	TRAJ56-1	-1	11	13	16
3	1.45510986079449E-4	TGTGCCGTGATTTCATCAGGAGGAAGCTACATACCTACATTT	CAVISSGGSYIPTF	TRAV8-1	.	TRAJ6-1	-1	-1	9	11
3	1.45510986079449E-4	TGTGGAGCAGACAACAACAATGCCAGACTCATGTTT	CGADNNNARLMF	TRAV34-1	.	TRAJ31-1	-1	-1	-1	12
3	1.45510986079449E-4	TGTGCAGCAAGCCCTGGGGCAAACAACCTCTTCTTT	CAASPGANNLFF	TRAV29-1	.	TRAJ36-1	-1	-1	11	13
3	1.45510986079449E-4	TGCATCGTCAGAGGAAAGCTTATCTTC	CIVRGKLIF	TRAV26-1	.	TRAJ23-1	-1	-1	-1	10
3	1.45510986079449E-4	TGCATCGTCAGAGCCGCGAATAATGCAGGCAACATGCTCACCTTT	CIVRAANNAGNMLTF	TRAV26-1	TRDD1	TRAJ39-1	12	14	15	18
3	1.45510986079449E-4	TGTGCAGCAGGGACAACTGACAGCTGGGGGAAATTGCAGTTT	CAAGTTDSWGKLQF	TRAV29-1	TRDD1-1	TRAJ24-1	8	23	30	37
3	1.45510986079449E-4	TGTGCCTCCGAATATGGAAACAAACTGGTCTTT	CASEYGNKLVF	TRAV24-1	TRDD2-1	TRAJ47-1	-1	7	-1	9
3	1.45510986079449E-4	TGTGCTTATAGGAGCAGTTTAGGGGCGGATCTGAAAAGCTGGTCTTTG	CAYRSSLGADLKSWSL	TRAV38-2	TRDD3-1	TRAJ57-1	14	19	-1	22
3	1.45510986079449E-4	TGTGCAGCAAGCGCGGGTGGGGCAAACAACCTCTTCTTT	CAASAGGANNLFF	TRAV29-1	TRDD1-1	TRAJ36-1	12	14	-1	17
3	1.45510986079449E-4	TGTGCAGCAAGCGCTACGGCTGACAGCTGGGGGAAATTGCAGTTT	CAASATADSWGKLQF	TRAV29-1	TRDD1-1	TRAJ24-1	12	26	33	40
3	1.45510986079449E-4	TGTGCTGTGGAGTCGTGCTGGTGGTACTAGCTATGGAAAGCTGACATTTGG	CAVESCWWY*LWKADIW	TRAV8-3	TRDD3-1	TRAJ52-1	-1	10	12	15
3	1.45510986079449E-4	TGTGCTTTCATGCCCCCTTATAATGCTGGCAACAACCGTAAGCTGATTTGG	CAFMPPYNAGNNRKLIW	TRAV38-1	TRDD2-1	TRAJ38-1	11	15	18	20
3	1.45510986079449E-4	TGTGCAATGAGCGTATCATCAGGAGGAAGCTACATACCTACATTT	CAMSVSSGGSYIPTF	TRAV14-1	TRDD1	TRAJ6-1	10	14	-1	16
3	1.45510986079449E-4	TGTGCAGAGAGGGCGGGCAGGAGAGCACTTACTTTT	CAERAGRRALTF	TRAV5-1	TRDD1-1	TRAJ5-1	-1	11	-1	13
3	1.45510986079449E-4	TGTGCTGTGAGTGATGGGGTAGTACTCACGGGAGGAGGAAACAAACTCACCTTT	CAVSDGVVLTGGGNKLTF	TRAV8-4	TRDD1-1	TRAJ10-1	-1	14	18	22
3	1.45510986079449E-4	TGTGCTTATAACTTTGGAAATGAGAAATTAACCTTT	CAYNFGNEKLTF	TRAV38-2	.	TRAJ48-1	-1	-1	-1	6
3	1.45510986079449E-4	TGTGCTCTCTTTTATAACCAGGGAGGAAAGCTTATCTTC	CALFYNQGGKLIF	TRAV16-1	TRDD1	TRAJ23-1	-1	8	-1	10
3	1.45510986079449E-4	TGTGCCGTGACCGGCAGCAGTGCTTCCAAGATAATCTTT	CAVTGSSASKIIF	TRAV8-1	TRDD1	TRAJ3-1	9	12	-1	14
3	1.45510986079449E-4	TGTGCTCTGAGTGATAAGTGCTGGCAACAACCGTAAGCTGATTTG	CALSDKCWQQP*ADL	TRAV9-2	TRDD1	TRAJ38-1	-1	14	-1	16
3	1.45510986079449E-4	TGTGCTTATAGGGCTTATAACACCGACAAGCTCATCTTT	CAYRAYNTDKLIF	TRAV38-2	.	TRAJ34-1	-1	-1	11	13
3	1.45510986079449E-4	TGTGCTCCTCCAAATAGGCTTTGGGAATGTGCTGCATTG	CAPPNRLWECAAL	TRAV21-1	TRDD2-1	TRAJ35-1	-1	6	8	13
3	1.45510986079449E-4	TGTGCTCCTCCTATGGGAACAACAGACTCGCTTTTG	CAPPMGTTDSLL	TRAV16-1	TRDD1	TRAJ7-1	-1	7	8	10
3	1.45510986079449E-4	TGTGCAGCAGGATTTATGGAGGAAGCCAAGGAAATCTCATCTTTG	CAAGFMEEAKEISSL	TRAV13-1	.	TRAJ42-1	-1	-1	8	10
3	1.45510986079449E-4	TGTGCAGCCAAAGTTGGGTTCCCAATGCAGGCAAATCAACCTTTG	CAAKVGFPMQANQPL	TRAV23-1	TRDD1-1	TRAJ27-1	7	14	17	21
3	1.45510986079449E-4	TGTGCTTTCATGAAGCAAGGCGGATCTGAAAAGCTGGTCTTT	CAFMKQGGSEKLVF	TRAV38-1	.	TRAJ57-1	-1	-1	-1	15
3	1.45510986079449E-4	TGTGCTGTGGGTGGGAGCTCAGGAACCTACAAATACATCTTT	CAVGGSSGTYKYIF	TRAV8-3	TRDD1-1	TRAJ40-1	-1	13	-1	15
3	1.45510986079449E-4	TGTGCTCTGAGTGGCGGGTACAATAACAATGACATGCGCTTT	CALSGGYNNNDMRF	TRAV9-2	TRDD1-1	TRAJ43-1	12	15	17	19
3	1.45510986079449E-4	TGTGCTGTGGGGGACTCGTCTGCTGGTGGTACTAGCTATGGAAAGCTGACATTT	CAVGDSSAGGTSYGKLTF	TRAV8-7	TRDD1	TRAJ52-1	14	16	17	20
3	1.45510986079449E-4	TGTGCTCTGAGGAATTCAGGGCGGATCTGAAAAGCTGGTCTTTGG	CALRNSGRI*KAGLW	TRAV9-2	.	TRAJ57-1	-1	-1	10	12
3	1.45510986079449E-4	TGTGCATCTACCCAATGCAGGCAACATGCTCACCTTTGG	CASTQCRQHAHLW	TRAV29-1	TRDD2-1	TRAJ39-1	5	7	11	13
3	1.45510986079449E-4	TGCCGCTTATAAGCTATGGAAAGCTGACATTTG	CRL*AMES*HL	TRAV38-1	TRDD1	TRAJ52-1	1	8	-1	11
3	1.45510986079449E-4	TGTTACCTCCCGGGCAATGCTGGCAACAACCGTAAGCTGATTTGG	CYLPGNAGNNRKLIW	TRAV23-1	TRDD2-1	TRAJ38-1	-1	3	6	15
3	1.45510986079449E-4	TGTGCTCGGGCACGTGGCACCGGTAACCAGTTCTATTTT	CARARGTGNQFYF	TRAV9-2	TRDD1-1	TRAJ49-1	6	14	-1	17
3	1.45510986079449E-4	TGTGCTCTGAGTTCTCAGGGCGGATCTGAAAAGCTGGTCTTT	CALSSQGGSEKLVF	TRAV9-2	.	TRAJ57-1	-1	-1	11	13
3	1.45510986079449E-4	TGTGCAGCATCTCAGGGCGGATCTGAAAAGCTGGTCTTT	CAASQGGSEKLVF	TRAV23-1	.	TRAJ57-1	-1	-1	-1	8
3	1.45510986079449E-4	TGTGCAGCAAGTTTTCACGAACACCGGTAACCAGTTCTATTTTGG	CAASFHEHR*PVLFW	TRAV29-1	TRDD2-1	TRAJ49-1	10	13	15	18
3	1.45510986079449E-4	TGTGCTGTGAGGGATAGCAGCTATAAATTGATCTTC	CAVRDSSYKLIF	TRAV1-2	.	TRAJ12-1	-1	-1	-1	8
3	1.45510986079449E-4	TGCATCGTCAGACCTAACACCGGTAACCAGTTCTATTTT	CIVRPNTGNQFYF	TRAV26-1	TRDD2-1	TRAJ49-1	-1	12	-1	15
3	1.45510986079449E-4	TGTGCTGTTCGCTTAACGACTACAAGCTCAGCTTTG	CAVRLTTTSSAL	TRAV8-4	TRDD1	TRAJ20-1	7	11	-1	13
3	1.45510986079449E-4	TGTGCCGTGGACATGTGGGGAGCCCAGAAGCTGGTATTT	CAVDMWGAQKLVF	TRAV39-1	TRDD1	TRAJ54-1	-1	13	14	17
3	1.45510986079449E-4	TGTGTGGTGCCTGGGGGCTTTGGGAATGTGCTGCATTGC	CVVPGGFGNVLHC	TRAV12-1	TRDD1-1	TRAJ35-1	8	10	-1	15
3	1.45510986079449E-4	TGTGCTGTCAGATCTACGTTGGGAAGCCAAGGAAATCTCATCTTT	CAVRSTLGSQGNLIF	TRAV41-1	TRDD1	TRAJ42-1	11	14	17	21
3	1.45510986079449E-4	CCGGGTGGATAGCAGCTATAAATTGATCTTCGG	PGG*QL*IDLR	TRAV5-1	TRDD2-1	TRAJ12-1	-1	0	-1	2
3	1.45510986079449E-4	TGTGCTTTTCACCCATGACAACTGACAGCTGGGGGAAATTGCAGTTTG	CAFHP*QLTAGGNCSL	TRAV21-1	TRDD1-1	TRAJ24-1	5	28	35	42
3	1.45510986079449E-4	TGTGCAGCAAGTAAGGGGAAGCCAAGGAAATCTCATCTT	CAASKGKPRKSHL	TRAV13-1	.	TRAJ42-1	-1	-1	12	14
3	1.45510986079449E-4	CAGGGAAGCCAAGGAAATCTCATCTTT	QGSQGNLIF	TRAV12-3	TRDD1	TRAJ42-1	-1	-1	-1	3
3	1.45510986079449E-4	TGTGTTGTGAGTGATCTTGATGACATGCGCTTT	CVVSDLDDMRF	TRAV8-2	TRDD2-1	TRAJ43-1	13	15	17	19
3	1.45510986079449E-4	TGTGCTGTGGGTAATAATGCAGGCAACATGCTCACCTTT	CAVGNNAGNMLTF	TRAV8-3	.	TRAJ39-1	-1	-1	-1	11
3	1.45510986079449E-4	TGTGCTGTGGGACAACTCAGGGCGGATCTGAAAAGCTGGTCTTTG	CAVGQLRADLKSWSL	TRAV21-1	TRDD1-1	TRAJ57-1	-1	9	11	13
3	1.45510986079449E-4	TGTGCAGGGGATTAACAATGACATGCGCTTTGG	CAGD*Q*HALW	TRAV23-1	TRDD1-1	TRAJ43-1	-1	7	-1	10
3	1.45510986079449E-4	TGTGGCACAGAGATTGGCGGCACTGCCAGTAAACTCACCTTT	CGTEIGGTASKLTF	TRAV30-1	TRDD1-1	TRAJ44-1	12	14	-1	17
3	1.45510986079449E-4	TGTGCTGCCTAGGGAGGAAAGCTTATCTTC	CAA*GGKLIF	TRAV22-1	.	TRAJ23-1	-1	-1	6	8
3	1.45510986079449E-4	TGTGCTTTCATGATCTAGAGGCGGCGGCACTGCCAGTAAACTCACCTTTGG	CAFMI*RRRHCQ*THLW	TRAV38-1	TRDD2	TRAJ44-1	12	14	16	24
3	1.45510986079449E-4	TGTGCTTATAGGAGCGCGTCTTGAATTCAGGAAACACACCTCTTGTCTTTG	CAYRSAS*IQETHLLSL	TRAV38-2	TRDD2-1	TRAJ29-1	15	19	-1	22
3	1.45510986079449E-4	TGTGCAGCAAGCATAACCTCAGGAACCTACAAATACATCTTT	CAASITSGTYKYIF	TRAV23-1	TRDD1	TRAJ40-1	-1	13	-1	15
3	1.45510986079449E-4	TGTGCTCTGAGTTAAATACCGGCACTGCCAGTAAACTCACCTTTG	CALS*IPALPVNSPL	TRAV19-1	.	TRAJ44-1	-1	-1	-1	12
3	1.45510986079449E-4	TGTGTGGGAACTGGAGGAAGCCAAGGAAATCTCATCTTT	CVGTGGSQGNLIF	TRAV12-1	TRDD3-1	TRAJ42-1	-1	7	9	11
3	1.45510986079449E-4	TGTGCAGAGACCCCCCTAAGGGCTGGGAGTTACCAACTCACTTTC	CAETPLRAGSYQLTF	TRAV5-1	TRDD2-1	TRAJ28-1	9	14	17	19
3	1.45510986079449E-4	TGTGCTGTGAGAGACAGAGGATAGCAACTATCAGTTAATCTGGGG	CAVRDRG*QLSVNLG	TRAV3-1	TRDD1	TRAJ33-1	-1	16	-1	18
3	1.45510986079449E-4	TGTGCTATGGGGCTGGGAGGCACTGCCAGTAAACTCACCTTT	CAMGLGGTASKLTF	TRAV21-1	TRDD1-1	TRAJ44-1	5	12	16	18
3	1.45510986079449E-4	TGTGCCGTGCCCCCTCAGGGCGGATCTGAAAAGCTGGTCTTT	CAVPPQGGSEKLVF	TRAV39-1	TRDD2-1	TRAJ57-1	-1	9	10	13
3	1.45510986079449E-4	TGTGCCGTGGACATCAGAGAGGAGGTGCTGACGGACTCACCTTTG	CAVDIREEVLTDSPL	TRAV39-1	TRDD1	TRAJ45-1	12	16	-1	18
3	1.45510986079449E-4	TGTGTTGTGAGTGCGGGGTAACCAGTTCTATTT	CVVSAG*PVLF	TRAV8-2	TRDD1-1	TRAJ49-1	12	14	-1	16
3	1.45510986079449E-4	TGTGCTCTAAAGACTGGGGCAAACAACCTCTTCTTT	CALKTGANNLFF	TRAV16-1	.	TRAJ36-1	-1	-1	-1	10
3	1.45510986079449E-4	TGTGCTGTGAGAGACATAAGGGGGCCAGACTCATGTTTG	CAVRDIRGPDSCL	TRAV3-1	TRDD1-1	TRAJ31-1	15	19	-1	23
3	1.45510986079449E-4	TGCATCGTCAGAGTGCAAAACACCGACAAGCTCATCTTT	CIVRVQNTDKLIF	TRAV26-1	.	TRAJ34-1	-1	-1	13	16
3	1.45510986079449E-4	TGTGCAGCCGTCTCAGGAACCTACAAATACATCTTT	CAAVSGTYKYIF	TRAV23-1	TRDD1	TRAJ40-1	-1	8	9	11
3	1.45510986079449E-4	TGTGCTGTGAGTGGACTGGAGGCTTCAAAACTATCTTTG	CAVSGLEASKLSL	TRAV8-4	.	TRAJ9-1	-1	-1	12	14
3	1.45510986079449E-4	TGTGCTGTGAGTGATCGGGGCCCTACAGCAGTGCTTCCAAGATAATCTTTG	CAVSDRGPTAVLPR*SL	TRAV8-4	TRDD1-1	TRAJ3-1	13	16	19	23
3	1.45510986079449E-4	TGTGCTCTGTAGGCTTTGGGAATGTGCTGCATTGCG	CAL*ALGMCCIA	TRAV19-1	.	TRAJ35-1	-1	-1	-1	9
3	1.45510986079449E-4	TGTGCAGCACCGGCAAGCGGTCAGAATTTTGTCTTT	CAAPASGQNFVF	TRAV29-1	TRDD1	TRAJ26-1	8	11	12	18
3	1.45510986079449E-4	TGTGCTCTAAGTGGCCAGAGGCTTTGGGAATGTGCTGCATTGCGG	CALSGQRLWECAALR	TRAV16-1	TRDD2-1	TRAJ35-1	-1	14	-1	16
3	1.45510986079449E-4	TGTGCAATGAGACTTTATGGAGGAAGCCAAGGAAATCTCATCTTT	CAMRLYGGSQGNLIF	TRAV12-3	TRDD1-1	TRAJ42-1	-1	11	-1	14
3	1.45510986079449E-4	TGTGCTCTGACAGGCGCGGGTAACCAGTTCTATTTT	CALTGAGNQFYF	TRAV9-2	TRDD1	TRAJ49-1	9	12	13	16
3	1.45510986079449E-4	TGTGCTCTGAGTGAACATCACGGGAGGAGGAAACAAACTCACCTT	CALSEHHGRRKQTHL	TRAV19-1	TRDD1	TRAJ10-1	-1	14	15	17
3	1.45510986079449E-4	TGTGCAGCAAGCATGCGGAAACCAGTGGCTCTAGGTTGACCTTTG	CAASMRKPVALG*PL	TRAV23-1	TRDD1-1	TRAJ58-1	-1	13	14	17
3	1.45510986079449E-4	TGTGCTCTGAGTGAGGGTAACACCGACAAGCTCATCTTT	CALSEGNTDKLIF	TRAV9-2	TRDD1-1	TRAJ34-1	-1	14	-1	17
3	1.45510986079449E-4	TGTGTGGTGAACAGGGGTGGAGGCTTCAAAACTATCTTT	CVVNRGGGFKTIF	TRAV12-1	TRDD1-1	TRAJ9-1	-1	13	-1	17
3	1.45510986079449E-4	TGCATCGTCAGACTTGTTCAAATTCCGGGTATGCACTCAACTTCG	CIVRLVQIPGMHSTS	TRAV26-1	TRDD2-1	TRAJ41-1	-1	12	14	17
3	1.45510986079449E-4	TGTGTGGTGAGCATGAACACAGGCTTTCAGAAACTTGTATTT	CVVSMNTGFQKLVF	TRAV10-1	.	TRAJ8-1	-1	-1	11	13
3	1.45510986079449E-4	TGTGGACGGGCCCGGAGGAAGCCAAGGAAATCTCATCTT	CGRARRKPRKSHL	TRAV12-1	TRDD1-1	TRAJ42-1	3	7	9	13
3	1.45510986079449E-4	TGTGCAATGAAATAATGGAGGAAGCCAAGGAAATCTCATCTTTGG	CAMK*WRKPRKSHLW	TRAV12-3	.	TRAJ42-1	-1	-1	-1	10
3	1.45510986079449E-4	TGTGCTTTCATGAGCCACACCGGTAACCAGTTCTATTTT	CAFMSHTGNQFYF	TRAV38-1	TRDD2-1	TRAJ49-1	12	14	-1	16
3	1.45510986079449E-4	TGTGCTCTGAGCTCGAGAGCAGTGCTTCCAAGATAATCTTTG	CALSSRAVLPR*SL	TRAV9-2	TRDD1	TRAJ3-1	-1	11	12	15
3	1.45510986079449E-4	TGCGCTGTGAGGGTGTGGGCAAGCTCATCTTTG	CAVRVWASSSL	TRAV1-1	TRDD1	TRAJ34-1	10	13	14	17
3	1.45510986079449E-4	TGTGCGCGAAAACCTCCTACGACAAGGTGATATTTG	CARKPPTTR*YL	TRAV23-1	.	TRAJ50-1	-1	-1	4	7
3	1.45510986079449E-4	TGTGCAGCAAGCAAAGGAACCTACAAATACATCTTT	CAASKGTYKYIF	TRAV23-1	.	TRAJ40-1	-1	-1	12	14
3	1.45510986079449E-4	TGTGCTGTGGGGAATTATGGTGGTGCTACAAACAAGCTCATCTTT	CAVGNYGGATNKLIF	TRAV8-3	.	TRAJ32-1	-1	-1	-1	11
3	1.45510986079449E-4	TGTGCTTATAGGTCTTTAGACTGGGGCTGGGAGTTACCAACTCACTTTCGG	CAYRSLDWGWELPTHFR	TRAV38-2	TRDD2	TRAJ28-1	11	13	15	20
3	1.45510986079449E-4	TGTGTGGTGAATTGGCAGCGGAGACAAGCTGACTTTTGG	CVVNWQRRQADFW	TRAV12-1	TRDD1	TRAJ46-1	10	12	-1	14
3	1.45510986079449E-4	TCTGGTTCTGCAAGGCAACTGACCTTT	SGSARQLTF	TRAV13-1	TRDD2-1	TRAJ22-1	-1	-1	-1	-1
3	1.45510986079449E-4	TGTGCTGTGGACGGAGGAAGCTACATACCTACATTT	CAVDGGSYIPTF	TRAV8-3	TRDD1	TRAJ6-1	-1	10	-1	12
3	1.45510986079449E-4	TGTGCTGTGAGGGGAGGGACTGGAGGCTTCAAAACTATCTTT	CAVRGGTGGFKTIF	TRAV3-1	TRDD1-1	TRAJ9-1	-1	11	14	18
3	1.45510986079449E-4	TGTGCTGTGGGTGTCACTCCCGGTAACCAGTTCTATTTT	CAVGVTPGNQFYF	TRAV8-3	TRDD1-1	TRAJ49-1	12	15	17	19
3	1.45510986079449E-4	TGTGCAGCAAGCATGGCGGCCTCAGGAACCTACAAATACATCTTT	CAASMAASGTYKYIF	TRAV23-1	TRDD1-1	TRAJ40-1	-1	13	15	19
3	1.45510986079449E-4	TGTGCAGCAAGCTAACCTATCCGGGATAACTATGGTCAGAATTTTGTCTTT	CAAS*PIRDNYGQNFVF	TRAV29-1	TRDD2-1	TRAJ26-1	11	15	18	22
3	1.45510986079449E-4	TGTGCTGTGCCTAAACCAGTGGCTCTAGGTTGACCTTTG	CAVPKPVALG*PL	TRAV21-1	TRDD2-1	TRAJ58-1	-1	9	-1	12
3	1.45510986079449E-4	TGTGCTGTGGGTGCGCGCACCGGTAACCAGTTCTATTTT	CAVGARTGNQFYF	TRAV8-3	TRDD1-1	TRAJ49-1	13	15	-1	17
3	1.45510986079449E-4	TGTGCTCTTGGGGAAACCTATGAACCAGGGAGGAAAGCTTATCTT	CALGETYEPGRKAYL	TRDV1-1	TRDD2-1	TRAJ23-1	14	16	19	22
3	1.45510986079449E-4	GGCGGGCAAACAACCTCTTCTTTG	GGQTTSSL	TRAV13-2	TRDD1	TRAJ36-1	-1	0	1	3
3	1.45510986079449E-4	TGTGCAGCAAGTGGGGGTCAGGGAGCCCAGAAGCTGGTATTT	CAASGGQGAQKLVF	TRAV29-1	TRDD1-1	TRAJ54-1	-1	11	-1	17
3	1.45510986079449E-4	TGTGCAGCCCATGAGCTAACTTTGGAAATGAGAAATTAACCTTTG	CAAHELTLEMRN*PL	TRAV29-1	TRDD2-1	TRAJ48-1	-1	8	10	13
3	1.45510986079449E-4	TGTGCAGCAGCATAATGCAGGCAACATGCTCACCTTTGG	CAAA*CRQHAHLW	TRAV23-1	.	TRAJ39-1	-1	-1	8	11
3	1.45510986079449E-4	TGCCTCGTGGGTGACAAAAGATGGTGGTGCTACAAACAAGCTCATCTTTGG	CLVGDKRWWCYKQAHLW	TRAV4-1	TRDD3-1	TRAJ32-1	-1	16	18	20
3	1.45510986079449E-4	TGTGCTGTCACGGGCAGGAGAGCACTTACTTTT	CAVTGRRALTF	TRAV8-4	.	TRAJ5-1	-1	-1	-1	6
3	1.45510986079449E-4	TGCATCCAGGCGCTTAAGGCCAGGAGGAGGTGCTGACGGACTCACCTTTGG	CIQALKARRRC*RTHLW	TRAV26-2	TRDD2-1	TRAJ45-1	6	12	14	20
3	1.45510986079449E-4	TGTGCTACGGAAACTATGCATACTCTGGGGCTGGGAGTTACCAACTCACTTTCG	CATETMHTLGLGVTNSLS	TRAV17-1	TRDD1	TRAJ28-1	10	12	14	18
3	1.45510986079449E-4	TGTGCAGCAATTCAGGGGAGCCCAGAAGCTGGTATTTGG	CAAIQGSPEAGIW	TRAV23-1	TRDD2-1	TRAJ54-1	-1	10	12	15
3	1.45510986079449E-4	TGCCTCGTGGGTCCGGAATTCAGGAAACACACCTCTTGTCTTTGG	CLVGPEFRKHTSCLW	TRAV4-1	TRDD2-1	TRAJ29-1	-1	12	-1	14
3	1.45510986079449E-4	TGTGCTCTGGGACGTTTCAGATGGCCAGAAGCTGCTCTT	CALGRFRWPEAAL	TRAV9-2	TRDD1-1	TRAJ16-1	-1	9	11	14
3	1.45510986079449E-4	TGTGTTGTGAGTGAAAGGCGGCACTGCCAGTAAACTCACCTTTGG	CVVSERRHCQ*THLW	TRAV8-2	TRDD1	TRAJ44-1	13	16	-1	18
3	1.45510986079449E-4	TGTGCTCTAGAACAGTAAGGAACACCGACAAGCTCATCTTTG	CALEQ*GTPTSSSL	TRAV6-1	TRDD3-1	TRAJ34-1	10	13	15	20
3	1.45510986079449E-4	TGTGCTGTGGGTATCCGTTCTAGCAACACAGGCAAACTAATCTTT	CAVGIRSSNTGKLIF	TRAV8-3	TRDD2-1	TRAJ37-1	11	13	15	18
3	1.45510986079449E-4	TGTGCTGTGAGAGACAGGAGACGCAATGACATGCGCTTT	CAVRDRRRNDMRF	TRAV3-1	TRDD1-1	TRAJ43-1	-1	16	18	23
3	1.45510986079449E-4	TGTGTTGTGAGTGGGGACAACTTCAACAAATTTTACTTT	CVVSGDNFNKFYF	TRAV8-2	TRDD1-1	TRAJ21-1	-1	13	-1	16
3	1.45510986079449E-4	TGTGCTGTGGGGGGAGGCTCAACCCTGGGGAGGCTATACTTT	CAVGGGSTLGRLYF	TRAV8-4	TRDD1-1	TRAJ18-1	-1	9	-1	13
3	1.45510986079449E-4	TGTGCTGTGGGCTGATTCAGGATACAGCACCCTCACCTT	CAVG*FRIQHPHL	TRAV8-3	TRDD1-1	TRAJ11-1	-1	11	-1	14
3	1.45510986079449E-4	TGTGCTGTGAGTATCCTTAACTCAGGGCGGATCTGAAAAGCTGGTCTTTGG	CAVSILNSGRI*KAGLW	TRAV21-1	TRDD2-1	TRAJ57-1	10	13	-1	17
3	1.45510986079449E-4	TGTGCTCTGAGCCTTATTTCTGGTGGCTACAATAAGCTGATTTTT	CALSLISGGYNKLIF	TRAV19-1	TRDD2-1	TRAJ4-1	-1	11	14	16
3	1.45510986079449E-4	TGTGCAGCCGAAGGAAGGAAACAGGAAATTTACATTTGG	CAAEGRKQEIYIW	TRAV23-1	.	TRAJ59-1	-1	-1	7	9
3	1.45510986079449E-4	TGTGCTTTCATGAAGAGGGGCACCGGTAACCAGTTCTATTTT	CAFMKRGTGNQFYF	TRAV38-1	TRDD1-1	TRAJ49-1	14	16	-1	20
3	1.45510986079449E-4	TGTGTGGTGACTGGAGGCTTCAAAACTATCTTT	CVVTGGFKTIF	TRAV12-1	.	TRAJ9-1	-1	-1	-1	9
3	1.45510986079449E-4	TGTGCATAAAATCGAGCACCAATGCAGGCAAATCAACCTTTG	CA*NRAPMQANQPL	TRAV25-1	TRDD3-1	TRAJ27-1	5	8	11	14
3	1.45510986079449E-4	TGTGCTCTGAGCCCGCTATGGGAACAACAGACTCGCTTT	CALSPLWEQQTRF	TRAV19-1	TRDD1	TRAJ7-1	10	13	-1	15
3	1.45510986079449E-4	TGCATCGTGCGGCGAATTCAGGATACAGCACCCTCACCTTTG	CIVRRIQDTAPSPL	TRAV26-1	TRDD1-1	TRAJ11-1	7	10	11	13
3	1.45510986079449E-4	TCGAGGAAGGAAACAAGCTGGTCTTTG	SRKETSWSL	TRAV12-2	TRDD1-1	TRAJ47-1	-1	-1	0	6
3	1.45510986079449E-4	TGTGCAGGAGAGGTAGGCGGATCTGAAAAGCTGGTCTTT	CAGEVGGSEKLVF	TRAV27-1	TRDD1	TRAJ57-1	9	11	12	15
3	1.45510986079449E-4	TGCATCGCCCTCTCTGGGGCTGGGAGTTACCAACTCACTTTC	CIALSGAGSYQLTF	TRAV26-1	TRDD2-1	TRAJ28-1	6	8	-1	11
3	1.45510986079449E-4	TGTGTGGTGACTGGGCTTCGGGGAGGCTTCAAAACTATCTTT	CVVTGLRGGFKTIF	TRAV12-1	TRDD1-1	TRAJ9-1	-1	10	14	21
3	1.45510986079449E-4	TGTGTGGTGCCCGTGAGCTATGGAAAGCTGACATTT	CVVPVSYGKLTF	TRAV12-1	TRDD1	TRAJ52-1	8	13	-1	15
3	1.45510986079449E-4	TGTGCTCTGAGAACCGACAGCTGGGGGAAATTGCAGTTT	CALRTDSWGKLQF	TRAV9-2	TRDD1-1	TRAJ24-1	10	20	27	34
3	1.45510986079449E-4	TGTGCTGTGAATTATGGAGGAAGCCAAGGAAATCTCATCTTT	CAVNYGGSQGNLIF	TRAV8-6	.	TRAJ42-1	-1	-1	-1	7
3	1.45510986079449E-4	TGTGTGGTGGACGGAGGCTTCAAAACTATCTTT	CVVDGGFKTIF	TRAV12-1	TRDD1	TRAJ9-1	8	10	-1	12
3	1.45510986079449E-4	TGTGCAGCAAGCATGAGAGCGAGGACTAGCTATGGAAAGCTGACATTT	CAASMRARTSYGKLTF	TRAV23-1	TRDD1	TRAJ52-1	-1	13	14	22
3	1.45510986079449E-4	TGTGCTCAATGAACCGGTAACCAGTTCTATTTT	CAQ*TGNQFYF	TRAV19-1	TRDD3-1	TRAJ49-1	-1	7	9	12
3	1.45510986079449E-4	TGTGCTGTGAGAGGGACAACTGACAGCTGGGGGAAATTCCAGTTT	CAVRGTTDSWGKFQF	TRAV3-1	.	TRAJ24-1	-1	-1	12	14
3	1.45510986079449E-4	TGTGCCCTTAACCGGGCTGGAGGCTTCAAAACTATCTTT	CALNRAGGFKTIF	TRAV12-3	TRDD2-1	TRAJ9-1	-1	5	8	16
3	1.45510986079449E-4	ACTGACAGCTGGGGGAAATTCCAGTTT	TDSWGKFQF	TRAV8-3	TRDD1	TRAJ24-1	-1	-1	-1	-1
3	1.45510986079449E-4	TGTGCAGCAAGCAAAAAACCCGGTAACCAGTTCTATTTT	CAASKKPGNQFYF	TRAV23-1	TRDD3-1	TRAJ49-1	-1	13	15	19
3	1.45510986079449E-4	TGCATCCTGAAAGAGGCTCAACCCTGGGGAGGCTATACTTTG	CILKEAQPWGGYTL	TRAV26-2	.	TRAJ18-1	-1	-1	-1	8
3	1.45510986079449E-4	TGCATCCTGAGAGAGGACCCTATGGTCAGAATTTTGTCTTTG	CILREDPMVRILSL	TRAV26-2	TRDD1	TRAJ26-1	-1	14	16	19
3	1.45510986079449E-4	TGTGCCCTACACCGACAAGCTCATCTT	CALHRQAHL	TRAV21-1	TRDD2-1	TRAJ34-1	-1	5	-1	8
3	1.45510986079449E-4	TGTGCTCTGAGTCCCTACAAAGCTGCAGGCAACAAGCTAACTTTT	CALSPYKAAGNKLTF	TRAV9-2	TRDD2-1	TRAJ17-1	11	13	-1	17
3	1.45510986079449E-4	TGTGCTGTGAGTGGGTGGAGGAAGCCAAGGAAATCTCATCTTTGG	CAVSGWRKPRKSHLW	TRAV8-6	TRDD1-1	TRAJ42-1	-1	13	-1	15
3	1.45510986079449E-4	TGTGTTGTGAGATCACCGGTAACCAGTTCTATTTTG	CVVRSPVTSSIL	TRAV8-2	.	TRAJ49-1	-1	-1	-1	10
3	1.45510986079449E-4	TGTGCCGTGGTGACAGTTTCAGGGAGCCCAGAAGCTGGTATTTGG	CAVVTVSGSPEAGIW	TRAV39-1	TRDD3-1	TRAJ54-1	9	14	-1	17
3	1.45510986079449E-4	TGCATCGTCATTATACTCTGGGGCTGGGAGTTACCAACTCACTTT	CIVIILWGWELPTHF	TRAV26-1	TRDD2-1	TRAJ28-1	-1	10	-1	12
3	1.45510986079449E-4	TGTGTGGTGAACAAGGGTACTGGAGGCTTCAAAACTATCTTT	CVVNKGTGGFKTIF	TRAV12-1	TRDD1-1	TRAJ9-1	12	14	-1	17
3	1.45510986079449E-4	TGCATCCTGAGACCTCCAACTCAGGGCGGATCTGAAAAGCTGGTCTTT	CILRPPTQGGSEKLVF	TRAV26-2	TRDD2-1	TRAJ57-1	-1	12	14	17
3	1.45510986079449E-4	TGTGTGGTGAAGGACTCAGGAACCTACAAATACATCTTT	CVVKDSGTYKYIF	TRAV12-1	TRDD1-1	TRAJ40-1	-1	11	-1	14
3	1.45510986079449E-4	TGTGCTGTGGTAATTCAGGGAGCCCAGAAGCTGGTATTT	CAVVIQGAQKLVF	TRAV36-1	.	TRAJ54-1	-1	-1	-1	10
3	1.45510986079449E-4	TGTGCAGCAACCCGACGCAACACAGGCTTTCAGAAACTTGTATTT	CAATRRNTGFQKLVF	TRAV13-1	TRDD1-1	TRAJ8-1	9	14	16	18
3	1.45510986079449E-4	TGTGTGGTGCCCGGAATGCTGGCAACAACCGTAAGCTGATTTGGG	CVVPGMLATTVS*FG	TRAV12-1	TRDD1	TRAJ38-1	8	12	-1	14
3	1.45510986079449E-4	TGTGTGGTGAGGACTAACTTTGGAAATGAGAAATTAACCTTT	CVVRTNFGNEKLTF	TRAV10-1	TRDD1	TRAJ48-1	-1	11	-1	13
3	1.45510986079449E-4	TGTGCTGTGAGGATAGGGAGACTACAAGCTCAGCTTTGG	CAVRIGRLQAQLW	TRAV21-1	TRDD1	TRAJ20-1	11	15	-1	19
3	1.45510986079449E-4	TGTGCTTATAGGAGCCGGGACTTTGGAAATGAGAAATTAACCTTT	CAYRSRDFGNEKLTF	TRAV38-2	TRDD1-1	TRAJ48-1	14	16	-1	19
3	1.45510986079449E-4	TGTGCAGCAAGTCTACCTCAGGAACCTACAAATACATCTTTG	CAASLPQEPTNTSL	TRAV13-1	.	TRAJ40-1	-1	-1	-1	12
3	1.45510986079449E-4	TGTGCTGTGAACTTTGGAAATGAGAAATTAACCTTT	CAVNFGNEKLTF	TRAV36-1	.	TRAJ48-1	-1	-1	-1	9
3	1.45510986079449E-4	TGTGCAGCCGGGGCAAGCTCATCTTTG	CAAGASSSL	TRAV29-1	TRDD1-1	TRAJ34-1	7	9	-1	11
3	1.45510986079449E-4	TGTGTGGTGAATGGGGATAATGCAGGCAACATGCTCACCTTT	CVVNGDNAGNMLTF	TRAV12-1	TRDD1-1	TRAJ39-1	-1	11	-1	16
3	1.45510986079449E-4	TGTGCAGCAAACGTCCTTCTAAGGGGCAACTATCAGTTAATCTGG	CAANVLLRGNYQLIW	TRAV23-1	TRDD2-1	TRAJ33-1	9	14	18	25
3	1.45510986079449E-4	TGTGCAGAGTCCCGTTCAGACAGCTGGGGGAAATTGCAGTTT	CAESRSDSWGKLQF	TRAV13-2	TRDD1-1	TRAJ24-1	8	23	30	37
3	1.45510986079449E-4	TGTGCTGTGACTGGGGCTGGGAGTTACCAACTCACTTTC	CAVTGAGSYQLTF	TRAV8-4	.	TRAJ28-1	-1	-1	-1	10
3	1.45510986079449E-4	TGTGCTGTGGGTTAATAATGCAGGCAACATGCTCACCTT	CAVG**CRQHAHL	TRAV21-1	TRDD1	TRAJ39-1	-1	9	10	12
3	1.45510986079449E-4	TGCATCGTCAGAGCCGGAGCATATAACACCGACAAGCTCATCTTT	CIVRAGAYNTDKLIF	TRAV26-1	TRDD1-1	TRAJ34-1	12	15	17	19
3	1.45510986079449E-4	TGTGTTGTGAGCCCCCTCGGTCAGAATTTTGTCTTT	CVVSPLGQNFVF	TRAV8-2	TRDD2-1	TRAJ26-1	10	14	16	18
3	1.45510986079449E-4	TGTGCTGCTCTGAACAGAGATGACAAGATCATCTTT	CAALNRDDKIIF	TRAV21-1	TRDD1	TRAJ30-1	-1	7	8	10
3	1.45510986079449E-4	TGCCTCGTGGAGGGTTACCAGAAAGTTACCTTT	CLVEGYQKVTF	TRAV4-1	.	TRAJ13-1	-1	-1	-1	9
3	1.45510986079449E-4	TGTGCAGCAAAACACGGCGGATCTGAAAAGCTGGTCTTT	CAAKHGGSEKLVF	TRAV23-1	TRDD3-1	TRAJ57-1	-1	10	-1	12
3	1.45510986079449E-4	TGGCTTATGCTGGCAACAACCGTAAGCTGATTTGGG	WLMLATTVS*FG	TRAV12-1	TRDD1-1	TRAJ38-1	-1	-1	2	4
3	1.45510986079449E-4	TGTGCAGCAAGAAGGCACCGGTAACCAGTTCTATTTTGG	CAARRHR*PVLFW	TRAV23-1	TRDD1	TRAJ49-1	10	13	-1	15
3	1.45510986079449E-4	TGTGCTGTGAGAGACGGCCGAGGAGGAAACAAACTCACCTTT	CAVRDGRGGNKLTF	TRAV3-1	TRDD1	TRAJ10-1	-1	15	16	19
3	1.45510986079449E-4	TGTGTGGTGAGCGCAGGGGAGGAAGCCAAGGAAATCTCATCTTTG	CVVSAGEEAKEISSL	TRAV10-1	TRDD1	TRAJ42-1	12	15	-1	17
3	1.45510986079449E-4	TGCATCCTGAGAGACACCGGGGGAAACCAGTGGCTCTAGGTTGACCTTTGG	CILRDTGGNQWL*VDLW	TRAV26-2	TRDD1-1	TRAJ58-1	14	18	-1	22
3	1.45510986079449E-4	CTTCAGGGCGGATCTGAAAAGCTGGTCTTT	LQGGSEKLVF	TRAV20-1	TRDD2-1	TRAJ57-1	-1	-1	-1	2
3	1.45510986079449E-4	TGTGCAATGCTGGGCGGATCTGAAAAGCTGGTCTTT	CAMLGGSEKLVF	TRAV12-3	.	TRAJ57-1	-1	-1	-1	9
3	1.45510986079449E-4	TGCATCGTCAGAGTCGGAAGGGTCACCGACAAGCTCATCTTT	CIVRVGRVTDKLIF	TRAV26-1	TRDD1	TRAJ34-1	15	19	21	23
3	1.45510986079449E-4	TGCATCCCAACAATACCGGCACTGCCAGTAAACTCACCTTTG	CIPTIPALPVNSPL	TRAV26-2	TRDD1	TRAJ44-1	6	9	-1	11
3	1.45510986079449E-4	GGGGACGGGGTACAGCAGTGCTTCCAAGATAATCTTTGG	GDGVQQCFQDNLW	TRAV9-2	TRDD1-1	TRAJ3-1	-1	0	4	6
3	1.45510986079449E-4	GAGGAGGTGCTGACGGACTCACCTTTG	EEVLTDSPL	TRAV12-1	TRDD1-1	TRAJ45-1	-1	-1	-1	-1
3	1.45510986079449E-4	TGCACCCGTAGGTGGGGAAGATCACCTAGATGCTCAACTTTG	CTRRWGRSPRCSTL	TRAV26-2	TRDD1-1	TRAJ60-1	3	12	-1	16
3	1.45510986079449E-4	TGTGCTGTGGGTGGGGGGAGGAAGCTACATACCTACATT	CAVGGGRKLHTYI	TRAV8-3	TRDD1-1	TRAJ6-1	-1	13	-1	16
3	1.45510986079449E-4	TGTGCCTTTCCTACTGGAGGCTTCAAAACTATCTTT	CAFPTGGFKTIF	TRAV24-1	TRDD2-1	TRAJ9-1	-1	9	-1	11
3	1.45510986079449E-4	TGTGCAATTCCGTAAGAAACCAGTGGCTCTAGGTTGACCTTT	CAIP*ETSGSRLTF	TRAV12-3	TRDD2-1	TRAJ58-1	-1	8	10	12
3	1.45510986079449E-4	TGTGCTGTTTATAATTCAGGGAGCCCAGAAGCTGGTATT	CAVYNSGSPEAGI	TRAV21-1	TRDD1	TRAJ54-1	7	9	-1	11
3	1.45510986079449E-4	TGTGCCGTGGACATTCCCCCGGACTCAAATTCCGGGTATGCACTCAACTTC	CAVDIPPDSNSGYALNF	TRAV39-1	TRDD2-1	TRAJ41-1	-1	13	16	20
3	1.45510986079449E-4	TGCCTCGTGGTCTTCGTACAGCAGTGCTTCCAAGATAATCTTTGG	CLVVFVQQCFQDNLW	TRAV4-1	TRDD2-1	TRAJ3-1	9	11	-1	15
3	1.45510986079449E-4	TGTGTTGTGAGCATCAAAGCTGCAGGCAACAAGCTAACTTTT	CVVSIKAAGNKLTF	TRAV8-2	.	TRAJ17-1	-1	-1	10	12
3	1.45510986079449E-4	TGTGCAGCAAGTTTCCGAGGCTCAACCCTGGGGAGGCTATACTTT	CAASFRGSTLGRLYF	TRAV13-1	TRDD2-1	TRAJ18-1	-1	12	-1	14
3	1.45510986079449E-4	TGTGCAGCACCCTTTCTCTGATAACTATGGTCAGAATTTTGTCTT	CAAPFL**LWSEFCL	TRAV13-1	TRDD2-1	TRAJ26-1	8	10	13	19
3	1.45510986079449E-4	TGTGCTGTGAGGGGGCGACTACAAGCTCAGCTT	CAVRGRLQAQL	TRAV21-1	TRDD1-1	TRAJ20-1	-1	12	-1	15
3	1.45510986079449E-4	TGTGCTGTGAGTGATCGGTATAGCTAGAGGACAGCTGGGGGAAATTGCAGTTTG	CAVSDRYS*RTAGGNCSL	TRAV8-6	TRDD1-1	TRAJ24-1	13	34	41	48
3	1.45510986079449E-4	TGTGCTGTGGGTTCCACTGACCGGCATACTCTGGGGCTGGGAGTTACCAACTCACTTTCG	CAVGSTDRHTLGLGVTNSLS	TRAV8	TRDD1-1	TRAJ28-1	11	15	18	24
3	1.45510986079449E-4	TGTGCTGTGATAAGAGTATGGATAGCAACTATCAGTTAATCTGGG	CAVIRVWIATIS*SG	TRAV21-1	TRDD3-1	TRAJ33-1	9	14	16	18
3	1.45510986079449E-4	TGTGCAGAGACCAGGCTTCAGGAGGAGGTGCTGACGGACTCACCTTTG	CAETRLQEEVLTDSPL	TRAV13-2	TRDD2-1	TRAJ45-1	-1	10	12	16
3	1.45510986079449E-4	TGTGCTCTAAGTGGCCGAGGTGGTGGTACTAGCTATGGAAAGCTGACATTT	CALSGRGGGTSYGKLTF	TRAV16-1	TRDD1	TRAJ52-1	13	16	-1	18
3	1.45510986079449E-4	TGTGCTGTGCAGGCGGCGGGGCGTCAGGGCGGATCTGAAAAGCTGGTCTTT	CAVQAAGRQGGSEKLVF	TRAV20-1	TRDD1-1	TRAJ57-1	12	17	20	23
3	1.45510986079449E-4	TGTGCAGGTAAAGGTGGTGCTACAAACAAGCTCATCTTT	CAGKGGATNKLIF	TRAV27-1	TRDD1	TRAJ32-1	-1	8	-1	10
3	1.45510986079449E-4	CATCTTGAACACGGGCAGGAGAGCACTTACTTT	HLEHGQESTYF	TRAV21-1	TRDD1	TRAJ5-1	-1	3	-1	5
3	1.45510986079449E-4	TGTGCTGTGAGAGACATAGGGGACTATGGTCAGAATTTTGTCTTT	CAVRDIGDYGQNFVF	TRAV3-1	TRDD1-1	TRAJ26-1	15	18	-1	22
3	1.45510986079449E-4	TGTGCTGTGAGAGATGCCCTTAACACCGACAAGCTCATCTTT	CAVRDALNTDKLIF	TRAV3-1	TRDD2-1	TRAJ34-1	13	17	-1	20
3	1.45510986079449E-4	TGTGCAGCAAGGGACGACTACAAGCTCAGCTTT	CAARDDYKLSF	TRAV13-1	TRDD1-1	TRAJ20-1	-1	11	-1	13
3	1.45510986079449E-4	TGTGCAGAGTTCTGGGGGGGAAACACACCTCTTGTCTTT	CAEFWGGNTPLVF	TRAV13-2	TRDD1-1	TRAJ29-1	8	11	-1	18
3	1.45510986079449E-4	TGTGCAGGGGTAGATGGCCAGAAGCTGCTCTTT	CAGVDGQKLLF	TRAV13-2	TRDD1-1	TRAJ16-1	-1	7	9	11
3	1.45510986079449E-4	TGTGCAGCAAGTATTGTTTACGTACATCTTTGG	CAASIVYVHLW	TRAV13-1	TRDD1-1	TRAJ40-1	12	18	-1	22
3	1.45510986079449E-4	TGTGCAGGGCCCTGGGGGGGTTACCAGAAAGTTACCTTT	CAGPWGGYQKVTF	TRAV25-1	TRDD1-1	TRAJ13-1	8	11	-1	15
3	1.45510986079449E-4	TGCGCCCCGGGGACATTCCGACGATAACTATGGTCAGAATTTTGTCTTTGG	CAPGTFRR*LWSEFCLW	TRAV26-2	TRDD1-1	TRAJ26-1	2	8	12	22
3	1.45510986079449E-4	TGTGCTGTGGCCTCGGGATGGATAGCAGCTATAAATTGATCTTCG	CAVASGWIAAIN*SS	TRAV8-3	TRDD2-1	TRAJ12-1	-1	10	12	15
3	1.45510986079449E-4	TGTGCTGCAGGTGCGCGGGGGCTGGGAGTTACCAACTCACTTTCG	CAAGARGLGVTNSLS	TRAV8-3	.	TRAJ28-1	-1	-1	13	15
3	1.45510986079449E-4	TGTGCTCTAAGTGGAGACAGAGGCTCAACCCTGGGGAGGCTATACTTT	CALSGDRGSTLGRLYF	TRAV16-1	.	TRAJ18-1	-1	-1	13	15
3	1.45510986079449E-4	TGTGCAGCTCCTAGGGGAACTATGGTCAGAATTTTGTCTTTG	CAAPRGTMVRILSL	TRAV13-1	TRDD2-1	TRAJ26-1	-1	8	12	17
3	1.45510986079449E-4	TGTGCAACGACCCCCTATGGTGGTGCTACAAACAAGCTCATCTTT	CATTPYGGATNKLIF	TRAV12-3	TRDD2-1	TRAJ32-1	6	9	11	15
3	1.45510986079449E-4	TGTGCAGCAAGTATGGGATCTGGGGGTTACCAGAAAGTTACCTTT	CAASMGSGGYQKVTF	TRAV13-1	TRDD1-1	TRAJ13-1	-1	13	16	18
3	1.45510986079449E-4	TGTGCTGTGGAACCCTGTTGAACACCGACAAGCTCATCTTTG	CAVEPC*TPTSSSL	TRAV8-3	TRDD1	TRAJ34-1	9	14	16	20
3	1.45510986079449E-4	TGTGCTGCCCCCCCGCCTTCTGGTTCTGCAAGGCAACTGACCTTT	CAAPPPSGSARQLTF	TRAV20-1	TRDD1	TRAJ22-1	6	13	14	16
3	1.45510986079449E-4	TGTGCAATGAGCGTCTCAGATGGCCAGAAGCTGCTCTTT	CAMSVSDGQKLLF	TRAV12-3	.	TRAJ16-1	-1	-1	-1	13
3	1.45510986079449E-4	TGTGTGGTGAACTCTCCCTTCGTTGGGCGAGCGCACCGGTAACCAGTTCTATTTTGG	CVVNSPFVGRAHR*PVLFW	TRAV12-1	TRDD2-1	TRAJ49-1	11	16	20	33
3	1.45510986079449E-4	TGTGCTGTGTAATGATCAAAGCTGCAGGCAACAAGCTAACTTTTG	CAV**SKLQATS*LL	TRAV21-1	TRDD1	TRAJ17-1	-1	9	10	12
3	1.45510986079449E-4	TGTGCTCTAAAGGCCGGTAACCAGTTCTATTTT	CALKAGNQFYF	TRAV16-1	TRDD1	TRAJ49-1	9	11	-1	13
3	1.45510986079449E-4	TGTGCTGTGAGAGACATGGGCACGGGCAGGAGAGCACTTACTTTT	CAVRDMGTGRRALTF	TRAV3-1	.	TRAJ5-1	-1	-1	-1	16
3	1.45510986079449E-4	TGTGCAATGAGGGTAAAACAGGGAGCCCAGAAGCTGGTATTT	CAMRVKQGAQKLVF	TRAV12-3	TRDD3-1	TRAJ54-1	10	14	16	18
3	1.45510986079449E-4	TGTGTTGTGAGTGATCGCGCGGACTCTGGGGCTGGGAGTTACCAACTCACTTTC	CVVSDRADSGAGSYQLTF	TRAV8-2	TRDD1	TRAJ28-1	13	20	-1	22
3	1.45510986079449E-4	TGTGCAGCGGTGGAACCAGTTCTATTT	CAAVEPVLF	TRAV13-1	TRDD1	TRAJ49-1	-1	8	9	11
3	1.45510986079449E-4	TGTGCAGCAACCGGGGTGAGAATAACACCGACAAGCTCATCTTTG	CAATGVRITPTSSSL	TRAV13-1	TRDD1-1	TRAJ34-1	9	12	15	21
3	1.45510986079449E-4	CCTACGACAAGGTGATATTTG	PTTR*YL	TRAV16-1	TRDD1	TRAJ50-1	-1	-1	-1	-1
3	1.45510986079449E-4	TGCCTCGTGGGTGACAGGGAGTGGGAACACCGACAAGCTCATCTT	CLVGDREWEHRQAHL	TRAV4-1	TRDD1-1	TRAJ34-1	15	21	-1	25
3	1.45510986079449E-4	TGTGCTGTCGCGAACACCGGTAACCAGTTCTATTTT	CAVANTGNQFYF	TRAV41-1	.	TRAJ49-1	-1	-1	8	11
3	1.45510986079449E-4	TGTGCTGCACTCTACGACAAGGTGATATTT	CAALYDKVIF	TRAV8-3	TRDD1-1	TRAJ50-1	6	8	-1	11
3	1.45510986079449E-4	TGTGCCGTGGGTTTGAAGTGGCTCTAGGTTGACCTTTGG	CAVGLKWL*VDLW	TRAV39-1	TRDD1	TRAJ58-1	9	13	14	16
3	1.45510986079449E-4	TGTGCAGCAACCTCACAGGGGGATAACTATGGTCAGAATTTTGTCTTT	CAATSQGDNYGQNFVF	TRAV13-1	TRDD2-1	TRAJ26-1	-1	10	12	19
3	1.45510986079449E-4	TGTGCTGTGAGAGACGCTATTTCAGATGGCCAGAAGCTGCTCTTT	CAVRDAISDGQKLLF	TRAV3-1	TRDD2-1	TRAJ16-1	14	16	-1	19
3	1.45510986079449E-4	TGTGCTGTCAGATAACACCGACAAGCTCATCTT	CAVR*HRQAHL	TRAV41-1	.	TRAJ34-1	-1	-1	-1	11
3	1.45510986079449E-4	TGTGCTCTCTTTCAGGAAACACACCTCTTGTCTTTG	CALFQETHLLSL	TRAV16-1	TRDD1	TRAJ29-1	-1	8	-1	10
3	1.45510986079449E-4	TGTGCTGTGAGTGATTCAGGATACAGCACCCTCACCTTT	CAVSDSGYSTLTF	TRAV8-4	.	TRAJ11-1	-1	-1	-1	13
3	1.45510986079449E-4	TGTGCTGTGCAGGGAGAGAGCCCAGGGAGCCCAGAAGCTGGTATT	CAVQGESPGSPEAGI	TRAV20-1	TRDD1	TRAJ54-1	-1	13	14	22
3	1.45510986079449E-4	TGTGCTCTTGGGGACCCCCTAACTTTGGAAATGAGAAATTAACCTTTG	CALGDPLTLEMRN*PL	TRDV1-1	TRDD2-1	TRAJ48-1	-1	14	15	18
3	1.45510986079449E-4	TGTGCAATGAAAGCTGACAGCTGGGGGAAATTGCAGTTT	CAMKADSWGKLQF	TRAV12-3	TRDD1-1	TRAJ24-1	9	20	27	34
3	1.45510986079449E-4	TGCATCCTAACGTCCGTTGATAGCAACTATCAGTTAATCTGG	CILTSVDSNYQLIW	TRAV26-2	TRDD1	TRAJ33-1	7	9	11	16
3	1.45510986079449E-4	TGCGTCTCCTAACGACAAGCTCATCTT	CVS*RQAHL	TRAV26-2	TRDD2-1	TRAJ34-1	2	6	-1	10
3	1.45510986079449E-4	TGTGCAGCAACCTTTTACTGCCGGGGGTTACCAGAAAGTTACCTT	CAATFYCRGLPESYL	TRAV13-1	TRDD1	TRAJ13-1	9	16	-1	20
3	1.45510986079449E-4	TGTGCATCTAACGACTACAAGCTCAGCTTT	CASNDYKLSF	TRAV12-3	.	TRAJ20-1	-1	-1	-1	6
3	1.45510986079449E-4	TGTGCAGCAAGTATGGGCAGAAGGACAAGGCTTCTCCTTTATCTT	CAASMGRRTRLLLYL	TRAV13-1	TRDD1-1	TRAJ25-1	-1	13	-1	17
3	1.45510986079449E-4	TGTGCTCTGACTAAG	CALTK	TRAV19-1	TRDD2-1	TRAJ37-1	-1	10	12	14
3	1.45510986079449E-4	TGTGCTGGGCAGGGAAATGACATGCGCTTT	CAGQGNDMRF	TRAV35-1	TRDD1-1	TRAJ43-1	-1	12	-1	15
3	1.45510986079449E-4	TGTGCTGTGGAGAATAATGCAGGCAACATGCTCACCTTT	CAVENNAGNMLTF	TRAV22-1	.	TRAJ39-1	-1	-1	-1	10
3	1.45510986079449E-4	TGTGCCGTGACCCACGGACTCCCTATGAGCTGGTGGTACTAGCTATGGAAAGCTGACATTTGG	CAVTHGLPMSWWY*LWKADIW	TRAV12-2	TRDD2-1	TRAJ52-1	9	21	24	28
3	1.45510986079449E-4	TGTGCTGGCGGGTGGTACTAGCTATGGAAAGCTGACATT	CAGGWY*LWKADI	TRAV35-1	.	TRAJ52-1	-1	-1	-1	7
3	1.45510986079449E-4	TGTGCTGTGAGAGACGGGGTTATGACACTCAACTTC	CAVRDGVMTLNF	TRAV3-1	TRDD1-1	TRAJ41-1	-1	15	18	25
3	1.45510986079449E-4	TGTGCAGCCGTAACAGGCAAACTAATCTTT	CAAVTGKLIF	TRAV25-1	TRDD1	TRAJ37-1	6	10	-1	12
3	1.45510986079449E-4	TGTGCTCTAGTTATCCGGCACTGCCAGTAAACTCACCTT	CALVIRHCQ*THL	TRAV16-1	TRDD1	TRAJ44-1	8	12	-1	14
3	1.45510986079449E-4	TGTGCAGCAAGCGTAAAGGGACCGGGTTAATAGGAAACTGACATT	CAASVKGPG**ETDI	TRAV29-1	TRDD3-1	TRAJ61-1	12	14	-1	17
3	1.45510986079449E-4	TGTGCTGTTGGCTCTAGCAACACAGGCAAACTAATCTTT	CAVGSSNTGKLIF	TRAV3-1	.	TRAJ37-1	-1	-1	-1	8
3	1.45510986079449E-4	TGTGCAGCAAGTAAGATTAGGGCAAACTAATCTTTG	CAASKIRAN*SL	TRAV13-1	TRDD1	TRAJ37-1	12	14	16	20
3	1.45510986079449E-4	TGTGCCCCAAACACCGGTAACCAGTTCTATTTT	CAPNTGNQFYF	TRAV24-1	TRDD2-1	TRAJ49-1	-1	6	-1	9
3	1.45510986079449E-4	TGTCTTCTGGGAATGCCTATTATATCTAACTTTGGAAATGAGAAATTAACCTTT	CLLGMPIISNFGNEKLTF	TRAV40-1	TRDD2-1	TRAJ48-1	11	15	18	22
3	1.45510986079449E-4	TGTGTGGTGAGCTTTTTCTACCTCAGGAACCTACAAATACATCTT	CVVSFFYLRNLQIHL	TRAV10-1	TRDD2-1	TRAJ40-1	-1	12	13	17
3	1.45510986079449E-4	TGTGCTGTGGGTGCTGGGCTCTAGCAACACAGGCAAACTAATCTT	CAVGAGL*QHRQTNL	TRAV8-3	TRDD1-1	TRAJ37-1	-1	14	-1	16
3	1.45510986079449E-4	TGCATCGTCGAATATGGAGGAAGCCAAGGAAATCTCATCTTT	CIVEYGGSQGNLIF	TRAV26-1	.	TRAJ42-1	-1	-1	8	10
3	1.45510986079449E-4	TGTGCTGTGGGAGGTTTACAACTTCAACAAATTTTACTT	CAVGGLQLQQILL	TRAV22-1	TRDD1	TRAJ21-1	9	12	13	16
3	1.45510986079449E-4	TACCGGGTTAATAGGAAACTGACATTT	YRVNRKLTF	TRAV17-1	TRDD2-1	TRAJ61-1	-1	-1	-1	0
3	1.45510986079449E-4	TGTGCTGGGCAGCCCAGCTAATGCTGGTGGTACTAGCTATGGAAAGCTGACATTTGG	CAGQPS*CWWY*LWKADIW	TRAV35-1	TRDD2-1	TRAJ52-1	11	13	15	17
3	1.45510986079449E-4	TGTGCGTGGGGGTTACCAGAAAGTTACCTTTGG	CAWGLPESYLW	TRAV16-1	.	TRAJ13-1	-1	-1	4	6
3	1.45510986079449E-4	TGCATCCTGAGAGACTCCCATCTGGGGCTGGGAGTTACCAACTCACTTTCG	CILRDSHLGLGVTNSLS	TRAV26-2	TRDD2-1	TRAJ28-1	-1	15	17	20
3	1.45510986079449E-4	TGCATCCTGAGAGAGGATCAAAGCTGCAGGCAACAAGCTAACTTT	CILREDQSCRQQANF	TRAV26-2	.	TRAJ17-1	-1	-1	13	15
3	1.45510986079449E-4	TGTGTGGTGAACAAAGGATACAGCACCCTCACCTTT	CVVNKGYSTLTF	TRAV12-1	.	TRAJ11-1	-1	-1	12	14
3	1.45510986079449E-4	TGTGTGGTGGCGGGAGGAAGCTACATACCTACATTT	CVVAGGSYIPTF	TRAV12-1	.	TRAJ6-1	-1	-1	8	10
3	1.45510986079449E-4	TGTGCTCTAAGTTGCCAAAGCTGCAGGCAACAAGCTAACTTTTGG	CALSCQSCRQQANFW	TRAV16-1	TRDD1-1	TRAJ17-1	-1	12	13	15
3	1.45510986079449E-4	TGTGCTCTTGGGGAACGAGGGAATGCAGGCAACATGCTCACCTTT	CALGERGNAGNMLTF	TRDV1-1	TRDD1-1	TRAJ39-1	15	18	-1	21
3	1.45510986079449E-4	TGTGCAGCAAGCCGATTCCTACCCGTACTGGGGATCCGATAAACTCATCTT	CAASRFLPVLGIR*THL	TRAV29-1	TRDD2-1	TRDJ1-1	11	15	22	35
3	1.45510986079449E-4	TGTGCAACCTTGGCCGACACGGGCAGGAGAGCACTTACTTTT	CATLADTGRRALTF	TRAV12-3	TRDD2-1	TRAJ5-1	-1	7	10	15
3	1.45510986079449E-4	TGTGCTGGGCTGAATCAGTAACCAGTTCTATTT	CAGLNQ*PVLF	TRAV35-1	TRDD3-1	TRAJ49-1	9	11	13	15
3	1.45510986079449E-4	TGTGCTCTTGGGGAACCTAATTCAGGAAACACACCTCTTGTCTTT	CALGEPNSGNTPLVF	TRDV1-1	TRDD1	TRAJ29-1	-1	16	-1	18
3	1.45510986079449E-4	TGTGCAGAGGAAGAGGAGGAAGCTACATACCTACATTTG	CAEEEEEATYLHL	TRAV13-2	TRDD3-1	TRAJ6-1	-1	9	11	13
3	1.45510986079449E-4	TGTGCTCTAAAGCTCCGGACAGCAGTGCTTCCAAGATAATCTTTG	CALKLRTAVLPR*SL	TRAV16-1	TRDD2-1	TRAJ3-1	9	13	-1	16
3	1.45510986079449E-4	TGTGCTGGCTATCTCTAACGTAATGCAGGCAACATGCTCACCTTT	CAGYL*RNAGNMLTF	TRAV35-1	TRDD1	TRAJ39-1	7	17	-1	20
3	1.45510986079449E-4	TGTGCCGTCGCCGTACCGGGTTAATAGGAAACTGACATT	CAVAVPG**ETDI	TRAV39-1	TRDD1	TRAJ61-1	-1	8	9	12
3	1.45510986079449E-4	TGTGCAGCCTCTTTAGGGTATGCACTCAACTTC	CAASLGYALNF	TRAV13-1	TRDD2-1	TRAJ41-1	7	10	12	15
3	1.45510986079449E-4	TGTGCTGTGGCTGAAGACCTACCCTACTCTGGGGCTGGGAGTTACCAACTCACTTTC	CAVAEDLPYSGAGSYQLTF	TRAV8-7	TRDD2-1	TRAJ28-1	13	17	-1	22
3	1.45510986079449E-4	TGCATCGTCAGAGGAACACCGACAAGCTCATCTTTG	CIVRGTPTSSSL	TRAV26-1	.	TRAJ34-1	-1	-1	12	14
3	1.45510986079449E-4	TGTGCTGTTCTTGACCAGCAGTGCTTCCAAGATAATCTT	CAVLDQQCFQDNL	TRAV22-1	TRDD2-1	TRAJ3-1	7	9	11	15
3	1.45510986079449E-4	TGTGCAATGAGCGCGCCAGGGGCTGGGAGTTACCAACTCACTTTC	CAMSAPGAGSYQLTF	TRAV12-3	TRDD1-1	TRAJ28-1	-1	13	14	16
3	1.45510986079449E-4	TGTGCAGAGAATGGTGTCTTCAACAAATTTTACTTT	CAENGVFNKFYF	TRAV13-2	TRDD1	TRAJ21-1	11	14	15	17
3	1.45510986079449E-4	TGTGTGGGCAATGGCTCTAGCAACACAGGCAAACTAATCTTT	CVGNGSSNTGKLIF	TRAV12-1	TRDD2	TRAJ37-1	6	8	9	11
3	1.45510986079449E-4	TGTGTGGTGATGATACACAGGCAAACTAATCTT	CVVMIHRQTNL	TRAV12-1	TRDD1-1	TRAJ37-1	9	11	-1	14
3	1.45510986079449E-4	TGTGCTCTTGGGGAACTAGGTCTGAGGAGCATGGCTCTAGCAACACAGGCAAACTAATCTTTG	CALGELGLRSMALATQAN*SL	TRDV1-1	TRDD1-1	TRAJ37-1	16	21	23	31
3	1.45510986079449E-4	TGTGTGGTGAACGAAGGTAGAGGAGCAGTGCTTCCAAGATAATCTTTG	CVVNEGRGAVLPR*SL	TRAV12-1	TRDD3-1	TRAJ3-1	-1	12	14	23
3	1.45510986079449E-4	TGTGCTGGGCGGGACTCAGGAACCTACAAATACATCTTT	CAGRDSGTYKYIF	TRAV35-1	TRDD1-1	TRAJ40-1	-1	10	-1	14
3	1.45510986079449E-4	TGTGCTCTGCTTAACACCAATGCAGGCAAATCAACCTTT	CALLNTNAGKSTF	TRAV9-2	TRDD2	TRAJ58-1	8	15	18	33
3	1.45510986079449E-4	TGTGCCGTGATAGCCGGCACTGCCAGTAAACTCACCTTT	CAVIAGTASKLTF	TRAV12-2	TRDD3-1	TRAJ44-1	-1	10	-1	13
3	1.45510986079449E-4	TGTGCTCTAAACGGCTCGGGGATTCAGGGAGCCCAGAAGCTGGTATTT	CALNGSGIQGAQKLVF	TRAV16-1	TRDD1-1	TRAJ54-1	9	17	-1	21
3	1.45510986079449E-4	TGTGCTCCCCCTTAGAGGCCAGACTCATGTTTG	CAPP*RPDSCL	TRAV16-1	TRDD2-1	TRAJ31-1	6	9	12	15
3	1.45510986079449E-4	TGCCAAGGGGGGGTTACCAGAAAGTTACCTTTG	CQGGVTRKLPL	TRAV22-1	TRDD2-1	TRAJ13-1	-1	2	4	8
3	1.45510986079449E-4	TGTGCCTGACCCTTTCCCGCGAATGATGTACTGGGGGACCCCTACACCGATAAACTCATCTTT	CA*PFPANDVLGDPYTDKLIF	TRDV2-1	TRDD1-1	TRDJ1-1	7	29	37	43
3	1.45510986079449E-4	TGTGCTGGGGCATCAGGAGGAAGCTACATACCTACATTT	CAGASGGSYIPTF	TRAV22-1	TRDD1-1	TRAJ6-1	-1	7	-1	9
3	1.45510986079449E-4	TGTGCTCTAGGGATCTGGCGCATACTCTGGGGCTGGGAGTTACCAACTCACTTTCGG	CALGIWRILWGWELPTHFR	TRAV16-1	TRDD1-1	TRAJ28-1	-1	9	13	20
3	1.45510986079449E-4	TGTGCTCTTGGGAGGGCGAACAGAGATGACAAGATCATCTTT	CALGRANRDDKIIF	TRDV1-1	TRDD1-1	TRAJ30-1	11	13	15	17
3	1.45510986079449E-4	TGTGTGGTGAACAAGGAAAGGCGGTCTGGGGCTGGGAGTTACCAACTCACTTTC	CVVNKERRSGAGSYQLTF	TRAV12-1	TRDD3-1	TRAJ28-1	12	15	18	24
3	1.45510986079449E-4	TGTGCCATGGTCAGAATTTTGTCTTTG	CAMVRILSL	TRAV12-2	.	TRAJ26-1	-1	-1	-1	4
3	1.45510986079449E-4	TGTGCTCTGAGTACCCTACCGGGTTAATAGGAAACTGACATTTGG	CALSTLPG**ETDIW	TRAV19-1	TRDD2-1	TRAJ61-1	-1	12	14	16
3	1.45510986079449E-4	TGTGCCGTGAATGCGCAAAGCAGGCAGGAACTGCTCTGATCTTTG	CAVNAQSRQELL*SL	TRAV8-1	TRDD2-1	TRAJ15-1	13	15	-1	17
3	1.45510986079449E-4	TGTGCCGTGAACAGACCACCGGTAACCAGTTCTATTTTG	CAVNRPPVTSSIL	TRAV12-2	.	TRAJ49-1	-1	-1	-1	13
3	1.45510986079449E-4	TGTGCTCTTCGTGCCCCTTCTGGGGCTGGGAGTTACCAACTCACTTTC	CALRAPSGAGSYQLTF	TRAV16-1	TRDD2-1	TRAJ28-1	7	15	-1	18
3	1.45510986079449E-4	TGTGCCGTGAATGGGCACCAGGCAGGAACTGCTCTGATCTTT	CAVNGHQAGTALIF	TRAV8-1	TRDD1-1	TRAJ15-1	-1	13	14	16
3	1.45510986079449E-4	TGTGCTGGGCTATACCGGCACTGCCAGTAAACTCACCTT	CAGLYRHCQ*THL	TRAV35-1	.	TRAJ44-1	-1	-1	9	11
3	1.45510986079449E-4	TGTGCTGGGCGCGGGGATACCGGCACTGCCAGTAAACTCACCTTT	CAGRGDTGTASKLTF	TRAV35-1	TRDD1-1	TRAJ44-1	9	12	-1	16
3	1.45510986079449E-4	TGTGCTGGGTGGAGTGGCAACAAGCTCAGCTTT	CAGWSGNKLSF	TRAV35-1	TRDD1	TRAJ20-1	-1	9	11	17
3	1.45510986079449E-4	TGTGTGGTGAACGCAGGGATAGCAGCTATAAATTGATCTTCG	CVVNAGIAAIN*SS	TRAV12-1	.	TRAJ12-1	-1	-1	11	14
3	1.45510986079449E-4	TGTGCCTGTGACACGATGGGATCCACCGATAAACTCATCTTT	CACDTMGSTDKLIF	TRDV2-1	TRDD1-1	TRDJ1-1	13	17	21	23
3	1.45510986079449E-4	TGTGCCTGTGACACCAGAGGTCGCACCTTCCTGACTGGGGGACTCACCGATAAACTCATCTTT	CACDTRGRTFLTGGLTDKLIF	TRDV2-1	TRDD1-1	TRDJ1-1	14	33	41	44
3	1.45510986079449E-4	TGTGTGGTGAACGATAGCCTCTGGGGCTGGGAGTTACCAACTCACTTTCGG	CVVNDSLWGWELPTHFR	TRAV12-1	TRDD1	TRAJ28-1	-1	12	15	18
3	1.45510986079449E-4	TGTGCTCTGAGTGATGGGTGGTGCTACAAACAAGCTCATCTTTGG	CALSDGWCYKQAHLW	TRAV9-2	TRDD1-1	TRAJ32-1	-1	14	-1	16
3	1.45510986079449E-4	TGTGCTGTGCTGGGACACCGGTAACCAGTTCTATTTTGG	CAVLGHR*PVLFW	TRAV20-1	TRDD1-1	TRAJ49-1	-1	10	-1	12
3	1.45510986079449E-4	TGTGCAGCAAGTCCCTATGGTCAGAATTTTGTCTTT	CAASPYGQNFVF	TRAV29-1	TRDD2-1	TRAJ26-1	-1	11	-1	14
3	1.45510986079449E-4	TGTGCTCTGAGCCCGCTATGGGAACAACAGACTCGCTTTTGG	CALSPLWEQQTRFW	TRAV19-1	TRDD1-1	TRAJ6	10	18	21	41
3	1.45510986079449E-4	TGTGCCGTGAACATGAGACTTTGGAAATGAGAAATTAACCTTTGG	CAVNMRLWK*EINLW	TRAV12-2	TRDD1	TRAJ48-1	-1	13	14	17
3	1.45510986079449E-4	TGTGCTGTGGAACCGACAAGCTCATCTTTG	CAVEPTSSSL	TRAV22-1	.	TRAJ34-1	-1	-1	-1	11
3	1.45510986079449E-4	TAGGACCGACAAGCTCATCTT	*DRQAHL	TRAV8	TRDD1	TRAJ34-1	0	2	-1	4
3	1.45510986079449E-4	TGTGCTGTGAGTGATCCCCCTTAACTTTGGAAATGAGAAATTAACCTTTGG	CAVSDPP*LWK*EINLW	TRAV8-4	TRDD2-1	TRAJ48-1	13	18	-1	21
3	1.45510986079449E-4	TGTGCCTGTTCCGCCGGTAACCAGTTCTATTTT	CACSAGNQFYF	TRAV24-1	TRDD2-1	TRAJ49-1	6	8	-1	11
3	1.45510986079449E-4	TGTGCCTCAACAAATTCCGGGTATGCACTCAACTTC	CASTNSGYALNF	TRAV24-1	TRDD2	TRAJ41-1	-1	7	8	10
3	1.45510986079449E-4	TGTGCTGGGCAGACCTCAAATTCCGGGTATGCACTCAACTTC	CAGQTSNSGYALNF	TRAV35-1	.	TRAJ41-1	-1	-1	-1	11
3	1.45510986079449E-4	TGTGCTCTTGGGGAGTCGGCCTTCCTACGGGGCTGGGGGGTGAATAAACTCATCTTT	CALGESAFLRGWGVNKLIF	TRDV1-1	TRDD2-1	TRDJ1-1	13	19	27	43
3	1.45510986079449E-4	TGTGCCGGAGGGTTTAACGACTACAAGCTCAGCTTT	CAGGFNDYKLSF	TRAV12-2	TRDD1-1	TRAJ20-1	6	9	-1	12
3	1.45510986079449E-4	TGTGCTCTTGGGGAGAGAACCTTCCCTCGGAGTTACTGGGGGCCCCGTACACCGATAAACTCATCTTTG	CALGERTFPRSYWGPRTPINSSL	TRDV1-1	TRDD1-1	TRDJ1-1	13	34	41	48
3	1.45510986079449E-4	TGTGCTCTTGGGCCGGGCCCCACCCCACTGGGGGGGATGTACACCGATAAACTCATCTTT	CALGPGPTPLGGMYTDKLIF	TRDV1-1	TRDD1-1	TRDJ1-1	11	26	33	40
3	1.45510986079449E-4	TGTGCCTGTGACACCGCAAATCTGGGGGATGTAAGATCTCCTGGGACACCCGACAGATGTTTTTCG	CACDTANLGDVRSPGTPDRCFS	TRDV2-1	TRDD1-1	TRDJ3-1	14	21	29	37
3	1.45510986079449E-4	TGTGCTCTTGGGGAACGACAAAAATCACCCCTACCCTCGGATACTCGGGTACACCGATAAACTCATCTT	CALGERQKSPLPSDTRVHR*THL	TRDV1-1	TRDD1	TRDJ1-1	15	38	43	50
3	1.45510986079449E-4	TGTGCTGTGGAGAAGGGCGGATCTGAAAAGCTGGTCTTT	CAVEKGGSEKLVF	TRAV22-1	.	TRAJ57-1	-1	-1	11	13
3	1.45510986079449E-4	TGTGCTCTTGGGGCTTTTACTTCCTACCCCAACCGTGTGGCTTTCCCCTACACCGATAAACTCATCTTT	CALGAFTSYPNRVAFPYTDKLIF	TRDV1-1	TRDD2-1	TRDJ1-1	12	19	27	49
3	1.45510986079449E-4	TGTGCCGTGGCATAAACAGGAACCTACAAATACATCTTT	CAVA*TGTYKYIF	TRAV39-1	TRDD1	TRAJ40-1	9	11	13	16
3	1.45510986079449E-4	TGTGCTCTTGGGGAAAGGGGACCAGGGGGGAGTACACCGATAAACTCATCTTTG	CALGERGPGGSTPINSSL	TRDV1-1	TRDD1-1	TRDJ1-1	14	25	30	33
3	1.45510986079449E-4	TGTGCTCTTGGGGTGAGTCCCCTTCCTACCCCATTGCCCTACCCCACCGATAAACTCATCTTT	CALGVSPLPTPLPYPTDKLIF	TRDV1-1	TRDD2-1	TRDJ1-1	12	20	29	44
3	1.45510986079449E-4	TGTGCCGTGGGCTTCCGGGTATGCACTCAACTT	CAVGFRVCTQL	TRAV12-2	TRDD1-1	TRAJ41-1	-1	9	10	12
3	1.45510986079449E-4	TGTGCCGCCCGTCATGCATCAGGAGGAAGCTACATACCTACATTT	CAARHASGGSYIPTF	TRAV12-2	TRDD1	TRAJ6-1	6	9	10	14
3	1.45510986079449E-4	TGTGGCGGGGGGGTTCTGGGGGTTACCAGAAAGTTACCTTTG	CGGGVLGVTRKLPL	TRAV12-2	TRDD1-1	TRAJ13-1	3	6	10	13
3	1.45510986079449E-4	TGTCTTCTGGGAACCCCCTTCTGACGATCTGGGGATCATAAATAAACTCATCTTTGG	CLLGTPF*RSGDHK*THLW	TRAV40-1	TRDD1-1	TRDJ1-1	11	28	33	41
3	1.45510986079449E-4	TGTGCTGTGAGAGACATAGGGGCTGGCAACAACCGTAAGCTGATTTGG	CAVRDIGAGNNRKLIW	TRAV3-1	TRDD1	TRAJ38-1	15	18	-1	21
3	1.45510986079449E-4	TGCAGTGGCTCTAGGTTGACCTTT	CSGSRLTF	TRAV29-1	.	TRAJ58-1	-1	-1	-1	2
3	1.45510986079449E-4	TGTGCTGGACACAGAGATGACAAGATCATCTTT	CAGHRDDKIIF	TRAV20-1	TRDD1	TRAJ30-1	6	8	-1	10
3	1.45510986079449E-4	TGTGCCGTGAACCAGAGGGGCTGGGAGTTACCAACTCACTTTCGG	CAVNQRGWELPTHFR	TRAV12-2	TRDD1	TRAJ28-1	11	14	-1	16
3	1.45510986079449E-4	TGTGCAGCAAGTGCGGGCAGGAACTGCTCTGATCTTTGG	CAASAGRNCSDLW	TRAV13-1	.	TRAJ15-1	-1	-1	11	13
3	1.45510986079449E-4	TGTGCTGTGAGCGGACGGCCAGGCAGGAACTGCTCTGATCTTTGG	CAVSGRPGRNCSDLW	TRAV21-1	TRDD1-1	TRAJ15-1	10	12	14	18
3	1.45510986079449E-4	ACTCACCTT	THL	TRAV12-1	.	TRAJ10-1	-1	-1	-1	-1
3	1.45510986079449E-4	TGTGCTCCCCTTGACAGGGAGCCCAGAAGCTGGTATTTG	CAPLDREPRSWYL	TRAV19-1	TRDD2-1	TRAJ54-1	6	8	11	14
3	1.45510986079449E-4	TGTGCTGTGGGTTTCGCCCGGGGCTGGGAGTTACCAACTCACTTT	CAVGFARGWELPTHF	TRAV22-1	TRDD2-1	TRAJ28-1	9	12	14	17
3	1.45510986079449E-4	TGTGCCTCGACTCGGGCCTTCCTACCACCCGGGGGGGTAGCCGATAAACTCATCTTT	CASTRAFLPPGGVADKLIF	TRDV3-1	TRDD2-1	TRDJ1-1	6	16	26	40
3	1.45510986079449E-4	TGTGCCTCTCGATTCCCCGGGTCGTACTGGGGGATACGCTCCGATAAACTCATCTTT	CASRFPGSYWGIRSDKLIF	TRDV3-1	TRDD1-1	TRDJ1-1	6	25	-1	38
3	1.45510986079449E-4	TGTGCTGGGCAGAAATCGGGTTAATAGGAAACTGACATT	CAGQKSG**ETDI	TRAV35-1	TRDD3-1	TRAJ61-1	-1	12	-1	14
3	1.45510986079449E-4	TGTGCTGGTCCTTGGGGCTGGGAGTTACCAACTCACTTT	CAGPWGWELPTHF	TRAV35-1	TRDD2-1	TRAJ28-1	-1	8	-1	12
3	1.45510986079449E-4	TGTGCTGTGAGAGACGTCCGGAGGCAGGAACTGCTCTGATCTTTG	CAVRDVRRQELL*SL	TRAV3-1	TRDD2-1	TRAJ15-1	14	16	18	21
3	1.45510986079449E-4	TGTGCTGGGCGATAGCGGGTTAATAGGAAACTGACATTT	CAGR*RVNRKLTF	TRAV35-1	TRDD1	TRAJ61-1	-1	10	-1	12
3	1.45510986079449E-4	TGTGCAGAGATTAGGGGATGGATAGCAGCTATAAATTGATCTTCG	CAEIRGWIAAIN*SS	TRAV13-2	TRDD3-1	TRAJ12-1	9	11	13	15
3	1.45510986079449E-4	TGTGTGGTGAGGTTCTACCTCAGGAACCTACAAATACATCTTTGG	CVVRFYLRNLQIHLW	TRAV12-1	TRDD1	TRAJ40-1	-1	10	11	14
3	1.45510986079449E-4	TGTGCTCGGGGGGGGAGCACCGACAAGCTCATCTTT	CARGGSTDKLIF	TRAV9-2	TRDD1-1	TRAJ34-1	-1	7	11	15
3	1.45510986079449E-4	TGTGCAGAGAATCCAAACCAGTGGCTCTAGGTTGACCTT	CAENPNQWL*VDL	TRAV13-2	TRDD2-1	TRAJ58-1	-1	12	-1	14
3	1.45510986079449E-4	TGTGCTGTGTCTGGGGCTGGGAGTTACCAACTCACTTTC	CAVSGAGSYQLTF	TRAV21-1	TRDD1-1	TRAJ6	8	10	15	40
3	1.45510986079449E-4	TGTGCTGTGAGACATCTGAACCAGGCAGGAACTGCTCTGATCTTT	CAVRHLNQAGTALIF	TRAV3-1	TRDD1-1	TRAJ15-1	11	15	-1	18
3	1.45510986079449E-4	TGTGCTGTGAGAGACGGTAAAGCAGGCAGGAACTGCTCTGATCTT	CAVRDGKAGRNCSDL	TRAV3-1	TRDD1	TRAJ15-1	-1	15	16	19
3	1.45510986079449E-4	TGTGCAGGGTTTGGAAATGAGAAATTAACCTTT	CAGFGNEKLTF	TRAV25-1	.	TRAJ48-1	-1	-1	-1	9
3	1.45510986079449E-4	TGTGCTGGCCCCTTCTTATAACACCAATGCAGGCAAATCAACCTT	CAGPFL*HQCRQINL	TRAV35-1	TRDD2-1	TRAJ27-1	7	10	14	18
3	1.45510986079449E-4	TGTGTGGTGAACCACACCAATGCAGGCAAATCAACCTTT	CVVNHTNAGKSTF	TRAV12-1	.	TRAJ27-1	-1	-1	11	13
3	1.45510986079449E-4	TGTGCTGGGCAAGGCGGGAATAGTGGAGGTAGCAACTATAAACTGACATTT	CAGQGGNSGGSNYKLTF	TRAV35-1	TRDD1	TRAJ53-1	10	12	13	17
3	1.45510986079449E-4	TGTGCTGTGAGTGTGTAGGGGTGCTACAAACAAGCTCATCTTTGG	CAVSV*GCYKQAHLW	TRAV8-4	TRDD1	TRAJ32-1	-1	13	14	17
3	1.45510986079449E-4	TGTGCAATGTAGCGGCCCAGGCAGGAACTGCTCTGATCTTTG	CAM*RPRQELL*SL	TRAV12-3	TRDD3-1	TRAJ15-1	-1	9	11	16
3	1.45510986079449E-4	TGTGCTGTGAGGAGATATGGATAGCAACTATCAGTTAATCTGGGG	CAVRRYG*QLSVNLG	TRAV21-1	TRDD1-1	TRAJ33-1	11	13	-1	17
3	1.45510986079449E-4	TGTGCTGTTATAAACCAGGCAGGAACTGCTCTGATCTTT	CAVINQAGTALIF	TRAV22-1	TRDD1	TRAJ15-1	7	9	-1	12
3	1.45510986079449E-4	TGTGCTCTTGGGCCCTATACTGAAATTGACGATAAACTCATCTTT	CALGPYTEIDDKLIF	TRDV1-1	TRDD3-1	TRDJ1-1	11	21	25	29
3	1.45510986079449E-4	TGTGCCTTTTTTCCCCCGAACCTCCTGGGGGATACGTAAGACAGCACAACTCTTCTT	CAFFPPNLLGDT*DSTTLL	TRDV3-1	TRDD1-1	TRDJ2-1	8	24	35	39
3	1.45510986079449E-4	TGTCGGCCCAGGAGGAGGTGCTGACGGACTCACCTTTGG	CRPRRRC*RTHLW	TRAV8-3	TRDD1	TRAJ45-1	2	4	5	8
3	1.45510986079449E-4	TGTGCTCTGGAGCCCGCCTTCGACCCTACTGGAGAAGCCGATAAACTCATCTTT	CALEPAFDPTGEADKLIF	TRDV1-1	TRDD1	TRDJ1-1	7	27	31	37
3	1.45510986079449E-4	CTATAAACTGACATT	L*TDI	TRAV26-1	TRDD2-1	TRAJ53-1	-1	-1	-1	-1
3	1.45510986079449E-4	TGTGCCGTGAAGTCAAATTCCGGGTATGCACTCAACTTC	CAVKSNSGYALNF	TRAV12-2	.	TRAJ41-1	-1	-1	-1	8
3	1.45510986079449E-4	TGTGCTGCAGGTCCATAACTTTGGAAATGAGAAATTAACCTTTGG	CAAGP*LWK*EINLW	TRAV8-3	TRDD2-1	TRAJ48-1	6	11	13	15
3	1.45510986079449E-4	TGTGCTCCAAGCAGGAGGCTACAATAAGCTGATTTTTGG	CAPSRRLQ*ADFW	TRAV16-1	TRDD2-1	TRAJ4-1	-1	11	-1	13
3	1.45510986079449E-4	TGTATTGAAAACAAATTTTACTTT	CIENKFYF	TRAV12-1	TRDD3-1	TRAJ21-1	2	6	-1	9
3	1.45510986079449E-4	TGTGCCTGTGACACTGGGGGCTCCCTAAGCTCCTGGGACACCCGACAGATGTTTTTC	CACDTGGSLSSWDTRQMFF	TRDV2-1	TRDD1-1	TRDJ3-1	-1	14	19	29
3	1.45510986079449E-4	TGTGCCGTCGCCCCGGGAGGAAAGCTTATCTTC	CAVAPGGKLIF	TRAV12-2	TRDD1-1	TRAJ23-1	-1	8	9	11
3	1.45510986079449E-4	TGTGCTGTGAAAGATAGCAACTATCAGTTAATCTGG	CAVKDSNYQLIW	TRAV1-2	TRDD3-1	TRAJ33-1	-1	10	-1	12
3	1.45510986079449E-4	TGTGCCTTATTACTGGGGATGGCCCATAAACTCATCTTT	CALLLGMAHKLIF	TRDV3-1	TRDD1-1	TRDJ1-1	7	11	17	22
3	1.45510986079449E-4	TGTGCTGTTCGGGCGGATAGCAACTATCAGTTAATCTGG	CAVRADSNYQLIW	TRAV1-2	TRDD1-1	TRAJ33-1	7	10	12	14
3	1.45510986079449E-4	TGTGCTGTGAACACCGACAAGCTCATCTTT	CAVNTDKLIF	TRAV2-1	.	TRAJ34-1	-1	-1	-1	9
3	1.45510986079449E-4	TGTGCTGTGGCAGGCGAACACCGACAAGCTCATCTTTGG	CAVAGEHRQAHLW	TRAV2-1	TRDD1	TRAJ34-1	9	12	13	16
3	1.45510986079449E-4	TGTGCCGTGAATGCCCCGAATTATGGAGGAAGCCAAGGAAATCTCATCTTT	CAVNAPNYGGSQGNLIF	TRAV8-1	TRDD2-1	TRAJ42-1	-1	14	15	17
3	1.45510986079449E-4	TGTGCCGTGAATGGATGGAATTATGGAGGAAGCCAAGGAAATCTCATCTTT	CAVNGWNYGGSQGNLIF	TRAV8-1	TRDD1-1	TRAJ42-1	-1	13	15	17
3	1.45510986079449E-4	TGTGCCGTACGGGGGAACAATGCCAGACTCATGTTT	CAVRGNNARLMF	TRAV8-1	TRDD1-1	TRAJ31-1	7	10	-1	15
3	1.45510986079449E-4	TGTGCTGTGGGTGTATATGGAAACAAACTGGTCTTT	CAVGVYGNKLVF	TRAV8-3	.	TRAJ47-1	-1	-1	-1	12
3	1.45510986079449E-4	TGCATCGTCAGAGTCGTGCATGGAGGAAGCCAAGGAAATCTCATCTTT	CIVRVVHGGSQGNLIF	TRAV26-1	TRDD1-1	TRAJ42-1	-1	16	17	19
3	1.45510986079449E-4	TGCATCGCCCCTAGGGGCTTTGGGAATGTGCTGCATTGC	CIAPRGFGNVLHC	TRAV26-1	TRDD2-1	TRAJ35-1	6	9	12	15
3	1.45510986079449E-4	TGTGCAATGAGAGAGGGCCCCCGGTCACGGGAGGAGGAAACAAACTCACCTTTG	CAMREGPRSREEETNSPL	TRAV14-1	TRDD1	TRAJ10-1	16	22	-1	24
3	1.45510986079449E-4	TGTGCACCCAAAGGGGGAATATGGAAACAAACTGGTCTT	CAPKGGIWKQTGL	TRAV23-1	TRDD1	TRAJ47-1	5	12	-1	15
3	1.45510986079449E-4	TGTGCTGTGAGAGAGCTGGTCTTT	CAVRELVF	TRAV21-1	TRDD3-1	TRAJ47-1	-1	11	-1	13
3	1.45510986079449E-4	TGTGCAATGAGAGAGGGCTATGGTCAGAATTTTGTCTTT	CAMREGYGQNFVF	TRAV14-1	.	TRAJ26-1	-1	-1	-1	17
3	1.45510986079449E-4	TGTGCAATGAGAGAGGGCGGGAGGAAACAGGAAATTTACATTTGG	CAMREGGRKQEIYIW	TRAV14-1	.	TRAJ59-1	-1	-1	16	18
3	1.45510986079449E-4	TGTGCTGTGGGTAATAATGCTGGCAACAACCGTAAGCTGATTTGG	CAVGNNAGNNRKLIW	TRAV8-3	TRDD3-1	TRAJ38-1	-1	12	-1	14
3	1.45510986079449E-4	TGCATCGTTTACAGCTGGGGGAAATTGCAGTTT	CIVYSWGKLQF	TRAV26-1	TRDD1-1	TRAJ24-1	7	14	21	28
3	1.45510986079449E-4	TGTGCAATGAGAGAGGGCCCGGTAGATGGCCAGAAGCTGCTCTTT	CAMREGPVDGQKLLF	TRAV14-1	TRDD1	TRAJ16-1	16	20	21	23
3	1.45510986079449E-4	TGTGCAGCAACCCAATGGAATATGGAAACAAACTGGTCTTTG	CAATQWNMETNWSL	TRAV13-1	TRDD2-1	TRAJ47-1	9	11	13	15
3	1.45510986079449E-4	TGTGCTTTCTCACCCCCACTGGAGGCTTCAAAACTATCTTTG	CAFSPPLEASKLSL	TRAV8-3	TRDD2-1	TRAJ9-1	-1	6	8	17
3	1.45510986079449E-4	TGTGCCGCCCGAGGGGCAGGAGGAGGTGCTGACGGACTCACCTTT	CAARGAGGGADGLTF	TRAV8-1	TRDD1-1	TRAJ45-1	6	12	-1	16
3	1.45510986079449E-4	TGTGCTTTCAAGGCGGAATATGGAAACAAGCTGGTCTTT	CAFKAEYGNKLVF	TRAV38-1	TRDD1	TRAJ47-1	9	11	12	14
3	1.45510986079449E-4	TGTGCTCCGAACTTAAATGCTGGCAACAACCGTAAGCTGATTTGG	CAPNLNAGNNRKLIW	TRAV9-2	TRDD1	TRAJ38-1	6	10	12	15
3	1.45510986079449E-4	TGTGCTGTGGGTGCTAATGCTGGTGGTACTAGCTATGGAAAGCTGACATTT	CAVGANAGGTSYGKLTF	TRAV8-3	.	TRAJ52-1	-1	-1	-1	13
3	1.45510986079449E-4	TGTGCAATGAGAGAGGCAGTTCTAACGACTACAAGCTCAGCTTTG	CAMREAVLTTTSSAL	TRAV14-1	TRDD2-1	TRAJ20-1	-1	16	-1	18
3	1.45510986079449E-4	TGTGCTACGGACGCGGATCAGGGAGCCCAGAAGCTGGTATTT	CATDADQGAQKLVF	TRAV17-1	TRDD1-1	TRAJ54-1	12	14	-1	17
3	1.45510986079449E-4	TGTGCTACGGACATGAGGGTCAGGGAGCCCAGAAGCTGGTATTTG	CATDMRVREPRSWYL	TRAV17-1	TRDD1-1	TRAJ54-1	11	16	-1	19
3	1.45510986079449E-4	TGTGCCGTGACCGGAACCTACAAATACATCTTT	CAVTGTYKYIF	TRAV8-1	.	TRAJ40-1	-1	-1	-1	10
3	1.45510986079449E-4	TGTGTTGTGAGTGATGGACAGCTGGGGGAAATTCCAGTT	CVVSDGQLGEIPV	TRAV8-2	TRDD1-1	TRAJ24-1	-1	14	-1	16
3	1.45510986079449E-4	TGTGCTACGGACGCTTTCCCGCCTGGGGGTTACCAGAAAGTTACCTTT	CATDAFPPGGYQKVTF	TRAV17-1	TRDD2-1	TRAJ13-1	12	15	18	22
3	1.45510986079449E-4	TGTGCTCTGAGTGTTGATACTGGAGGCTTCAAAACTATCTTT	CALSVDTGGFKTIF	TRAV9-2	TRDD1	TRAJ9-1	12	14	-1	16
3	1.45510986079449E-4	TGTGCTGTGAGTGGGCCGAAGGACAACTGACAGCTGGGGGAAATTCCAGTT	CAVSGPKDN*QLGEIPV	TRAV8-4	TRDD3-1	TRAJ24-1	12	17	19	21
3	1.45510986079449E-4	TGTGCTGTGGGTGCGTTTCTGGGAAATGCAGGCAACATGCTCACCTTT	CAVGAFLGNAGNMLTF	TRAV8-3	TRDD1-1	TRAJ39-1	13	18	22	24
3	1.45510986079449E-4	TGTGCTGTGAGAGACATGGATAACCAGGGAGGAAAGCTTATCTTC	CAVRDMDNQGGKLIF	TRAV3-1	TRDD1-1	TRAJ23-1	-1	16	-1	19
3	1.45510986079449E-4	TGCATCGTCAGCCTTACCGGCACTGCCAGTAAACTCACCTTT	CIVSLTGTASKLTF	TRAV26-1	TRDD2-1	TRAJ44-1	-1	11	-1	14
3	1.45510986079449E-4	TGTGCCTTTAGGGTATGGAAACAAACTGGTCTT	CAFRVWKQTGL	TRAV24-1	TRDD1-1	TRAJ47-1	-1	10	-1	13
3	1.45510986079449E-4	TGTGTGGAGACAGGAGGAGGTGCTGACGGACTCACCTTT	CVETGGGADGLTF	TRAV29-1	TRDD1-1	TRAJ45-1	-1	4	6	10
3	1.45510986079449E-4	TGTGCTGTGGGTGCTAATACCGGCACTGCCAGTAAACTCACCTTT	CAVGANTGTASKLTF	TRAV8-3	.	TRAJ44-1	-1	-1	13	15
3	1.45510986079449E-4	TGCATCGTCAAGGTCGCAGGAGGAGGTGCTGACGGACTCACCTTT	CIVKVAGGGADGLTF	TRAV26-1	TRDD1	TRAJ45-1	9	11	12	16
3	1.45510986079449E-4	TGTGCAGCAAGGGTAATGCTGGCAACAACCGTAAGCTGATTTGGG	CAARVMLATTVS*FG	TRAV29-1	TRDD1-1	TRAJ38-1	-1	11	-1	13
3	1.45510986079449E-4	TGTGCCGTGAATGCACCTTATAACACCGACAAGCTCATCTTT	CAVNAPYNTDKLIF	TRAV8-1	TRDD1	TRAJ34-1	-1	14	-1	16
3	1.45510986079449E-4	TGTGCAGCAGCCCCCTGCTGGCAACAACCGTAAGCTGATTTGGGG	CAAAPCWQQP*ADLG	TRAV29-1	TRDD2-1	TRAJ38-1	8	10	11	15
3	1.45510986079449E-4	TGTGCTGTGGGTGCAGGGAGGCAACATGCTCACCTTTGG	CAVGAGRQHAHLW	TRAV8-3	TRDD3-1	TRAJ39-1	-1	14	-1	16
3	1.45510986079449E-4	TGTGCTGTGAGCCAAGGGTCAGGAACCTACAAATACATCTTT	CAVSQGSGTYKYIF	TRAV8-4	TRDD1	TRAJ40-1	10	15	-1	18
3	1.45510986079449E-4	TGTGCTCTGAGGAACCCTACCGGTAACCAGTTCTATTTT	CALRNPTGNQFYF	TRAV9-2	TRDD2	TRAJ49-1	10	15	-1	18
3	1.45510986079449E-4	TGCCCTTGACGGGAGGAGGAAACAAACTCACCTTTG	CP*REEETNSPL	TRAV29-1	TRDD2-1	TRAJ10-1	1	3	-1	6
3	1.45510986079449E-4	TGTGCTCCATTCACGGGAGGAGGAAACAAACTCACCTTT	CAPFTGGGNKLTF	TRAV8-3	TRDD2-1	TRAJ10-1	-1	6	-1	8
3	1.45510986079449E-4	TGTGCTGTGAAAACTGGGGCAAACAACCTCTTCTTT	CAVKTGANNLFF	TRAV21-1	.	TRAJ36-1	-1	-1	-1	10
3	1.45510986079449E-4	TGTGCTGTCGCCATGAATTATGGAGGAAGCCAAGGAAATCTCATCTTT	CAVAMNYGGSQGNLIF	TRAV41-1	TRDD2-1	TRAJ42-1	8	10	-1	13
3	1.45510986079449E-4	TGTGGCACAGGGGGCTGAAGCTCTAGGTTGACCTTT	CGTGG*SSRLTF	TRAV30-1	TRDD1-1	TRAJ58-1	-1	10	13	19
3	1.45510986079449E-4	TGTGCTCTGAGTGAGGCACGGGAACCTACAAATACATCTTTG	CALSEAREPTNTSL	TRAV19-1	.	TRAJ40-1	-1	-1	16	18
3	1.45510986079449E-4	TGTGCTGCCCCGAGGGCACGGGAGGAGGAAACAAACTCACCTTTG	CAAPRAREEETNSPL	TRAV8-3	TRDD1-1	TRAJ10-1	6	13	-1	16
3	1.45510986079449E-4	TGCCTCGTGGGCACCAGCCTCCCTAATGCTGGCAACAACCGTAAGCTGATTTGG	CLVGTSLPNAGNNRKLIW	TRAV4-1	TRDD2-1	TRAJ38-1	10	12	15	23
3	1.45510986079449E-4	TGTGCTGTGGGTACGGATTCTAACTTTGGAAATGAGAAATTAACCTTT	CAVGTDSNFGNEKLTF	TRAV8-3	TRDD1-1	TRAJ48-1	11	14	-1	18
3	1.45510986079449E-4	TGTGCTGTGGCCTACGCTATTAACCAGGGAGGAAAGCTTATCTTC	CAVAYAINQGGKLIF	TRAV8-6	TRDD2-1	TRAJ23-1	8	10	14	20
3	1.45510986079449E-4	TGTGCAGCAAGCACCCCTTTGAGGGGCAGGGAGCCCAGAAGCTGGTATTTG	CAASTPLRGREPRSWYL	TRAV29-1	TRDD1	TRAJ54-1	11	22	-1	26
3	1.45510986079449E-4	GTGATAGGAGCCAATAGTAAGCTGACATTT	VIGANSKLTF	TRAV21-1	TRDD1-1	TRAJ56-1	-1	2	-1	6
3	1.45510986079449E-4	TGTGCTTTCATGAAGCGAAGCGGTAACCAGTTCTATTTT	CAFMKRSGNQFYF	TRAV38-1	TRDD1	TRAJ49-1	-1	16	-1	18
3	1.45510986079449E-4	TGTGCTCCGACTGCATGGATAGCAACTATCAGTTAATCTGGG	CAPTAWIATIS*SG	TRAV19-1	TRDD1-1	TRAJ33-1	6	9	12	15
3	1.45510986079449E-4	TGTGCAATGAGAGAGGTTCGCTGGAATTCAGGAAACACACCTCTTGTCTTT	CAMREVRWNSGNTPLVF	TRAV14-1	TRDD2-1	TRAJ29-1	-1	16	18	22
3	1.45510986079449E-4	TGTGCTCTGAGCGGGAGCCCAGAAGCTGGTATT	CALSGSPEAGI	TRAV9-2	.	TRAJ54-1	-1	-1	10	12
3	1.45510986079449E-4	TGTGCTCTGAGTGAGGCCAGGATAGCAACTATCAGTTAATCTGGG	CALSEARIATIS*SG	TRAV19-1	TRDD2-1	TRAJ33-1	-1	17	-1	19
3	1.45510986079449E-4	TGTGCTGTGAGAGGGCTGGAGGAAGCCAAGGAAATCTCATCTTTG	CAVRGLEEAKEISSL	TRAV3-1	TRDD1-1	TRAJ42-1	-1	13	14	16
3	1.45510986079449E-4	TGTGCTCTGGGGGAAACCGACAAGCTCATCTTT	CALGETDKLIF	TRAV9-2	TRDD1-1	TRAJ34-1	-1	9	-1	13
3	1.45510986079449E-4	TGTGCAGCAAGGGGGCAAATAGGCTTTGGGAATGTGCTGCATTGC	CAARGQIGFGNVLHC	TRAV29-1	TRDD1-1	TRAJ35-1	-1	11	14	18
3	1.45510986079449E-4	TGTGCTGTGATACCCCCTCGGGGCGGCACTGCCAGTAAACTCACCTTT	CAVIPPRGGTASKLTF	TRAV21-1	TRDD1	TRAJ44-1	9	19	-1	23
3	1.45510986079449E-4	TGTGCAGCAAGTAGCGGGACGGGCTTTGGGAATGTGCTGCATTGC	CAASSGTGFGNVLHC	TRAV29-1	TRDD1-1	TRAJ35-1	10	15	18	21
3	1.45510986079449E-4	TGTGTGGTGAGCGCGGGGTTGGTAGGAAGCCAAGGAAATCTCATCTTT	CVVSAGLVGSQGNLIF	TRAV10-1	TRDD1-1	TRAJ42-1	12	14	17	21
3	1.45510986079449E-4	TGTGCCGTGGGTAGCTCAGGAACCTACAAATACATCTTT	CAVGSSGTYKYIF	TRAV39-1	.	TRAJ40-1	-1	-1	9	11
3	1.45510986079449E-4	TGTGCTGTGAGTGATAGTGGCTCTAGCAACACAGGCAAACTAATCTTT	CAVSDSGSSNTGKLIF	TRAV8-4	TRDD3-1	TRAJ37-1	-1	14	-1	17
3	1.45510986079449E-4	TGTGCTGTTTACTTTGGAAATGAGAAATTAACCTTT	CAVYFGNEKLTF	TRAV21-1	.	TRAJ48-1	-1	-1	-1	8
3	1.45510986079449E-4	TGTGCTTTCATGAAGAGGCTCAGGGCGGATCTGAAAAGCTGGTCTTTG	CAFMKRLRADLKSWSL	TRAV38-1	TRDD1	TRAJ57-1	14	16	-1	18
3	1.45510986079449E-4	TGTGCTCTGGTAGGGGGGGGAATATGGAAACAAACTGGTCTTTGG	CALVGGGIWKQTGLW	TRAV19-1	TRDD1-1	TRAJ47-1	8	12	16	18
3	1.45510986079449E-4	TGTGCTTTCTATGGTCAGAATTTTGTCTTT	CAFYGQNFVF	TRAV38-1	.	TRAJ26-1	-1	-1	-1	8
3	1.45510986079449E-4	TGTGCAGCAAGTCCCTATCAGTTAATCTGG	CAASPYQLIW	TRAV13-1	TRDD2-1	TRAJ33-1	-1	12	-1	14
3	1.45510986079449E-4	TGTGTTGTGAGTTTAGGATCTAACTTTGGAAATGAGAAATTAACCTTT	CVVSLGSNFGNEKLTF	TRAV8-2	TRDD3-1	TRAJ48-1	11	13	15	17
3	1.45510986079449E-4	TGTGCTACGGCAAGTGGAACATACTCTGGGGCTGGGAGTTACCAACTCACTTTC	CATASGTYSGAGSYQLTF	TRAV17-1	TRDD1	TRAJ28-1	9	14	16	19
3	1.45510986079449E-4	TGTGCATCTCATGCTGGCAACAACCGTAAGCTGATTTGG	CASHAGNNRKLIW	TRAV12-3	TRDD2-1	TRAJ38-1	-1	6	-1	8
3	1.45510986079449E-4	TGTGTGGCAGGGACTCACGGGAGGAGGAAACAAACTCACCTTTGG	CVAGTHGRRKQTHLW	TRAV10-1	TRDD1-1	TRAJ10-1	6	9	-1	12
3	1.45510986079449E-4	TGTGCTCTGAGTGAGGAAGAGGAGGTGCTGACGGACTCACCTTTG	CALSEEEEVLTDSPL	TRAV19-1	.	TRAJ45-1	-1	-1	-1	16
3	1.45510986079449E-4	TGTGCAGCAAACCCCCCGCAAAGTTATACCGGCACTGCCAGTAAACTCACCTTT	CAANPPQSYTGTASKLTF	TRAV23-1	TRDD2	TRAJ44-1	-1	10	12	25
3	1.45510986079449E-4	TGTGCTTATAGGAGTTGAAGATCACCTAGATGCTCAACTTTG	CAYRS*RSPRCSTL	TRAV38-2	.	TRAJ60-1	-1	-1	13	15
3	1.45510986079449E-4	TGTGCAGCGAGACAGTCTGGTTCTGCAAGGCAACTGACCTTT	CAARQSGSARQLTF	TRAV23-1	TRDD1	TRAJ22-1	7	11	12	15
3	1.45510986079449E-4	TGTGCAATGAGCCCTACTGGAGCCAATAGTAAGCTGACATTT	CAMSPTGANSKLTF	TRAV12-3	TRDD2-1	TRAJ56-1	-1	12	-1	14
3	1.45510986079449E-4	TGTGCAGCAGGGTATTCAGGAGGAGGTGCTGACGGACTCACCTTT	CAAGYSGGGADGLTF	TRAV13-1	TRDD1-1	TRAJ45-1	-1	9	-1	11
3	1.45510986079449E-4	TGTGCAGCAAGAGGCTCTAGGTTGACCTTT	CAARGSRLTF	TRAV23-1	.	TRAJ58-1	-1	-1	-1	9
3	1.45510986079449E-4	TGCATCCTAATGCCCCAAGGATTCAGGGAGCCCAGAAGCTGGTATTTG	CILMPQGFREPRSWYL	TRAV26-2	TRDD2	TRAJ54-1	7	14	16	20
3	1.45510986079449E-4	TGTGTTGTGAGTCCGCGAGCAGGCAACATGCTCACCTTT	CVVSPRAGNMLTF	TRAV8-2	TRDD1	TRAJ39-1	11	16	-1	18
3	1.45510986079449E-4	TGCTTACCCCCCGGGGCTGGGAGTTACCAACTCACTTTC	CLPPGAGSYQLTF	TRAV26-1	TRDD2-1	TRAJ28-1	2	4	7	10
3	1.45510986079449E-4	TGTGCTCCTTCCCGAACACCGACAAGCTCATCTTTG	CAPSRTPTSSSL	TRAV38-2	TRDD2-1	TRAJ34-1	-1	6	11	14
3	1.45510986079449E-4	TGTGCTGTCACTCAGGGCGGATCTGAAAAGCTGGTCTTT	CAVTQGGSEKLVF	TRAV41-1	.	TRAJ57-1	-1	-1	-1	7
3	1.45510986079449E-4	TGTGCAGCAAGTAGGAGAAACCAGTGGCTCTAGGTTGACCTTTGG	CAASRRNQWL*VDLW	TRAV13-1	TRDD1-1	TRAJ58-1	-1	13	-1	15
3	1.45510986079449E-4	TGTGCTCTGAGTGAGGCTAGGTGACAAGATCATCTTTGG	CALSEAR*QDHLW	TRAV19-1	.	TRAJ30-1	-1	-1	16	18
3	1.45510986079449E-4	TGTGCAGCCCCTCCCGATGGTGCAGGCAACATGCTCACCTTT	CAAPPDGAGNMLTF	TRAV13-1	TRDD1	TRAJ39-1	7	17	-1	20
3	1.45510986079449E-4	TGTGCTGTGAGTGGGCCCTACAGCAGTGCTTCCAAGATAATCTTT	CAVSGPYSSASKIIF	TRAV8-4	TRDD1	TRAJ3-1	-1	13	14	18
3	1.45510986079449E-4	CGCATCCTCCGTTGAGCGGAAAAGCTGGTCTTT	RILR*AEKLVF	TRAV26-2	TRDD1	TRAJ57-1	7	12	13	16
3	1.45510986079449E-4	TGTGCAGCAGGCCTGAACAAGCTGCTCTTT	CAAGLNKLLF	TRAV23-1	TRDD1	TRAJ16-1	8	12	14	16
3	1.45510986079449E-4	TGTGCTCTCCTCGTGGGATCTGAAAAGCTGGTCTTT	CALLVGSEKLVF	TRAV41-1	TRDD2-1	TRAJ57-1	5	7	10	15
3	1.45510986079449E-4	TGTGTGGTGAGCCCCCCAGGAGCTGGCAACAACCGTAAGCTGATTTGG	CVVSPPGAGNNRKLIW	TRAV10-1	TRDD1	TRAJ38-1	11	18	-1	21
3	1.45510986079449E-4	TGTGCTGGCCTCTGGGGGCTATGGAAAGCTGACATTTGG	CAGLWGLWKADIW	TRAV41-1	TRDD1-1	TRAJ52-1	6	11	-1	17
3	1.45510986079449E-4	TGTGCTGCCTTGCCCCCTGGTTCTGCAAGGCAACTGACCTTT	CAALPPGSARQLTF	TRAV21-1	TRDD2-1	TRAJ22-1	-1	7	10	16
3	1.45510986079449E-4	TGTGCTGGGCAAGTCGAAGGAAGCCAAGGAAATCTCATCTTT	CAGQVEGSQGNLIF	TRAV35-1	TRDD3-1	TRAJ42-1	-1	11	13	15
3	1.45510986079449E-4	TGCATCCGCCTGACAGAGGCTCAACCCTGGGGAGGCTATACTTTG	CIRLTEAQPWGGYTL	TRAV26-2	.	TRAJ18-1	-1	-1	6	9
3	1.45510986079449E-4	TGTGCAGCAAGCCCGAGGGGAAAACTTCAACAAATTTTACTTTGG	CAASPRGKLQQILLW	TRAV23-1	TRDD1-1	TRAJ21-1	11	16	-1	20
3	1.45510986079449E-4	TGTGCCTCCAGACCATATGGAAACAAACTGGTCTTT	CASRPYGNKLVF	TRAV12-2	TRDD2-1	TRAJ47-1	-1	6	8	14
3	1.45510986079449E-4	TGTGTGGTGATACGGAGGAGGTGCTGACGGACTCACCTT	CVVIRRRC*RTHL	TRAV12-1	TRDD1	TRAJ45-1	-1	10	-1	13
3	1.45510986079449E-4	TGTGCAGCACTAGGAGGAGGTGCTGACGGACTCACCTTT	CAALGGGADGLTF	TRAV13-1	TRDD1	TRAJ45-1	-1	9	-1	11
3	1.45510986079449E-4	TGTAAAACTATGGTCAGAATTTTGTCTTTG	CKTMVRILSL	TRAV3-1	.	TRAJ26-1	-1	-1	-1	3
3	1.45510986079449E-4	TGTGCTGTCAGATCTCGAGGAACCAGTGGCTCTAGGTTGACCTTT	CAVRSRGTSGSRLTF	TRAV41-1	TRDD1	TRAJ58-1	11	13	14	17
3	1.45510986079449E-4	TGCTGAGGGGAGGAGGTGCTGACGGACTCACCTTTG	C*GEEVLTDSPL	TRAV3-1	TRDD1-1	TRAJ45-1	-1	2	4	8
3	1.45510986079449E-4	TGTGCTTTTCTTATACTGGAGGCTTCAAAACTATCTTTG	CAFLILEASKLSL	TRAV22-1	TRDD2-1	TRAJ9-1	5	9	-1	12
3	1.45510986079449E-4	TGTGCTCTTGGGGAATAACAATGCCAGACTCATGTTTGG	CALGE*QCQTHVW	TRDV1-1	.	TRAJ31-1	-1	-1	-1	11
3	1.45510986079449E-4	TGTGCAGGAGATAGAGAATGCAGGCAACATGCTCACCTT	CAGDRECRQHAHL	TRAV27-1	TRDD3-1	TRAJ39-1	-1	10	-1	14
3	1.45510986079449E-4	TGTGCTGTCAGACCTTACCGTATTCAGGAGGAGGTGCTGACGGACTCACCTTTG	CAVRPYRIQEEVLTDSPL	TRAV41-1	TRDD2-1	TRAJ45-1	-1	12	15	19
3	1.45510986079449E-4	TGTGCAGCAAGCTCGTCCTCTGGGGCTGGGAGTTACCAACTCACTTTC	CAASSSSGAGSYQLTF	TRAV29-1	TRDD1	TRAJ28-1	11	13	-1	15
3	1.45510986079449E-4	GGAAACCAGTGGCTCTAGGTTGACCTT	GNQWL*VDL	TRAV41-1	TRDD1	TRAJ58-1	-1	-1	-1	1
3	1.45510986079449E-4	TGTGTTTTCGACAGGGCGGATCTGAAAAGCTGGTCTTTG	CVFDRADLKSWSL	TRAV22-1	TRDD2-1	TRAJ57-1	3	6	8	11
3	1.45510986079449E-4	TGCATCCTGAGAGATATGGTCAGAATTTTGTCTTTG	CILRDMVRILSL	TRAV26-2	.	TRAJ26-1	-1	-1	-1	14
3	1.45510986079449E-4	TGCATCCTTCGGGGGGAAATGAGAAATTAACCTTTG	CILRGEMRN*PL	TRAV26-2	TRDD1-1	TRAJ48-1	7	10	-1	14
3	1.45510986079449E-4	TGTGTGGTGAGCGGCGGCACTGCCAGTAAACTCACCTTT	CVVSGGTASKLTF	TRAV10-1	.	TRAJ44-1	-1	-1	12	14
3	1.45510986079449E-4	TGTGCTGCGAGGTGACAACTGACAGCTGGGGGAAATTGCAGTTTG	CAAR*QLTAGGNCSL	TRAV20-1	TRDD1-1	TRAJ24-1	6	25	32	39
3	1.45510986079449E-4	TGTGCTCTAAGTGGCCACGGGGCGGATCTGAAAAGCTGGTCTTTG	CALSGHGADLKSWSL	TRAV16-1	TRDD2-1	TRAJ57-1	-1	14	-1	17
3	1.45510986079449E-4	TGTGCTGTCCTGAATTATGGAGGAAGCCAAGGAAATCTCATCTTT	CAVLNYGGSQGNLIF	TRAV8-6	TRDD2-1	TRAJ42-1	-1	8	-1	10
3	1.45510986079449E-4	TGTGCTACGGTTAAAGTACCGGGTTAATAGGAAACTGACATTTGG	CATVKVPG**ETDIW	TRAV17-1	TRDD3-1	TRAJ61-1	9	12	-1	15
3	1.45510986079449E-4	TGTGCTCTGAGTAGGGAGGAGGAAGCTACATACCTACATTTG	CALSREEEATYLHL	TRAV19-1	TRDD1-1	TRAJ6-1	11	13	-1	16
3	1.45510986079449E-4	TGTGCTGTGGGTTCCTTCGGAGCTGCAGGCAACAAGCTAACTTTT	CAVGSFGAAGNKLTF	TRAV8-3	TRDD2-1	TRAJ17-1	11	13	17	20
3	1.45510986079449E-4	TGTGCTGTGATTCGATACTGGAGGCTTCAAAACTATCTT	CAVIRYWRLQNYL	TRAV8-6	TRDD2-1	TRAJ9-1	-1	10	12	14
3	1.45510986079449E-4	TGTGCAGAGAATAGTGTGAAAACCTCCTACGACAAGGTGATATTT	CAENSVKTSYDKVIF	TRAV13-2	TRDD1	TRAJ50-1	12	14	-1	16
3	1.45510986079449E-4	TGTGCTCTCCACAAAGCTGCAGGCAACAAGCTAACTTTT	CALHKAAGNKLTF	TRAV9-2	TRDD2-1	TRAJ17-1	-1	8	-1	11
3	1.45510986079449E-4	TGTGCAGCAAGTCCCGGACCGGCACTGCCAGTAAACTCACCTTTG	CAASPGPALPVNSPL	TRAV13-1	TRDD1	TRAJ44-1	11	15	-1	17
3	1.45510986079449E-4	TGTGTGGTGAGTTCCTATAACACCGACAAGCTCATCTTT	CVVSSYNTDKLIF	TRAV10-1	.	TRAJ34-1	-1	-1	10	12
3	1.45510986079449E-4	TGTGCTGTGAGCAACTCTGGGGCTGGGAGTTACCAACTCACTTTC	CAVSNSGAGSYQLTF	TRAV8-4	TRDD2-1	TRAJ28-1	-1	11	-1	13
3	1.45510986079449E-4	TGTGTTGTGAGGTAAAGGGAAAACGGGCAGGAGAGCACTTACTTT	CVVR*RENGQESTYF	TRAV8-2	TRDD1-1	TRAJ5-1	10	16	-1	20
3	1.45510986079449E-4	TGTGCTGTGAGAGCCCGCCGGAATTCAGGAAACACACCTCTTGTCTTT	CAVRARRNSGNTPLVF	TRAV3-1	TRDD1	TRAJ29-1	12	15	16	19
3	1.45510986079449E-4	TGTGCTGTCTTCTAAATTCAGGGAGCCCAGAAGCTGGTATTT	CAVF*IQGAQKLVF	TRAV41-1	TRDD2-1	TRAJ54-1	-1	9	11	14
3	1.45510986079449E-4	TGTGCTCTCCGTATCTCTGGGGCTGGGAGTTACCAACTCACTTTC	CALRISGAGSYQLTF	TRAV9-2	TRDD1	TRAJ28-1	7	12	-1	14
3	1.45510986079449E-4	TGCATCCTGAGAGAGGGATTCCCGGAACTATGGTCAGAATTTTGTCTTTGG	CILREGFPELWSEFCLW	TRAV26-2	TRDD1-1	TRAJ26-1	-1	14	18	25
3	1.45510986079449E-4	TGTGCAGCAAGTAGAGTAGGGCAGTGCTTCCAAGATAATCTTTGG	CAASRVGQCFQDNLW	TRAV13-1	TRDD3-1	TRAJ3-1	12	16	18	20
3	1.45510986079449E-4	TGTGTGGTGAACCCATAGTTCCGGGAGGAGGTGCTGACGGACTCACCTTTG	CVVNP*FREEVLTDSPL	TRAV12-1	TRDD3-1	TRAJ45-1	11	14	18	21
3	1.45510986079449E-4	TGTGCTGTGCTCAGTGGCTCTAGGTTGACCTTT	CAVLSGSRLTF	TRAV41-1	TRDD1	TRAJ58-1	7	9	-1	11
3	1.45510986079449E-4	TGTGTGGTGAGCGCGGCGGCCGGCACTGCCAGTAAACTCACCTTT	CVVSAAAGTASKLTF	TRAV10-1	TRDD1-1	TRAJ44-1	12	14	15	19
3	1.45510986079449E-4	TGTGCTGTGGGGAATAACAATGCCAGACTCATGTTT	CAVGNNNARLMF	TRAV22-1	.	TRAJ31-1	-1	-1	-1	10
3	1.45510986079449E-4	TGTGCTCTAATTGAGTGGGATCAGGGCGGATCTGAAAAGCTGGTCTTT	CALIEWDQGGSEKLVF	TRAV16-1	TRDD1-1	TRAJ57-1	9	15	18	20
3	1.45510986079449E-4	TGTGCTGTGAAAGAATAACAATGCCAGACTCATGTTTGG	CAVKE*QCQTHVW	TRAV8-6	TRDD3-1	TRAJ31-1	-1	10	-1	12
3	1.45510986079449E-4	TGCAGGCCCAGAAAGCTGGTCTTT	CRPRKLVF	TRAV26-2	TRDD2-1	TRAJ57-1	3	7	9	11
3	1.45510986079449E-4	TGTGCTCTAAGGGGTTTTGGAAATGAGAAATTAACCTTT	CALRGFGNEKLTF	TRAV16-1	TRDD1-1	TRAJ48-1	-1	11	13	15
3	1.45510986079449E-4	TGTGCAGCAAGTATAGGTAACCAGTTCTATTTT	CAASIGNQFYF	TRAV13-1	TRDD1	TRAJ49-1	-1	13	-1	15
3	1.45510986079449E-4	TGTGCAGCAAGTCTGAACACCGGTAACCAGTTCTATTTT	CAASLNTGNQFYF	TRAV13-1	TRDD1	TRAJ49-1	-1	12	-1	14
3	1.45510986079449E-4	TGTGCTGTGCCAACTCAGGGCGGATCTGAAAAGCTGGTCTTT	CAVPTQGGSEKLVF	TRAV22-1	TRDD2-1	TRAJ57-1	-1	9	-1	11
3	1.45510986079449E-4	TGTCTTCTGGGACCTCAGAAACCAGTGGCTCTAGGTTGACCTTTG	CLLGPQKPVALG*PL	TRAV40-1	TRDD2-1	TRAJ58-1	-1	12	-1	14
3	1.45510986079449E-4	TGTGCTGGTACCAATGCTGGTGGTACTAGCTATGGAAAGCTGACATTT	CAGTNAGGTSYGKLTF	TRAV35-1	TRDD1	TRAJ52-1	-1	8	-1	10
3	1.45510986079449E-4	TGCCTCGTGGGTGCGAAGCAACACAGGCAAACTAATCTT	CLVGAKQHRQTNL	TRAV4-1	TRDD3-1	TRAJ37-1	12	14	-1	17
3	1.45510986079449E-4	TGCATCCTGTGCCAGAGATGACAAGATCATCTT	CILCQR*QDHL	TRAV26-2	TRDD1-1	TRAJ30-1	-1	9	10	12
3	1.45510986079449E-4	TGTGCTCTTGGGGGCTCATCCCCCCCTTTACCTCAGGAACCTACAAATACATCTTTG	CALGGSSPPLPQEPTNTSL	TRDV1-1	TRDD2-1	TRAJ40-1	12	24	-1	28
3	1.45510986079449E-4	TGTGCTGTGAGAGAAAACACAGGCAAACTAATCTTT	CAVRENTGKLIF	TRAV3-1	.	TRAJ37-1	-1	-1	13	15
3	1.45510986079449E-4	TGCATCCTGAGAGAGGGCCCCTGGGGCTGGGAGTTACCAACTCACTTTCGG	CILREGPWGWELPTHFR	TRAV26-2	TRDD1-1	TRAJ28-1	-1	14	16	18
3	1.45510986079449E-4	TGCCTCGTGGGTGATAACCGGCACTGCCAGTAAACTCACCTTTGG	CLVGDNRHCQ*THLW	TRAV4-1	TRDD1	TRAJ44-1	-1	14	-1	16
3	1.45510986079449E-4	TAGCAACACAGGCAAACTAATCTTTGG	*QHRQTNLW	TRAV21-1	TRDD1-1	TRAJ37-1	-1	-1	-1	-1
3	1.45510986079449E-4	TGTGCAGGAAGGTTTTCAGATGGCCAGAAGCTGCTCTTT	CAGRFSDGQKLLF	TRAV27-1	.	TRAJ16-1	-1	-1	8	10
3	1.45510986079449E-4	TGTGCAGCAAGGGGCCTAACGACTACAAGCTCAGCTTTG	CAARGLTTTSSAL	TRAV13-1	TRDD1-1	TRAJ20-1	-1	11	13	15
3	1.45510986079449E-4	TGTGCTGGGCCTTATACAACTTACTGGAGCCAATAGTAAGCTGACATTTGG	CAGPYTTYWSQ**ADIW	TRAV35-1	TRDD1-1	TRAJ56-1	9	13	16	21
3	1.45510986079449E-4	TGTGCTCTGAGTGGAGGGAACACCGACAAGCTCATCTTT	CALSGGNTDKLIF	TRAV19-1	TRDD1-1	TRAJ34-1	12	15	-1	18
3	1.45510986079449E-4	TGTGCTCTTGGGGAAGGGGAATAACAATGCCAGACTCATGTTTGG	CALGEGE*QCQTHVW	TRDV1-1	TRDD1-1	TRAJ31-1	-1	15	-1	17
3	1.45510986079449E-4	TGTGCTGTGGGGGCTCAGGGCGGATCTGAAAAGCTGGTCTTT	CAVGAQGGSEKLVF	TRAV8-6	TRDD1-1	TRAJ57-1	-1	9	-1	13
3	1.45510986079449E-4	TGCAGCCGATGGCTCTAGCAACACAGGCAAACTAATCTT	CSRWL*QHRQTNL	TRAV26-2	TRDD1	TRAJ37-1	3	7	-1	9
3	1.45510986079449E-4	TGTGCAGCAAGTAAGGGAGGACACGGGCAGGAGAGCACTTACTTT	CAASKGGHGQESTYF	TRAV13-1	TRDD1-1	TRAJ5-1	12	14	-1	18
3	1.45510986079449E-4	TGTGTTGTACCCGTTGCATACTCTGGGGCTGGGAGTTACCAACTCACTTTC	CVVPVAYSGAGSYQLTF	TRAV8-2	TRDD2-1	TRAJ28-1	-1	8	10	16
3	1.45510986079449E-4	TGTGCAATGAGCCCCATGAACAGAGATGACAAGATCATCTTT	CAMSPMNRDDKIIF	TRAV12-3	TRDD2-1	TRAJ30-1	11	13	-1	16
3	1.45510986079449E-4	TGTGCTCTTGGGACGGGGGGTCAGAATTTTGTCTTT	CALGTGGQNFVF	TRAV16-1	TRDD1-1	TRAJ26-1	-1	8	11	18
3	1.45510986079449E-4	TGTGCTCCCGGAGGTAGATTCAGGGAGCCCAGAAGCTGGTATTTG	CAPGGRFREPRSWYL	TRDV1-1	TRDD1	TRAJ54-1	6	9	11	17
3	1.45510986079449E-4	TGTGTTGTGAGTGATCGGGAACACCGACAAGCTCATCTT	CVVSDREHRQAHL	TRAV8-2	TRDD1-1	TRAJ34-1	13	16	-1	19
3	1.45510986079449E-4	TGTGTGGTGAACATGGGCGGAGATGACAAGATCATCTTT	CVVNMGGDDKIIF	TRAV12-1	TRDD1-1	TRAJ30-1	-1	13	-1	17
3	1.45510986079449E-4	TGTGCTGTCCCGGATGGCTCTAGCAACACAGGCAAACTAATCTTT	CAVPDGSSNTGKLIF	TRAV21-1	TRDD1-1	TRAJ37-1	7	11	-1	14
3	1.45510986079449E-4	GGCATATAACTATGGTCAGAATTTTGTCTTTGG	GI*LWSEFCLW	TRAV12-3	TRDD1	TRAJ26-1	-1	0	1	5
3	1.45510986079449E-4	TGTGCCTTTGGTGAACCTCCTACGACAAGGTGATATTTG	CAFGEPPTTR*YL	TRAV24-1	TRDD1	TRAJ50-1	8	11	-1	13
3	1.45510986079449E-4	TGTGTGGACGACTACAAGCTCAGCTTT	CVDDYKLSF	TRAV12-1	.	TRAJ20-1	-1	-1	-1	7
3	1.45510986079449E-4	TGCATCCTCGTTGATAACACCGACAAGCTCATCTTT	CILVDNTDKLIF	TRAV26-2	TRDD1	TRAJ34-1	-1	8	9	11
3	1.45510986079449E-4	TGTGCTCTCTACCCACTAACTTTGGAAATGAGAAATTAACCTTTG	CALYPLTLEMRN*PL	TRAV16-1	TRDD2-1	TRAJ48-1	-1	8	12	15
3	1.45510986079449E-4	TGTGCCTCCCGGGGCAGAATTTTGTCTTTG	CASRGRILSL	TRAV8-6	TRDD2-1	TRAJ26-1	4	6	8	11
3	1.45510986079449E-4	TGTGCTGTGGTACCGAACAGAGATGACAAGATCATCTTT	CAVVPNRDDKIIF	TRAV22-1	TRDD2-1	TRAJ30-1	-1	10	-1	14
3	1.45510986079449E-4	TGTGCTGGGCAGTTAACAATGCCAGACTCATGTTTG	CAGQLTMPDSCL	TRAV35-1	.	TRAJ31-1	-1	-1	11	13
3	1.45510986079449E-4	AAAACTATCTTT	KTIF	TRAV12-1	TRDD1	TRAJ9-1	-1	-1	-1	-1
3	1.45510986079449E-4	TGTGCAATGGGAGATGGCCAGAAGCTGCTCTTT	CAMGDGQKLLF	TRAV12-3	TRDD1-1	TRAJ16-1	-1	9	-1	11
3	1.45510986079449E-4	TGTGCTGTGAGTGTCTCAAAACTGGGGGTTACCAGAAAGTTACCTTTG	CAVSVSKLGVTRKLPL	TRAV3-1	TRDD3-1	TRAJ13-1	10	17	19	21
3	1.45510986079449E-4	TGTGCTCTTGGGCAAATAAATACCGGCACTGCCAGTAAACTCACCTTT	CALGQINTGTASKLTF	TRDV1-1	TRDD3-1	TRAJ44-1	11	13	-1	16
3	1.45510986079449E-4	TGTGCCTTTTCTAACGACTACAAGCTCAGCTTT	CAFSNDYKLSF	TRAV24-1	.	TRAJ20-1	-1	-1	-1	8
3	1.45510986079449E-4	TGTGCTGGGCGATCGACGTTTTATTCAGGAGGAGGTGCTGACGGACTCACCTTT	CAGRSTFYSGGGADGLTF	TRAV35-1	TRDD1-1	TRAJ45-1	-1	10	12	19
3	1.45510986079449E-4	TGTGCTGTGAGAGATAGCAGCTATAAATTGATCTTC	CAVRDSSYKLIF	TRAV21-1	.	TRAJ12-1	-1	-1	10	12
3	1.45510986079449E-4	TGTGCTGGTCCCCGCCCAGATGGGGGAGGAGGAAACAAACTCACCTTT	CAGPRPDGGGGNKLTF	TRAV35-1	TRDD1	TRAJ10-1	7	20	-1	23
3	1.45510986079449E-4	TGTGCAGAGAGTCATATGCAGGCAAATCAACCTTTG	CAESHMQANQPL	TRAV5-1	TRDD1	TRAJ27-1	11	13	-1	15
3	1.45510986079449E-4	TGTGCAGGTCCGTGCGGGGTAATTCCGGGTATGCACTCAACTTCG	CAGPCGVIPGMHSTS	TRAV27-1	TRDD1-1	TRAJ41-1	7	15	18	20
3	1.45510986079449E-4	TGTGCTCTTGGGGACTCAGCTAGAACACCGGTAACCAGTTCTATTTTG	CALGDSARTPVTSSIL	TRDV1-1	TRDD2-1	TRAJ49-1	13	19	-1	22
3	1.45510986079449E-4	TGTGCCGTATATGCTGGCAACAACCGTAAGCTGATTTGG	CAVYAGNNRKLIW	TRAV12-2	TRDD1	TRAJ38-1	-1	8	-1	10
3	1.45510986079449E-4	TGTGCTGTGAGAGACATGTACTCTGGGGCTGGGAGTTACCAACTCACTTTC	CAVRDMYSGAGSYQLTF	TRAV3-1	TRDD1-1	TRAJ28-1	-1	16	-1	18
3	1.45510986079449E-4	TGTGCTGGGCGAATCAGGGCGGATCTGAAAAGCTGGTCTTTG	CAGRIRADLKSWSL	TRAV35-1	.	TRAJ57-1	-1	-1	9	11
3	1.45510986079449E-4	TGTGTGGTGAAGATGGCTCTAGCAACACAGGCAAACTAATCTTTG	CVVKMALATQAN*SL	TRAV12-1	TRDD1	TRAJ37-1	-1	11	-1	13
3	1.45510986079449E-4	TGACGCAGGCAAATCAACCTT	*RRQINL	TRAV8-3	.	TRAJ27-1	-1	-1	-1	2
3	1.45510986079449E-4	TGTGCTGTGAGTGACACCTTTTAGATGTGGTTACCAGAAAGTTACCTTTGG	CAVSDTF*MWLPESYLW	TRAV8-6	TRDD2-1	TRAJ13-1	13	16	19	26
3	1.45510986079449E-4	TGTGCTGTGAGAGGGCGAGCTGCAGGCAACAAGCTAACTTTT	CAVRGRAAGNKLTF	TRAV3-1	TRDD1-1	TRAJ17-1	-1	13	14	17
3	1.45510986079449E-4	TGTGCTGTGGTCATCTGAATTCAGGATACAGCACCCTCACCTTTG	CAVVI*IQDTAPSPL	TRAV22-1	TRDD1	TRAJ11-1	9	12	13	15
3	1.45510986079449E-4	GGAGGGGGCTGGGAGTTACCAACTCACTTTCGG	GGGWELPTHFR	TRAV41-1	TRDD1-1	TRAJ28-1	-1	-1	1	4
3	1.45510986079449E-4	TGTGCTGGGCTAATGGGAACCTCCTACGACAAGGTGATATTT	CAGLMGTSYDKVIF	TRAV35-1	TRDD1-1	TRAJ50-1	9	13	-1	17
3	1.45510986079449E-4	TGTGCTCTTGGGCCCGAAGGAAACACCGACAAGCTCATCTTT	CALGPEGNTDKLIF	TRDV1-1	TRDD1	TRAJ34-1	11	18	-1	21
3	1.45510986079449E-4	TGTGCTGTCCCTTCATACTCTGGGGCTGGGAGTTACCAACTCACTTTC	CAVPSYSGAGSYQLTF	TRAV41-1	TRDD2-1	TRAJ28-1	-1	9	-1	13
3	1.45510986079449E-4	TGTGCAGTCCCATCGAACACCGGTAACCAGTTCTATTTT	CAVPSNTGNQFYF	TRAV13-2	TRDD2-1	TRAJ49-1	-1	7	9	14
3	1.45510986079449E-4	TGTGCCGTGACCGCAACGGATAGCAACTATCAGTTAATCTGG	CAVTATDSNYQLIW	TRAV8-1	TRDD1	TRAJ33-1	9	15	-1	17
3	1.45510986079449E-4	TGTGCCTGTGACACCGCCGGGGGGATACCCCACATGGTTATAAACTCATCTTTG	CACDTAGGIPHMVINSSL	TRDV2-1	TRDD1-1	TRDJ1-1	14	19	27	39
3	1.45510986079449E-4	GGTCCAGGTGGGGCTGGGAGTTACCAACTCACTTTC	GPGGAGSYQLTF	TRDV1-1	TRDD1	TRAJ28-1	-1	-1	-1	8
3	1.45510986079449E-4	AGACTCATGTTT	RLMF	TRAV19-1	TRDD1-1	TRAJ31-1	-1	-1	-1	-1
3	1.45510986079449E-4	TGTGCTGGACGATCTTATAACACCGACAAGCTCATCTTT	CAGRSYNTDKLIF	TRAV35-1	TRDD1-1	TRAJ34-1	-1	8	10	12
3	1.45510986079449E-4	TGTGCTGGGCGTAGGGGGATAATGCAGGCAACATGCTCACCTTTG	CAGRRGIMQATCSPL	TRAV35-1	TRDD1-1	TRAJ39-1	9	13	-1	18
3	1.45510986079449E-4	TGTGCCGTTACTGGCCAACCAGGCAGGAACTGCTCTGATCTTTGG	CAVTGQPGRNCSDLW	TRAV8-1	TRDD1-1	TRAJ15-1	7	9	-1	14
3	1.45510986079449E-4	TGTGCCTGTGACACCGGGGACTGCCCGTGGACACCGATAAACTCATCTTTG	CACDTGDCPWTPINSSL	TRDV2-1	TRDD1-1	TRDJ1-1	-1	15	19	30
3	1.45510986079449E-4	TGTGCAGCAAGCAGGAAGAAACTGACATTT	CAASRKKLTF	TRAV23-1	TRDD1-1	TRAJ61-1	-1	13	-1	15
3	1.45510986079449E-4	TGTGCTGGGAAGAACGGTGGTGCTACAAACAAGCTCATCTTT	CAGKNGGATNKLIF	TRAV35-1	TRDD1	TRAJ32-1	8	11	-1	13
3	1.45510986079449E-4	TGTGCAGCAAGTACGACCACCGACAAGCTCATCTTT	CAASTTTDKLIF	TRAV13-1	TRDD1-1	TRAJ34-1	-1	13	-1	15
3	1.45510986079449E-4	TGTGCTCTGGGGGGGGATAACTATGGTCAGAATTTTGTCTTT	CALGGDNYGQNFVF	TRAV16-1	TRDD1-1	TRAJ26-1	-1	8	-1	13
3	1.45510986079449E-4	TGTGCTGTGAGTGGTTAGGGCCGGGAACTCTGGGGCTGGGAGTTACCAACTCACTTT	CAVSG*GRELWGWELPTHF	TRAV8-6	TRDD1-1	TRAJ28-1	12	22	-1	26
3	1.45510986079449E-4	TGTGCTGGGCAGTTTAGGCAGAGATGACAAGATCATCTT	CAGQFRQR*QDHL	TRAV35-1	TRDD3-1	TRAJ30-1	11	14	16	18
3	1.45510986079449E-4	TGTGCCGCGAACAGAGATGACAAGATCATCTTT	CAANRDDKIIF	TRAV35-1	TRDD1-1	TRAJ30-1	-1	5	6	8
3	1.45510986079449E-4	TGTGCCTGTGACATCCTTGGGGGATCGGGGGCCTGGGACACCCGACAGATGTTTTTC	CACDILGGSGAWDTRQMFF	TRDV2-1	TRDD1-1	TRDJ3-1	12	17	24	31
3	1.45510986079449E-4	TGTGCCTTTATGGACGGATTAAGAAACCAGTGGCTCTAGGTTGACCTTTGG	CAFMDGLRNQWL*VDLW	TRDV3-1	TRDD1-1	TRAJ58-1	-1	10	12	18
3	1.45510986079449E-4	TGTGCTGGGCAGCTAGCAACACAGGCAAACTAATCTTTG	CAGQLATQAN*SL	TRAV35-1	.	TRAJ37-1	-1	-1	-1	12
3	1.45510986079449E-4	TGGCCGCTGGGGCTGGGAGTTACCAACTCACTTTCG	WPLGLGVTNSLS	TRAV40-1	.	TRAJ28-1	-1	-1	1	4
3	1.45510986079449E-4	TGTGCCCTCATAGGGGACCAGGGAGCCCAGAAGCTGGTATTT	CALIGDQGAQKLVF	TRAV12-2	TRDD1-1	TRAJ54-1	5	12	16	18
3	1.45510986079449E-4	TGTGTGGTGATCGATGGATAGCAGCTATAAATTGATCTT	CVVIDG*QL*IDL	TRAV12-1	TRDD2-1	TRAJ12-1	-1	10	-1	12
3	1.45510986079449E-4	TGTGCCTAGGTAGCAACTATCAGTTAATCTGGG	CA*VATIS*SG	TRAV2-1	TRDD2-1	TRAJ33-1	-1	5	-1	8
3	1.45510986079449E-4	TGTGCCTGTGAGGGACTCCTGGGGGACGCCCAGTACACCGATAAACTCATCTTT	CACEGLLGDAQYTDKLIF	TRDV2-1	TRDD1-1	TRDJ1-1	10	18	25	34
3	1.45510986079449E-4	TGTGCTCTTGGGGGTTACCCAGACCTGGGGATCACCGATAAACTCATCTTT	CALGGYPDLGITDKLIF	TRDV1-1	TRDD1-1	TRDJ1-1	12	24	29	32
3	1.45510986079449E-4	TGTGCCTGTGACATGATGTTCCTGGCTGGGGATACGCCCGTCACCCGACAGATGTTTTTC	CACDMMFLAGDTPVTRQMFF	TRDV2-1	TRDD1-1	TRDJ3-1	12	27	35	39
3	1.45510986079449E-4	TGTGCTGTGAGTCGATTCTGGGGCTGGGAGTTACCAACTCACTTT	CAVSRFWGWELPTHF	TRAV8-6	TRDD1-1	TRAJ28-1	-1	12	-1	14
3	1.45510986079449E-4	TGTGCCGTGTTTTCATACTCTGGGGCTGGGAGTTACCAACTCACTTTC	CAVFSYSGAGSYQLTF	TRAV12-2	TRDD2-1	TRAJ28-1	-1	9	10	13
3	1.45510986079449E-4	TGTGCTCTTGGGGAACCGGTTCTCGCTACTGGGGGGTCAACACCGATAAACTCATCTTTG	CALGEPVLATGGSTPINSSL	TRDV1-1	TRDD1-1	TRDJ1-1	15	27	34	39
3	1.45510986079449E-4	TGTGCCAGGGAGCAGTGCTTCCAAGATAATCTT	CAREQCFQDNL	TRAV12-2	TRDD1-1	TRAJ3-1	5	7	-1	10
3	1.45510986079449E-4	TGTGCCGGCCCCATCAAAGCTGCAGGCAACAAGCTAACTTTT	CAGPIKAAGNKLTF	TRAV12-2	TRDD2-1	TRAJ17-1	6	8	9	12
3	1.45510986079449E-4	TGTGCCCCCAGTCGGGCTGGGAGTTACCAACTCACTTTC	CAPSRAGSYQLTF	TRAV12-2	TRDD2-1	TRAJ28-1	5	7	9	11
3	1.45510986079449E-4	TGTGCAGCAAGCGGATACACCGACAAGCTCATCTTT	CAASGYTDKLIF	TRAV29-1	TRDD1-1	TRAJ34-1	-1	13	-1	16
3	1.45510986079449E-4	TGTGCCGTGACCGCACATTCTGGGGGTTACCAGAAAGTTACCTTT	CAVTAHSGGYQKVTF	TRAV8-1	TRDD1	TRAJ13-1	9	14	-1	16
3	1.45510986079449E-4	TGTGCTGTGAGAGACAGGCAGGCAGGAACTGCTCTGATCTTT	CAVRDRQAGTALIF	TRAV3-1	TRDD1-1	TRAJ15-1	-1	16	-1	18
3	1.45510986079449E-4	TGCCTCGTGGGTGGGTTACAAACTTCAACAAATTTTACTTTG	CLVGGLQTSTNFTL	TRAV4-1	TRDD1	TRAJ21-1	12	16	18	20
3	1.45510986079449E-4	TGTGCTGTGGGTACCGGGAAGCTTATCTTC	CAVGTGKLIF	TRAV1-2	TRDD2-1	TRAJ23-1	8	11	-1	15
3	1.45510986079449E-4	TGTGCCTTCGAGGAGGAGGAGGTGCTGACGGACTCACCTTTG	CAFEEEEVLTDSPL	TRAV12-2	TRDD2-1	TRAJ45-1	-1	6	8	13
3	1.45510986079449E-4	TGTGCCTCTCGAAGGGATAGCAGCTATAAATTGATCTTC	CASRRDSSYKLIF	TRAV12-2	TRDD1	TRAJ12-1	5	7	8	12
3	1.45510986079449E-4	GGTAACCAGTTCTATTTT	GNQFYF	TRAV12-1	TRDD1	TRAJ49-1	-1	-1	-1	-1
3	1.45510986079449E-4	TGTGCAGGTCTGAGGTTATAACACCGACAAGCTCATCTT	CAGLRL*HRQAHL	TRAV25-1	TRDD1-1	TRAJ34-1	7	9	11	15
3	1.45510986079449E-4	GACTAACCAGTTCTATTTTGG	D*PVLFW	TRAV30-1	TRDD1-1	TRAJ49-1	-1	-1	0	3
3	1.45510986079449E-4	TGTGCCCCATGGGTGGAGGCTTCAAAACTATCTTTG	CAPWVEASKLSL	TRAV13-1	TRDD1-1	TRAJ9-1	4	9	-1	13
3	1.45510986079449E-4	TGTGCAGCGCGGGACTCTGGGGCTGGGAGTTACCAACTCACTTTC	CAARDSGAGSYQLTF	TRAV23-1	TRDD1-1	TRAJ6	7	16	21	46
3	1.45510986079449E-4	TGCATCGTCAGAGCTTACTTGAGCTGGCAACAACCGTAAGCTGATTTGGGG	CIVRAYLSWQQP*ADLG	TRAV26-1	TRDD1	TRAJ38-1	12	16	18	22
3	1.45510986079449E-4	TGTGCTAGGGGTGCTCTTTGC	CARGALC	TRAV3-1	TRDD1	TRAJ16-1	5	7	-1	9
3	1.45510986079449E-4	TGTGCCTTCCATTCCTGGCTGGGGGATGACAGCACAACTCTTCTT	CAFHSWLGDDSTTLL	TRDV3-1	TRDD1-1	TRDJ2-1	7	18	-1	26
3	1.45510986079449E-4	TGTGCAGACACCGACAAGCTCATCTTT	CADTDKLIF	TRAV25-1	.	TRAJ34-1	-1	-1	-1	7
3	1.45510986079449E-4	TGTGCTGCCTCTATGGTGGTGCTACAAACAAGCTCATCTTTG	CAASMVVLQTSSSL	TRAV41-1	TRDD2-1	TRAJ32-1	-1	7	9	11
3	1.45510986079449E-4	TGTGTGGTGAGCGCGAACACCAATGCAGGCAAATCAACCTTT	CVVSANTNAGKSTF	TRAV10-1	TRDD1-1	TRAJ27-1	-1	13	-1	15
3	1.45510986079449E-4	TGCCTCGTGGGTGACATCCCGAGGGATAGCAGCTATAAATTGATCTTC	CLVGDIPRDSSYKLIF	TRAV4-1	TRDD2-1	TRAJ12-1	-1	16	18	20
3	1.45510986079449E-4	GGGGGCACCGGTAACCAGTTCTATTTT	GGTGNQFYF	TRAV8-6	TRDD1-1	TRAJ49-1	-1	0	-1	5
3	1.45510986079449E-4	TGACGGTAACCAGTGGCTCTAGGTTGACCTTTG	*R*PVALG*PL	TRAV39-1	TRDD1-1	TRAJ58-1	-1	2	-1	5
3	1.45510986079449E-4	TGTGCAGCAAGTAACGGTGGCCAGAAGCTGCTCTTT	CAASNGGQKLLF	TRAV13-1	TRDD1	TRAJ16-1	-1	13	-1	15
3	1.45510986079449E-4	TGTGCAGCAAGTAGGCAGGCAGGAACTGCTCTGATCTTT	CAASRQAGTALIF	TRAV23-1	TRDD1-1	TRAJ58-1	10	24	27	36
2	9.7007324052966E-5	TGTGCTGTCGCGTTTTATAACCAGGGAGGAAAGCTTATCTTC	CAVAFYNQGGKLIF	TRAV2-1	TRDD1-1	TRAJ23-1	-1	8	9	11
2	9.7007324052966E-5	TGTGCTGTGGTATATAGCGCTTTGGGAATGTGCTGCATTGCG	CAVVYSALGMCCIA	TRAV2-1	TRDD3-1	TRAJ35-1	9	13	16	18
2	9.7007324052966E-5	TGTGCTGTGGGAATACTGGAGGCTTCAAAACTATCTTTG	CAVGILEASKLSL	TRAV2-1	.	TRAJ9-1	-1	-1	-1	8
2	9.7007324052966E-5	TGTGCTGTCCTACAACTGACAGCTGGGGGAAATTCCAGTTTG	CAVLQLTAGGNSSL	TRAV2-1	TRDD2-1	TRAJ24-1	-1	8	-1	11
2	9.7007324052966E-5	TGTGCTGCTCGTATTTTTTGCGTTGGGAACCTACAAATACATCTT	CAARIFCVGNLQIHL	TRAV2-1	TRDD1	TRAJ40-1	-1	7	8	25
2	9.7007324052966E-5	TGTGCTGGGGCCTGGTGCAGGCAACATGCTCACCTTTGG	CAGAWCRQHAHLW	TRAV2-1	TRDD1-1	TRAJ39-1	6	11	-1	15
2	9.7007324052966E-5	TGTGCTCTAGGCCCTTATTGAGCTGGCAACAACCGTAAGCTGATTTGG	CALGPY*AGNNRKLIW	TRAV6-1	TRDD2-1	TRAJ38-1	9	12	15	21
2	9.7007324052966E-5	TGTGCTGCGTCTTCTGGTTCTGCAAGGCAACTGACCTTT	CAASSGSARQLTF	TRAV2-1	TRDD1-1	TRAJ22-1	-1	7	-1	9
2	9.7007324052966E-5	TGTGCTGTGGTGAACCTCGATTCTGGGGGTTACCAGAAAGTTACCTTT	CAVVNLDSGGYQKVTF	TRAV2-1	TRDD2	TRAJ13-1	9	14	16	19
2	9.7007324052966E-5	TGTGCTGCCTGACAGCTGGGGGAAATTGCAGTT	CAA*QLGEIAV	TRAV1-2	TRDD1-1	TRAJ24-1	6	15	22	29
2	9.7007324052966E-5	TGCGCTGTGAATGGAGGAAGCCAAGGAAATCTCATCTTT	CAVNGGSQGNLIF	TRAV1-1	.	TRAJ42-1	-1	-1	-1	10
2	9.7007324052966E-5	TGTGCTGTGGAGGATCATTCAGATGGCCAGAAGCTGCTCTTT	CAVEDHSDGQKLLF	TRAV2-1	TRDD2-1	TRAJ16-1	-1	14	15	17
2	9.7007324052966E-5	TGTGCTATCTATACCGGCACTGCCAGTAAACTCACCTTT	CAIYTGTASKLTF	TRAV2-1	TRDD1	TRAJ44-1	5	8	-1	10
2	9.7007324052966E-5	TGTGCTGTGAGAGATCCCCCGGGAGGAGGAAACAAACTCACCTTT	CAVRDPPGGGNKLTF	TRAV1-2	TRDD2-1	TRAJ10-1	-1	14	-1	17
2	9.7007324052966E-5	TGCGCTGTGAGGGAGGAGGAAACAAACTCACCTTTG	CAVREEETNSPL	TRAV1-1	.	TRAJ10-1	-1	-1	-1	10
2	9.7007324052966E-5	TGTGCTCTTGGATAACAATGCCAGACTCATGTT	CALG*QCQTHV	TRAV6-1	.	TRAJ31-1	-1	-1	7	9
2	9.7007324052966E-5	TGTGCTGTGAGAGAAGATCCAGGAACCTACAAATACATCTTT	CAVREDPGTYKYIF	TRAV1-2	TRDD1-1	TRAJ40-1	13	15	17	19
2	9.7007324052966E-5	TGTGCTCTCATGGATAGCAACTATCAGTTAATCTGG	CALMDSNYQLIW	TRAV1-2	TRDD1	TRAJ33-1	-1	6	7	10
2	9.7007324052966E-5	TGTGCTGTGAGTCCAGGGAACTATGGTCAGAATTTTGTCTTT	CAVSPGNYGQNFVF	TRAV1-2	TRDD1	TRAJ26-1	10	15	-1	18
2	9.7007324052966E-5	TGTGCTGTGGGGGACAACTTCAACAAATTTTACTTT	CAVGDNFNKFYF	TRAV2-1	TRDD1-1	TRAJ21-1	-1	10	-1	13
2	9.7007324052966E-5	TGTGCTGTGGAGGATCAAGAGACTCTGGGGCTGGGAGTTACCAACTCACTTTCG	CAVEDQETLGLGVTNSLS	TRAV2-1	TRDD2	TRAJ28-1	-1	14	15	19
2	9.7007324052966E-5	TGTGCAATGAGAGAGTTGTACAAATATGGAAACAAGCTGGTCTTT	CAMRELYKYGNKLVF	TRAV14-1	TRDD1	TRAJ47-1	14	18	20	22
2	9.7007324052966E-5	TGTGCTACGGCGGAGTCCATGGAATATGGAAACAAGCTGGTCTTT	CATAESMEYGNKLVF	TRAV17-1	TRDD1	TRAJ47-1	9	11	13	19
2	9.7007324052966E-5	TGTGCTATGGGGGACAGCTGGGGGAAATTGCAGTTT	CAMGDSWGKLQF	TRAV2-1	TRDD1-1	TRAJ24-1	13	17	24	31
2	9.7007324052966E-5	TGTGCTGTGGGTGCGAGGAACACAGGCTTTCAGAAACTTGTATTT	CAVGARNTGFQKLVF	TRAV8-3	TRDD1	TRAJ8-1	-1	14	15	17
2	9.7007324052966E-5	TGTGCTCTAGGGAATAATGCAGGCAACATGCTCACCTTT	CALGNNAGNMLTF	TRAV6-1	TRDD1-1	TRAJ39-1	-1	10	-1	12
2	9.7007324052966E-5	TGTGCAATGAGAGAGGGCCGGTATGGAAACAAACTGGTCTTT	CAMREGRYGNKLVF	TRAV14-1	TRDD1	TRAJ47-1	16	19	-1	21
2	9.7007324052966E-5	TGCGCTGTCAGAACTGGGGCAAACAACCTCTTCTTT	CAVRTGANNLFF	TRAV1-1	TRDD2	TRAJ36-1	-1	8	9	11
2	9.7007324052966E-5	TGTGCCGTGACGCGGAGGAAGCCAAGGAAATCTCATCTT	CAVTRRKPRKSHL	TRAV8-1	TRDD1-1	TRAJ42-1	-1	10	11	13
2	9.7007324052966E-5	TGTGCTCCTTTAAACATGAATAATAATGCAGGCAACATGCTCACCTTT	CAPLNMNNNAGNMLTF	TRAV6-1	TRDD2	TRAJ39-1	-1	7	9	16
2	9.7007324052966E-5	TGCGCTGTGCGGGTGGCCAGAAGCTGCTCTTTG	CAVRVARSCSL	TRAV1-1	TRDD1-1	TRAJ16-1	-1	9	-1	11
2	9.7007324052966E-5	TGCGCTGTGAGAGATAGAGATGACAAGATCATCTTT	CAVRDRDDKIIF	TRAV1-1	.	TRAJ30-1	-1	-1	-1	13
2	9.7007324052966E-5	TGTGCTGTGAGAGATTCAGGAGGAGGTGCTGACGGACTCACCTTT	CAVRDSGGGADGLTF	TRAV1-2	.	TRAJ45-1	-1	-1	-1	13
2	9.7007324052966E-5	TGCGCTGTCCACTCCTATGGTCAGAATTTTGTCTTT	CAVHSYGQNFVF	TRAV1-1	TRDD1	TRAJ26-1	7	10	12	14
2	9.7007324052966E-5	TGTGCAATGAGAGAGGGTACACCAATGCAGGCAAATCAACCTTTG	CAMREGTPMQANQPL	TRAV14-1	.	TRAJ27-1	-1	-1	16	18
2	9.7007324052966E-5	TGTGCCGTGAATGTGAGGTGGAGGCTTCAAAACTATCTT	CAVNVRWRLQNYL	TRAV8-1	TRDD1	TRAJ9-1	-1	13	14	18
2	9.7007324052966E-5	TGCGCTGTGAGAGATTAGCCGAGATGACAAGATCATCTT	CAVRD*PR*QDHL	TRAV1-1	TRDD3-1	TRAJ30-1	13	15	-1	18
2	9.7007324052966E-5	TGTGCTCTACTGGGAGGAGGAAACAAACTCACCTTT	CALLGGGNKLTF	TRAV6-1	TRDD1	TRAJ10-1	-1	9	-1	11
2	9.7007324052966E-5	TGTGCAATGAGAGAGGATATAATACTGGAGGCTTCAAAACTATCTTTG	CAMREDIILEASKLSL	TRAV14-1	TRDD1	TRAJ9-1	-1	16	18	20
2	9.7007324052966E-5	TGTGCTGTGAGAGAAAACTGGGGCAAACAACCTCTTCTT	CAVRENWGKQPLL	TRAV1-2	.	TRAJ36-1	-1	-1	-1	14
2	9.7007324052966E-5	TGTGCAATGAGAGAGGCGAATTCTTATAACCAGGGAGGAAAGCTTATCTTC	CAMREANSYNQGGKLIF	TRAV14-1	TRDD2	TRAJ23-1	15	20	-1	23
2	9.7007324052966E-5	TGTGCTGTGAGGGTGACATACTCTGGGGCTGGGAGTTACCAACTCACTTTC	CAVRVTYSGAGSYQLTF	TRAV1-2	TRDD1	TRAJ28-1	10	13	14	16
2	9.7007324052966E-5	TGTGCTGTGAGTGATCGAGTTGGGGGATATGGAAACAAACTGGTCTTT	CAVSDRVGGYGNKLVF	TRAV8-4	TRDD1	TRAJ47-1	13	20	-1	23
2	9.7007324052966E-5	TGTGCTACGGACGCGTTTCAATTATGGAGGAAGCCAAGGAAATCTCATCTT	CATDAFQLWRKPRKSHL	TRAV17-1	TRDD1	TRAJ42-1	-1	13	14	17
2	9.7007324052966E-5	TGTGCTGCGCTTTTTGTCTTT	CAALFVF	TRAV2-1	TRDD1	TRAJ26-1	6	9	-1	11
2	9.7007324052966E-5	TGTGCTGTGAATCCCCCCATGATCAAAGCTGCAGGCAACAAGCTAACTTTT	CAVNPPMIKAAGNKLTF	TRAV1-2	TRDD2-1	TRAJ17-1	9	11	13	19
2	9.7007324052966E-5	TGTGCTCTGGGGCTGGGAGTTACCAACTCACTTTCG	CALGLGVTNSLS	TRAV1-2	.	TRAJ28-1	-1	-1	-1	2
2	9.7007324052966E-5	TGTGCTCCGGGATAACTATGGTCAGAATTTTGTCTTTGG	CAPG*LWSEFCLW	TRAV1-2	TRDD2-1	TRAJ26-1	-1	6	-1	8
2	9.7007324052966E-5	TGCGCTCTCTCTAGCAACACAGGCAAACTAATCTTT	CALSSNTGKLIF	TRAV1-1	TRDD1	TRAJ37-1	-1	6	-1	8
2	9.7007324052966E-5	TGTGCTGTGAGAGATAGGGCTCTGGGGCTGGGAGTTACCAACTCACTTTCG	CAVRDRALGLGVTNSLS	TRAV1-2	TRDD1	TRAJ28-1	13	16	-1	19
2	9.7007324052966E-5	TGTGCTGGCATGGATAGCAACTATCAGTTAATCTGG	CAGMDSNYQLIW	TRAV1-2	TRDD2-1	TRAJ33-1	6	8	-1	10
2	9.7007324052966E-5	TGTGCCGTGATACCCCTGGAGGTGGCTACAATAAGCTGATTTTTG	CAVIPLEVATIS*FL	TRAV8-1	TRDD1	TRAJ4-1	9	15	18	20
2	9.7007324052966E-5	TGTGCTGTGGCCCCATATGGAAACAAGCTGGTCTTT	CAVAPYGNKLVF	TRAV8-3	TRDD2-1	TRAJ47-1	-1	10	11	14
2	9.7007324052966E-5	TGTGCTATAGATACTGGAGGCTTCAAAACTATCTTT	CAIDTGGFKTIF	TRAV17-1	.	TRAJ9-1	-1	-1	6	8
2	9.7007324052966E-5	TGTGCAGAGAGAGGTGTCACTGGAGGCTTCAAAACTATCTTT	CAERGVTGGFKTIF	TRAV5-1	TRDD1	TRAJ9-1	10	14	15	18
2	9.7007324052966E-5	TGTGCTGTGGGTGCGCGATGGAAACAAACTGGTCTTTGG	CAVGARWKQTGLW	TRAV8-3	TRDD1-1	TRAJ47-1	13	15	-1	17
2	9.7007324052966E-5	TGTGCTTATAGGAGCGCCATTTATAACCAGGGAGGAAAGCTTATCTTC	CAYRSAIYNQGGKLIF	TRAV38-2	TRDD2-1	TRAJ23-1	-1	16	-1	18
2	9.7007324052966E-5	TGTGCAATGAGAGAGGGAAATACTGGAGGCTTCAAAACTATCTTT	CAMREGNTGGFKTIF	TRAV14-1	.	TRAJ9-1	-1	-1	-1	15
2	9.7007324052966E-5	TGTGCAATGAGAGAGGGGGAACAGGAACCTACAAATACATCTTTG	CAMREGEQEPTNTSL	TRAV14-1	TRDD1	TRAJ40-1	-1	17	19	21
2	9.7007324052966E-5	TGTGCTGTGGGTGGGTTCGGCTTTCAGAAACTTGTATTT	CAVGGFGFQKLVF	TRAV8-3	TRDD2-1	TRAJ8-1	12	15	-1	18
2	9.7007324052966E-5	TGTGCCGGGTATTCTGGTTCTGCAAGGCAACTGACCTTT	CAGYSGSARQLTF	TRAV8-1	TRDD1-1	TRAJ22-1	-1	7	-1	9
2	9.7007324052966E-5	TGTGCTTTCATCCCAGGCCGGAATATGGAAACAAGCTGGTCTTTG	CAFIPGRNMETSWSL	TRAV38-1	TRDD2-1	TRAJ47-1	10	12	14	19
2	9.7007324052966E-5	TGTGCTGTGGGTGCCCCAGGGAACAACAGACTCGCTTTT	CAVGAPGNNRLAF	TRAV8-3	TRDD2-1	TRAJ7-1	13	15	-1	18
2	9.7007324052966E-5	TGCGCTGTGAGAGGAAACTCAAATTCCGGGTATGCACTCAACTTC	CAVRGNSNSGYALNF	TRAV1-1	TRDD1	TRAJ41-1	-1	13	-1	15
2	9.7007324052966E-5	TGTGCTGTCTCCCGAGGGGAGGCTTTCAGAAACTTGTATTTG	CAVSRGEAFRNLYL	TRAV3-1	TRDD1-1	TRAJ8-1	7	15	-1	19
2	9.7007324052966E-5	TGTGCTCTAGACATGGGTCAGGAGGAGGTGCTGACGGACTCACCTTTG	CALDMGQEEVLTDSPL	TRAV6-1	TRDD1-1	TRAJ45-1	-1	13	-1	17
2	9.7007324052966E-5	TGTGCTGTGGCTCAACCAGGGAGGAAAGCTTATCTTCGG	CAVAQPGRKAYLR	TRAV8-3	TRDD1	TRAJ23-1	-1	10	11	13
2	9.7007324052966E-5	TGCATCGTCAGTGCTGGGGAATATGGAAACAAGCTGGTCTTT	CIVSAGEYGNKLVF	TRAV26-1	TRDD1-1	TRAJ47-1	10	13	-1	17
2	9.7007324052966E-5	TGTGCTCTAGCCCGTGGAGTGCTTCCAAGATAATCTTTG	CALARGVLPR*SL	TRAV6-1	TRDD1	TRAJ3-1	9	12	13	15
2	9.7007324052966E-5	TGCGCTGTGAGGGGGGCCGCCTTCAGGATACAGCACCCTCACCTT	CAVRGAAFRIQHPHL	TRAV1-1	TRDD1-1	TRAJ11-1	-1	11	15	21
2	9.7007324052966E-5	TGTGCAGAGATGGGACTCACGGGAGGAGGAAACAAACTCACCTTT	CAEMGLTGGGNKLTF	TRAV5-1	TRDD1-1	TRAJ10-1	-1	10	-1	14
2	9.7007324052966E-5	TGTGCTGTTGATTTCTGGTGGCTACAATAAGCTGATTTT	CAVDFWWLQ*ADF	TRAV8-3	.	TRAJ4-1	-1	-1	-1	8
2	9.7007324052966E-5	TGTGCTGTGGCACTAAGAGGGAAACAAGCTGGTCTTTGG	CAVALRGKQAGLW	TRAV8-3	TRDD1	TRAJ47-1	9	11	13	17
2	9.7007324052966E-5	TGTGCCGTGACCGCTGGGAGTGACAGCTGGGGGAAATTCCAGTTT	CAVTAGSDSWGKFQF	TRAV8-1	TRDD1-1	TRAJ24-1	9	13	17	20
2	9.7007324052966E-5	TGTGCAATGAGAGAGGAACGTTAACAATGACATGCGCTT	CAMREER*Q*HAL	TRAV14-1	TRDD1-1	TRAJ43-1	15	17	19	21
2	9.7007324052966E-5	TGTGCAAGGGACGCCCTCTAAGAAACCAGTGGCTCTAGGTTGACCTTT	CARDAL*ETSGSRLTF	TRAV14-1	TRDD1-1	TRAJ58-1	-1	7	10	16
2	9.7007324052966E-5	TGTGCCGTATTTAAATATGGAAACAAGCTGGTCTTT	CAVFKYGNKLVF	TRAV39-1	TRDD1	TRAJ47-1	-1	8	9	13
2	9.7007324052966E-5	TGTGCTGTGAGAGACGGGACAGGCTTTCAGAAACTTGTATTT	CAVRDGTGFQKLVF	TRAV3-1	TRDD1-1	TRAJ8-1	-1	15	-1	18
2	9.7007324052966E-5	CAGTCAAGCACCGACAAGCTCATCTTT	QSSTDKLIF	TRAV2-1	TRDD2	TRAJ34-1	-1	-1	1	6
2	9.7007324052966E-5	TGTGCTACGGAGTCATGGAGGAAGCCAAGGAAATCTCATCTTTGG	CATESWRKPRKSHLW	TRAV17-1	.	TRAJ42-1	-1	-1	10	12
2	9.7007324052966E-5	TGTGCCAAGGGATATGGAAACAAGCTGGTCTTT	CAKGYGNKLVF	TRAV39-1	TRDD3-1	TRAJ47-1	-1	6	-1	8
2	9.7007324052966E-5	TGTGCAGCAACCCCTCCGAATATATGGAAACAAGCTGGTCTTTGG	CAATPPNIWKQAGLW	TRAV23-1	TRDD2	TRAJ47-1	9	12	14	21
2	9.7007324052966E-5	TGTGCTCTAGGTCGAATTCAGGATACAGCACCCTCACCTTTG	CALGRIQDTAPSPL	TRAV6-1	TRDD2	TRAJ11-1	9	11	-1	13
2	9.7007324052966E-5	TGTGCTGCCATGGATAGCAACTATCAGTTAATCTGG	CAAMDSNYQLIW	TRAV1-2	TRDD2-1	TRAJ33-1	-1	7	-1	10
2	9.7007324052966E-5	TGTGCTTTCATGAAGTCCTGGAGGAAGCCAAGGAAATCTCATCTT	CAFMKSWRKPRKSHL	TRAV38-1	TRDD2-1	TRAJ42-1	-1	15	-1	18
2	9.7007324052966E-5	TGTGCTTATAGGAGCGCGTGATTATGGAGGAAGCCAAGGAAATCTCATCTT	CAYRSA*LWRKPRKSHL	TRAV38-2	TRDD1	TRAJ42-1	15	18	-1	20
2	9.7007324052966E-5	TGTGCTGTGAAGGATAGCAACTATCAGTTAATCTGG	CAVKDSNYQLIW	TRAV1-2	.	TRAJ33-1	-1	-1	9	11
2	9.7007324052966E-5	TGTGCTCCCGCGCCGGGAAGCCAAGGAAATCTCATCTTT	CAPAPGSQGNLIF	TRAV9-2	TRDD1	TRAJ42-1	6	8	9	15
2	9.7007324052966E-5	TGTGCACGAATTCTTATAACCAGGGAGGAAAGCTTATCTTCG	CARILITREESLSS	TRAV29-1	TRDD2	TRAJ23-1	5	10	-1	13
2	9.7007324052966E-5	TGTGCTGTGAGCTCCGCATACTCTGGGGCTGGGAGTTACCAACTCACTTTC	CAVSSAYSGAGSYQLTF	TRAV1-2	TRDD2-1	TRAJ28-1	10	12	14	16
2	9.7007324052966E-5	TGTGCTCCACTCTAATTCAGGATACAGCACCCTCACCTT	CAPL*FRIQHPHL	TRAV1-2	TRDD1	TRAJ11-1	5	8	10	13
2	9.7007324052966E-5	TGTGCCGTGAGTCAATGACATGCGCTT	CAVSQ*HAL	TRAV8-1	TRDD3-1	TRAJ43-1	-1	10	-1	12
2	9.7007324052966E-5	TGCGCTGTGATCTGGGGCTGGGAGTTACCAACTCACTTT	CAVIWGWELPTHF	TRAV1-1	.	TRAJ28-1	-1	-1	-1	10
2	9.7007324052966E-5	TGTGCAATGAGAGGGACACCGGTTAACTTTGGAAATGAGAAATTAACCTTT	CAMRGTPVNFGNEKLTF	TRAV14-1	TRDD1	TRAJ48-1	-1	13	15	23
2	9.7007324052966E-5	TGTGCCGTGGACGTCGGGGAAACTGGTCTTTGG	CAVDVGETGLW	TRAV39-1	TRDD1-1	TRAJ47-1	11	15	-1	19
2	9.7007324052966E-5	TGTGCTGTGGGAACACCAGGGAGGAAAGCTTATCTTCGG	CAVGTPGRKAYLR	TRAV21-1	TRDD1	TRAJ23-1	-1	9	11	14
2	9.7007324052966E-5	TGTGCAATGAGAGAGTTTTCCTACGACAAGGTGATATTT	CAMREFSYDKVIF	TRAV14-1	TRDD2-1	TRAJ50-1	-1	15	16	18
2	9.7007324052966E-5	TGTGCTGTGAGACCCTTTTATAACACCAATGCAGGCAAATCAACCTTT	CAVRPFYNTNAGKSTF	TRAV1-2	TRDD2-1	TRAJ27-1	11	13	16	20
2	9.7007324052966E-5	TGTGCAGCAGAAGCAGCTTCACACTATGGAATATGGAAACAAGCTGGTCTT	CAAEAASHYGIWKQAGL	TRAV23-1	TRDD2-1	TRAJ47-1	8	16	19	26
2	9.7007324052966E-5	TGTGCTCTGACGGGAAGGGAGGAAAGCTTATCTTCG	CALTGREESLSS	TRAV9-2	TRDD1-1	TRAJ23-1	9	11	-1	15
2	9.7007324052966E-5	TGTGCAGAGAGTAAGGAAAATGCTGGCAACAACCGTAAGCTGATTTGG	CAESKENAGNNRKLIW	TRAV5-1	TRDD1	TRAJ38-1	12	14	16	18
2	9.7007324052966E-5	TGTGCTCTGAGTGATCCGAATGGAGGAAGCCAAGGAAATCTCATCTTT	CALSDPNGGSQGNLIF	TRAV9-2	TRDD2-1	TRAJ42-1	-1	14	16	19
2	9.7007324052966E-5	TGTGCAATGAGGTGGAATAACAATGCCAGACTCATGTTT	CAMRWNNNARLMF	TRAV14-1	TRDD3-1	TRAJ31-1	-1	11	-1	13
2	9.7007324052966E-5	TGCGCAGCGACTGGAGGAAGCCAAGGAAATCTCATCTTT	CAATGGSQGNLIF	TRAV37-1	TRDD1	TRAJ42-1	7	9	-1	11
2	9.7007324052966E-5	TGTGCAATGAGAGAGCCCTCTGGTTCTGCAAGGCAACTGACCTTT	CAMREPSGSARQLTF	TRAV14-1	.	TRAJ22-1	-1	-1	14	16
2	9.7007324052966E-5	TGTGCCGTGACTCTTGACAATAACAATGACATGCGCTTT	CAVTLDNNNDMRF	TRAV8-1	TRDD2-1	TRAJ43-1	9	12	14	16
2	9.7007324052966E-5	TGTGCTACGGTCAGCAGAATTCAGGGAGCCCAGAAGCTGGTATTT	CATVSRIQGAQKLVF	TRAV17-1	TRDD2	TRAJ54-1	-1	10	11	17
2	9.7007324052966E-5	TGTGCTCTAAACCCAGATAGGACTTTGGGAATGTGCTGCATTGCG	CALNPDRTLGMCCIA	TRAV9-2	TRDD1	TRAJ35-1	7	15	18	20
2	9.7007324052966E-5	TGCTCCTACATGGATAGCAACTATCAGTTAATCTGG	CSYMDSNYQLIW	TRAV26-1	TRDD2-1	TRAJ33-1	-1	3	8	10
2	9.7007324052966E-5	TGTGCCGTGACTCCGGGGCCTGGGGGTTACCAGAAAGTTACCTTT	CAVTPGPGGYQKVTF	TRAV8-1	TRDD1-1	TRAJ13-1	9	14	17	19
2	9.7007324052966E-5	TGTGCTCCTTCCAGCAACTATCAGTTAATCTGG	CAPSSNYQLIW	TRAV1-2	TRDD2-1	TRAJ33-1	-1	6	-1	12
2	9.7007324052966E-5	TGTGCTTCTCTATCCGACAGCTGGGGGAAATTGCAGTTT	CASLSDSWGKLQF	TRAV38-2	TRDD1-1	TRAJ24-1	6	20	27	34
2	9.7007324052966E-5	TGTGCTACGGACGGGGATAGCAACTATCAGTTAATCTGG	CATDGDSNYQLIW	TRAV17-1	.	TRAJ33-1	-1	-1	12	14
2	9.7007324052966E-5	TGTGCTCTGATTTTTTATAACCAGGGAGGAAAGCTTATCTTC	CALIFYNQGGKLIF	TRAV9-2	TRDD2-1	TRAJ23-1	-1	10	11	13
2	9.7007324052966E-5	TGCATCGTCAGAGTCGAACCCACTGGGGCAAACAACCTCTTCTTT	CIVRVEPTGANNLFF	TRAV26-1	TRDD2-1	TRAJ36-1	15	17	19	21
2	9.7007324052966E-5	TGTGCCCTTCGATAGGCTTTGGGAATGTGCTGCATTGCG	CALR*ALGMCCIA	TRAV39-1	TRDD2-1	TRAJ35-1	-1	6	-1	10
2	9.7007324052966E-5	TGTGCTACGTTCAATATGAGATTCAGGGAGCCCAGAAGCTGGTATTTG	CATFNMRFREPRSWYL	TRAV17-1	TRDD3-1	TRAJ54-1	8	12	15	20
2	9.7007324052966E-5	TGTGCAATGAGAGAGGGCGTGGCCGGATAACTATGGTCAGAATTTTGTCTT	CAMREGVAG*LWSEFCL	TRAV14-1	TRDD1-1	TRAJ26-1	16	19	21	24
2	9.7007324052966E-5	GGATGCAGGCAACATGCTCACCTTTGG	GCRQHAHLW	TRAV8-1	TRDD1	TRAJ39-1	-1	0	-1	2
2	9.7007324052966E-5	TGTGCAGCAAGCGCGAGCCAGGGAGGAAAGCTTATCTTC	CAASASQGGKLIF	TRAV29-1	TRDD1-1	TRAJ23-1	-1	13	-1	15
2	9.7007324052966E-5	TGTGCTACGGACTACGCCAGTGGCTCTAGGTTGACCTTT	CATDYASGSRLTF	TRAV17-1	TRDD1-1	TRAJ58-1	-1	12	-1	16
2	9.7007324052966E-5	TGTGCTACGGACGAGGAATTCAGGGAGCCCAGAAGCTGGTATTTG	CATDEEFREPRSWYL	TRAV17-1	TRDD1	TRAJ54-1	12	14	-1	16
2	9.7007324052966E-5	TGTGCTCTAGAGGATATCTAACTTTGGAAATGAGAAATTAACCTT	CALEDI*LWK*EINL	TRAV6-1	TRDD1-1	TRAJ48-1	-1	11	-1	14
2	9.7007324052966E-5	TGTGCTTATAGGAGCTTCCGGGGAAGCCAAGGAAATCTCATCTTT	CAYRSFRGSQGNLIF	TRAV38-2	TRDD2-1	TRAJ42-1	-1	15	-1	19
2	9.7007324052966E-5	TGTGCCGTGAAATCAGGAGGAAGCTACATACCTACATTT	CAVKSGGSYIPTF	TRAV8-1	.	TRAJ6-1	-1	-1	-1	11
2	9.7007324052966E-5	TGTGCTGTGAGAGATGGCGACTACAAGCTCAGCTTT	CAVRDGDYKLSF	TRAV1-2	TRDD1-1	TRAJ20-1	-1	14	-1	17
2	9.7007324052966E-5	TGTGCTCTGAGCCCGAACTTATAGGCTTTGGGAATGTGCTGCATTGCG	CALSPNL*ALGMCCIA	TRAV19-1	TRDD1	TRAJ35-1	10	16	18	20
2	9.7007324052966E-5	TGTGCTTATTGGGACAATGACATGCGCTTT	CAYWDNDMRF	TRAV38-2	TRDD1-1	TRAJ43-1	-1	9	-1	13
2	9.7007324052966E-5	TGTGCAATGAGAGAAGCCCCTAACTTTGGAAATGAGAAATTAACCTTT	CAMREAPNFGNEKLTF	TRAV14-1	TRDD2	TRAJ48-1	13	16	17	19
2	9.7007324052966E-5	TGTGCTGTGAGAAGAGCTAATGCTGGTGGTACTAGCTATGGAAAGCTGACATTT	CAVRRANAGGTSYGKLTF	TRAV8-4	TRDD1	TRAJ52-1	10	13	14	16
2	9.7007324052966E-5	TGTGCTGTTCTGGATAGCAACTATCAGTTAATCTGG	CAVLDSNYQLIW	TRAV1-2	TRDD2-1	TRAJ33-1	-1	8	-1	10
2	9.7007324052966E-5	TGTGCTCTGAGTGATCAGTTATAACCAGGGAGGAAAGCTTATCTT	CALSDQL*PGRKAYL	TRAV9-2	TRDD2-1	TRAJ23-1	-1	14	-1	16
2	9.7007324052966E-5	TGTGCAGCAAGCACCAGGGAAGCCAAGGAAATCTCATCTTTG	CAASTREAKEISSL	TRAV23-1	TRDD2-1	TRAJ42-1	-1	13	15	17
2	9.7007324052966E-5	TGTGCTTATAGGAGCGAGGTGGCTGGTGGTACTAGCTATGGAAAGCTGACATTT	CAYRSEVAGGTSYGKLTF	TRAV38-2	TRDD1	TRAJ52-1	15	19	-1	21
2	9.7007324052966E-5	TGTGCAATGAGAGAGGGCACGTGGCACCGGTAACCAGTTCTATTT	CAMREGTWHR*PVLF	TRAV14-1	TRDD1-1	TRAJ49-1	16	21	-1	24
2	9.7007324052966E-5	TGTGCTTATAGGAGCCGAAGAAATCTCATCTTT	CAYRSRRNLIF	TRAV38-2	TRDD1-1	TRAJ42-1	-1	15	-1	17
2	9.7007324052966E-5	TGTGCTGTGGAGGTGACCGGAATAACAATGCCAGACTCATGTTTG	CAVEVTGITMPDSCL	TRAV2-1	TRDD2-1	TRAJ31-1	12	15	-1	18
2	9.7007324052966E-5	TGTGCCGTGAATGCATCAGGAGGAAGCTACATACCTACATTT	CAVNASGGSYIPTF	TRAV8-1	.	TRAJ6-1	-1	-1	-1	11
2	9.7007324052966E-5	TGTGCTCTGAGTGCAACTATCAGTTAATCTGGG	CALSATIS*SG	TRAV9-2	.	TRAJ33-1	-1	-1	-1	12
2	9.7007324052966E-5	TGTGCAGAGACCGATACTTATAACCAGGGAGGAAAGCTTATCTTC	CAETDTYNQGGKLIF	TRAV13-2	TRDD1-1	TRAJ23-1	9	12	-1	15
2	9.7007324052966E-5	TGTGCTACGGTCCCTTTGGGCAACATGCTCACCTTT	CATVPLGNMLTF	TRAV17-1	TRDD2-1	TRAJ39-1	9	12	15	18
2	9.7007324052966E-5	TGTGCTGCCGGAGGAAGCCAAGGAAATCTCATCTTT	CAAGGSQGNLIF	TRAV8-4	TRDD2-1	TRAJ42-1	-1	7	-1	9
2	9.7007324052966E-5	TGCATCGTCAGATGTAGGGTGGTGGTACTAGCTATGGAAAGCTGACATTTG	CIVRCRVVVLAMES*HL	TRAV26-1	TRDD3-1	TRAJ52-1	11	14	-1	17
2	9.7007324052966E-5	TGTGCTGTGAGTGGGCTTCTCAGGAACCTACAAATACATCTTTGG	CAVSGLLRNLQIHLW	TRAV8-4	TRDD2-1	TRAJ40-1	12	15	-1	18
2	9.7007324052966E-5	TGTGCTTTGGGAGGAAGCCAAGGAAATCTCATCTTT	CALGGSQGNLIF	TRAV38-1	.	TRAJ42-1	-1	-1	7	9
2	9.7007324052966E-5	TGTGCTGTGAGTGATACCTCAGGAACCTACAAATACATCTTT	CAVSDTSGTYKYIF	TRAV8-4	.	TRAJ40-1	-1	-1	-1	14
2	9.7007324052966E-5	TGTGCAATGAAAGGGTTAGACCAGTTCTATTTT	CAMKGLDQFYF	TRAV14-1	TRDD1	TRAJ49-1	9	12	14	19
2	9.7007324052966E-5	TGTGCTGTCGCGCCGGAATATGGAAACAAGCTGGTCTTT	CAVAPEYGNKLVF	TRAV41-1	TRDD1	TRAJ47-1	8	10	11	14
2	9.7007324052966E-5	TGTGCTGTGGGGCCAAATGCTGGTGGTACTAGCTATGGAAAGCTGACATTT	CAVGPNAGGTSYGKLTF	TRAV8-3	.	TRAJ52-1	-1	-1	10	13
2	9.7007324052966E-5	TGTGGAGCAGACCCCATGACAACTGACAGCTGGGGGAAATTGCAGTTT	CGADPMTTDSWGKLQF	TRAV34-1	TRDD1-1	TRAJ24-1	11	29	36	43
2	9.7007324052966E-5	TGTGCTGAAACCCACGTTATGCGACTGAATATGGAAACAAGCTGGTCTTTG	CAETHVMRLNMETSWSL	TRAV21-1	TRDD1	TRAJ47-1	6	23	-1	26
2	9.7007324052966E-5	TGTGCAATGAGGGTAACCGGTAACCAGTTCTATTTT	CAMRVTGNQFYF	TRAV14-1	TRDD1	TRAJ49-1	-1	11	12	15
2	9.7007324052966E-5	TGTGCTGTGAGTGATCCGAGGAACAATGACATGCGCTTT	CAVSDPRNNDMRF	TRAV8-4	TRDD2-1	TRAJ43-1	-1	14	16	21
2	9.7007324052966E-5	TGTGCTTATAGGAGCATTACAATAACAATGACATGCGCTTTG	CAYRSITITMTCAL	TRAV38-2	TRDD1	TRAJ43-1	-1	15	16	18
2	9.7007324052966E-5	TGCATCGTCAGAGTCTGGGAACGGGATAGCAACTATCAGTTAATCTGG	CIVRVWERDSNYQLIW	TRAV26-1	TRDD1-1	TRAJ33-1	-1	15	18	23
2	9.7007324052966E-5	CCGGAGAGAAGGGAAACAAGCTGGTCTTTG	PERRETSWSL	TRAV12-1	TRDD1-1	TRAJ47-1	-1	2	4	9
2	9.7007324052966E-5	TGTGCAGGCCGGGCCGGATATGGAAACAAGCTGGTCTTT	CAGRAGYGNKLVF	TRAV13-1	TRDD1-1	TRAJ47-1	6	10	12	15
2	9.7007324052966E-5	TGTGCAATGAGAGCGACTCCGAAGCTGGTATTT	CAMRATPKLVF	TRAV14-1	TRDD1-1	TRAJ54-1	12	15	-1	18
2	9.7007324052966E-5	TGTGCAATGAGAGAGCCAGGAAACACACCTCTTGTCTTT	CAMREPGNTPLVF	TRAV14-1	.	TRAJ29-1	-1	-1	14	16
2	9.7007324052966E-5	TGTGCAAAGGTTTATAACCAGGGAGGAAAGCTTATCTTC	CAKVYNQGGKLIF	TRAV12-3	.	TRAJ23-1	-1	-1	6	8
2	9.7007324052966E-5	TGTGCAATGAGAGAGGGCGTAAACACCGGTAACCAGTTCTATTTT	CAMREGVNTGNQFYF	TRAV14-1	TRDD1	TRAJ49-1	16	19	-1	21
2	9.7007324052966E-5	TGTGCGGCCCAGGGAGGAAAGCTTATCTTC	CAAQGGKLIF	TRAV13-1	TRDD1-1	TRAJ23-1	-1	5	6	8
2	9.7007324052966E-5	TGTGCTACGGAGGTATACAACTTCAACAAATTTTACTTT	CATEVYNFNKFYF	TRAV17-1	TRDD1	TRAJ21-1	-1	11	12	15
2	9.7007324052966E-5	TGTGCCGTGACCTCGGCCGACAGAGGCTCAACCCTGGGGAGGCTATACTTT	CAVTSADRGSTLGRLYF	TRAV8-1	TRDD2-1	TRAJ18-1	-1	10	12	16
2	9.7007324052966E-5	TGTGCAGCGGGGAATTATGGAGGAAGCCAAGGAAATCTCATCTTT	CAAGNYGGSQGNLIF	TRAV29-1	TRDD1-1	TRAJ42-1	-1	8	-1	11
2	9.7007324052966E-5	TGTGCTCTGACCCTACTGGAGCCAATAGTAAGCTGACATTTG	CALTLLEPIVS*HL	TRAV19-1	TRDD2-1	TRAJ56-1	-1	10	11	13
2	9.7007324052966E-5	TGTGCTGTGAGAGACCGAAACACAGGCTTTCAGAAACTTGTATTT	CAVRDRNTGFQKLVF	TRAV3-1	TRDD1	TRAJ8-1	14	16	-1	18
2	9.7007324052966E-5	TGTGCTCTGAGTGGAACTGGAGGCTTCAAAACTATCTTT	CALSGTGGFKTIF	TRAV9-2	TRDD1	TRAJ9-1	-1	13	-1	15
2	9.7007324052966E-5	TGTGCAATGAGAGAGGCTAACTTCAACAAATTTTACTTT	CAMREANFNKFYF	TRAV14-1	TRDD1	TRAJ21-1	-1	16	-1	18
2	9.7007324052966E-5	TGTGCCGCCACTAACTATGGTCAGAATTTTGTCTTT	CAATNYGQNFVF	TRAV8-1	TRDD2-1	TRAJ26-1	-1	7	9	11
2	9.7007324052966E-5	TGCATCGTCAGACCCCTTGGTACTAGCTATGGAAAGCTGACATTT	CIVRPLGTSYGKLTF	TRAV26-1	TRDD2-1	TRAJ52-1	11	14	-1	17
2	9.7007324052966E-5	TGTGCTGTGTACGGACTGGGGCAAACAACCTCTTCTTTG	CAVYGLGQTTSSL	TRAV21-1	TRDD1-1	TRAJ36-1	-1	9	12	14
2	9.7007324052966E-5	TGCATCGTCAGAGCCGCTTAGTCGTTGATCAGGAGGAGGTGCTGACGGACTCACCTT	CIVRAA*SLIRRRC*RTHL	TRAV26-1	TRDD3-1	TRAJ45-1	12	18	21	28
2	9.7007324052966E-5	TGTGCTCTGAGTGCAAATACTGGAGGCTTCAAAACTATCTTT	CALSANTGGFKTIF	TRAV9-2	.	TRAJ9-1	-1	-1	-1	12
2	9.7007324052966E-5	TGTGCTCTGAGTGAAATCACTGGAGCCAATAGTAAGCTGACATTT	CALSEITGANSKLTF	TRAV9-2	TRDD3-1	TRAJ56-1	-1	14	16	18
2	9.7007324052966E-5	TGTGCTTATTTTGGAAATGAGAAATTAACCTTT	CAYFGNEKLTF	TRAV38-2	.	TRAJ48-1	-1	-1	-1	7
2	9.7007324052966E-5	TGTGCTTATTCTCAGGGCGGATCTGAAAAGCTGGTCTTT	CAYSQGGSEKLVF	TRAV38-2	.	TRAJ57-1	-1	-1	8	10
2	9.7007324052966E-5	TGTGCTTATAGGAGCGGTAGAAACCAGTGGCTCTAGGTTGACCTT	CAYRSGRNQWL*VDL	TRAV38-2	TRDD3-1	TRAJ58-1	-1	16	-1	18
2	9.7007324052966E-5	TGTGCTACGGTCCACACTTCTAATAAGAAACCAGTGGCTCTAGGTTGACCTTTG	CATVHTSNKKPVALG*PL	TRAV17-1	TRDD2-1	TRAJ58-1	9	16	19	23
2	9.7007324052966E-5	TGTGCAGCAAGCGGAAGCTTTGGGAATGTGCTGCATTGC	CAASGSFGNVLHC	TRAV29-1	.	TRAJ35-1	-1	-1	12	14
2	9.7007324052966E-5	TGTGCCGTGGAGCGATCCACCAACTCACTTTCG	CAVERSTNSLS	TRAV8-1	TRDD1	TRAJ28-1	8	13	15	18
2	9.7007324052966E-5	TGTGTGGTGAGCGTAAGGCAATAACCAGGGAGGAAAGCTTATCTT	CVVSVRQ*PGRKAYL	TRAV10-1	TRDD1	TRAJ23-1	12	16	17	20
2	9.7007324052966E-5	TGTGCTGTGGGGAGGGGGAATTATGGAGGAAGCCAAGGAAATCTCATCTTT	CAVGRGNYGGSQGNLIF	TRAV8-3	TRDD1-1	TRAJ42-1	10	13	-1	17
2	9.7007324052966E-5	TGCCTCGTGGGTGACGATAACCAGGGAGGAAAGCTTATCTTC	CLVGDDNQGGKLIF	TRAV4-1	.	TRAJ23-1	-1	-1	14	16
2	9.7007324052966E-5	TGTGCTGTGAGTGATTATCAGGATAGCAACTATCAGTTAATCTGG	CAVSDYQDSNYQLIW	TRAV8-4	TRDD1	TRAJ33-1	13	16	17	20
2	9.7007324052966E-5	TGTGCAGCATAAGCCCTCTCAGGGCGGATCTGAAAAGCTGGTCTT	CAA*ALSGRI*KAGL	TRAV29-1	TRDD2-1	TRAJ57-1	8	14	-1	17
2	9.7007324052966E-5	TGTGCTGTGAGTGATGGGAGGTATGGAGGAAGCCAAGGAAATCTCATCTTT	CAVSDGRYGGSQGNLIF	TRAV8-4	TRDD1-1	TRAJ42-1	-1	14	17	21
2	9.7007324052966E-5	TGTGCTGTCTTTTTTCTGGTGGCTACAATAAGCTGATTTTTG	CAVFFLVATIS*FL	TRAV21-1	.	TRAJ4-1	-1	-1	7	9
2	9.7007324052966E-5	TGTGCTGTTCTCACCAATGCAGGCAAATCAACCTTT	CAVLTNAGKSTF	TRAV8-3	TRDD1	TRAJ27-1	7	9	-1	11
2	9.7007324052966E-5	TGTGCTGTGAGTGATGGAGAGGGCGGATCTGAAAAGCTGGTCTTT	CAVSDGEGGSEKLVF	TRAV8-4	TRDD1-1	TRAJ57-1	-1	14	16	19
2	9.7007324052966E-5	TGTGCTTTCATGATGTGTCGGGTAATATGGAGGAAGCCAAGGAAATCTCATCTTTGG	CAFMMCRVIWRKPRKSHLW	TRAV38-1	TRDD1-1	TRAJ42-1	12	19	21	23
2	9.7007324052966E-5	TGTGCAATGAGAGAGGCCTGGGGGCTTTCAGAAACTTGTATTTGG	CAMREAWGLSETCIW	TRAV14-1	TRDD1-1	TRAJ8-1	15	17	-1	22
2	9.7007324052966E-5	TGTGCTCTGAGGTATGGAGGAAGCCAAGGAAATCTCATCTTT	CALRYGGSQGNLIF	TRAV19-1	.	TRAJ42-1	-1	-1	10	12
2	9.7007324052966E-5	TGTCTTCTGGGAGTTTACCCAGGAATATGGAAACAAACTGGTCTT	CLLGVYPGIWKQTGL	TRAV40-1	TRDD2-1	TRAJ47-1	12	15	18	21
2	9.7007324052966E-5	TGCATCCTGAGGGACAATCATGGAGGAAGCCAAGGAAATCTCATCTTT	CILRDNHGGSQGNLIF	TRAV26-2	.	TRAJ42-1	-1	-1	-1	15
2	9.7007324052966E-5	TGTGCAGCAAGCGACACCGATAGCAACTATCAGTTAATCTGG	CAASDTDSNYQLIW	TRAV29-1	TRDD2-1	TRAJ33-1	12	15	-1	18
2	9.7007324052966E-5	TGTGCAGCAAGCCAAGGACAATAACAATGACATGCGCTT	CAASQGQ*Q*HAL	TRAV37-1	TRDD1	TRAJ43-1	11	15	-1	17
2	9.7007324052966E-5	TGTGCAGCCTCCGCTGGCCCGCAGACAACTGACAGCTGGGGGAAATTGCAGTTT	CAASAGPQTTDSWGKLQF	TRAV29-1	TRDD1-1	TRAJ24-1	7	35	42	49
2	9.7007324052966E-5	TGTGCTGTGAGACTATATGGTCAGAATTTTGTCTTT	CAVRLYGQNFVF	TRAV1-2	TRDD2-1	TRAJ26-1	-1	12	-1	15
2	9.7007324052966E-5	TGTGCTGTCGGAGGAGGTGCTGACGGACTCACCTTT	CAVGGGADGLTF	TRAV8-3	.	TRAJ45-1	-1	-1	7	9
2	9.7007324052966E-5	TGTGCTCTGAGTGATCGGGATGCAGGCAAATCAACCTTT	CALSDRDAGKSTF	TRAV9-2	TRDD1-1	TRAJ27-1	13	16	-1	19
2	9.7007324052966E-5	TGTGCTGTGAGACGGATGGATAGCAGCTATAAATTGATCTTC	CAVRRMDSSYKLIF	TRAV1-2	.	TRAJ12-1	-1	-1	11	13
2	9.7007324052966E-5	TGTGCAATGAGAGAGGGACCCTCGATGACACGGGCAGGAGAGCACTTACTTTTG	CAMREGPSMTRAGEHLLL	TRAV14-1	TRDD1	TRAJ5-1	16	23	-1	26
2	9.7007324052966E-5	TGCATCGCCGGGACCATAATTCAGGGAGCCCAGAAGCTGGTATTT	CIAGTIIQGAQKLVF	TRAV26-1	TRDD1	TRAJ54-1	6	9	12	16
2	9.7007324052966E-5	TGTGCAGGGGATAACTATGGTCAGAATTTTGTCTTT	CAGDNYGQNFVF	TRAV5-1	.	TRAJ26-1	-1	-1	-1	7
2	9.7007324052966E-5	TGTGCTACGTATAACACCAATGCAGGCAAATCAACCTTT	CATYNTNAGKSTF	TRAV17-1	TRDD1	TRAJ27-1	-1	9	-1	11
[truncated: 11,198 more rows]

## Sheet: 1071
count	freq	cdr3nt	cdr3aa	v	d	j	VEnd	DStart	DEnd	JStart
[truncated: 2,100 more rows]

[truncated: 20 more sheets: 1072, 1073, 1075, 1076, 1077, 1078, 1082, 1107, 2074, 2080, 2081, 2082, 2083, 2084, 2085, 3056, 3061, 3064, 3067, 3068]
