# Supplementary material for: Unbiased Profiling Reveals Compartmentalization of Unconventional T-Cells Within the Intestinal Mucosa Irrespective of HIV Infection
Source: Front Immunol. 2020 Sep 30;11:579743. doi: 10.3389/fimmu.2020.579743 (PMC7561384; doi:10.3389/fimmu.2020.579743)
Supplement: Supplementary Table 3 — TCRs found in duodenum (n = 21). [file Table_3.xlsx]

## Sheet: 2074
count	freq	cdr3nt	cdr3aa	v	d	j	VEnd	DStart	DEnd	JStart
1772	0.040490825583255265	TGCATCCCCCCCCAATACCGGCACTGCCAGTAAACTCACCTTTGG	CIPPQYRHCQ*THLW	TRAV26-2	TRDD2-1	TRAJ44-1	-1	7	8	13
1116	0.02550099399035715	TGTGCTCTGAGTGAGGCGGGGTATTCAGGAGGAGGTGCTGACGGACTCACCTTT	CALSEAGYSGGGADGLTF	TRAV19-1	TRDD1-1	TRAJ45-1	-1	17	-1	20
772	0.017640472545300826	TGTGCTGTAGCGGGTCCGTGGGGACCCTTCAGGAAACACACCTCTTGTCTT	CAVAGPWGPFRKHTSCL	TRAV2-1	TRDD1-1	TRAJ29-1	7	18	22	27
653	0.014921280533784246	TGTGCCGTTCTATTTGGAAATGAGAAATTAACCTTT	CAVLFGNEKLTF	TRAV39-1	TRDD2-1	TRAJ48-1	7	9	-1	12
621	0.014190069236569704	TGTGCTCTGAGTGGCTCAAATCTAACGACTACAAGCTCAGCTTTG	CALSGSNLTTTSSAL	TRAV19-1	TRDD3-1	TRAJ20-1	12	17	-1	20
604	0.01380161323492448	TGTGCTGCCGCACCGGTAACCAGTTCTATTTTG	CAAAPVTSSIL	TRAV41-1	TRDD1	TRAJ49-1	6	8	-1	10
578	0.013207504055937664	TGTGCTCTGAATGCTGGTGGTACTAGCTATGGAAAGCTGACATTT	CALNAGGTSYGKLTF	TRAV19-1	.	TRAJ52-1	-1	-1	-1	9
563	0.012864748760368347	TGTGCTGTCTTAATAACTGACAGCTGGGGGAAATTGCAGTTT	CAVLITDSWGKLQF	TRAV20-1	TRDD1-1	TRAJ24-1	7	23	30	37
510	0.011653680049356763	TGTGCTCTTGGGGAGATAACTGGAGCCAATAGTAAGCTGACATTT	CALGEITGANSKLTF	TRDV1-1	TRDD1-1	TRAJ56-1	-1	14	-1	18
425	0.009711400041130636	TGTGCTGTCGACAGAGGCTCAACCCTGGGGAGGCTATACTTT	CAVDRGSTLGRLYF	TRAV21-1	.	TRAJ18-1	-1	-1	-1	8
401	0.009162991568219729	TGTGCTGGGCAAGGTGGCTCTGGCAACACAGGCAAACTAATCTTT	CAGQGGSGNTGKLIF	TRAV35-1	TRDD1	TRAJ37-1	10	12	-1	14
375	0.008568882389232913	TGTGCTCTGAGTGAGGCATGGAGTGGAGGTAGCAACTATAAACTGACATTT	CALSEAWSGGSNYKLTF	TRAV19-1	TRDD1-1	TRAJ53-1	16	18	-1	21
371	0.008477480977081096	TGTGCTCTTGGGGAACCCACCCGTCCTACGCCTCAGGGGGATACGTGTCCCTGGGACACCCGACAGATGTTTTTC	CALGEPTRPTPQGDTCPWDTRQMFF	TRDV1-1	TRDD1-1	TRDJ3-1	15	35	44	49
361	0.008248977446701552	TGTGTTGTGATCCATTCTGGGGGTTACCAGAAAGTTACCTTT	CVVIHSGGYQKVTF	TRAV8-2	TRDD2-1	TRAJ13-1	-1	10	-1	13
312	0.007129310147841784	TGTGTCCGGGGGATAGCAACTATCAGTTAATCTGGG	CVRGIATIS*SG	TRAV23-1	TRDD1	TRAJ33-1	3	7	-1	10
281	0.006420949203665196	TGTGTGGTGAGCCCGTAGGGGTTACCAGAAAGTTACCTT	CVVSP*GLPESYL	TRAV10-1	TRDD1	TRAJ13-1	11	13	-1	15
273	0.006238146379361561	TGTGCCTCAATAGAGGGCAAGGCCAGCAGTGCTTCCAAGATAATCTTT	CASIEGKASSASKIIF	TRAV12	TRDD3-1	TRAJ3-1	5	8	12	23
272	0.006215296026323607	TGTCTCTTGCTTTGGGAATGTGCTGCATTGCGG	CLLLWECAALR	TRAV40-1	TRDD2-1	TRAJ35-1	-1	5	-1	8
269	0.006146744967209744	TGTGCTGCCGGAGAAACCAGTGGCTCTAGGTTGACCTTT	CAAGETSGSRLTF	TRAV41-1	TRDD1	TRAJ58-1	6	9	-1	11
265	0.006055343555057925	TGTGCCGTGAATGGGGACAGAGATGACAAGATCATCTTT	CAVNGDRDDKIIF	TRAV8-1	.	TRAJ30-1	-1	-1	12	14
261	0.005963942142906108	TGTGCCTCGCGAACAGAGATGACAAGATCATCTTTG	CASRTEMTRSSL	TRAV24-1	TRDD1-1	TRAJ30-1	-1	7	8	10
250	0.005712588259488609	TGTGCTCTCTCCAAAGCGGTCCCCCAAGCTGCAGGCAACAAGCTAACTTTT	CALSKAVPQAAGNKLTF	TRAV19-1	TRDD2	TRAJ17-1	7	9	11	23
242	0.005529785435184974	TGTGCCGTGACCGATCCGTACAGCAGTGCTTCCAAGATAATCTTT	CAVTDPYSSASKIIF	TRAV12-2	TRDD1	TRAJ3-1	9	12	14	17
233	0.0053241322578433834	TGTGTGGTGAACCTACCCCGAACACCGGTAACCAGTTCTATTTTG	CVVNLPRTPVTSSIL	TRAV12-1	TRDD2-1	TRAJ49-1	-1	12	16	19
211	0.004821424491008386	TGTGCTGCAGCATCCGGGTATGCACTCAACTTC	CAAASGYALNF	TRAV27-1	TRDD1	TRAJ41-1	-1	5	6	12
204	0.004661472019742705	TGTGCAGCAAGTATACGGGGCTTTGGGAATGTGCTGCATTGC	CAASIRGFGNVLHC	TRAV13-1	TRDD1-1	TRAJ35-1	-1	13	16	18
196	0.00447866919543907	TGTGCTCTGAGTATGGAATATGGAAACAAACTGGTCTTT	CALSMEYGNKLVF	TRAV19-1	.	TRAJ47-1	-1	-1	11	13
168	0.0038388593103763453	ACTATCAGTTAATCTGGG	TIS*SG	TRAV38	TRDD2-1	TRAJ33-1	-1	-1	-1	-1
163	0.003724607545186573	TGTGCAATGAATAGGAAGGATTATGGAGGAAGCCAAGGAAATCTCATCTTT	CAMNRKDYGGSQGNLIF	TRAV12-3	TRDD3-1	TRAJ42-1	-1	10	13	17
161	0.003678906839110664	TGTGCTGTTGACAGAGGCTCAACCCTGGGGAGGCTATACTTT	CAVDRGSTLGRLYF	TRAV21-1	.	TRAJ18-1	-1	-1	7	9
158	0.003610355779996801	TGTGCAGAGAACTATACTGGAGGCTTCAAAACTATCTTT	CAENYTGGFKTIF	TRAV13-2	TRDD1	TRAJ9-1	-1	11	-1	13
144	0.003290450837465439	TGTGCCGCATACAACCAGGCAGGAACTGCTCTGATCTTT	CAAYNQAGTALIF	TRAV39-1	TRDD1	TRAJ15-1	6	8	-1	11
141	0.0032218997783515753	TGTGCCCTTTATAACCAGGGAGGAAAGCTTATCTTC	CALYNQGGKLIF	TRAV24-1	.	TRAJ23-1	-1	-1	5	7
140	0.003199049425313621	TGTGTTGTGAGGGTTATTCCCAGTGAGGAAACACACCTCTTGTCTTTG	CVVRVIPSEETHLLSL	TRAV8-2	TRDD2-1	TRAJ29-1	10	16	19	23
138	0.003153348719237712	TGTGCAATGAGAGAGGGTAGATCTGGTGGCTACAATAAGCTGATTTTT	CAMREGRSGGYNKLIF	TRAV14-1	TRDD3-1	TRAJ4-1	-1	17	19	21
136	0.0031076480131618034	TGTGCTCTGAGTGAGGTAAATGGGGCAAACAACCTCTTCTTT	CALSEVNGANNLFF	TRAV19-1	.	TRAJ36-1	-1	-1	15	17
133	0.00303909695404794	TGTGCTGTGGGGTCAAAGCTGCAGGCAACAAGCTAACTTTTG	CAVGSKLQATS*LL	TRAV8-3	.	TRAJ17-1	-1	-1	-1	10
130	0.0029705458949340767	TGTGCAGCAAGCCTAGGAGGAGGAGGTGCTGACGGACTCACCTTT	CAASLGGGGADGLTF	TRAV29-1	TRDD2	TRAJ45-1	-1	12	14	17
123	0.0028105934236683956	TGTGCCGTGTGGGAGCCTAATAACAATGCCAGACTCATGTTT	CAVWEPNNNARLMF	TRAV8-1	TRDD1-1	TRAJ31-1	-1	9	12	18
122	0.0027877430706304412	TGTGCTGTGGAGGACGGGGACGCAGGCAACATGCTCACCTTT	CAVEDGDAGNMLTF	TRAV22-1	TRDD1-1	TRAJ39-1	11	15	-1	19
118	0.0026963416584786233	TGTGCTGTGCAGGCCGATACCAGAGATGACAAGATCATCTTT	CAVQADTRDDKIIF	TRAV20-1	TRDD1-1	TRAJ30-1	12	15	-1	18
113	0.0025820898932888514	TGTGCAGGTACAGCAGTGCTTCCAAGATAATCTTTG	CAGTAVLPR*SL	TRAV13-1	.	TRAJ3-1	-1	-1	-1	6
111	0.0025363891872129426	TGTGTGGTGAGCGCCAGGGAAACAATGACATGCGCTTTG	CVVSARETMTCAL	TRAV10-1	TRDD1-1	TRAJ43-1	12	16	-1	20
106	0.0024221374220231703	TGTGCCGTGAACCCTCCTCTTTCAGATGGCCAGAAGCTGCTCTTT	CAVNPPLSDGQKLLF	TRAV12-2	TRDD2-1	TRAJ16-1	11	14	17	19
105	0.002399287068985216	TGTGCTCTTGGGGAAATTTTAGGCAGGTTTCCTTTGGCGCTGGGGGACCATTTTCTCACCGATAAACTCATCTTT	CALGEILGRFPLALGDHFLTDKLIF	TRDV1-1	TRDD1-1	TRDJ1-1	14	39	46	56
100	0.0022850353037954436	TGTGCTGTCCCCCGATCAGATGGCCAGAAGCTGCTCTTT	CAVPRSDGQKLLF	TRAV8-3	TRDD1	TRAJ16-1	7	13	-1	15
100	0.0022850353037954436	TGTGCCTGTGACACACCTGGGGGATCCTTGTACACCGATAAACTCATCTTT	CACDTPGGSLYTDKLIF	TRDV2-1	TRDD1-1	TRDJ1-1	13	16	24	31
98	0.002239334597719535	TGTGCAGAGAGAGGTGGTAACTATGGTCAGAATTTTGTCTTT	CAERGGNYGQNFVF	TRAV5-1	TRDD1	TRAJ26-1	10	12	13	15
93	0.0021250828325297625	TGTGCTGTCGGTAGATGAATTATGGAGGAAGCCAAGGAAATCTCATCTTTG	CAVGR*IMEEAKEISSL	TRAV41-1	TRDD3-1	TRAJ42-1	8	11	13	15
90	0.0020565317734158994	TGTGTGGTGACTTAATTCTAACGACTACAAGCTCAGCTT	CVVT*F*RLQAQL	TRAV12-1	TRDD2-1	TRAJ20-1	-1	10	12	15
89	0.002033681420377945	TGTGCAATGCACCCCCTGGATAGCAACTATCAGTTAATCTGG	CAMHPLDSNYQLIW	TRAV14-1	TRDD2-1	TRAJ33-1	8	10	12	16
88	0.0020108310673399906	TGTGCTGTGGGTGCGCATGGGTGGCCAGAAGCTGCTCTT	CAVGAHGWPEAAL	TRAV8-3	TRDD1	TRAJ16-1	13	17	-1	19
86	0.0019651303612640814	TGTGCTACGGACGTACTAGGGGATACAGCACCCTCACCTTTG	CATDVLGDTAPSPL	TRAV17-1	TRDD1	TRAJ11-1	12	14	16	20
86	0.0019651303612640814	TGTGCTGTGGGTCGGTAACTGGGGCAAACAACCTCTTCTTTG	CAVGR*LGQTTSSL	TRAV21-1	TRDD1	TRAJ36-1	-1	9	10	16
81	0.0018508785960743093	TGCGCTGTGAGAGGATGAACCCCCCCTTTGATCTGGGGCTGGGAGTTACCAACTCACTTTCGG	CAVRG*TPPLIWGWELPTHFR	TRAV1-1	TRDD2-1	TRAJ28-1	12	24	27	31
80	0.001828028243036355	TGTGCTGTCAGTCAGGGAAATGAGAAATTAACCTTT	CAVSQGNEKLTF	TRAV41-1	TRDD2	TRAJ48-1	-1	11	12	15
72	0.0016452254187327194	TGTGCCCAGCCCCAAGGAGGCTAACTTTGGAAATGAGAAATTAACCTTTGG	CAQPQGG*LWK*EINLW	TRAV38-2	TRDD1	TRAJ48-1	4	15	17	20
68	0.0015538240065809017	TGTGCTCCCGCCATATAATGCAGGCAACATGCTCACCTT	CAPAI*CRQHAHL	TRAV19-1	TRDD2-1	TRAJ39-1	6	10	12	14
67	0.0015309736535429473	TGCATCCTGAGAGCTGGAGGAAGCCAAGGAAATCTCATCTTT	CILRAGGSQGNLIF	TRAV26-2	.	TRAJ42-1	-1	-1	12	14
67	0.0015309736535429473	TGTGCAGACCACAACCAGGCAGGAACTGCTCTGATCTTT	CADHNQAGTALIF	TRAV5-1	TRDD2-1	TRAJ15-1	-1	8	-1	11
66	0.0015081233005049927	TGTGCTGTGGAGGCCGCTCTGGAGCCAATAGTAAGCTGACATTTG	CAVEAALEPIVS*HL	TRAV36-1	TRDD1	TRAJ56-1	12	16	-1	18
65	0.0014852729474670384	TGTGCAGAGAGTGATGACATGCGCTTT	CAESDDMRF	TRAV5-1	.	TRAJ43-1	-1	-1	11	13
63	0.0014395722413911296	TGTGCAATGAGAGGGACAACTGACAGCTGGGGGAAATTGCAGTTT	CAMRGTTDSWGKLQF	TRAV14-1	TRDD1-1	TRAJ24-1	12	26	33	40
61	0.0013938715353152206	TGTGCTACGGCAACAACTGACAGCTGGGGGAAATTGCAGTTT	CATATTDSWGKLQF	TRAV17-1	TRDD1-1	TRAJ24-1	9	23	30	37
61	0.0013938715353152206	TGTGCTCTGGTTGGGGGTTACCAGAAAGTTACCTTT	CALVGGYQKVTF	TRAV9-2	TRDD3-1	TRAJ13-1	-1	9	-1	11
58	0.0013253204762013573	TGCATCCCCCCCAATACCGGCACTGCCAGTAAACTCACCTTT	CIPPNTGTASKLTF	TRAV26-2	TRDD2-1	TRAJ44-1	-1	7	8	12
58	0.0013253204762013573	TGTGCAGAGAATATGGGTCAGGAGGAAGCTACATACCTACATTTG	CAENMGQEEATYLHL	TRAV13-2	TRDD1-1	TRAJ6-1	-1	13	-1	17
57	0.0013024701231634029	TGCGCTGTGAGGGGTCTTTCTGGTGGCTACAATAAGCTGATTTTT	CAVRGLSGGYNKLIF	TRAV1-1	TRDD1-1	TRAJ4-1	-1	11	13	16
56	0.0012796197701254485	GAGGGTTAGAATGAGGCCTTACACCGATAAACTCATCTT	EG*NEALHR*THL	TRAV21-1	TRDD2-1	TRDJ1-1	-1	16	-1	20
55	0.001256769417087494	TGTGCTGTGCAGGGGTATTCAGGAGGAGGTGCTGACGGACTCACCTTT	CAVQGYSGGGADGLTF	TRAV20-1	.	TRAJ45-1	-1	-1	12	14
54	0.0012339190640495395	TGTGCTCTTGGGGAGCATCGTTCCTATCCTGTACTGGGGGATACGCGAGCTGTTAGCGGGAAACTCATCTTT	CALGEHRSYPVLGDTRAVSGKLIF	TRDV1-1	TRDD1-1	TRDJ1-1	13	32	44	60
54	0.0012339190640495395	TGTGTGGTGATCAAAGCTGCAGGCAACAAGCTAACTTTT	CVVIKAAGNKLTF	TRAV12-1	.	TRAJ17-1	-1	-1	-1	7
53	0.0012110687110115852	TGTGCAGCAAGCGGATCAGGAGGAAGCTACATACCTACATTT	CAASGSGGSYIPTF	TRAV29-1	.	TRAJ6-1	-1	-1	-1	12
52	0.0011882183579736308	TGCGCTCCGCGGAATTATGGAGGAAGCCAAGGAAATCTCATCTTT	CAPRNYGGSQGNLIF	TRAV1-1	TRDD1	TRAJ42-1	5	7	8	11
51	0.0011653680049356762	TGTGCCGTGAACATGGCGCTAAGCGGGAAAAGCAGCGGAGACAAGCTGACTTTT	CAVNMALSGKSSGDKLTF	TRAV12-2	TRDD1	TRAJ46-1	-1	13	15	26
50	0.0011425176518977218	TGTGCTGCTCCTTCAGGAGGAGGTGCTGACGGACTCACCTTT	CAAPSGGGADGLTF	TRAV36-1	TRDD2-1	TRAJ45-1	6	8	-1	11
50	0.0011425176518977218	TGTGCCGAGGGTCAGGGAGCCCAGAAGCTGGTATTT	CAEGQGAQKLVF	TRAV12-2	TRDD1-1	TRAJ54-1	6	8	-1	11
48	0.001096816945821813	TGTGCTGTGGACAAGAAGAAACCAGTGGCTCTAGGTTGACCTTTG	CAVDKKKPVALG*PL	TRAV22-1	TRDD2	TRAJ58-1	-1	11	12	15
48	0.001096816945821813	TGTGCTCTGAGTGAGGCTAACGCACTCAACTTC	CALSEANALNF	TRAV19-1	TRDD1	TRAJ41-1	-1	17	-1	19
48	0.001096816945821813	TGTGCCCCTTAAACACCGGTAACCAGTTCTATTTTG	CAP*TPVTSSIL	TRAV12-2	TRDD2-1	TRAJ49-1	-1	6	9	11
47	0.0010739665927838584	TGCATCGTCAGTCCCTAGAGTGAAGACAAGGTGATATTT	CIVSP*SEDKVIF	TRAV26-1	TRDD2-1	TRAJ50-1	10	13	16	22
47	0.0010739665927838584	TGCATCCCCCCCCCAATACCGGCACTGCCAGTAAACTCACCTTTG	CIPPPIPALPVNSPL	TRAV26-2	TRDD2-1	TRAJ44-1	-1	7	8	14
47	0.0010739665927838584	TGTGCTGGGCAGGGTCACCGGCACTGCCAGTAAACTCACCTTTGG	CAGQGHRHCQ*THLW	TRAV35-1	TRDD1	TRAJ44-1	-1	12	13	16
46	0.001051116239745904	TGTGCCTTTGCGCCCGGCGGGGGGATACCCGATAAACTCATCTTT	CAFAPGGGIPDKLIF	TRDV3-1	TRDD1-1	TRDJ1-1	8	19	-1	28
44	0.0010054155336699953	TGTGCTGTGAGTGATAAACCCTAACTATGAATACAGCACCCTCACCTTTGG	CAVSDKP*L*IQHPHLW	TRAV8-6	TRDD2-1	TRAJ11-1	13	19	22	28
44	0.0010054155336699953	TGTGCTGTGAGTGATCCCCAGGCAGGAACTGCTCTGATCTTT	CAVSDPQAGTALIF	TRAV8-6	TRDD2-1	TRAJ15-1	-1	14	-1	17
43	9.825651806320407E-4	TGTGCTTATAGGGCCGTGAACACCGGTAACCAGTTCTATTTT	CAYRAVNTGNQFYF	TRAV38-2	TRDD1	TRAJ49-1	11	14	15	17
43	9.825651806320407E-4	TGTGCAGCAGGAGTGAGAGAAACCAGTGGCTCTAGGTTGACCTTT	CAAGVRETSGSRLTF	TRAV13-1	TRDD1	TRAJ58-1	-1	9	11	17
43	9.825651806320407E-4	TGTGCTGGGCAGCTGTGCCGGCACTGCCAGTAAACTCACCTTTGG	CAGQLCRHCQ*THLW	TRAV35-1	TRDD1-1	TRAJ44-1	-1	12	-1	15
42	9.597148275940863E-4	TGTGCTGTGAGACCTCCGATGATTTATAACCAGGGAGGAAAGCTTATCTTC	CAVRPPMIYNQGGKLIF	TRAV1-2	TRDD2-1	TRAJ23-1	-1	12	14	19
42	9.597148275940863E-4	TGTGCTCTGAGTGACCTCAATTATGGTGGTGCTACAAACAAGCTCATCTTT	CALSDLNYGGATNKLIF	TRAV19-1	TRDD2-1	TRAJ32-1	-1	14	-1	16
42	9.597148275940863E-4	TGTGTGGGGGGGTTGGTACAGCAGTGCTTCCAAGATAATCTTTGG	CVGGLVQQCFQDNLW	TRAV12-1	TRDD1-1	TRAJ3-1	-1	7	11	14
42	9.597148275940863E-4	TGTGCTGTGAGCGGGGAATTCCGGGTATGCACTCAACTT	CAVSGEFRVCTQL	TRAV21-1	TRDD1-1	TRAJ41-1	10	12	-1	16
41	9.368644745561318E-4	TGTGCTGTGCTCTTCGGCGGTGGTGCTACAAACAAGCTCATCTTT	CAVLFGGGATNKLIF	TRAV22-1	TRDD2-1	TRAJ32-1	8	11	14	18
41	9.368644745561318E-4	TGTGCTGGGACGGGGGACCAGTTCTATTTT	CAGTGDQFYF	TRAV35-1	TRDD1-1	TRAJ49-1	8	11	-1	16
41	9.368644745561318E-4	TGTGCAATGAGGGGGCACCGGTAACCAGTTCTATTTTGG	CAMRGHR*PVLFW	TRAV12-3	TRDD1-1	TRAJ49-1	-1	11	-1	15
39	8.91163768480223E-4	TGTGCCGTGGACGTGCAATGCCAGACTCATGTT	CAVDVQCQTHV	TRAV39-1	TRDD1	TRAJ31-1	11	13	-1	15
39	8.91163768480223E-4	TGTGCCGTGACCGCTTTTTCTGGTTCTGCAAGGCAACTGACCTTT	CAVTAFSGSARQLTF	TRAV12-2	TRDD1	TRAJ22-1	9	11	12	14
38	8.683134154422686E-4	TGTGTGGTGGACCTCAATGACATGCGCTTT	CVVDLNDMRF	TRAV12-1	TRDD2-1	TRAJ43-1	8	11	-1	14
37	8.454630624043141E-4	TGCGCTCATCCGGGAATGCAGGCAACATGCTCACCTTTG	CAHPGMQATCSPL	TRAV1-1	TRDD1	TRAJ39-1	5	11	-1	14
37	8.454630624043141E-4	TGTGCTGTGAGTCCTAATTATGGAGGAAGCCAAGGAAATCTCATCTTT	CAVSPNYGGSQGNLIF	TRAV8-4	TRDD2-1	TRAJ42-1	-1	12	-1	15
37	8.454630624043141E-4	TGTGCAATGATCGGGGACACGGGCAGGAGAGCACTTACTTTT	CAMIGDTGRRALTF	TRAV12-3	TRDD1	TRAJ5-1	9	12	-1	14
37	8.454630624043141E-4	TGTGCTCTTGGGGAACGAATACCGGCACTGCCAGTAAACTCACCTTTG	CALGERIPALPVNSPL	TRDV1-1	.	TRAJ44-1	-1	-1	15	17
36	8.226127093663597E-4	TGTGTTGTGAGCTATTCTGGGGGTTACCAGAAAGTTACCTTT	CVVSYSGGYQKVTF	TRAV8-2	TRDD1	TRAJ13-1	-1	11	-1	13
35	7.997623563284052E-4	TGTGCAATGAGGGCCTTCAATAACAATGCCAGACTCATGTTT	CAMRAFNNNARLMF	TRAV14-1	TRDD2-1	TRAJ31-1	10	13	-1	18
35	7.997623563284052E-4	TGTGCAGAGAATTTGGGGCCCGGTAACCAGTTCTATTTT	CAENLGPGNQFYF	TRAV13-2	TRDD1-1	TRAJ49-1	11	13	17	19
34	7.769120032904509E-4	TGTGCCTTTAGGGGATTACGAGCTGGGGGATACGTCCGATAAACTCATCTT	CAFRGLRAGGYVR*THL	TRDV3-1	TRDD1-1	TRDJ1-1	10	22	33	35
33	7.540616502524964E-4	TGTGCAGCAAGCTGGGGATATGGAAACAAACTGGTCTTT	CAASWGYGNKLVF	TRAV29-1	TRDD1-1	TRAJ47-1	-1	12	-1	14
33	7.540616502524964E-4	TGTGTGGTGAGGCTATGTATTCAGGAGGAGGTGCTGACGGACTCACCTTTG	CVVRLCIQEEVLTDSPL	TRAV12-1	TRDD2-1	TRAJ45-1	9	12	-1	15
33	7.540616502524964E-4	AACGATGCAGGCAACAAGCTAACTTTT	NDAGNKLTF	TRAV13-2	TRDD1	TRAJ17-1	-1	1	-1	3
32	7.31211297214542E-4	TGTGCAGATTTCAACCAGGCAGGAACTGCTCTGATCTTT	CADFNQAGTALIF	TRAV5-1	TRDD2-1	TRAJ15-1	-1	8	9	11
32	7.31211297214542E-4	TGTGCTGGGTTGGGGCTGGGAGTTACCAACTCACTTTCG	CAGLGLGVTNSLS	TRAV35-1	.	TRAJ28-1	-1	-1	8	10
31	7.083609441765875E-4	TGTGCTGTGAGAGACATGGTCCAGGGAGGAAAGCTTATCTTC	CAVRDMVQGGKLIF	TRAV3-1	TRDD1-1	TRAJ23-1	-1	16	18	20
31	7.083609441765875E-4	TGTGCTCTGAGTGCTACGTACAGCAGTGCTTCCAAGATAATCTTT	CALSATYSSASKIIF	TRAV19-1	TRDD2-1	TRAJ3-1	-1	13	-1	17
31	7.083609441765875E-4	TGTGCTGTGAGAGACCGGATACTGGAGGCTTCAAAACTATCTTTG	CAVRDRILEASKLSL	TRAV3-1	TRDD1-1	TRAJ9-1	14	16	-1	18
31	7.083609441765875E-4	TGTGCTCTTGGGGAACTGTCGTCATCAACCGTACTGGGGGATATGGTAGGGTTCACCGATAAACTCATCTTT	CALGELSSSTVLGDMVGFTDKLIF	TRDV1-1	TRDD1-1	TRDJ1-1	16	32	42	53
30	6.855105911386331E-4	TGTGTAGATTACCTCAGGAACCTACAAATACATCTTTGG	CVDYLRNLQIHLW	TRAV21-1	TRDD3-1	TRAJ40-1	-1	4	-1	7
30	6.855105911386331E-4	TGTGCAGCAAGTATATAGTGTCTTTGGAAATGAGAAATTAACCTT	CAASI*CLWK*EINL	TRAV13-1	TRDD3-1	TRAJ48-1	12	14	18	21
29	6.626602381006786E-4	TGTGCTCTACCTCATACTGGAGCCAATAGTAAGCTGACATTT	CALPHTGANSKLTF	TRAV9-2	TRDD2-1	TRAJ56-1	-1	8	-1	11
28	6.398098850627243E-4	TGTGCAGCAAGTTGAGGGGTCAGGAGGAGGTGCTGACGGACTCACCTTTGG	CAAS*GVRRRC*RTHLW	TRAV13-1	TRDD1-1	TRAJ45-1	11	15	-1	19
28	6.398098850627243E-4	TGTGCTCTGAGTGAGGCGGGATCAGGAGGAAGCTACATACCTACATTT	CALSEAGSGGSYIPTF	TRAV19-1	.	TRAJ6-1	-1	-1	16	18
27	6.169595320247698E-4	TGTGCTGTGTCCCTTAAATACTATCAGTTAATCTGG	CAVSLKYYQLIW	TRAV1-2	TRDD2	TRAJ33-1	8	11	14	19
27	6.169595320247698E-4	TGTGTGGTGAACCTAAGGAACACCGGTAACCAGTTCTATTTT	CVVNLRNTGNQFYF	TRAV12-1	TRDD2-1	TRAJ49-1	-1	12	14	17
27	6.169595320247698E-4	TGTGCTCTCGGGATGGATAGCAGCTATAAATTGATCTTC	CALGMDSSYKLIF	TRDV1-1	TRDD1-1	TRAJ12-1	-1	8	-1	10
26	5.941091789868154E-4	TGTGGGCATAACTCAGGGCGGATCTGAAAAGCTGGTCTT	CGHNSGRI*KAGL	TRAV19-1	TRDD1	TRAJ57-1	-1	4	5	8
26	5.941091789868154E-4	TGTGCAATGTCTCATAGCAGCTATAAATTGATCTTC	CAMSHSSYKLIF	TRAV12-3	TRDD1	TRAJ12-1	8	10	11	13
26	5.941091789868154E-4	TGTGCTGGGCAGCTTAGGGGTAACAATGCCAGACTCATGTTT	CAGQLRGNNARLMF	TRAV35-1	TRDD1-1	TRAJ31-1	11	16	-1	20
26	5.941091789868154E-4	TGTGCTGGGTACTCAGGAACCTACAAATACATCTTT	CAGYSGTYKYIF	TRAV35-1	TRDD1	TRAJ40-1	-1	9	-1	11
26	5.941091789868154E-4	TGTGCTGTGGGGGGGAACACCGGTAACCAGTTCTATTTT	CAVGGNTGNQFYF	TRAV8-3	TRDD1-1	TRAJ49-1	-1	11	-1	14
26	5.941091789868154E-4	TGTGCTCTAAGGGGCGGAGGCAACTGACCTTTG	CALRGGGN*PL	TRAV16-1	TRDD1-1	TRAJ22-1	-1	11	13	17
26	5.941091789868154E-4	TGTGCCGTCGGATGGATAGCAGCTATAAATTGATCTTCG	CAVGWIAAIN*SS	TRAV12-2	.	TRAJ12-1	-1	-1	7	9
25	5.712588259488609E-4	TGTGCTTATAGGAGCAAGCCAGGCCAGAAGCTGGTATTT	CAYRSKPGQKLVF	TRAV38-2	TRDD2	TRAJ54-1	14	18	-1	20
25	5.712588259488609E-4	TGTGCTGCCGCGCGGGGAACCAATAGTAAGCTGACATTT	CAAARGTNSKLTF	TRAV41-1	TRDD1	TRAJ56-1	6	13	-1	15
25	5.712588259488609E-4	TGTGCTGTGCACGGGTATTCAGGAGGAGGTGCTGACGGACTCACCTTT	CAVHGYSGGGADGLTF	TRAV20-1	TRDD1-1	TRAJ45-1	10	12	-1	14
25	5.712588259488609E-4	TGTGCTGTGAGCGATGACACACCTCTTGTCTTT	CAVSDDTPLVF	TRAV3-1	TRDD1-1	TRAJ29-1	10	12	14	16
25	5.712588259488609E-4	TGTGCTCTGAGCGAAGCTGCAGGCAACAAGCTAACTTTT	CALSEAAGNKLTF	TRAV19-1	.	TRAJ17-1	-1	-1	-1	11
25	5.712588259488609E-4	TACAGCAGTGCTTCCAAGATAATCTTT	YSSASKIIF	TRAV8	TRDD2-1	TRAJ3-1	-1	-1	-1	0
25	5.712588259488609E-4	TGTGCCTGTGACACGTCCCCTGGGGGGGGGATGAAGAGCTCCTGGGACACCCGACAGATGTTTTTC	CACDTSPGGGMKSSWDTRQMFF	TRDV2-1	TRDD1-1	TRDJ3-1	13	19	25	38
24	5.484084729109065E-4	TGTGCTGTGAGAGATAGCAACTATCAGTTAATCTGG	CAVRDSNYQLIW	TRAV1-2	.	TRAJ33-1	-1	-1	-1	12
24	5.484084729109065E-4	TGTGCAATGAGAGGGCTGAATAACAATGCCAGACTCATGTTT	CAMRGLNNNARLMF	TRAV14-1	TRDD1	TRAJ31-1	12	15	-1	17
24	5.484084729109065E-4	TGTGCAGCCCCCCCGGGGCAAATTTTACTTTGG	CAAPPGQILLW	TRAV29-1	TRDD1-1	TRAJ21-1	7	14	-1	18
24	5.484084729109065E-4	TGTGCCTTGCGGGGAAGCCAAGGAAATCTCATCTTT	CALRGSQGNLIF	TRAV24-1	.	TRAJ42-1	-1	-1	7	10
24	5.484084729109065E-4	TGTGCTCTGGCGGATAGCAGCTATAAATTGATCTTC	CALADSSYKLIF	TRAV19-1	.	TRAJ12-1	-1	-1	8	11
23	5.25558119872952E-4	TGTGCAATGAGAGAGGGCTAGAGAAGGATGGCCAGAAGCTGCTCTTTG	CAMREG*RRMARSCSL	TRAV14-1	TRDD2	TRAJ16-1	-1	17	19	26
23	5.25558119872952E-4	TGTGCAGCTCAATACTACTTATCCCACCGGCACTGCCAGTAAACTCACCTT	CAAQYYLSHRHCQ*THL	TRAV29-1	TRDD1	TRAJ44-1	7	11	14	25
23	5.25558119872952E-4	TGTGCTGTGAGTCCCCCTTTTCTTCTGGTTCTGCAAGGCAACTGACCTTTG	CAVSPPFLLVLQGN*PL	TRAV3-1	TRDD2-1	TRAJ22-1	10	15	-1	18
23	5.25558119872952E-4	TGTGCTGTGAGTAGGGTCGTAGAAACAAACTGGTCTTTG	CAVSRVVETNWSL	TRAV8-6	TRDD1-1	TRAJ47-1	11	13	15	19
23	5.25558119872952E-4	TGCATCGTCCACCCTAACGACTACAAGCTCAGCTTT	CIVHPNDYKLSF	TRAV26-1	TRDD2-1	TRAJ20-1	8	10	-1	13
23	5.25558119872952E-4	TGTGCAGACTACAACCAGGCAGGAACTGCTCTGATCTTT	CADYNQAGTALIF	TRAV5-1	TRDD2-1	TRAJ15-1	-1	8	-1	11
23	5.25558119872952E-4	TGTGCTGGGCGGAAGAACACCGACAAGCTCATCTTT	CAGRKNTDKLIF	TRAV35-1	TRDD1-1	TRAJ34-1	-1	10	-1	13
23	5.25558119872952E-4	TGTGCCTCTCGGCCTTCCCCTCAATTCTGGGGGATACGCGTGTTACTGTACACCGATAAACTCATCTTT	CASRPSPQFWGIRVLLYTDKLIF	TRDV2	TRDD1-1	TRDJ1-1	6	26	37	49
22	5.027077668349977E-4	TGTGCTCTGACCTCGTTTGTTTTCTGGTGGCTACAATAAGCTGATTTTTGG	CALTSFVFWWLQ*ADFW	TRAV9-2	TRDD2-1	TRAJ4-1	-1	10	12	17
22	5.027077668349977E-4	TGTGCTGTGGGTGCATTCTCAAATTCCGGGTATGCACTCAACTTC	CAVGAFSNSGYALNF	TRAV8-3	TRDD1	TRAJ41-1	-1	14	15	17
22	5.027077668349977E-4	TGTGCCGTGTTTCCCGACACCCAGCCCAGAAGCTGGTATTTG	CAVFPDTQPRSWYL	TRAV12-2	TRDD2-1	TRAJ54-1	8	10	13	22
22	5.027077668349977E-4	TGTGCCGTGAACAGAGGTGGCTTCAACAAATTTTACTTT	CAVNRGGFNKFYF	TRAV12-2	TRDD1-1	TRAJ21-1	12	17	-1	20
22	5.027077668349977E-4	TGTGCTCTTGGGGAATTTGGCTGGGGGGGCTCCTGGGACACCCGACAGATGTTTTTC	CALGEFGWGGSWDTRQMFF	TRDV1-1	TRDD1-1	TRDJ3-1	14	20	26	29
22	5.027077668349977E-4	TGTGCCGTAATCCCATCAGGAGGAAGCTACATACCTACATTT	CAVIPSGGSYIPTF	TRAV12-2	TRDD2	TRAJ6-1	7	10	-1	13
21	4.7985741379704316E-4	TGTGCAATGGGACCTATTTCAGGAAACACACCTCTTGTCTTT	CAMGPISGNTPLVF	TRAV14-1	TRDD1	TRAJ29-1	-1	9	11	15
21	4.7985741379704316E-4	TGTGCAGCAAGTGGTCTCAGGTGGTGGTACTAGCTATGGAAAGCTGACATT	CAASGLRWWY*LWKADI	TRAV13-1	TRDD1	TRAJ52-1	11	15	16	19
21	4.7985741379704316E-4	TGTGTGGTGAACATTTTTTATGGAGGAAGCCAAGGAAATCTCATCTTT	CVVNIFYGGSQGNLIF	TRAV12-1	TRDD2-1	TRAJ42-1	-1	13	14	17
21	4.7985741379704316E-4	TGTGCAATGAGCGCGACGATCAGGAAGCTGCAGGCAACAAGCTAACTTTTG	CAMSATIRKLQATS*LL	TRAV12-3	TRDD1-1	TRAJ17-1	12	17	19	24
21	4.7985741379704316E-4	TGTGCTCCCCGGATGGATAGCAGCTATAAATTGATCTTC	CAPRMDSSYKLIF	TRDV1-1	TRDD2-1	TRAJ12-1	-1	7	8	10
20	4.5700706075908873E-4	TGTGCTGTGAGGGCTTACCCAGGTGGTGCTACAAACAAGCTCATCTTT	CAVRAYPGGATNKLIF	TRAV1-2	TRDD2-1	TRAJ32-1	10	15	18	21
20	4.5700706075908873E-4	TGTGCTGTGGGTCCGCGAGTATGAATTCAGGATACAGCACCCTCACCTTTG	CAVGPRV*IQDTAPSPL	TRAV8-3	TRDD3-1	TRAJ11-1	11	17	19	21
20	4.5700706075908873E-4	TGTGCTGTGAGGCGATCTGGTGGCTACAATAAGCTGATTTTT	CAVRRSGGYNKLIF	TRAV21-1	TRDD1	TRAJ4-1	11	13	-1	15
20	4.5700706075908873E-4	TGTGCTGTCAGATAGCGGCAACAATGCCAGACTCATGTT	CAVR*RQQCQTHV	TRAV41-1	TRDD3-1	TRAJ31-1	-1	12	14	19
20	4.5700706075908873E-4	TGTGCTCCTTAGATAACTATGGTCAGAATTTTGTCTTTG	CAP*ITMVRILSL	TRAV21-1	TRDD2-1	TRAJ26-1	-1	6	9	11
20	4.5700706075908873E-4	TGTGCTGTGAGGGGGAGCTCTGGCAACACAGGCAAACTAATCTTT	CAVRGSSGNTGKLIF	TRAV8-4	TRDD1-1	TRAJ37-1	-1	11	-1	16
20	4.5700706075908873E-4	TGTGCTCTTTGCTTATGAACAGAGATGACAAGATCATCTTTG	CALCL*TEMTRSSL	TRAV16-1	TRDD2-1	TRAJ30-1	7	11	13	15
20	4.5700706075908873E-4	TGTGCAGGAGCCCCGGCACTGCCAGTAAACTCACCTTTG	CAGAPALPVNSPL	TRAV27-1	TRDD2-1	TRAJ44-1	-1	10	-1	12
20	4.5700706075908873E-4	TGTGCCTGTGACAAGAGGAGCCCCCCCACCGATAAACTCATCTTT	CACDKRSPPTDKLIF	TRDV2-1	TRDD1-1	TRDJ1-1	12	16	18	26
20	4.5700706075908873E-4	TGTGCCTGTGACTCTCTGGAGGATAGAATTACGTACACCGATAAACTCATCTTT	CACDSLEDRITYTDKLIF	TRDV2-1	TRDD1-1	TRDJ1-1	11	20	24	34
19	4.341567077211343E-4	TGTGCAATGAGAGACCTGGCCATTCAGGAAACACACCTCTTGTCTTTG	CAMRDLAIQETHLLSL	TRAV14-1	TRDD1-1	TRAJ29-1	13	15	18	21
19	4.341567077211343E-4	TGTGCTACGGACGTGGCATGGAGGAAGCCAAGGAAATCTCATCTT	CATDVAWRKPRKSHL	TRAV17-1	TRDD1-1	TRAJ42-1	-1	13	15	17
19	4.341567077211343E-4	TGTGCTTATAGGGTGCCAGCTGGTGGTACTAGCTATGGAAAGCTGACATTT	CAYRVPAGGTSYGKLTF	TRAV38-2	TRDD2-1	TRAJ52-1	11	15	-1	18
19	4.341567077211343E-4	TGTGCAGCCAGAAATGCTGGTGGTACTAGCTATGGAAAGCTGACATTT	CAARNAGGTSYGKLTF	TRAV23-1	TRDD1	TRAJ52-1	7	10	-1	12
19	4.341567077211343E-4	TGTGCAGAGTCCCCGGACACGGGCAGGAGAGCACTTACTTTT	CAESPDTGRRALTF	TRAV13-2	TRDD2-1	TRAJ5-1	-1	9	11	14
19	4.341567077211343E-4	TGTGCTGTGAGTGAGCAGGGCGGATCTGAAAAGCTGGTCTTG	CAVSEQGGSEKLVL	TRAV8-6	.	TRAJ57-1	-1	-1	13	15
19	4.341567077211343E-4	TGTGGAGCAGACATCGGGATAACTATGGTCAGAATTTTGTCTTTG	CGADIGITMVRILSL	TRAV34-1	TRDD2-1	TRAJ26-1	-1	13	-1	15
19	4.341567077211343E-4	TGTGCTCTTGGGGAATCAAGGGCACCGGCACTGCCAGTAAACTCACCTTTG	CALGESRAPALPVNSPL	TRDV1-1	TRDD1-1	TRAJ44-1	14	19	21	23
19	4.341567077211343E-4	TGTGCAGCAAGAAATGCTGGTGGTACTAGCTATGGAAAGCTGACATTT	CAARNAGGTSYGKLTF	TRAV23-1	.	TRAJ52-1	-1	-1	10	12
19	4.341567077211343E-4	TGTGCCGTGAACCCCGACAGAGGCTCAACCCTGGGGAGGCTATACTTT	CAVNPDRGSTLGRLYF	TRAV12-2	.	TRAJ18-1	-1	-1	11	13
19	4.341567077211343E-4	TGTGCCTTTTTTCCTAATTCAGGAAACACACCTCTTGTCTTT	CAFFPNSGNTPLVF	TRAV12-2	TRDD2-1	TRAJ29-1	5	10	-1	15
19	4.341567077211343E-4	TGTGCTGTTCTCTGGTTCTGCAAGGCAACTGACCTTTGG	CAVLWFCKATDLW	TRAV8-6	TRDD2-1	TRAJ22-1	-1	8	-1	10
19	4.341567077211343E-4	TGTGCTCTGAGTGAGTCCTCGGGGCTCTGGGGCTGGGAGTTACCAACTCACTTTCGG	CALSESSGLWGWELPTHFR	TRAV19-1	TRDD1	TRAJ28-1	14	20	-1	24
19	4.341567077211343E-4	TGTGCCGTGAGGCATGGGGCTGGGAGTTACCAACTCACTTTC	CAVRHGAGSYQLTF	TRAV12-2	TRDD1	TRAJ28-1	-1	10	11	14
19	4.341567077211343E-4	TGTGCCTTTGGGGGTGCGTACACCGATAAACTCATCTTT	CAFGGAYTDKLIF	TRDV3-1	TRDD1-1	TRDJ1-1	-1	9	13	19
19	4.341567077211343E-4	TGTGCCTGACTGGGGGATACGGGAACACCGATAAACTCATCTTTG	CA*LGDTGTPINSSL	TRDV3-1	TRDD1-1	TRDJ1-1	6	8	20	24
18	4.1130635468317986E-4	TGTGCTCTGAGTGAGACATTGAACACAGGCTTTCAGAAACTTGTATTT	CALSETLNTGFQKLVF	TRAV19-1	TRDD1	TRAJ8-1	-1	15	16	19
18	4.1130635468317986E-4	TGTGCTCTAGGCAAGTGAGGTCTGGCAACACAGGCAAACTAATCTTTG	CALGK*GLATQAN*SL	TRAV6-1	TRDD3-1	TRAJ37-1	9	13	15	18
18	4.1130635468317986E-4	TGTGCAGAGAGCCGCCCGTATTCAGGAGGAGGTGCTGACGGACTCACCTTT	CAESRPYSGGGADGLTF	TRAV5-1	TRDD1	TRAJ45-1	10	12	13	17
18	4.1130635468317986E-4	TGTGCTACGGACAAGGAGAGGAGGATACAGCACCCTCACCTTTGG	CATDKERRIQHPHLW	TRAV17-1	TRDD1-1	TRAJ11-1	11	14	16	21
18	4.1130635468317986E-4	TGTGCAGAGACGACAGGACAGGAAACACACCTCTTGTCTTTG	CAETTGQETHLLSL	TRAV13-2	TRDD1-1	TRAJ29-1	9	15	-1	18
18	4.1130635468317986E-4	TGTGCTGTGGAAGACAATGCCAGACTCATGTTT	CAVEDNARLMF	TRAV21-1	TRDD3-1	TRAJ31-1	-1	9	11	13
18	4.1130635468317986E-4	TGTGCTCTTGGGGAACAAAGGAAAAGCAGGGATGGGGTTTCTAAACTCATCTTT	CALGEQRKSRDGVSKLIF	TRDV1-1	TRDD1-1	TRDJ1-1	15	32	36	41
18	4.1130635468317986E-4	TGTGCTCTCCCCACTTAGGGGGAGGCCCCTTCACCGATAAACTCATCTTTG	CALPT*GEAPSPINSSL	TRDV1-1	TRDD1-1	TRDJ1-1	7	17	22	31
17	3.8845600164522543E-4	TGTGTGGTGAGCGAGGGGGAGGAGGAAACAAACTCACCTTTG	CVVSEGEEETNSPL	TRAV10-1	TRDD1	TRAJ10-1	12	14	-1	16
17	3.8845600164522543E-4	TGTGCAATGAGAGGGGGTTTCAACAAATTTTACTTT	CAMRGGFNKFYF	TRAV14-1	.	TRAJ21-1	-1	-1	16	18
17	3.8845600164522543E-4	TGCATCGTCAGGGCTCTGGGGCTGGGAGTTACCAACTCACTTTCG	CIVRALGLGVTNSLS	TRAV26-1	TRDD1-1	TRAJ28-1	-1	11	-1	13
17	3.8845600164522543E-4	TGTGCTCTGAGGGGTACAGCAGTGCTTCCAAGATAATCTTTG	CALRGTAVLPR*SL	TRAV9-2	.	TRAJ3-1	-1	-1	-1	10
17	3.8845600164522543E-4	TGTGCTGTGAGTGAAACTGGAGCCAATAGTAAGCTGACATTT	CAVSETGANSKLTF	TRAV8-6	.	TRAJ56-1	-1	-1	-1	13
17	3.8845600164522543E-4	TGTGCTCTGAGTGAACCCACTCACGGGAGGAGGAAACAAACTCACCTTTGG	CALSEPTHGRRKQTHLW	TRAV9-2	TRDD2-1	TRAJ10-1	-1	14	16	18
17	3.8845600164522543E-4	TGTGCCGTTCTGTGGTGGCTACAATAAGCTGATTTTTGG	CAVLWWLQ*ADFW	TRAV12-2	TRDD2-1	TRAJ4-1	-1	8	-1	10
17	3.8845600164522543E-4	TGTGCTGTGGGTGCGACGGATAGCAACTATCAGTTAATCTGG	CAVGATDSNYQLIW	TRAV8-3	TRDD1	TRAJ33-1	13	15	-1	17
17	3.8845600164522543E-4	TGTATCGGCTCTGGCAACACAGGCAAACTAATCTTT	CIGSGNTGKLIF	TRAV25-1	TRDD1	TRAJ37-1	-1	3	4	6
17	3.8845600164522543E-4	TGTGCTCTTGGGGAGCTTCCTACTTTTTACTGGGGGCTTCACACCGATAAACTCATCTTT	CALGELPTFYWGLHTDKLIF	TRDV1-1	TRDD1	TRDJ1-1	13	28	35	40
17	3.8845600164522543E-4	TGTGCCCCAGGGGGGTTACCAGAAAGTTACCTT	CAPGGLPESYL	TRAV29-1	TRDD2-1	TRAJ13-1	4	6	8	10
17	3.8845600164522543E-4	TGTGCTCTTGGGGAACTGCTACCTTCCTACTGGGGGATACGCTACACCGATAAACTCATCTTT	CALGELLPSYWGIRYTDKLIF	TRDV1-1	TRDD1-1	TRDJ1-1	16	28	40	43
17	3.8845600164522543E-4	TGTGCCTTTGGGTACTGGGGGATACCCGGTAAACTCATCTTT	CAFGYWGIPGKLIF	TRDV3-1	TRDD1-1	TRDJ1-1	8	13	-1	25
16	3.65605648607271E-4	TGTGCTGCCCTGGATAGCAACTATCAGTTAATCTGG	CAALDSNYQLIW	TRAV1-2	TRDD2-1	TRAJ33-1	-1	7	8	10
16	3.65605648607271E-4	TGTGCAGCAAGCTGGCTGGTGGTACTAGCTATGGAAAGCTGACATTTG	CAASWLVVLAMES*HL	TRAV29-1	TRDD1-1	TRAJ52-1	-1	12	-1	14
16	3.65605648607271E-4	TGTGCTCTGAGTGACCTACCAACTGACAGCTGGGGGAAATTGCAGTTT	CALSDLPTDSWGKLQF	TRAV19-1	TRDD1-1	TRAJ24-1	13	29	36	43
16	3.65605648607271E-4	TGTGCTGTGAGTGCCCCTAACTTTGGAAATGAGAAATTAACCTTT	CAVSAPNFGNEKLTF	TRAV8-6	TRDD2-1	TRAJ48-1	-1	13	14	16
16	3.65605648607271E-4	TGTGCTACGGACCTCGATACTGGAGGCTTCAAAACTATCTTT	CATDLDTGGFKTIF	TRAV17-1	TRDD1	TRAJ9-1	-1	12	13	16
16	3.65605648607271E-4	TGTGCAGCAAGCGCGCAGGGCGGATCTGAAAAGCTGGTCTTG	CAASAQGGSEKLVL	TRAV29-1	TRDD1-1	TRAJ57-1	-1	13	-1	15
16	3.65605648607271E-4	TGCATCGTCAGAGTCGGAGGCGGATCTGAAAAGCTGGTCTTT	CIVRVGGGSEKLVF	TRAV26-1	TRDD1	TRAJ57-1	-1	16	-1	18
16	3.65605648607271E-4	TGTGCTGTCAGATTAGGGGAAAGCTCTAACTTTGGAAATGAGAAATTAACCTTT	CAVRLGESSNFGNEKLTF	TRAV41-1	TRDD1-1	TRAJ48-1	11	15	19	24
16	3.65605648607271E-4	TGCCTCGTGGGTGACATGAACTCAAATTCCGGGTATGCACTCAACTTC	CLVGDMNSNSGYALNF	TRAV4-1	.	TRAJ41-1	-1	-1	15	17
16	3.65605648607271E-4	TGTGCAATGAGCGCCCTCACCCGG	CAMSALTR	TRAV12-3	TRDD2-1	TRAJ39-1	12	14	16	24
16	3.65605648607271E-4	TGTGCCGTTTCTGGGGGTTACCAGAAAGTTACCTTT	CAVSGGYQKVTF	TRAV12-2	.	TRAJ13-1	-1	-1	-1	8
16	3.65605648607271E-4	TGTGCAGCAAGCCAGGGAGCCCAGAAGCTGGTATTT	CAASQGAQKLVF	TRAV23-1	.	TRAJ54-1	-1	-1	-1	12
16	3.65605648607271E-4	TGTGCTCTTGGGGAACTCCTCCTTCGGAGATCTTACTGGGGGGATAAGGGTCGCGATAAACTCATCTTT	CALGELLLRRSYWGDKGRDKLIF	TRDV1-1	TRDD1-1	TRDJ1-1	16	34	41	53
16	3.65605648607271E-4	TGTGCCGTTGGAATTCAGGAAACACACCTCTTGTCTTTG	CAVGIQETHLLSL	TRAV12-2	.	TRAJ29-1	-1	-1	7	9
16	3.65605648607271E-4	TGTGTTGTGAGTCCCGACCCGGGCAGGAACTGCTCTGATCTTTGG	CVVSPDPGRNCSDLW	TRAV8-2	TRDD1	TRAJ15-1	11	16	-1	18
16	3.65605648607271E-4	TGTGCAGGGCGAGTGGGTGGTGCTACAAACAAGCTCATCTTT	CAGRVGGATNKLIF	TRAV25-1	TRDD3-1	TRAJ32-1	8	11	13	15
16	3.65605648607271E-4	TGTGCTCTTGGGGAACTTTGGGCGCACTGGGGGATAGGTATGATGCACCTAGATAAACTCATCTTT	CALGELWAHWGIGMMHLDKLIF	TRDV1-1	TRDD1-1	TRDJ1-1	16	25	35	51
15	3.4275529556931656E-4	TGTGCTGCTGGTGGCTACAATAAGCTGATTTTT	CAAGGYNKLIF	TRAV1-2	.	TRAJ4-1	-1	-1	-1	5
15	3.4275529556931656E-4	TGCGGCACAGAGGACGAGCAATATGGAAACAAACTGGTCTTT	CGTEDEQYGNKLVF	TRAV30-1	TRDD1-1	TRAJ47-1	11	13	15	17
15	3.4275529556931656E-4	TGTGCTACGGACGGGAACGACTACAAGCTCAGCTTT	CATDGNDYKLSF	TRAV17-1	TRDD1-1	TRAJ20-1	-1	13	-1	15
15	3.4275529556931656E-4	TGTGCAGCAATGTCATCGGAGGTAGCAACTATAAACTGACATTTG	CAAMSSEVATIN*HL	TRAV13-1	TRDD1	TRAJ53-1	-1	10	11	17
15	3.4275529556931656E-4	TGTGCTGTGTTCCATTTCTTCTGGTTCTGCAAGGCAACTGACCTT	CAVFHFFWFCKATDL	TRAV21-1	TRDD2-1	TRAJ22-1	-1	9	12	14
15	3.4275529556931656E-4	TGCCTCGTGGGTGACATGGGAGGAAGCCAAGGAAATCTCATCTTT	CLVGDMGGSQGNLIF	TRAV4-1	TRDD1-1	TRAJ42-1	-1	16	-1	18
15	3.4275529556931656E-4	TGTGTGGTGAACATAGGGTACAAGCTCAGCTTT	CVVNIGYKLSF	TRAV12-1	TRDD1	TRAJ20-1	12	15	-1	18
15	3.4275529556931656E-4	TGTGCTCTGAGTGCAGGCACCGGTAACCAGTTCTATTTT	CALSAGTGNQFYF	TRAV9-2	TRDD1	TRAJ49-1	12	15	-1	17
15	3.4275529556931656E-4	TGTGCCGTGACTGGAGGAAGCCAAGGAAATCTCATCTTT	CAVTGGSQGNLIF	TRAV8-1	.	TRAJ42-1	-1	-1	9	11
15	3.4275529556931656E-4	TGTGTGGTGAACAAGGCGGGGAACACCGACAAGCTCATCTTT	CVVNKAGNTDKLIF	TRAV12-1	TRDD1-1	TRAJ34-1	12	17	-1	21
15	3.4275529556931656E-4	TGTGTTGTGAGTGATTACACGGGTGGCAACACAGGCAAACTAATCTTT	CVVSDYTGGNTGKLIF	TRAV8-2	TRDD1	TRAJ37-1	13	20	-1	23
15	3.4275529556931656E-4	TGTGCTGCGGAGCTCTTTGGAAATGAGAAATTAACCTTT	CAAELFGNEKLTF	TRAV16-1	TRDD1-1	TRAJ48-1	5	8	10	14
15	3.4275529556931656E-4	TGTGCCTGTGACACCGCCGGGGCTGGGGGATAGCAGCACCGATAAACTCATCTTTGG	CACDTAGAGG*QHR*THLW	TRDV2-1	TRDD1-1	TRDJ1-1	14	22	31	36
15	3.4275529556931656E-4	TGTGCCGTGGATTCAGGAAACACACCTCTTGTCTTT	CAVDSGNTPLVF	TRAV39-1	.	TRAJ29-1	-1	-1	-1	8
15	3.4275529556931656E-4	AGATACACCGATAAACTCATCTTT	RYTDKLIF	TRDV3-1	TRDD1-1	TRDJ1-1	-1	-1	0	4
14	3.199049425313621E-4	TGCGCTGTGAGAGGATGAACCCCCCCTTTGATCTGGGGCTGGGAGTTACCAACTCACTTTCGG	CAVRG*TPPLIWGWELPTHFR	TRAV1-1	TRDD1-1	TRAJ6	12	32	37	62
14	3.199049425313621E-4	TGTGGGAGAGGATTCAGGGAGCCCAGAAGCTGGTATTTG	CGRGFREPRSWYL	TRAV17-1	TRDD1-1	TRAJ54-1	-1	4	6	11
14	3.199049425313621E-4	TGTGTGGTGACCCACTCAGATGGCCAGAAGCTGCTCTTT	CVVTHSDGQKLLF	TRAV12-1	TRDD2-1	TRAJ16-1	9	11	13	15
14	3.199049425313621E-4	TGTGCTGTGGCCCCCCCTATCAGTTAATCTGGG	CAVAPPIS*SG	TRAV8-3	TRDD2-1	TRAJ33-1	-1	10	11	16
14	3.199049425313621E-4	TGTGCCTTTTACTCAGGAACCTACAAATACATCTTT	CAFYSGTYKYIF	TRAV24-1	TRDD1	TRAJ40-1	-1	9	-1	11
14	3.199049425313621E-4	TGCATCGTCAGATTACGACTCTGGGGGTTACCAGAAAGTTACCTT	CIVRLRLWGLPESYL	TRAV26-1	TRDD1-1	TRAJ13-1	11	13	-1	17
14	3.199049425313621E-4	TGTGCTCTGAGGAAGGGATAACTATGGTCAGAATTTTGTCTTTGG	CALRKG*LWSEFCLW	TRAV9-2	TRDD3-1	TRAJ26-1	-1	11	-1	14
14	3.199049425313621E-4	TGTGCTGTGTCCCTTCTGGGGGTTACCAGAAAGTTACCTTTG	CAVSLLGVTRKLPL	TRAV21-1	TRDD2-1	TRAJ13-1	-1	9	11	13
14	3.199049425313621E-4	TGTGCAGAGGCCTCCTTGTCACTGGAGGCTTCAAAACTATCTTTG	CAEASLSLEASKLSL	TRAV13-2	TRDD2-1	TRAJ9-1	8	13	16	20
14	3.199049425313621E-4	TGTGCAGAGAATAGGGCCGGTAACCAGTTCTATTTT	CAENRAGNQFYF	TRAV13-2	TRDD1-1	TRAJ49-1	-1	13	-1	16
14	3.199049425313621E-4	TGTGCAGCAGAGCTTGGAGGCTTCAAAACTATCTTT	CAAELGGFKTIF	TRAV23-1	TRDD1	TRAJ9-1	8	12	-1	14
14	3.199049425313621E-4	TGTGCCGTGAAACCCCCTAAAAGCAGTGCTTCCAAGATAATCTTT	CAVKPPKSSASKIIF	TRAV12-2	TRDD2-1	TRAJ3-1	10	15	-1	19
14	3.199049425313621E-4	TGTGCATTTAACAGAGATGACAAGATCATCTTT	CAFNRDDKIIF	TRAV13-1	.	TRAJ30-1	-1	-1	5	7
14	3.199049425313621E-4	TGCCTCCTTCGTGTTAATAATGCAGGCAACATGCTCACCTTT	CLLRVNNAGNMLTF	TRAV4-1	TRDD2-1	TRAJ39-1	-1	6	9	14
14	3.199049425313621E-4	TGTGCCGTGCCCGCCTTTTCTGGTTCTGCAAGGCAACTGACCTTT	CAVPAFSGSARQLTF	TRAV12-2	TRDD1	TRAJ22-1	8	11	12	15
14	3.199049425313621E-4	TGTGCTGCAGCTCTGGGGGTTACCAGAAAGTTACCTTTG	CAAALGVTRKLPL	TRAV8-3	TRDD2	TRAJ13-1	-1	7	8	11
14	3.199049425313621E-4	TGTGCTGTGGCCCCCCCTTCAGGAAACACACCTCTTGTCTTT	CAVAPPSGNTPLVF	TRAV8-3	TRDD2-1	TRAJ29-1	-1	10	11	17
14	3.199049425313621E-4	TGTGCCTGTGCTCCCTACCCGGCTCTCACACCGATAAACTCATCTTTG	CACAPYPALTPINSSL	TRDV3-1	TRDD2-1	TRDJ1-1	6	13	18	27
14	3.199049425313621E-4	TGTGCTCCTCTAGATGGCCAGAAGCTGCTCTTT	CAPLDGQKLLF	TRAV3-1	TRDD2-1	TRAJ16-1	-1	6	8	11
14	3.199049425313621E-4	TGTGCTCTTGGGGAGCCGCTACCCCTTCCTACGAGCAACTGGGGGATACGCTAGAACAGCACAACTCTTCTTTGG	CALGEPLPLPTSNWGIR*NSTTLLW	TRDV1-1	TRDD1-1	TRDJ2-1	13	37	49	55
13	2.970545894934077E-4	TGTGCTCTAGACGCGGGGGGCTTTGGGAATGTGCTGCATTGC	CALDAGGFGNVLHC	TRAV6-1	TRDD1-1	TRAJ35-1	11	14	-1	18
13	2.970545894934077E-4	TGTGCTCTAGAGGGCTATGGTCAGAATTTTGTCTTT	CALEGYGQNFVF	TRAV6-1	TRDD1-1	TRAJ26-1	-1	11	-1	14
13	2.970545894934077E-4	TGTGCTGTGAGAGGAAACAAACTCACCTTT	CAVRGNKLTF	TRAV8-4	.	TRAJ10-1	-1	-1	-1	10
13	2.970545894934077E-4	TGTGCTCTGAGTCAGTCAGGGAGCCCAGAAGCTGGTATT	CALSQSGSPEAGI	TRAV9-2	.	TRAJ54-1	-1	-1	11	13
13	2.970545894934077E-4	TGCGCTGTGAGGTAACACGCAGCTGGGGGAAATTGCAGTTTG	CAVR*HAAGGNCSL	TRAV1-1	TRDD1-1	TRAJ24-1	10	22	29	36
13	2.970545894934077E-4	TGTGCAGCAAGCGTGGGTGGTACTAGCTATGGAAAGCTGACATTT	CAASVGGTSYGKLTF	TRAV29-1	TRDD1-1	TRAJ52-1	-1	13	-1	15
13	2.970545894934077E-4	TGTGCTTATAGGAGGGGAGCAGGCAACATGCTCACCTTT	CAYRRGAGNMLTF	TRAV38-2	TRDD1-1	TRAJ39-1	-1	14	-1	18
13	2.970545894934077E-4	TGTGTTGTGAGTGAACCGAACTATGGTCAGAATTTTGTCTTT	CVVSEPNYGQNFVF	TRAV8-2	TRDD2-1	TRAJ26-1	-1	14	16	18
13	2.970545894934077E-4	TGTGCAGCCCCCAAACTGACAGCTGGGGGAAATTGCAGTTTG	CAAPKLTAGGNCSL	TRAV13-1	TRDD1-1	TRAJ24-1	7	22	29	36
13	2.970545894934077E-4	TGTGCAGCAAGTTGGGGAAGCCAAGGAAATCTCATCTTT	CAASWGSQGNLIF	TRAV13-1	.	TRAJ42-1	-1	-1	11	13
13	2.970545894934077E-4	TGTGCAGCAAGCTGGGGCAACTTCAACAAATTTTACTTT	CAASWGNFNKFYF	TRAV29-1	TRDD1-1	TRAJ21-1	-1	12	-1	17
13	2.970545894934077E-4	TGTGCAGCAAGCGCTCAGGGCGGATCTGAAAAGCTGGTCTTT	CAASAQGGSEKLVF	TRAV29-1	.	TRAJ57-1	-1	-1	-1	13
13	2.970545894934077E-4	TGTGCTCTGAGTCACGGGGTCAACAAATTTTACTTT	CALSHGVNKFYF	TRAV9-2	TRDD1-1	TRAJ21-1	11	15	-1	19
13	2.970545894934077E-4	TGTGCTGTGAGTCGGGGTGGTGCTACAAACAAGCTCATCTTT	CAVSRGGATNKLIF	TRAV8-6	TRDD1-1	TRAJ32-1	11	13	-1	15
13	2.970545894934077E-4	TGTGCTGGACCGCAGGGCGGATCTGAAAAGCTGGTCTTT	CAGPQGGSEKLVF	TRAV21-1	TRDD1	TRAJ57-1	6	8	-1	10
13	2.970545894934077E-4	TGTGCTTATAGGAGCGCGGATCAGGGCGGATCTGAAAAGCTGGTCTTG	CAYRSADQGGSEKLVL	TRAV38-2	TRDD1-1	TRAJ57-1	15	17	-1	20
13	2.970545894934077E-4	TGTGCTGTGCAGTGGGTTGGAGCCAATAGTAAGCTGACATTT	CAVQWVGANSKLTF	TRAV20-1	TRDD1-1	TRAJ56-1	-1	12	15	17
13	2.970545894934077E-4	TGTGCTGGGCCGGACATGATCAAAGCTGCAGGCAACAAGCTAACTTTT	CAGPDMIKAAGNKLTF	TRAV35-1	TRDD1-1	TRAJ17-1	9	11	13	16
13	2.970545894934077E-4	TGTGTGGTGAGCGACAGAGGCTCAACCCTGGGGAGGCTATACTTT	CVVSDRGSTLGRLYF	TRAV10-1	.	TRAJ18-1	-1	-1	-1	11
13	2.970545894934077E-4	TGTGTTGTGAGTCCCCCCGGCAGGAGAGCACTTACTTTT	CVVSPPGRRALTF	TRAV8-2	TRDD2-1	TRAJ5-1	-1	12	13	16
13	2.970545894934077E-4	TGTGCCTTAGGGCATTGGGGGATCCCCGATAAACTCATCTTT	CALGHWGIPDKLIF	TRDV3-1	TRDD1-1	TRDJ1-1	7	15	-1	23
13	2.970545894934077E-4	TGTGCAGCAAAATTGACCGGCACTGCCAGTAAACTCACCTTT	CAAKLTGTASKLTF	TRAV13-1	TRDD3-1	TRAJ44-1	-1	10	12	15
13	2.970545894934077E-4	TGTGCAGCAAAAGGCGCGGGCAGGAGAGCACTTACTTTT	CAAKGAGRRALTF	TRAV23-1	TRDD1	TRAJ5-1	9	12	-1	14
13	2.970545894934077E-4	TGTGCTCTTGGGGAAATCGGAACCGGTAACCAGTTCTATTTT	CALGEIGTGNQFYF	TRDV1-1	TRDD1-1	TRAJ49-1	14	18	-1	21
13	2.970545894934077E-4	TGTGCCGTTCAAAACCAGGCAGGAACTGCTCTGATCTTT	CAVQNQAGTALIF	TRAV12-2	TRDD2	TRAJ15-1	-1	8	9	12
13	2.970545894934077E-4	TGTGCCTGTGACCCTAGGCCTTCCTACGCTCGACTGGGGGACACCGATAAACTCATCTTT	CACDPRPSYARLGDTDKLIF	TRDV2-1	TRDD2-1	TRDJ1-1	11	18	26	40
13	2.970545894934077E-4	TGTGCTGTGGGAGGAAGCTACATACCTACATTT	CAVGGSYIPTF	TRAV21-1	.	TRAJ6-1	-1	-1	-1	9
12	2.7420423645545326E-4	TGCGCTGTGAGATCTTTCCGACTTGAGAGGAAGCCAAGGAAATCTCATCTT	CAVRSFRLERKPRKSHL	TRAV1-1	TRDD2-1	TRAJ42-1	11	15	18	26
12	2.7420423645545326E-4	TGTGCAGCAAGACATGGCCAGAAGCTGCTCTTT	CAARHGQKLLF	TRAV23-1	.	TRAJ16-1	-1	-1	-1	11
12	2.7420423645545326E-4	GGGGGCTTTGGGAATGTGCTGCATTGC	GGFGNVLHC	TRAV26-2	TRDD1-1	TRAJ35-1	-1	-1	-1	3
12	2.7420423645545326E-4	TGTGCCGTCGGAGGAAGCCAAGGAAATCTCATCTTT	CAVGGSQGNLIF	TRAV25-1	TRDD1	TRAJ42-1	-1	5	6	9
12	2.7420423645545326E-4	TGTGCAGCAAGCGATACAGGCACTGCCAGTAAACTCACCTTT	CAASDTGTASKLTF	TRAV29-1	.	TRAJ44-1	-1	-1	-1	13
12	2.7420423645545326E-4	TGTGCAGCTCTATACTCAGGAACCTACAAATACATCTTT	CAALYSGTYKYIF	TRAV23-1	TRDD1	TRAJ40-1	7	11	-1	14
12	2.7420423645545326E-4	TGTGCTGTGAGACGATTTATAACCAGGGAGGAAAGCTTATCTTCG	CAVRRFITREESLSS	TRAV3-1	.	TRAJ23-1	-1	-1	11	13
12	2.7420423645545326E-4	TGTGCTGTGAGAGACGAACGGGTGGCTACAATAAGCTGATTTTTG	CAVRDERVATIS*FL	TRAV3-1	TRDD3-1	TRAJ4-1	-1	15	-1	18
12	2.7420423645545326E-4	TGCGGCACAGACCACCGAGGAACAACTTCAACAAATTTTACTTTG	CGTDHRGTTSTNFTL	TRAV30-1	TRDD1	TRAJ21-1	10	18	-1	21
12	2.7420423645545326E-4	TGTGCAGCGGTCTGAGGTATCACCTAGATGCTCAACTTT	CAAV*GIT*MLNF	TRAV23-1	TRDD1-1	TRAJ60-1	7	11	13	18
12	2.7420423645545326E-4	TGTGCCGCATACAACCAGGCAGGAACTGCTCTGATCTTT	CAAYNQAGTALIF	TRAV39-1	TRDD1	TRAJ58-1	6	24	27	36
12	2.7420423645545326E-4	TGTGTGGTGACCCTGATTCATGTTTTCTGGTGGCTACAATAAGCTGATTTT	CVVTLIHVFWWLQ*ADF	TRAV10-1	TRDD1	TRAJ4-1	9	12	14	20
12	2.7420423645545326E-4	TGTGCTGTGGCTCCCGAGAAACAATGCCAGACTCATGTT	CAVAPEKQCQTHV	TRAV21-1	TRDD2-1	TRAJ31-1	8	11	13	19
12	2.7420423645545326E-4	TGTGCTGTGGGGCCACCTCCCGTGACAGCTGGGGGAAATTGCAGTTTG	CAVGPPPVTAGGNCSL	TRAV8-3	TRDD1-1	TRAJ24-1	10	28	35	42
12	2.7420423645545326E-4	TGTGCTGTGGCGAAACCAGTGGCTCTAGGTTGACCTTTG	CAVAKPVALG*PL	TRAV21-1	.	TRAJ58-1	-1	-1	8	11
12	2.7420423645545326E-4	TGTGCTCTTGGGGAACTAGGGAGGGTAGGGAGACTCATCTTT	CALGELGRVGRLIF	TRDV1-1	TRDD1-1	TRDJ1-1	16	18	21	30
12	2.7420423645545326E-4	TGTGCTCCGAATTATGGTGGTGCTACAAACAAGCTCATCTTT	CAPNYGGATNKLIF	TRAV8-3	TRDD2-1	TRAJ32-1	-1	6	-1	8
12	2.7420423645545326E-4	TGTGCAGCAAGAATCCCTTCAGATGGCCAGAAGCTGCTCTTT	CAARIPSDGQKLLF	TRAV29-1	TRDD2	TRAJ16-1	10	13	15	17
12	2.7420423645545326E-4	TGTGCAATGATCCCCGATAACTATGGTCAGAATTTTGTCTTT	CAMIPDNYGQNFVF	TRAV14-1	TRDD2-1	TRAJ26-1	-1	10	12	15
12	2.7420423645545326E-4	TGTGCCCCCGATGACAAGATCATCTTT	CAPDDKIIF	TRAV3-1	TRDD2-1	TRAJ30-1	-1	5	6	9
12	2.7420423645545326E-4	TGTGCCGTGACGCCACTGGCAACACAGGCAAACTAATCTTTG	CAVTPLATQAN*SL	TRAV12-2	TRDD1-1	TRAJ37-1	-1	10	11	13
12	2.7420423645545326E-4	TGTGCTGGGATCTTTACGGGCGGATCTGAAAAGCTGGTCTTT	CAGIFTGGSEKLVF	TRAV8-6	TRDD1-1	TRAJ57-1	-1	7	10	17
12	2.7420423645545326E-4	TGTGCTCTTCGCAAGGAAACAAACTCACCTTTG	CALRKETNSPL	TRAV21-1	TRDD2-1	TRAJ10-1	-1	6	9	13
12	2.7420423645545326E-4	TGTGCAGCAAGCGGATGTTGGTTG	CAASGCWL	TRAV29-1	TRDD1-1	TRAJ24-1	-1	13	15	19
12	2.7420423645545326E-4	TGTGCTGTGGAGACTCATAACGACTACAAGCTCAGCTTT	CAVETHNDYKLSF	TRAV20-1	TRDD1-1	TRAJ20-1	8	12	14	17
12	2.7420423645545326E-4	TGTGCCCGCCGGGATTCAGGAGGAGGTGCTGACGGACTCACCTTT	CARRDSGGGADGLTF	TRAV12-2	TRDD1	TRAJ45-1	-1	6	7	11
12	2.7420423645545326E-4	TGTGCTGTGAGGACGAACACCGGTAACCAGTTCTATTTT	CAVRTNTGNQFYF	TRAV8-6	TRDD1	TRAJ49-1	10	12	-1	14
12	2.7420423645545326E-4	TGTGCTCTTGGGGAACTTTCTCACCTCGTGCTGGGGGCACCGATAAACTCATCTTTG	CALGELSHLVLGAPINSSL	TRDV1-1	TRDD1-1	TRDJ1-1	16	30	-1	37
12	2.7420423645545326E-4	TGTGCAGCAAGGGGAGAAGGCGGACTCACCTTT	CAARGEGGLTF	TRAV29-1	TRDD1-1	TRAJ45-1	-1	11	14	18
12	2.7420423645545326E-4	TGTGCCGTGAAGACGACGGGCACCCAGGGCGGATCTGAAAAGCTGGTCTTG	CAVKTTGTQGGSEKLVL	TRAV12-2	TRDD1	TRAJ57-1	10	17	19	24
12	2.7420423645545326E-4	TGTGCCCTTAACTTCAACAAATTTTACTTT	CALNFNKFYF	TRAV16-1	TRDD2-1	TRAJ21-1	-1	5	-1	9
12	2.7420423645545326E-4	TGTGCTCTTGGGGAAGGAGCCGGCACTGCCAGTAAACTCACCTTT	CALGEGAGTASKLTF	TRDV1-1	TRDD1-1	TRAJ44-1	-1	15	17	19
12	2.7420423645545326E-4	TGTGTGGTGAATTATAACTATGGTCAGAATTTTGTCTTT	CVVNYNYGQNFVF	TRAV12-1	TRDD2-1	TRAJ26-1	-1	11	-1	13
11	2.513538834174988E-4	TGTGCAATGAGCCCTTTGGGAGGAAGCCAAGGAAATCTCATCTTT	CAMSPLGGSQGNLIF	TRAV14-1	TRDD2-1	TRAJ42-1	10	12	15	18
11	2.513538834174988E-4	TGCGCTGTGAGCCTCTCAGGATACAGCACCCTCACCTTT	CAVSLSGYSTLTF	TRAV1-1	TRDD2-1	TRAJ11-1	-1	11	13	15
11	2.513538834174988E-4	TGTGCTGGCCCCTGAATTATGGAGGAAGCCAAGGAAATCTCATCTTTG	CAGP*IMEEAKEISSL	TRAV2-1	TRDD2-1	TRAJ42-1	6	8	9	12
11	2.513538834174988E-4	TGTGCTGTCAGGTGGGGCTGGGAGTTACCAACTCACTTT	CAVRWGWELPTHF	TRAV2-1	TRDD1	TRAJ28-1	7	10	-1	12
11	2.513538834174988E-4	TGTGTGGTGAACATGCGTACTGGAGGCTTCAAAACTATCTTT	CVVNMRTGGFKTIF	TRAV12-1	TRDD1-1	TRAJ9-1	-1	13	14	17
11	2.513538834174988E-4	TGTGCAGCAGGCATGGATAGCAACTATCAGTTAATCTGG	CAAGMDSNYQLIW	TRAV13-1	TRDD1	TRAJ33-1	-1	9	10	13
11	2.513538834174988E-4	TGTGCTCTGAGAATCACGGGAGGAGGAAACAAACTCACCTTT	CALRITGGGNKLTF	TRAV9-2	.	TRAJ10-1	-1	-1	-1	11
11	2.513538834174988E-4	TGTGCTGTGCGGGGGCCCTGGAATTATGGAGGAAGCCAAGGAAATCTCATCTTT	CAVRGPWNYGGSQGNLIF	TRAV20-1	TRDD1-1	TRAJ42-1	-1	10	14	20
11	2.513538834174988E-4	TGTGTGGTGAACAAAGAGGAACTATGGTCAGAATTTTGTCTTTGG	CVVNKEELWSEFCLW	TRAV12-1	TRDD1	TRAJ26-1	12	17	-1	19
11	2.513538834174988E-4	TGTGCTGTCCTAAACTGGGGCAAACAACCTCTTCTTTGG	CAVLNWGKQPLLW	TRAV8-6	TRDD2-1	TRAJ36-1	-1	8	-1	11
11	2.513538834174988E-4	TGTGCAATGACGGAATTCAGGAGGAGGTGCTGACGGACTCACCTT	CAMTEFRRRC*RTHL	TRAV12-3	TRDD1-1	TRAJ45-1	-1	10	-1	12
11	2.513538834174988E-4	TGTGTTGCAAATACTGGAGGCTTCAAAACTATCTTT	CVANTGGFKTIF	TRAV8-2	.	TRAJ9-1	-1	-1	-1	6
11	2.513538834174988E-4	TGTGCAATGAGCCCACGGGAGGAAAGCTTATCTTCG	CAMSPREESLSS	TRAV14-1	TRDD2-1	TRAJ23-1	10	12	14	16
11	2.513538834174988E-4	TTAGCGCGGGGCAGGGCGGATCTGAAAAGCTGGTCTTTG	LARGRADLKSWSL	TRAV17-1	TRDD1-1	TRAJ57-1	0	7	-1	11
11	2.513538834174988E-4	TGTGTACAGGAGGAGGTGCTGACGGACTCACCTTTG	CVQEEVLTDSPL	TRAV9-2	.	TRAJ45-1	-1	-1	-1	4
11	2.513538834174988E-4	TGCATCCTGAGAGACGGGAGTGACAGCTGGGGGAAATTGCAGTTT	CILRDGSDSWGKLQF	TRAV26-2	TRDD1-1	TRAJ24-1	14	26	33	40
11	2.513538834174988E-4	TGTGCTGTGAGAGACATTAGCGATAGGCTTTGGGAATGTGCTGCATTGCGG	CAVRDISDRLWECAALR	TRAV3-1	TRDD3-1	TRAJ35-1	15	17	19	21
11	2.513538834174988E-4	TGTGCAGCAAGGGAGAGAGATGACAAGATCATCTTT	CAARERDDKIIF	TRAV29-1	TRDD1-1	TRAJ30-1	-1	11	-1	13
11	2.513538834174988E-4	TGTGCTGTGGGTGGAAACTATGGTCAGAATTTTGTCTTT	CAVGGNYGQNFVF	TRAV8-3	TRDD1	TRAJ26-1	-1	13	-1	15
11	2.513538834174988E-4	TGTGCAGCAAGCCATCGAACACCGGTAACCAGTTCTATTTTG	CAASHRTPVTSSIL	TRAV29-1	TRDD1	TRAJ49-1	11	13	14	16
11	2.513538834174988E-4	TGTGCTGTGGGTGCAACTGGAGGCTTCAAAACTATCTTT	CAVGATGGFKTIF	TRAV8-3	.	TRAJ9-1	-1	-1	13	15
11	2.513538834174988E-4	TGTGCTGTCTATGGAGGAAGCCAAGGAAATCTCATCTTT	CAVYGGSQGNLIF	TRAV41-1	.	TRAJ42-1	-1	-1	-1	9
11	2.513538834174988E-4	TGCCTCGTGGGTGGCAGGATACCGGCACTGCCAGTAAACTCACCTTTG	CLVGGRIPALPVNSPL	TRAV4-1	TRDD1	TRAJ44-1	12	16	-1	18
11	2.513538834174988E-4	TGTGCAGCAAGTAAGAACACCGGTAACCAGTTCTATTTT	CAASKNTGNQFYF	TRAV13-1	.	TRAJ49-1	-1	-1	12	14
11	2.513538834174988E-4	TGTGCAGAGAGGAGAGGAGGAGGTGCTGACGGACTCACCTTT	CAERRGGGADGLTF	TRAV5-1	TRDD1	TRAJ45-1	-1	11	12	14
11	2.513538834174988E-4	TGTGCTCCTCACATGGATACAGCACCCTCACCTTTG	CAPHMDTAPSPL	TRAV9-2	TRDD1	TRAJ11-1	6	10	11	14
11	2.513538834174988E-4	TGTGCAGCAGCTTGGGGCCCTCTGGGGCTGGGAGTTACCAACTCACTTTCG	CAAAWGPLGLGVTNSLS	TRAV23-1	TRDD1-1	TRAJ28-1	8	12	16	19
11	2.513538834174988E-4	TGTGCTGGGTGGAACAGAGATGACAAGATCATCTTT	CAGWNRDDKIIF	TRAV35-1	TRDD1-1	TRAJ30-1	-1	9	-1	11
11	2.513538834174988E-4	TGTGCAATGAGCGTAAAATCGGGGCGGATCTGAAAAGCTGGTCTT	CAMSVKSGRI*KAGL	TRAV12-3	TRDD3-1	TRAJ57-1	12	15	18	21
11	2.513538834174988E-4	TGTGCAGCAAGTCCGGGGTTAGCTGCAGGCAACAAGCTAACTTTT	CAASPGLAAGNKLTF	TRAV29-1	TRDD1-1	TRAJ17-1	10	14	17	20
11	2.513538834174988E-4	TGTGCTGTGCAGGGATACCCTTCAGGAAACACACCTCTTGTCTTT	CAVQGYPSGNTPLVF	TRAV20-1	TRDD1-1	TRAJ29-1	-1	13	17	20
11	2.513538834174988E-4	TGTGCCTTTTTTTATCTTTCGTCAGGTGGGGGATAGGATCCCGATAAACTCATCTTT	CAFFYLSSGGG*DPDKLIF	TRDV3-1	TRDD1-1	TRDJ1-1	8	26	34	40
11	2.513538834174988E-4	TGTGCTGTGAGTGTTCATACTCTGGGGCTGGGAGTTACCAACTCACTTTCG	CAVSVHTLGLGVTNSLS	TRAV8-6	TRDD2-1	TRAJ28-1	-1	13	-1	15
11	2.513538834174988E-4	TGTGCTGTGAAGGAGGCAGGAACTGCTCTGATCTTT	CAVKEAGTALIF	TRAV1-2	TRDD1	TRAJ15-1	9	11	-1	13
11	2.513538834174988E-4	TGTGTTGTGAGTGATCTAGGAAGGGTGGGGCAAACAACCTCTTCTTTG	CVVSDLGRVGQTTSSL	TRAV8-2	TRDD1	TRAJ36-1	13	22	-1	25
11	2.513538834174988E-4	TGTGCTGTGTGGAAAATTCCGGGTATGCACTCAACTTCG	CAVWKIPGMHSTS	TRAV22-1	TRDD1-1	TRAJ41-1	-1	9	11	13
11	2.513538834174988E-4	TGTGCTGTTGTATGGTGGTGCTACAAACAAGCTCATCTT	CAVVWWCYKQAHL	TRAV20-1	TRDD1-1	TRAJ32-1	-1	8	-1	10
11	2.513538834174988E-4	TGTGTGGTGAACCCTATGGGGAAGCCAAGGAAATCTCATCTTTGG	CVVNPMGKPRKSHLW	TRAV12-1	TRDD2-1	TRAJ42-1	-1	12	15	17
11	2.513538834174988E-4	TGTGCAGAGAATTAGGGAGATACTCACGGGAGGAGGAAACAAACTCACCTT	CAEN*GDTHGRRKQTHL	TRAV13-2	TRDD1-1	TRAJ10-1	11	14	17	19
11	2.513538834174988E-4	TGTGCTGTGACATCCTCTATGGTCAGAATTTTGTCTTTG	CAVTSSMVRILSL	TRAV8-6	TRDD2-1	TRAJ26-1	9	12	-1	16
11	2.513538834174988E-4	TGTGTGGTGAACCCCGGAGGGGCTGCAGGCAACAAGCTAACTTTT	CVVNPGGAAGNKLTF	TRAV12-1	TRDD1-1	TRAJ17-1	11	18	-1	21
11	2.513538834174988E-4	TGTGCCGTGAACCCCGATGGATAGCAACTATCAGTTAATCTGGGG	CAVNPDG*QLSVNLG	TRAV12-2	TRDD1	TRAJ33-1	11	15	-1	17
11	2.513538834174988E-4	TGTGCAGCAAGTATTGGGGAGCAGTGCTTCCAAGATAATCTTTGG	CAASIGEQCFQDNLW	TRAV13-1	TRDD1-1	TRAJ3-1	12	14	-1	19
11	2.513538834174988E-4	TGTGCTGTGAGTGGGTATTCAGGAGGAGGTGCTGACGGACTCACCTTT	CAVSGYSGGGADGLTF	TRAV8-6	.	TRAJ45-1	-1	-1	12	14
11	2.513538834174988E-4	TGTGCAGGCCCCGGGGCTGGGAGTTACCAACTCACTTTC	CAGPGAGSYQLTF	TRAV25-1	TRDD2-1	TRAJ28-1	-1	8	-1	10
11	2.513538834174988E-4	TGTGCTGTGATCGACACGGGCAGGAGAGCACTTACTTTT	CAVIDTGRRALTF	TRAV8-6	.	TRAJ5-1	-1	-1	-1	10
11	2.513538834174988E-4	TGTGCTGTGGAGCCTAACGACTACAAGCTCAGCTTT	CAVEPNDYKLSF	TRAV22-1	.	TRAJ20-1	-1	-1	-1	13
11	2.513538834174988E-4	TGTGCTCTTGGGGAAGCGGGGCTTTGGAAATGAGAAATTAACCTT	CALGEAGLWK*EINL	TRDV1-1	TRDD1-1	TRAJ48-1	14	17	-1	21
11	2.513538834174988E-4	TGTGCCCAACCTTGGGACCCGATAAACTCATCTTTG	CAQPWDPINSSL	TRDV3-1	TRDD1	TRDJ1-1	5	12	15	18
10	2.2850353037954436E-4	TGTAGGATTATGGAGGAAGCCAAGGAAATCTCATCTTTG	CRIMEEAKEISSL	TRAV2-1	.	TRAJ42-1	-1	-1	2	4
10	2.2850353037954436E-4	TGTGCTGTGATGGATAGCAACTATCAGTTAATCTGG	CAVMDSNYQLIW	TRAV1-2	.	TRAJ33-1	-1	-1	-1	10
10	2.2850353037954436E-4	TGCGCTGTCCCTTCTGGGGGTTACCAGAAAGTTACCTTT	CAVPSGGYQKVTF	TRAV1-1	TRDD2-1	TRAJ13-1	-1	8	9	11
10	2.2850353037954436E-4	TGCGCTGTGAGAGATCAGGGGACGACTCTGGGGCTGGGAGTTACCAACTCACTTTCG	CAVRDQGTTLGLGVTNSLS	TRAV1-1	TRDD1-1	TRAJ28-1	13	17	21	24
10	2.2850353037954436E-4	TGTGCTGTTTTCTGGGGCTGGGAGTTACCAACTCACTTT	CAVFWGWELPTHF	TRAV1-2	TRDD2-1	TRAJ28-1	-1	8	-1	10
10	2.2850353037954436E-4	TGTGCCGTGAACCCTTCTGGTTCTGCAAGGCAACTGACCTTT	CAVNPSGSARQLTF	TRAV8-1	TRDD2-1	TRAJ22-1	-1	11	-1	13
10	2.2850353037954436E-4	TGTGCTGTGGAGACTCACGGGAGGAGGAAACAAACTCACCTTTGG	CAVETHGRRKQTHLW	TRAV8-3	.	TRAJ10-1	-1	-1	-1	10
10	2.2850353037954436E-4	TGTGTGGTGAGTCTCACCCAATGCTGGCAACAACCGTAAGCTGATTTGGGG	CVVSLTQCWQQP*ADLG	TRAV10-1	TRDD2-1	TRAJ38-1	10	15	17	19
10	2.2850353037954436E-4	TGTGCCCGCCAGGACTCTGGGGCTGGGAGTTACCAACTCACTTTC	CARQDSGAGSYQLTF	TRAV1-2	TRDD2-1	TRAJ28-1	4	8	10	13
10	2.2850353037954436E-4	TGTGCAACCCAAACTGGGGCAAACAACCTCTTCTTT	CATQTGANNLFF	TRAV13-1	TRDD2-1	TRAJ36-1	-1	6	-1	9
10	2.2850353037954436E-4	TGTGCAGCAAGCTCCCCAGGGGGTTACCAGAAAGTTACCTTT	CAASSPGGYQKVTF	TRAV29-1	TRDD2-1	TRAJ13-1	-1	12	14	16
10	2.2850353037954436E-4	TGTGCAGCACTTGGGTATTCGTTTGCAGCTGGGGGAAATTGCAGTTTG	CAALGYSFAAGGNCSL	TRAV23-1	TRDD1-1	TRAJ24-1	8	28	35	42
10	2.2850353037954436E-4	TGTGCTGTGGGCGGTTACAATAACAATGACATGCGCTTT	CAVGGYNNNDMRF	TRAV8-3	TRDD1	TRAJ43-1	10	12	13	16
10	2.2850353037954436E-4	TGTGCTTTTTTTTCTTCTGGTTCTGCAAGGCAACTGACCTTT	CAFFSSGSARQLTF	TRAV16-1	TRDD2-1	TRAJ22-1	-1	6	7	10
10	2.2850353037954436E-4	TGTGCCGTACTCTTTGGAAATGAGAAATTAACCTTT	CAVLFGNEKLTF	TRAV39-1	TRDD1-1	TRAJ48-1	-1	8	-1	11
10	2.2850353037954436E-4	TGTGGAGCAGCCCGCGGGCTTTGGGAATGTGCTGCATTG	CGAARGLWECAAL	TRAV34-1	TRDD1	TRAJ35-1	9	12	13	16
10	2.2850353037954436E-4	TGTGCAATGAGCGAGGGGTAACCAGTTCTATTT	CAMSEG*PVLF	TRAV12-3	TRDD1	TRAJ49-1	12	14	-1	16
10	2.2850353037954436E-4	TGTGCAGCACATGGAGGAAGCCAAGGAAATCTCATCTTT	CAAHGGSQGNLIF	TRAV13-1	.	TRAJ42-1	-1	-1	8	10
10	2.2850353037954436E-4	TGTGCTTTCTCGGGAGGGGGAGCCCAGAAGCTGGTATTT	CAFSGGGAQKLVF	TRAV38-1	TRDD1-1	TRAJ54-1	8	11	14	17
10	2.2850353037954436E-4	TGTGCTGTGATTGCAGGCTTCAACAAATTTTACTTT	CAVIAGFNKFYF	TRAV21-1	TRDD1	TRAJ21-1	9	11	12	17
10	2.2850353037954436E-4	TGTCTTCCGCACTTTAGGATGGAGGAAGCCAAGGAAATCTCATCTTTG	CLPHFRMEEAKEISSL	TRAV40-1	TRDD1	TRAJ42-1	6	10	12	18
10	2.2850353037954436E-4	TGTGCTGTCCGATCAGGAGGAAGCTACATACCTACATTT	CAVRSGGSYIPTF	TRAV3-1	TRDD1	TRAJ6-1	7	9	-1	11
10	2.2850353037954436E-4	TGTGCTGGGCAGATCAGGAGGCTTCAAAACTATCTTTGG	CAGQIRRLQNYLW	TRAV35-1	TRDD1	TRAJ9-1	-1	12	-1	14
10	2.2850353037954436E-4	TGTGCAGAGACTACTCTGGGGCTGGGAGTTACCAACTCACTTTCG	CAETTLGLGVTNSLS	TRAV5-1	.	TRAJ28-1	-1	-1	9	11
10	2.2850353037954436E-4	TGTGCTGTTAAGCCTCAAATACTGGAGGCTTCAAAACTATCTTTG	CAVKPQILEASKLSL	TRAV3-1	TRDD2-1	TRAJ9-1	7	12	14	16
10	2.2850353037954436E-4	TGTGCTTCGACACCCTATGGTCAGAATTTTGTCTTT	CASTPYGQNFVF	TRAV38-2	TRDD2-1	TRAJ26-1	6	11	-1	14
10	2.2850353037954436E-4	TGTGCCCGTATCTGGTTCTGCAAGGCAACTGACCTTTGG	CARIWFCKATDLW	TRDV1-1	TRDD1	TRAJ22-1	4	8	-1	10
10	2.2850353037954436E-4	TGTGCTTATAGGAGCGTGCAAGAAACCAGTGGCTCTAGGTTGACCTTT	CAYRSVQETSGSRLTF	TRAV38-2	TRDD1-1	TRAJ58-1	-1	16	17	19
10	2.2850353037954436E-4	TGTGCTGTGGAGGCCTCCGGGTATGCACTCAACTTC	CAVEASGYALNF	TRAV36-1	TRDD2-1	TRAJ41-1	-1	13	-1	15
10	2.2850353037954436E-4	TGTGCTACGGATGCTTCTACAGCAGTGCTTCCAAGATAATCTTTG	CATDASTAVLPR*SL	TRAV17-1	TRDD2-1	TRAJ3-1	10	13	-1	17
10	2.2850353037954436E-4	TGTGCCGTAATTTCTTCTGGTTCTGCAAGGCAACTGACCTTT	CAVISSGSARQLTF	TRAV12-2	TRDD3-1	TRAJ22-1	-1	8	-1	10
10	2.2850353037954436E-4	TCAGGAGGAAGCTACATACCTACATTT	SGGSYIPTF	TRAV25-1	TRDD1	TRAJ6-1	-1	-1	-1	-1
10	2.2850353037954436E-4	TGTGCTGTGCATGGAGGAAGCCAAGGAAATCTCATCTTT	CAVHGGSQGNLIF	TRAV8-6	.	TRAJ42-1	-1	-1	8	10
10	2.2850353037954436E-4	TGTGCCGGGGGCGAATGACAGCTGGGGGAAATTGCAGTT	CAGGE*QLGEIAV	TRAV12-2	TRDD1-1	TRAJ24-1	6	21	28	35
10	2.2850353037954436E-4	TGTGCTCTTGGGACCAAGCGCTACTAGGACTGGGGGATATATTGTGGGACTCATCTT	CALGTKRY*DWGIYCGTHL	TRDV1-1	TRDD1-1	TRDJ1-1	11	28	38	48
10	2.2850353037954436E-4	TGTGCAGCAAGCTCGCAATCCGGGCACGGAGCAGGGCGGATCTGAAAAGCTGGTCTT	CAASSQSGHGAGRI*KAGL	TRAV23-1	TRDD1	TRAJ57-1	11	21	23	31
10	2.2850353037954436E-4	TGTGCAGCAAGCTTTAACTTCTTACTCCTACTGGGCCGTTGGGGGCCGATAAACTCATCTTTG	CAASFNFLLLLGRWGPINSSL	TRAV29-1	TRDD1	TRDJ1-1	11	29	34	45
10	2.2850353037954436E-4	TGTGCCCTTCAGCGGGACACGGGCAGGAGAGCACTTACTTTT	CALQRDTGRRALTF	TRAV12-3	TRDD2-1	TRAJ5-1	-1	5	9	14
10	2.2850353037954436E-4	TGTGCACTCCTTGTCTGGGGTCTGACAGCACAACTCTTCTTT	CALLVWGLTAQLFF	TRDV1-1	TRDD1-1	TRDJ2-1	4	14	-1	20
10	2.2850353037954436E-4	TGTGCTGGGCAGGATTATGGAGGAAGCCAAGGAAATCTCATCTTT	CAGQDYGGSQGNLIF	TRAV35-1	.	TRAJ42-1	-1	-1	-1	11
10	2.2850353037954436E-4	TGTGCGCCCGTCCAGGAACCTACAAATACATCTTTG	CAPVQEPTNTSL	TRAV12-3	TRDD1	TRAJ40-1	4	8	9	12
10	2.2850353037954436E-4	TGTGCAGGAGGAGGGAACACAGGCTTTCAGAAACTTGTATTT	CAGGGNTGFQKLVF	TRAV27-1	TRDD1	TRAJ8-1	9	12	-1	14
10	2.2850353037954436E-4	TGTGCTGCGCTTTTCAGGAAACACACCTCTTGTCTTTGG	CAALFRKHTSCLW	TRAV22-1	TRDD2-1	TRAJ29-1	6	9	-1	12
10	2.2850353037954436E-4	TGTGCTGTGTCAGGAGGAGGTGCTGACGGACTCACCTTT	CAVSGGGADGLTF	TRAV8-4	.	TRAJ45-1	-1	-1	-1	9
9	2.0565317734158993E-4	TGTGCCGGGTCTTGAACACAGGCTTTCAGAAACTTGTATTTG	CAGS*TQAFRNLYL	TRAV8-1	TRDD1	TRAJ8-1	6	10	-1	12
9	2.0565317734158993E-4	TGCGCTGTGAGAGATAGATTAAGGTGACAGCTGGGGGAAATTGCAGTTTGG	CAVRDRLR*QLGEIAVW	TRAV1-1	TRDD1-1	TRAJ24-1	13	30	37	44
9	2.0565317734158993E-4	TGTGCTGTCCGTGGTGGCTACAATAAGCTGATTTTT	CAVRGGYNKLIF	TRAV8-3	TRDD1	TRAJ4-1	7	9	-1	11
9	2.0565317734158993E-4	TGTGCTACGGACAGGAAGAACAGAGGCTCAACCCTGGGGAGGCTATACTTT	CATDRKNRGSTLGRLYF	TRAV17-1	TRDD1	TRAJ18-1	11	13	15	19
9	2.0565317734158993E-4	TGTGCAGCAAGCGGTCAGGGCGGATCTGAAAAGCTGGTCTTG	CAASGQGGSEKLVL	TRAV29-1	.	TRAJ57-1	-1	-1	12	14
9	2.0565317734158993E-4	TGTGCTGCGGGGGGTTCAGGAGGAGGTGCTGACGGACTCACCTTT	CAAGGSGGGADGLTF	TRAV21-1	TRDD1-1	TRAJ45-1	6	8	12	14
9	2.0565317734158993E-4	TGTGCAATGAGATCATACTCTGGGGCTGGGAGTTACCAACTCACTTTC	CAMRSYSGAGSYQLTF	TRAV14-1	.	TRAJ28-1	-1	-1	11	13
9	2.0565317734158993E-4	TGTGCCGTGACACCTATTTATAACACCGACAAGCTCATCTTT	CAVTPIYNTDKLIF	TRAV8-1	TRDD2-1	TRAJ34-1	9	12	15	17
9	2.0565317734158993E-4	TGTGCAGCGCTCGGCCCTTTCTGGTGGCTACAATAAGCTGATTTT	CAALGPFWWLQ*ADF	TRAV29-1	TRDD1	TRAJ4-1	7	9	10	17
9	2.0565317734158993E-4	TGTGCTGGGCCCAATACTGGAGGCTTCAAAACTATCTTT	CAGPNTGGFKTIF	TRAV35-1	TRDD2-1	TRAJ9-1	-1	10	-1	12
9	2.0565317734158993E-4	TGTGCTCTGGGGAGGAACTATGGTCAGAATTTTGTCTTT	CALGRNYGQNFVF	TRAV9-2	TRDD1-1	TRAJ26-1	-1	9	12	15
9	2.0565317734158993E-4	TGTGCTCCATGAACAGAGATGACAAGATCATCTTTG	CAP*TEMTRSSL	TRAV9-2	TRDD2-1	TRAJ30-1	-1	7	-1	9
9	2.0565317734158993E-4	TGTGCTCTAAAAACCAGTGGCTCTAGGTTGACCTTT	CALKTSGSRLTF	TRAV16-1	.	TRAJ58-1	-1	-1	-1	8
9	2.0565317734158993E-4	TGTGCTGGGACCTCCTCCAGGGGCGGATCTGAAAAGCTGGTCTTG	CAGTSSRGGSEKLVL	TRAV22-1	TRDD2-1	TRAJ57-1	6	12	15	20
9	2.0565317734158993E-4	TGTGCAATGATTTTAGGAGGAGTGCTTCCAAGATAATCTTTG	CAMILGGVLPR*SL	TRAV14-1	TRDD3-1	TRAJ3-1	9	13	15	17
9	2.0565317734158993E-4	TGTGTTGTGAGTGTCCGAGCCAGACTCATGTTT	CVVSVRARLMF	TRAV8-2	TRDD2-1	TRAJ31-1	-1	13	15	18
9	2.0565317734158993E-4	TGTGCGGAACCGAGATGGCCAGAAGCTGCTCTT	CAEPRWPEAAL	TRAV29-1	TRDD1	TRAJ16-1	-1	5	7	12
9	2.0565317734158993E-4	TGTGCCTTTACATACAACTTCAACAAATTTTACTTT	CAFTYNFNKFYF	TRAV24-1	TRDD2-1	TRAJ21-1	-1	10	-1	12
9	2.0565317734158993E-4	TGTGCAATGACTGGTGGTACTAGCTATGGAAAGCTGACATTT	CAMTGGTSYGKLTF	TRAV14-1	.	TRAJ52-1	-1	-1	-1	10
9	2.0565317734158993E-4	TGTGCCGTGGACCCTCGAACAGAGATGACAAGATCATCTTTG	CAVDPRTEMTRSSL	TRAV39-1	TRDD2-1	TRAJ30-1	-1	12	14	16
9	2.0565317734158993E-4	TGTGTTGTGAGTGCCATTTCAGGAAACACACCTCTTGTCTTT	CVVSAISGNTPLVF	TRAV8-2	TRDD2-1	TRAJ29-1	-1	13	-1	15
9	2.0565317734158993E-4	TGCCTCGTGGGTTATAACACCGACAAGCTCATCTTT	CLVGYNTDKLIF	TRAV4-1	.	TRAJ34-1	-1	-1	-1	11
9	2.0565317734158993E-4	TGTGCTCTTGGGGGACAATGCTGGCAACAACCGTAAGCTGATTTG	CALGGQCWQQP*ADL	TRDV1-1	TRDD1	TRAJ38-1	12	14	-1	16
9	2.0565317734158993E-4	TGTGCTGTGGCCTTGCCAAACACCGACAAGCTCATCTTT	CAVALPNTDKLIF	TRAV8-3	TRDD2-1	TRAJ34-1	-1	10	13	18
9	2.0565317734158993E-4	TGTGCCGTGGACAGGGGGAACAGAGATGACAAGATCATCTTT	CAVDRGNRDDKIIF	TRAV39-1	TRDD1-1	TRAJ30-1	-1	13	-1	17
9	2.0565317734158993E-4	TGTGCAGCAAGCAAAAGGAAGGAAACAGGAAATTTACATTTG	CAASKRKETGNLHL	TRAV23-1	.	TRAJ59-1	-1	-1	12	14
9	2.0565317734158993E-4	TGTGCTCTTGGGCCCCTAAAAGGGGCGGATCTGAAAAGCTGGTCTTTG	CALGPLKGADLKSWSL	TRDV1-1	TRDD2-1	TRAJ57-1	11	14	17	22
9	2.0565317734158993E-4	TGTGCAGCAAGCTCGATGGATAGCAGCTATAAATTGATCTTC	CAASSMDSSYKLIF	TRAV23-1	TRDD2-1	TRAJ12-1	-1	12	-1	14
9	2.0565317734158993E-4	TGTGCCGTCACGGGAGGCTTCAAAACTATCTTT	CAVTGGFKTIF	TRAV12-2	.	TRAJ9-1	-1	-1	7	9
9	2.0565317734158993E-4	TGTGCAATGAGCGCGGAAACTGGAGGCTTCAAAACTATCTTT	CAMSAETGGFKTIF	TRAV12-3	TRDD1-1	TRAJ9-1	12	14	-1	16
9	2.0565317734158993E-4	TGCGGCACCTCCTAGATCTGGGGCTGGGAGTTACCAACTCACTTT	CGTS*IWGWELPTHF	TRAV30-1	TRDD2-1	TRAJ28-1	7	9	13	16
9	2.0565317734158993E-4	TGTGCTGTGAGAGAAAGAGGGCAGGAGAGCACTTACTTT	CAVRERGQESTYF	TRAV3-1	TRDD1	TRAJ5-1	13	16	-1	18
9	2.0565317734158993E-4	TGTGCTGTGCAAGTTTCAGGATACAGCACCCTCACCTTT	CAVQVSGYSTLTF	TRAV21-1	TRDD3-1	TRAJ11-1	8	11	-1	14
9	2.0565317734158993E-4	TGTGCTGTGACTCCCTCGGATAACTATGGTCAGAATTTTGTCTTT	CAVTPSDNYGQNFVF	TRAV8-6	TRDD2-1	TRAJ26-1	9	13	15	17
9	2.0565317734158993E-4	TGTGCCTCCTACTTGGGGCTGGGAGTTACCAACTCACTTTCG	CASYLGLGVTNSLS	TRAV24-1	TRDD2-1	TRAJ28-1	-1	7	11	13
9	2.0565317734158993E-4	TGTGCTGTGGGCCCGAGGGGACTTTGGAAATGAGAAATTAACCTT	CAVGPRGLWK*EINL	TRAV8-3	TRDD1-1	TRAJ48-1	10	16	-1	20
9	2.0565317734158993E-4	TGTGCAGGGTGGGGTACTGCCAGTAAACTCACCTTT	CAGWGTASKLTF	TRAV27-1	TRDD1-1	TRAJ44-1	7	9	-1	12
9	2.0565317734158993E-4	TGTGCAGCAAGCGTTGAACCAAAGAAACCAGTGGCTCTAGGTTGACCTTTG	CAASVEPKKPVALG*PL	TRAV29-1	TRDD2-1	TRAJ58-1	12	17	-1	21
9	2.0565317734158993E-4	TGTGCTACGGACGCAAAACAGCAGTGCTTCCAAGATAATCTTTGG	CATDAKQQCFQDNLW	TRAV17-1	TRDD3-1	TRAJ3-1	12	14	-1	17
9	2.0565317734158993E-4	TGTGCAATGAGAGAGGCCGGTTGCCAACCAGGCAGGAACTGCTCTGATCTT	CAMREAGCQPGRNCSDL	TRAV14-1	TRDD1	TRAJ15-1	15	21	-1	23
9	2.0565317734158993E-4	TGTGCAGGGCAGGATCCCGACAGAGGCTCAACCCTGGGGAGGCTATACTTT	CAGQDPDRGSTLGRLYF	TRAV25-1	TRDD1-1	TRAJ18-1	8	11	14	16
9	2.0565317734158993E-4	TGTGCTGGGCAGTCGGGGCTCGGAGGAAGCCAAGGAAATCTCATCTTT	CAGQSGLGGSQGNLIF	TRAV35-1	TRDD1-1	TRAJ42-1	11	14	17	21
9	2.0565317734158993E-4	TGCCTCGTGGGTGACAAATGGGGCACTGCCAGTAAACTCACCTTT	CLVGDKWGTASKLTF	TRAV4-1	TRDD1	TRAJ44-1	15	18	-1	21
9	2.0565317734158993E-4	TGTGCCGTGGGCTCAGGAACCTACAAATACATCTTT	CAVGSGTYKYIF	TRAV39-1	.	TRAJ40-1	-1	-1	9	11
9	2.0565317734158993E-4	TGTGCCGTCGCCCTGGAATATGGAAACAAACTGGTCTTT	CAVALEYGNKLVF	TRAV12-2	TRDD1	TRAJ47-1	-1	8	9	13
9	2.0565317734158993E-4	TGTGTGGTGAACGGCTTTACTCAGGGCGGATCTGAAAAGCTGGTCTTG	CVVNGFTQGGSEKLVL	TRAV12-1	TRDD2-1	TRAJ57-1	11	14	16	18
9	2.0565317734158993E-4	TGTGCTGTGAGAGACGGGAACAGAGATGACAAGATCATCTTT	CAVRDGNRDDKIIF	TRAV3-1	TRDD1-1	TRAJ30-1	-1	15	-1	17
9	2.0565317734158993E-4	TGTGCAATGAGCGGGGACTCTGGGGCTGGGAGTTACCAACTCACTTTC	CAMSGDSGAGSYQLTF	TRAV12-3	TRDD1-1	TRAJ28-1	-1	13	-1	16
9	2.0565317734158993E-4	TGTGCTGGTCCCCTAATGGGGCTGGGAGTTACCAACTCACTTTCG	CAGPLMGLGVTNSLS	TRAV35-1	TRDD2-1	TRAJ28-1	7	11	14	16
9	2.0565317734158993E-4	TGTGCCTTTGGGCCTCTTCCTTTGTACTGGGGGGTAACAGCACAACTCTTCTTT	CAFGPLPLYWGVTAQLFF	TRDV3-1	TRDD1-1	TRDJ2-1	8	25	32	34
8	1.828028243036355E-4	TGTGCAATGAGACGGTTGGGCCAAATGCTGGCAACAACCGTAAGCTGATTTGGG	CAMRRLGQMLATTVS*FG	TRAV14-1	TRDD1-1	TRAJ38-1	11	16	19	23
8	1.828028243036355E-4	TGTGCTGTGGGTGCGCGATAACCAGGGAGGAAAGCTTATCTTCGG	CAVGAR*PGRKAYLR	TRAV8-3	TRDD1-1	TRAJ23-1	13	15	-1	17
8	1.828028243036355E-4	TGTGCTTATACACAACTATCAGTTAATCTGGGG	CAYTQLSVNLG	TRAV38-2	TRDD2-1	TRAJ33-1	-1	10	-1	12
8	1.828028243036355E-4	TGTGCTGTGAGGCTTTCTGGTGGCTACAATAAGCTGATTTTT	CAVRLSGGYNKLIF	TRAV8-4	.	TRAJ4-1	-1	-1	-1	11
8	1.828028243036355E-4	TGTGCTCTGAGAGGGACGAACACCGGTAACCAGTTCTATTTT	CALRGTNTGNQFYF	TRAV9-2	TRDD1-1	TRAJ49-1	10	12	15	17
8	1.828028243036355E-4	TGTGCTGTTTCAGGAGGAGGTGCTGACGGACTCACCTTT	CAVSGGGADGLTF	TRAV21-1	.	TRAJ45-1	-1	-1	-1	8
8	1.828028243036355E-4	TGTGCAGCAAGCAAAGAAACCAGTGGCTCTAGGTTGACCTTT	CAASKETSGSRLTF	TRAV23-1	.	TRAJ58-1	-1	-1	-1	13
8	1.828028243036355E-4	TGTGCCGTGAATGTAGGGGAGGAGGTGCTGACGGACTCACCTTTG	CAVNVGEEVLTDSPL	TRAV8-1	TRDD3-1	TRAJ45-1	-1	13	15	17
8	1.828028243036355E-4	TGTGCTCTGAGTGAGGCGAACACCGGTAACCAGTTCTATTTT	CALSEANTGNQFYF	TRAV19-1	.	TRAJ49-1	-1	-1	-1	17
8	1.828028243036355E-4	TGCATCCTGAGAGCCTTTGATAACTATGGTCAGAATTTTGTCTTT	CILRAFDNYGQNFVF	TRAV26-2	TRDD2-1	TRAJ26-1	-1	13	16	18
8	1.828028243036355E-4	TGTGCAGCAAGTATAGTGCATCAGGAGGAGGTGCTGACGGACTCACCTTTG	CAASIVHQEEVLTDSPL	TRAV13-1	TRDD3-1	TRAJ45-1	-1	13	16	20
8	1.828028243036355E-4	TGTGCTGTGAGTGATCTAAGGAGAGACCCAATGCAGGCAAATCAACCTTTG	CAVSDLRRDPMQANQPL	TRAV8-6	TRDD1	TRAJ27-1	13	19	21	27
8	1.828028243036355E-4	TGTGCTGTGGGTGCTCGAGATGACAAGATCATCTTT	CAVGARDDKIIF	TRAV8-3	TRDD2-1	TRAJ30-1	-1	14	-1	16
8	1.828028243036355E-4	TGTGCCGTGGCCTCACCTCAGGGCGGATCTGAAAAGCTGGTCTTG	CAVASPQGGSEKLVL	TRAV39-1	TRDD2-1	TRAJ57-1	-1	10	12	16
8	1.828028243036355E-4	TGTGCAGCAAGTAGGGGAGGGGCTGGTGGTACTAGCTATGGAAAGCTGACATTT	CAASRGGAGGTSYGKLTF	TRAV13-1	TRDD1-1	TRAJ52-1	-1	13	17	21
8	1.828028243036355E-4	TGTGCTACGGACGCAAAGTACAGCAGTGCTTCCAAGATAATCTTT	CATDAKYSSASKIIF	TRAV17-1	TRDD3-1	TRAJ3-1	12	14	-1	17
8	1.828028243036355E-4	TGTGCAATGAGAGTCCCTGGGGGTTACCAGAAAGTTACCTTT	CAMRVPGGYQKVTF	TRAV14-1	TRDD2-1	TRAJ13-1	-1	13	-1	16
8	1.828028243036355E-4	TGTGCTGTCTTGTTTTTTGGAAATGAGAAATTAACCTTT	CAVLFFGNEKLTF	TRAV8-3	TRDD2-1	TRAJ48-1	-1	8	10	15
8	1.828028243036355E-4	TGTGCTCTAAGGAGTTCTGGGGCTGGGAGTTACCAACTCACTTTC	CALRSSGAGSYQLTF	TRAV16-1	TRDD3-1	TRAJ28-1	10	12	-1	15
8	1.828028243036355E-4	TGCATCCTGAGACCCAGGGCGGATCTGAAAAGCTGGTCTTTG	CILRPRADLKSWSL	TRAV26-2	.	TRAJ57-1	-1	-1	-1	11
8	1.828028243036355E-4	TGCCTCGTGGGTGACACGGTGGCAGAGATGACAAGATCATCTTTG	CLVGDTVAEMTRSSL	TRAV4-1	TRDD1-1	TRAJ30-1	15	19	-1	22
8	1.828028243036355E-4	TGTGCTTACGGTGGAGGAAGCCAAGGAAATCTCATCTTT	CAYGGGSQGNLIF	TRAV38-2	TRDD1-1	TRAJ42-1	7	9	-1	11
8	1.828028243036355E-4	TGTGCTCTAAGTACACCGGTAACCAGTTCTATTTTG	CALSTPVTSSIL	TRAV16-1	.	TRAJ49-1	-1	-1	-1	10
8	1.828028243036355E-4	TGTGCTCTGAGTAGACTCATCAGGAGGAAGCTACATACCTACATT	CALSRLIRRKLHTYI	TRAV19-1	TRDD1-1	TRAJ6-1	11	14	-1	17
8	1.828028243036355E-4	TGTGCTCTCACGGGAGGAGGAAACAAACTCACCTTT	CALTGGGNKLTF	TRAV3-1	.	TRAJ10-1	-1	-1	-1	6
8	1.828028243036355E-4	TGCATCCTGAGCTATCTCCGGTGAACAGAGATGACAAGATCATCTTTG	CILSYLR*TEMTRSSL	TRAV26-2	TRDD2-1	TRAJ30-1	10	16	18	21
8	1.828028243036355E-4	TGTGCAAAGGGAACTGGGGCAAACAACCTCTTCTTT	CAKGTGANNLFF	TRAV12-3	TRDD1-1	TRAJ36-1	6	8	-1	11
8	1.828028243036355E-4	TGTGCTCTGAGTGAGGAAGAAGCTACCTCAGGAACCTACAAATACATCTTT	CALSEEEATSGTYKYIF	TRAV19-1	TRDD3-1	TRAJ40-1	15	18	20	22
8	1.828028243036355E-4	TGTGCAGCACCCCTCTCGAACACCGGTAACCAGTTCTATTTT	CAAPLSNTGNQFYF	TRAV29-1	TRDD2-1	TRAJ49-1	8	11	13	17
8	1.828028243036355E-4	TGTGCTGTCAGAACACCGGTAACCAGTTCTATTTTG	CAVRTPVTSSIL	TRAV20-1	TRDD2-1	TRAJ49-1	-1	8	-1	10
8	1.828028243036355E-4	TGTGTGGCCAGATCTTATAACACCGACAAGCTCATCTTT	CVARSYNTDKLIF	TRAV12-1	TRDD2-1	TRAJ34-1	-1	7	9	12
8	1.828028243036355E-4	TGCGCTGCGGGAACTATCACAGGCAAACTAATCTTT	CAAGTITGKLIF	TRAV1-1	TRDD1-1	TRAJ37-1	6	8	11	15
8	1.828028243036355E-4	TGTGCCTGTGACGTGGTGGGGGAAGGGAGGTTAGACTTCACCGATAAACTCATCTTT	CACDVVGEGRLDFTDKLIF	TRDV2-1	TRDD1-1	TRDJ1-1	11	16	22	38
8	1.828028243036355E-4	TGTGCCGGGCTTTATAACACCGACAAGCTCATCTTT	CAGLYNTDKLIF	TRAV12-2	TRDD1	TRAJ34-1	6	9	-1	11
8	1.828028243036355E-4	TGTGCTCTGAGTCCCCAAACTCAGGGCGGATCTGAAAAGCTGGTCTTG	CALSPQTQGGSEKLVL	TRAV9-2	TRDD2-1	TRAJ57-1	11	14	-1	17
8	1.828028243036355E-4	TGTGCAATGAGGTCATCAGGAGGAAGCTACATACCTACATTT	CAMRSSGGSYIPTF	TRAV12-3	TRDD3-1	TRAJ6-1	-1	11	-1	13
8	1.828028243036355E-4	TGTGCTCTAGACTCTACTAATGCTGGTGGTACTAGCTATGGAAAGCTGACATTT	CALDSTNAGGTSYGKLTF	TRAV6-1	TRDD2-1	TRAJ52-1	11	13	-1	16
8	1.828028243036355E-4	TGTGCAGCGCCGAACACAGGCTTTCAGAAACTTGTATTT	CAAPNTGFQKLVF	TRAV23-1	TRDD2-1	TRAJ8-1	7	9	-1	11
8	1.828028243036355E-4	TGTGCAGAGAATATAGGAAATACTGGAGGCTTCAAAACTATCTTT	CAENIGNTGGFKTIF	TRAV13-2	TRDD1	TRAJ9-1	-1	13	-1	15
8	1.828028243036355E-4	TGTGCTGTGGTCGAACTGGGGCAAACAACCTCTTCTTTG	CAVVELGQTTSSL	TRAV8-3	.	TRAJ36-1	-1	-1	-1	10
8	1.828028243036355E-4	TGTGCCGTGAACGACAGAGGCTCAACCCTGGGGAGGCTATACTTT	CAVNDRGSTLGRLYF	TRAV12-2	.	TRAJ18-1	-1	-1	-1	11
8	1.828028243036355E-4	TGTGCTGTGAGTGAAGATAATGCTGGCAACAACCGTAAGCTGATTTGG	CAVSEDNAGNNRKLIW	TRAV8-6	TRDD1	TRAJ38-1	13	15	-1	17
8	1.828028243036355E-4	TTTCAGGAAACACACCTCTTGTCTTTG	FQETHLLSL	TRAV35-1	TRDD1	TRAJ29-1	-1	-1	-1	1
8	1.828028243036355E-4	TGTGCTGTGCAGGATAGCAACTATCAGTTAATCTGG	CAVQDSNYQLIW	TRAV1-2	TRDD2-1	TRAJ33-1	-1	9	-1	11
8	1.828028243036355E-4	TGTGCTGTCGATGCTCTCAGGGCGGATCTGAAAAGCTGGTCTTGG	CAVDALRADLKSWSW	TRAV22-1	TRDD1-1	TRAJ57-1	7	9	11	15
8	1.828028243036355E-4	TGTGCAGCAAGCGATTCAGGAGGAGGTGCTGACGGACTCACCTTT	CAASDSGGGADGLTF	TRAV29-1	.	TRAJ45-1	-1	-1	-1	13
8	1.828028243036355E-4	TGCGTTCCTTTCAGAAACTTGTATTTG	CVPFRNLYL	TRAV27-1	TRDD2-1	TRAJ8-1	1	4	-1	7
8	1.828028243036355E-4	TGTGCCGTGACTCAACTAAGGAAGGGAGGAAAGCTTATCTTC	CAVTQLRKGGKLIF	TRAV12-2	TRDD1	TRAJ23-1	9	14	16	22
8	1.828028243036355E-4	TGTGTGGTGAGCCGACGTTCTAACGACTACAAGCTCAGCTTT	CVVSRRSNDYKLSF	TRAV10-1	TRDD1	TRAJ20-1	11	14	-1	16
8	1.828028243036355E-4	TGTGCTGTGAGGCGGAAGGTATGGGCTGCAGGCAACAAGCTAACTTTT	CAVRRKVWAAGNKLTF	TRAV21-1	TRDD1	TRAJ17-1	11	21	-1	24
8	1.828028243036355E-4	TGTGCTCTAGACAGGGCAGGCAGGAACTGCTCTGATCTT	CALDRAGRNCSDL	TRAV6-1	TRDD1-1	TRAJ15-1	-1	13	-1	16
8	1.828028243036355E-4	TGTGCTCTAGTCAATGTGCAACTTCAACAAATTTTACTT	CALVNVQLQQILL	TRAV16-1	TRDD3-1	TRAJ21-1	8	12	14	16
8	1.828028243036355E-4	TGTGTTGTGATCCCGTACAGCAGTGCTTCCAAGATAATCTTT	CVVIPYSSASKIIF	TRAV8-2	TRDD2-1	TRAJ3-1	-1	10	12	14
8	1.828028243036355E-4	ATTCAGGAGGAGGTGCTGACGGACTCACCTTTG	IQEEVLTDSPL	TRAV26-2	TRDD1	TRAJ45-1	-1	-1	-1	-1
8	1.828028243036355E-4	TGTGCCTGTGACCGCTCCGGGCGGGGCTGGGGGATACGGTGGGCACTCATCTTT	CACDRSGRGWGIRWALIF	TRDV2-1	TRDD1-1	TRDJ1-1	11	26	37	44
8	1.828028243036355E-4	TGTGCTCTTGGGGGCCCAATACCGGCACTGCCAGTAAACTCACCTTTG	CALGGPIPALPVNSPL	TRDV1-1	TRDD2-1	TRAJ44-1	12	14	15	17
8	1.828028243036355E-4	TGTGCTCGGACCCAAGGCTATAACCAGGGAGGAAAGCTTATCTTC	CARTQGYNQGGKLIF	TRAV9-2	TRDD1	TRAJ23-1	-1	7	9	18
8	1.828028243036355E-4	TGTGTGGTGAACCTCCCATTATACAACTTCAACAAATTTTACTTT	CVVNLPLYNFNKFYF	TRAV12-1	TRDD2-1	TRAJ21-1	11	13	15	21
8	1.828028243036355E-4	TGTGCTGTGAGAAGGGAGGGGGGTGGTGCTACAAACAAGCTCATCTTT	CAVRREGGGATNKLIF	TRAV3-1	TRDD1-1	TRAJ32-1	11	17	-1	21
8	1.828028243036355E-4	TGTGCCCTTCCAAAGCTGCAGGCAACAAGCTAACTTTTG	CALPKLQATS*LL	TRAV12-2	TRDD2-1	TRAJ17-1	-1	6	-1	10
8	1.828028243036355E-4	TGTGCTCTTGGGGGCTCAACTTTCCTGACCGACTGTTTGTCCCTCCTGTACACCGATAAACTCATCTTT	CALGGSTFLTDCLSLLYTDKLIF	TRDV1-1	TRDD2-1	TRDJ1-1	12	21	25	49
8	1.828028243036355E-4	TGTGCTCTGAGATCGGGCGACTACAAGCTCAGCTTT	CALRSGDYKLSF	TRAV9-2	TRDD1-1	TRAJ20-1	10	14	-1	17
8	1.828028243036355E-4	TGTGCCGTGAACGCCCGAAGCTGCTCTTTG	CAVNARSCSL	TRAV12-2	.	TRAJ16-1	-1	-1	-1	12
8	1.828028243036355E-4	TGTGCTCTTGGGGAACGTGTGGCGTACTGGGGGATACTGGACACCGATAAACTCATCTTT	CALGERVAYWGILDTDKLIF	TRDV1-1	TRDD1-1	TRDJ1-1	15	25	36	40
8	1.828028243036355E-4	TGTGCGCTATACTCACGGGAGGAGGAAACAAACTCACCTTTG	CALYSREEETNSPL	TRAV22-1	TRDD1	TRAJ10-1	4	6	-1	8
8	1.828028243036355E-4	TGTGCAATGAGGGGTTCGACACCGACAAGCTCATCTTTG	CAMRGSTPTSSSL	TRAV12-3	TRDD1	TRAJ34-1	-1	11	13	18
8	1.828028243036355E-4	TGCATCGTCAGAGGCCCTGGGGCTGGGAGTTACCAACTCACTTTC	CIVRGPGAGSYQLTF	TRAV26-1	.	TRAJ28-1	-1	-1	12	14
8	1.828028243036355E-4	TGTGCTCCAGATAACTATGGTCAGAATTTTGTCTTT	CAPDNYGQNFVF	TRAV21-1	TRDD2-1	TRAJ26-1	-1	6	-1	9
8	1.828028243036355E-4	TGTTCCATGAGG	CSMR	TRAV12-3	.	TRAJ21	-1	-1	-1	11
8	1.828028243036355E-4	TGTGCTTTCATTCCAGGGAGCCCAGAAGCTGGTATTTGG	CAFIPGSPEAGIW	TRAV38-1	.	TRAJ54-1	-1	-1	-1	11
8	1.828028243036355E-4	TGTGCCGTGAAGGACAATGCAGGCAACATGCTCACCTTT	CAVKDNAGNMLTF	TRAV12-2	TRDD1-1	TRAJ39-1	-1	11	-1	13
8	1.828028243036355E-4	AGCTCATCTTTG	SSSL	TRAV8-6	.	TRAJ34-1	-1	-1	-1	0
8	1.828028243036355E-4	TGTGCCTTAGGTGACTGGGGGATTCCTCCTAAACTCATCTTT	CALGDWGIPPKLIF	TRDV3-1	TRDD1-1	TRDJ1-1	7	13	22	29
8	1.828028243036355E-4	TGTGCTTATAGGAGCTCGCTAGAACAGAGATGACAAGATCATCTT	CAYRSSLEQR*QDHL	TRAV38-2	TRDD2-1	TRAJ30-1	14	18	-1	21
8	1.828028243036355E-4	TGTGCTCTAAGTGGCATAAGCACCGACAAGCTCATCTTT	CALSGISTDKLIF	TRAV16-1	TRDD1	TRAJ34-1	13	15	-1	18
8	1.828028243036355E-4	TGTGCTGTGGGTCCCTTTCGATCAAAGCTGCAGGCAACAAGCTAACTTTTG	CAVGPFRSKLQATS*LL	TRAV8-3	TRDD2-1	TRAJ17-1	11	13	16	19
8	1.828028243036355E-4	TGTGCTCTGACAGACCAGGGCGGATCTGAAAAGCTGGTCTTT	CALTDQGGSEKLVF	TRAV19-1	TRDD1	TRAJ57-1	9	13	-1	15
8	1.828028243036355E-4	TGTGCCGTGATCCCTTGGGTGGCTACAATAAGCTGATTTTTG	CAVIPWVATIS*FL	TRAV12-2	TRDD2-1	TRAJ4-1	9	12	15	17
8	1.828028243036355E-4	TGTGCAGCAAGGGGATTAGAAGAAAAGCAGCGGAGACAAGCTGACTTTTGG	CAARGLEEKQRRQADFW	TRAV29-1	TRDD1-1	TRAJ46-1	-1	11	15	17
8	1.828028243036355E-4	TGTGCTGTGAGAGACAGGAAGCTATGGAGGAAGCCAAGGAAATCTCATCTT	CAVRDRKLWRKPRKSHL	TRAV3-1	TRDD1	TRAJ42-1	-1	16	18	22
8	1.828028243036355E-4	TGTGTTGTGAGTGTCTCGTACAATAACAATGACATGCGCTTT	CVVSVSYNNNDMRF	TRAV8-2	TRDD1	TRAJ43-1	12	14	15	19
8	1.828028243036355E-4	TGTGCAGGTGGACAGAAACCAGTGGCTCTAGGTTGACCTTTG	CAGGQKPVALG*PL	TRAV25-1	TRDD1-1	TRAJ58-1	-1	8	10	13
8	1.828028243036355E-4	TGTGCTCTTAGCCTTACTGGAGGCTTCAAAACTATCTTT	CALSLTGGFKTIF	TRAV16-1	TRDD2	TRAJ9-1	7	11	-1	14
8	1.828028243036355E-4	TGTGCCTGTGACCTCGCGGGAGGGGGATACTTTCCCGAGTACACCGATAAACTCATCTTT	CACDLAGGGYFPEYTDKLIF	TRDV2-1	TRDD1-1	TRDJ1-1	11	21	29	40
8	1.828028243036355E-4	TGTGCTCTTGGGGAACTAACTCTCCCTGCCTTCCTCTACTGGGGGATACACACCGATAAACTCATCTTT	CALGELTLPAFLYWGIHTDKLIF	TRDV1-1	TRDD1-1	TRDJ1-1	16	37	-1	49
8	1.828028243036355E-4	TGTGCTCTTGGGGGAGGTGGGGTCTACTGGGGGACCCCGATAAACTCATCTTTG	CALGGGGVYWGTPINSSL	TRDV1-1	TRDD1-1	TRDJ1-1	12	25	-1	33
8	1.828028243036355E-4	TGTGCTCTTGGGGAACTACGTCCCGTGATACGTCGACCCGATAAACTCATCTTT	CALGELRPVIRRPDKLIF	TRDV1-1	TRDD1-1	TRDJ1-1	16	26	31	37
7	1.5995247126568106E-4	TGTGCTGTGAAGGATAGCAACTATCAGTTAATCTGG	CAVKDSNYQLIW	TRAV1-2	.	TRAJ33-1	-1	-1	9	11
7	1.5995247126568106E-4	TGCGCTGTGAGAGGGGGGATGCAGGCAACATGCTCACCTTTG	CAVRGGMQATCSPL	TRAV1-1	TRDD1-1	TRAJ39-1	-1	13	-1	18
7	1.5995247126568106E-4	TGTGCTTTTTACAAACTGGGGCAAACAACCTCTTCTTTG	CAFYKLGQTTSSL	TRAV2-1	TRDD1	TRAJ36-1	5	9	-1	11
7	1.5995247126568106E-4	TGCGCTGTGAGAGGATGAACCCCCCCTTTGATCTGGGGCTGGGAGTTACCAACTCACTTT	CAVRG*TPPLIWGWELPTHF	TRAV1-1	TRDD1-1	TRAJ58-1	12	32	37	56
7	1.5995247126568106E-4	TGTGCTGTGGAGCCCCTGAACTTCAACAAATTTTACTTT	CAVEPLNFNKFYF	TRAV2-1	TRDD1	TRAJ21-1	11	15	-1	18
7	1.5995247126568106E-4	TGTGCTCTAGCGGGCTCTCTTGGGGCTGGGAGTTACCAACTCACTTTC	CALAGSLGAGSYQLTF	TRAV6-1	TRDD1-1	TRAJ28-1	9	11	13	20
7	1.5995247126568106E-4	TGTGCTGTGAGAGATGGGGACTATCAGTTAATCTGG	CAVRDGDYQLIW	TRAV1-2	TRDD1-1	TRAJ33-1	-1	14	-1	19
7	1.5995247126568106E-4	TGTGTGGTGAGCCGTTCTGGTGGCTACAATAAGCTGATTTTT	CVVSRSGGYNKLIF	TRAV12-1	TRDD1	TRAJ4-1	9	12	-1	14
7	1.5995247126568106E-4	TGTGCTGTGACGGATAGCAACTATCAGTTAATCTGG	CAVTDSNYQLIW	TRAV1-2	.	TRAJ33-1	-1	-1	9	11
7	1.5995247126568106E-4	TGTGCTGTGGGTGCGAGTGACAACTGACAGCTGGGGGAAATTGCAGTTTGG	CAVGASDN*QLGEIAVW	TRAV8-3	TRDD1-1	TRAJ24-1	13	30	37	44
7	1.5995247126568106E-4	TGCGCTGTGAGTCTCTAATACTCTGGGGCTGGGAGTTACCAACTCACTTTC	CAVSL*YSGAGSYQLTF	TRAV1-1	TRDD2-1	TRAJ28-1	10	14	-1	17
7	1.5995247126568106E-4	TGCATCGTCAGAGTCGGAGGAGATACCGGCACTGCCAGTAAACTCACCTTT	CIVRVGGDTGTASKLTF	TRAV26-1	TRDD1	TRAJ44-1	15	18	-1	20
7	1.5995247126568106E-4	TGTGCTCTGAGTGATGACCCCGACAAGCTCATCTTT	CALSDDPDKLIF	TRAV9-2	TRDD1-1	TRAJ34-1	-1	14	-1	16
7	1.5995247126568106E-4	TGTGCTGTGAGAGACCGCGGGACTCAGGAACCTACAAATACATCTTTG	CAVRDRGTQEPTNTSL	TRAV3-1	TRDD1-1	TRAJ40-1	14	18	-1	22
7	1.5995247126568106E-4	TGTGCTGTGGCTACCAATAATGCAGGCAACATGCTCACCTTT	CAVATNNAGNMLTF	TRAV8-3	TRDD2-1	TRAJ39-1	-1	10	-1	15
7	1.5995247126568106E-4	TGTGTTGTGAGTTATTCTGGGGGTTACCAGAAAGTTACCTTT	CVVSYSGGYQKVTF	TRAV8-2	.	TRAJ13-1	-1	-1	11	13
7	1.5995247126568106E-4	TGTGCAGCCCACGGTGGTAGCAACTATCAGTTAATCTGG	CAAHGGSNYQLIW	TRAV13-1	TRDD1	TRAJ33-1	7	10	12	15
7	1.5995247126568106E-4	TGTGCAGCAATGGACGACTACAAGCTCAGCTTT	CAAMDDYKLSF	TRAV29-1	TRDD1-1	TRAJ20-1	-1	10	-1	13
7	1.5995247126568106E-4	TGTGCTGTGAGTGAGGCATCAGGAGGAGGTGCTGACGGACTCACCTTT	CAVSEASGGGADGLTF	TRAV8-4	TRDD1	TRAJ45-1	-1	14	15	18
7	1.5995247126568106E-4	TGTGCTCTAAGAGATAGCAACTATCAGTTAATCTGG	CALRDSNYQLIW	TRAV16-1	.	TRAJ33-1	-1	-1	10	12
7	1.5995247126568106E-4	TGTGTTGTGAGTGAGTAGACTCACGGGAGGAGGAAACAAACTCACCTTTGG	CVVSE*THGRRKQTHLW	TRAV8-2	TRDD3-1	TRAJ10-1	-1	14	-1	16
7	1.5995247126568106E-4	TGTGCTGTGGGGGTGGTGCTACAAACAAGCTCATCTTTG	CAVGVVLQTSSSL	TRAV36-1	.	TRAJ32-1	-1	-1	9	11
7	1.5995247126568106E-4	TGTGCTGCAGGGGGTATTCAGGAGGAGGTGCTGACGGACTCACCTTTG	CAAGGIQEEVLTDSPL	TRAV8-3	TRDD1-1	TRAJ45-1	6	9	-1	13
7	1.5995247126568106E-4	TGTGCTTATAGGACCCATACAACTTCAACAAATTTTACTTTG	CAYRTHTTSTNFTL	TRAV38-2	TRDD2-1	TRAJ21-1	12	14	-1	17
7	1.5995247126568106E-4	TGTGCTGTGAGAGCTATG	CAVRAM	TRAV1-2	.	TRAJ31-1	-1	-1	12	14
7	1.5995247126568106E-4	TGTGCTGGGCAGAGGTACCCAGGAACCTACAAATACATCTTT	CAGQRYPGTYKYIF	TRAV35-1	TRDD1	TRAJ40-1	11	13	14	17
7	1.5995247126568106E-4	TGTGCTCTTGGGGATTCGATAACTATGGTCAGAATTTTGTCTTTG	CALGDSITMVRILSL	TRDV1-1	TRDD2-1	TRAJ26-1	-1	14	-1	17
7	1.5995247126568106E-4	TGTGCTCTGGAAAACCTCCTACGACAAGGTGATATTTGG	CALENLLRQGDIW	TRAV9-2	.	TRAJ50-1	-1	-1	-1	9
7	1.5995247126568106E-4	TGTGCTGCGAATAGTGGAGGTAGCAACTATAAACTGACATTT	CAANSGGSNYKLTF	TRAV8-3	.	TRAJ53-1	-1	-1	6	8
7	1.5995247126568106E-4	TGTGCAGCAAGTAGCCCCGAACTTTGGAAATGAGAAATTAACCTT	CAASSPELWK*EINL	TRAV13-1	TRDD2-1	TRAJ48-1	12	14	15	17
7	1.5995247126568106E-4	TGTGCAATGAGAGAGCGAGTATGAATAATAATGCAGGCAACATGCTCACCTTTG	CAMRERV*IIMQATCSPL	TRAV14-1	TRDD3-1	TRAJ39-1	14	17	19	21
7	1.5995247126568106E-4	TGTGCCGTGGACAGGGAAACCAGTGGCTCTAGGTTGACCTTT	CAVDRETSGSRLTF	TRAV39-1	TRDD1-1	TRAJ58-1	-1	13	-1	15
7	1.5995247126568106E-4	TGTGCTGTCAGAAAAGAGGAAACCAGTGGCTCTAGGTTGACCTTT	CAVRKEETSGSRLTF	TRAV41-1	TRDD3-1	TRAJ58-1	-1	12	14	16
7	1.5995247126568106E-4	TGTGCCCCAAAACGTTCTAACGACTACAAGCTCAGCTTT	CAPKRSNDYKLSF	TRAV24-1	TRDD2	TRAJ20-1	-1	6	8	13
7	1.5995247126568106E-4	TGTATGATAACTATGGTCAGAATTTTGTCTTTG	CMITMVRILSL	TRAV25-1	TRDD1	TRAJ26-1	-1	3	-1	5
7	1.5995247126568106E-4	TGCCTTCAAGGGCTGGGGGTTACCAGAAAGTTACCTTTG	CLQGLGVTRKLPL	TRAV4-1	TRDD1-1	TRAJ13-1	4	9	-1	12
7	1.5995247126568106E-4	TGTGCAGCAGCGCGTTGTTAGTTCTAACGACTACAAGCTCAGCTT	CAAARC*F*RLQAQL	TRAV13-1	TRDD1	TRAJ20-1	8	15	16	20
7	1.5995247126568106E-4	TGTGCCGTGAATCCGCTTAACTTTGGAAATGAGAAATTAACCTTT	CAVNPLNFGNEKLTF	TRAV8-1	TRDD1	TRAJ48-1	11	15	-1	17
7	1.5995247126568106E-4	TGTGGAGCAGACATTGGGAGGGGGGAAACCAGTGGCTCTAGGTTGACCTTT	CGADIGRGETSGSRLTF	TRAV34-1	TRDD1-1	TRAJ58-1	12	19	-1	24
7	1.5995247126568106E-4	TGTGCAGGGCCTTAAACACCGACAAGCTCATCTTTG	CAGP*TPTSSSL	TRAV25-1	TRDD2-1	TRAJ34-1	-1	9	12	14
7	1.5995247126568106E-4	TGTGCTGTGAGTGGCCTGGGGACACGGGCAGGAGAGCACTTACTTTTG	CAVSGLGTRAGEHLLL	TRAV8-4	TRDD1-1	TRAJ5-1	12	15	-1	19
7	1.5995247126568106E-4	TGTGCTGTGAGCCCCCTGAGGGGCTACAATAAGCTGATTTTT	CAVSPLRGYNKLIF	TRAV3-1	TRDD1	TRAJ4-1	10	15	17	19
7	1.5995247126568106E-4	TGTGCAATGAGCCCTTCGGGGTCCGGGTATGCACTCAACTTC	CAMSPSGSGYALNF	TRAV12-3	TRDD2-1	TRAJ41-1	-1	12	16	21
7	1.5995247126568106E-4	TGTGCAATGCTCTGGGGCTGGGAGTTACCAACTCACTTT	CAMLWGWELPTHF	TRAV12-3	.	TRAJ28-1	-1	-1	-1	6
7	1.5995247126568106E-4	TGTGTGGTGACGCTCGGGTCAAATTCCGGGTATGCACTCAACTTC	CVVTLGSNSGYALNF	TRAV10-1	TRDD1-1	TRAJ41-1	9	15	-1	18
7	1.5995247126568106E-4	TGTGCAGCAAGTGAAGCTGGAAATGAGAAATTAACCTTT	CAASEAGNEKLTF	TRAV13-1	TRDD3-1	TRAJ48-1	-1	12	14	17
7	1.5995247126568106E-4	TGTGCAGAGCCGGGGGAACCTCCTACGACAAGGTGATATTTG	CAEPGEPPTTR*YL	TRAV13-2	TRDD1-1	TRAJ50-1	8	11	-1	16
7	1.5995247126568106E-4	TGTGCCTGTGACTCTCCCAGTACTGGGGGATACTGGGGGGACACCGATAAACTCATCTTT	CACDSPSTGGYWGDTDKLIF	TRDV2-1	TRDD1-1	TRDJ1-1	11	21	32	40
7	1.5995247126568106E-4	TGTGCGGAAGACTTACCGGCACTGCCAGTAAACTCACCTTTG	CAEDLPALPVNSPL	TRAV25-1	TRDD1	TRAJ44-1	4	10	-1	13
7	1.5995247126568106E-4	TGTGCTGTGGAGCCAGAGCTGCAGGCAACAAGCTAACTTTTG	CAVEPELQATS*LL	TRAV22-1	.	TRAJ17-1	-1	-1	-1	13
7	1.5995247126568106E-4	TGAGAGAAACTGGTCTTT	*EKLVF	TRAV10-1	TRDD1-1	TRAJ47-1	-1	-1	1	4
7	1.5995247126568106E-4	TGTGCCCTGTATCATATGGGAGGAAGCTACATACCTACATTT	CALYHMGGSYIPTF	TRAV8-3	TRDD1	TRAJ6-1	4	6	8	18
7	1.5995247126568106E-4	TAATTGGAGGTGGTGCTACAAACAAGCTCATCTTTG	*LEVVLQTSSSL	TRAV12-3	TRDD1	TRAJ32-1	-1	4	6	8
7	1.5995247126568106E-4	TGTGTGGTGAGCCCTTCGATTCTGGTTCTGCAAGGCAACTGACCTTTG	CVVSPSILVLQGN*PL	TRAV10-1	TRDD2-1	TRAJ22-1	-1	12	16	19
7	1.5995247126568106E-4	TGTGCTGTGAGTGAAGGGGAATACAGCAGTGCTTCCAAGATAATCTTT	CAVSEGEYSSASKIIF	TRAV8-4	TRDD1-1	TRAJ3-1	13	15	19	21
7	1.5995247126568106E-4	TGTGCCGTGAAAAAGGATAGCAGCTATAAATTGATCTTC	CAVKKDSSYKLIF	TRAV8-1	.	TRAJ12-1	-1	-1	10	12
7	1.5995247126568106E-4	TGTGCAGATACTTTTATGGAATATGGAAACAAACTGGTCTTT	CADTFMEYGNKLVF	TRAV13-2	TRDD1	TRAJ47-1	7	9	11	16
7	1.5995247126568106E-4	TGTGCTCTAGGTGGAATATGGAAACAAACTGGTCTTTGG	CALGGIWKQTGLW	TRAV16-1	TRDD1-1	TRAJ47-1	-1	9	-1	11
7	1.5995247126568106E-4	TGTGCAGAGATCCCTTCTAGAAATTGATCTTCG	CAEIPSRN*SS	TRAV13-2	TRDD2-1	TRAJ12-1	9	12	-1	16
7	1.5995247126568106E-4	TGTGTGGTGACGATAATGCTGGCAACAACCGTAAGCTGATTTGGG	CVVTIMLATTVS*FG	TRAV10-1	TRDD1	TRAJ38-1	9	11	-1	13
7	1.5995247126568106E-4	TGTGCTGTATGCTGGCAACAACCGTAAGCTGATTTGGGG	CAVCWQQP*ADLG	TRAV8-3	.	TRAJ38-1	-1	-1	-1	8
7	1.5995247126568106E-4	TGTGCAGCAGGCAACTATCAGTTAATCTGG	CAAGNYQLIW	TRAV23-1	.	TRAJ33-1	-1	-1	8	10
7	1.5995247126568106E-4	TGTGCTGGGCAGCTCAATGGGCCAAGGAAATCTCATCTT	CAGQLNGPRKSHL	TRAV35-1	TRDD1	TRAJ42-1	11	17	-1	20
7	1.5995247126568106E-4	TGTGCTGTGAGAGACATAATGAGCTATGGTCAGAATTTTGTCTTT	CAVRDIMSYGQNFVF	TRAV3-1	TRDD3-1	TRAJ26-1	15	17	19	21
7	1.5995247126568106E-4	TGTGCAGCAAGCGCGAAAGTCAGGAAACACACCTCTTGTCTTTGG	CAASAKVRKHTSCLW	TRAV29-1	TRDD1	TRAJ29-1	12	14	-1	16
7	1.5995247126568106E-4	TGTGCTCTGAGAACCTCATCAGGAGGAAGCTACATACCTACATTT	CALRTSSGGSYIPTF	TRAV19-1	TRDD2-1	TRAJ6-1	10	13	-1	16
7	1.5995247126568106E-4	TGTGCTGTGAGAGACGGCAACACAGGCAAACTAATCTTT	CAVRDGNTGKLIF	TRAV3-1	.	TRAJ37-1	-1	-1	-1	15
7	1.5995247126568106E-4	TGTGCTGTCCCCAATGACATGCGCTTT	CAVPNDMRF	TRAV8-3	TRDD2-1	TRAJ43-1	-1	8	9	11
7	1.5995247126568106E-4	TGCATCGTCAGAGTCCCCAACAACTTCAACAAATTTTACTTT	CIVRVPNNFNKFYF	TRAV26-1	TRDD2-1	TRAJ21-1	14	16	-1	19
7	1.5995247126568106E-4	TGTGCCGTGGTGGAGGGATCTGGGGGTTACCAGAAAGTTACCTTT	CAVVEGSGGYQKVTF	TRAV12-2	TRDD1-1	TRAJ13-1	8	14	-1	18
7	1.5995247126568106E-4	TGTGCTCTGAGTGCCATGAATTCAGGATACAGCACCCTCACCTTT	CALSAMNSGYSTLTF	TRAV19-1	TRDD2-1	TRAJ11-1	-1	13	-1	16
7	1.5995247126568106E-4	TGTGCCTGTGACACGATCTGGGGGCCACCGATCAACACCGATAAACTCATCTTT	CACDTIWGPPINTDKLIF	TRDV2-1	TRDD1-1	TRDJ1-1	13	17	23	34
7	1.5995247126568106E-4	TGTGCAGGGATCAATAACACCGACAAGCTCATCTTT	CAGINNTDKLIF	TRAV27-1	TRDD1-1	TRAJ34-1	-1	8	10	13
7	1.5995247126568106E-4	TGTGCTGTGCAGGCCGAAACGGCCGGCACTGCCAGTAAACTCACCTTT	CAVQAETAGTASKLTF	TRAV20-1	TRDD3-1	TRAJ44-1	12	15	18	22
7	1.5995247126568106E-4	TGTGCTGTCATGGATAGCAACTATCAGTTAATCTGG	CAVMDSNYQLIW	TRAV1-2	TRDD2-1	TRAJ33-1	-1	8	-1	10
7	1.5995247126568106E-4	TGTGCTGCGACGCGTTCTAACGACTACAAGCTCAGCTTT	CAATRSNDYKLSF	TRAV35-1	TRDD1-1	TRAJ20-1	6	9	11	13
7	1.5995247126568106E-4	TGTGCTCTGAGTGAGGCGGGAACGACAAGCTCATCTTTG	CALSEAGTTSSSL	TRAV19-1	TRDD1-1	TRAJ34-1	-1	17	-1	20
7	1.5995247126568106E-4	TGTGCTACGTTTTTTGGTAGCAGCTATAAATTGATCTTC	CATFFGSSYKLIF	TRAV17-1	TRDD2-1	TRAJ12-1	-1	9	10	15
7	1.5995247126568106E-4	TGTGCCGTGATGGATAGCAGCTATAAATTGATCTTC	CAVMDSSYKLIF	TRAV12-2	.	TRAJ12-1	-1	-1	-1	8
7	1.5995247126568106E-4	TGTGCAGCGCAGGACGACTACAAGCTCAGCTTT	CAAQDDYKLSF	TRAV29-1	TRDD1	TRAJ20-1	7	11	-1	13
7	1.5995247126568106E-4	TGTGCTCTGAGGCTCTCTGGGGGTTACCAGAAAGTTACCTTT	CALRLSGGYQKVTF	TRAV19-1	TRDD1	TRAJ13-1	10	12	13	15
7	1.5995247126568106E-4	TGTGCAGATCTAACCAGTTCTATTTTG	CADLTSSIL	TRAV25-1	TRDD1	TRAJ49-1	-1	7	8	10
7	1.5995247126568106E-4	TGTGCTGGGCGGCCCTATGGTCAGAATTTTGTCTTT	CAGRPYGQNFVF	TRAV35-1	TRDD1	TRAJ26-1	-1	10	11	14
7	1.5995247126568106E-4	TGTGCTCTGAGTGAAGGAACCGGTAACCAGTTCTATTTT	CALSEGTGNQFYF	TRAV9-2	TRDD1-1	TRAJ49-1	13	15	-1	18
7	1.5995247126568106E-4	TGTGCTCTGAGTGCGTCTTCTGGTTCTGCAAGGCAACTGACCTTT	CALSASSGSARQLTF	TRAV19-1	TRDD1-1	TRAJ22-1	-1	13	-1	15
7	1.5995247126568106E-4	TGTGCAATACGGAAATTTGGCAGTGCTTCCAAGATAATCTTT	CAIRKFGSASKIIF	TRAV12-3	TRDD3-1	TRAJ3-1	7	11	15	19
7	1.5995247126568106E-4	TGTGCTGTGCTCACCACAGGAGCCAATAGTAAGCTGACATTT	CAVLTTGANSKLTF	TRAV22-1	TRDD2-1	TRAJ56-1	8	12	-1	15
7	1.5995247126568106E-4	TGTGCTTTCATGAAGCATGGGAGTACCGGCACTGCCAGTAAACTCACCTTT	CAFMKHGSTGTASKLTF	TRAV38-1	TRDD1-1	TRAJ44-1	-1	17	-1	21
7	1.5995247126568106E-4	TGTGCCGTGGACAGAGATGACAAGATCATCTTT	CAVDRDDKIIF	TRAV39-1	.	TRAJ30-1	-1	-1	-1	7
7	1.5995247126568106E-4	TGTGCTGGGGGAAGGGTCCAGTACTGGGGGATCAGGGAGACACCGATAAACTCATCTTTG	CAGGRVQYWGIRETPINSSL	TRAV22-1	TRDD1-1	TRDJ1-1	6	22	31	39
7	1.5995247126568106E-4	CAGGCAAACTAATCTTTG	QAN*SL	TRAV3-1	TRDD3-1	TRAJ37-1	-1	-1	-1	-1
7	1.5995247126568106E-4	TGTGGGGTGCGGGGGGGGCTGGGAGTTACCAACTCACTTTCG	CGVRGGLGVTNSLS	TRAV29-1	TRDD1-1	TRAJ28-1	3	10	-1	14
7	1.5995247126568106E-4	TGTGCTGTGCTGGATACCGGCACTGCCAGTAAACTCACCTTT	CAVLDTGTASKLTF	TRAV20-1	TRDD1-1	TRAJ44-1	-1	10	-1	13
7	1.5995247126568106E-4	TGTGCAATGAAGGCCAGGAGGATGGTGGTGCTACAAACAAGCTCATCTTTG	CAMKARRMVVLQTSSSL	TRAV12-3	TRDD1	TRAJ32-1	9	16	18	21
7	1.5995247126568106E-4	TGTGTGATTGAACGGGCATACTGGAGGCTTCAAAACTATCTTTGG	CVIERAYWRLQNYLW	TRAV12-1	TRDD1	TRAJ9-1	5	13	15	17
7	1.5995247126568106E-4	TGTGCAGCAAGCGCGACGGATAGCAGCTATAAATTGATCTTC	CAASATDSSYKLIF	TRAV29-1	.	TRAJ12-1	-1	-1	12	14
7	1.5995247126568106E-4	TGTGCCGTGAATCGGACTCACGGGAGGAGGAAACAAACTCACCTT	CAVNRTHGRRKQTHL	TRAV12-2	TRDD1	TRAJ10-1	10	13	-1	15
7	1.5995247126568106E-4	TGTGCACCTCCAAGCCGACTACAAGCTCAGCTT	CAPPSRLQAQL	TRAV12-3	TRDD2-1	TRAJ20-1	-1	6	8	15
7	1.5995247126568106E-4	TGTGCTGTGAGAGACGGGGACCAGGGAGGAAAGCTTATCTTC	CAVRDGDQGGKLIF	TRAV3-1	TRDD1-1	TRAJ23-1	-1	15	-1	19
7	1.5995247126568106E-4	TGTGCAGCAATAGCTGGAGGCTTCAAAACTATCTTT	CAAIAGGFKTIF	TRAV29-1	TRDD3-1	TRAJ9-1	-1	10	-1	13
7	1.5995247126568106E-4	TGTGCAATGAGAGAGGGCGGGTGAGGCTACATACCTACATTT	CAMREGG*GYIPTF	TRAV14-1	TRDD1-1	TRAJ6-1	16	18	20	22
7	1.5995247126568106E-4	TGTGCAGCAGAGCTCCTCCGAATGCTGGCAACAACCGTAAGCTGATTTGGG	CAAELLRMLATTVS*FG	TRAV23-1	TRDD2-1	TRAJ38-1	8	13	16	20
7	1.5995247126568106E-4	TGTGCAGCAAGCCTGACTCAGGGAGCCCAGAAGCTGGTATTT	CAASLTQGAQKLVF	TRAV23-1	TRDD1-1	TRAJ54-1	-1	12	-1	15
7	1.5995247126568106E-4	TGTGCTGTGAGTGAGACGGGCAGGAGAGCACTTACTTTT	CAVSETGRRALTF	TRAV8-4	.	TRAJ5-1	-1	-1	-1	12
7	1.5995247126568106E-4	TGCATCCTGAGAGACATTACCTCAGGAACCTACAAATACATCTTT	CILRDITSGTYKYIF	TRAV26-2	.	TRAJ40-1	-1	-1	-1	15
7	1.5995247126568106E-4	TGTGCCTTCTCAACTGACAGCTGGGGGAAATTGCAGTTT	CAFSTDSWGKLQF	TRAV24-1	TRDD1-1	TRAJ24-1	7	20	27	34
7	1.5995247126568106E-4	TGTGCTCTTGGGGAACTTAACAGCTGGGGGAAATTGCAGTTT	CALGELNSWGKLQF	TRDV1-1	TRDD1-1	TRAJ24-1	16	23	30	37
7	1.5995247126568106E-4	TGTGCCCCCCCCGGGTGCAAGGCAACTGACCTT	CAPPGCKATDL	TRAV24-1	TRDD1-1	TRAJ22-1	5	12	-1	15
7	1.5995247126568106E-4	TGTGTTGTGAGTAGGGCGGGCAGGAGAGCACTTACTTTT	CVVSRAGRRALTF	TRAV8-2	TRDD1-1	TRAJ5-1	11	13	-1	16
7	1.5995247126568106E-4	TGTGCTCTTGGGGAACTATTGGGAAACACACCTCTTGTCTTT	CALGELLGNTPLVF	TRDV1-1	TRDD1	TRAJ29-1	16	19	-1	21
7	1.5995247126568106E-4	TGTGCAGGGGCGGAAAATAAATTGATCTTC	CAGAENKLIF	TRAV25-1	TRDD3-1	TRAJ12-1	8	12	-1	16
7	1.5995247126568106E-4	TGTGCCTGTGACACCGTAACTGCCCTGGGGGATATATCCGGCACCGATAAACTCATCTTT	CACDTVTALGDISGTDKLIF	TRDV2-1	TRDD1-1	TRDJ1-1	14	24	33	41
7	1.5995247126568106E-4	TGTGCCTGTGATCCTCCGAAGGGTACCCGTACACCGATAAACTCATCTTTG	CACDPPKGTRTPINSSL	TRDV2-1	TRDD2-1	TRDJ1-1	-1	11	14	30
7	1.5995247126568106E-4	TGTGCCGTGGGTGGTGATGGATACAGCACCCTCACCTTT	CAVGGDGYSTLTF	TRAV12-2	TRDD1-1	TRAJ11-1	8	11	13	18
7	1.5995247126568106E-4	TGTGCTGGGCACTCCTATTCTGACGGCAGCGGC	CAGHSYSDGSG	TRAV35-1	TRDD2-1	TRAJ20	10	12	16	33
7	1.5995247126568106E-4	TGTGCTCTTGGGGAACTCCCGGCCTTCCTCCCCCCTCTACTGGGGGTCAGGGGCGATAAACTCATCTTT	CALGELPAFLPPLLGVRGDKLIF	TRDV1-1	TRDD1-1	TRDJ1-1	16	38	45	53
6	1.3710211822772663E-4	TGTGCTGTGGGCCCCCGGGGAGAGATGACAAGATCATCTTTG	CAVGPRGEMTRSSL	TRAV2-1	TRDD1-1	TRAJ30-1	9	16	-1	20
6	1.3710211822772663E-4	TGTGCTGTGGTGAATTCAGGAAACACACCTCTTGTCTTT	CAVVNSGNTPLVF	TRAV2-1	.	TRAJ29-1	-1	-1	9	11
6	1.3710211822772663E-4	TGTGCAGCAAGCGTAACCAGGTCGGGCTTTGGGAATGTGCTGCATTGC	CAASVTRSGFGNVLHC	TRAV29-1	TRDD2-1	TRAJ35-1	12	15	18	24
6	1.3710211822772663E-4	TGTGCTCCTGTCCTCTCTTATAACACCGACAAGCTCATCTTT	CAPVLSYNTDKLIF	TRAV1-2	TRDD2-1	TRAJ34-1	5	10	13	15
6	1.3710211822772663E-4	TGTGCTGTGGAGGATACGGACAATGCCAGACTCATGTTT	CAVEDTDNARLMF	TRAV2-1	TRDD1-1	TRAJ31-1	-1	14	17	19
6	1.3710211822772663E-4	TGTGCAGCAAGCGAGGATGCTGGTGGTACTAGCTATGGAAAGCTGACATTT	CAASEDAGGTSYGKLTF	TRAV29-1	TRDD1	TRAJ52-1	12	14	-1	16
6	1.3710211822772663E-4	TGTGCAGCAAGCGCGGGAACCTACAAATACATCTTT	CAASAGTYKYIF	TRAV29-1	.	TRAJ40-1	-1	-1	-1	13
6	1.3710211822772663E-4	TGTCCCTTTCTTCGGCACTGCCAGTAAACTCACCTTTGG	CPFLRHCQ*THLW	TRAV9-2	TRDD2-1	TRAJ44-1	2	4	7	12
6	1.3710211822772663E-4	TGTGCTGTGCTTCGGGCGGATCTGAAAAGCTGGTCTTGG	CAVLRADLKSWSW	TRAV21-1	TRDD2-1	TRAJ57-1	-1	9	-1	13
6	1.3710211822772663E-4	TGTGCAGAGAACGAATTCAGGATACAGCACCCTCACCTT	CAENEFRIQHPHL	TRAV5-1	TRDD1	TRAJ11-1	-1	10	-1	12
6	1.3710211822772663E-4	TGTGCAGGGAATGCTGGTGGTACTAGCTATGGAAAGCTGACATTT	CAGNAGGTSYGKLTF	TRAV25-1	.	TRAJ52-1	-1	-1	-1	9
6	1.3710211822772663E-4	TGTGCTGTCATGGATAGCAGCTATAAATTGATCTTC	CAVMDSSYKLIF	TRAV1-2	.	TRAJ12-1	-1	-1	7	9
6	1.3710211822772663E-4	TGTGCTGTGATCCCCTCTGGTGGCTACAATAAGCTGATTTTT	CAVIPSGGYNKLIF	TRAV8-3	TRDD2-1	TRAJ4-1	8	10	12	15
6	1.3710211822772663E-4	TGTGCCGTGGACGGAAAATACCGGCACTGCCAGTAAACTCACCTT	CAVDGKYRHCQ*THL	TRAV39-1	TRDD1-1	TRAJ44-1	-1	12	-1	15
6	1.3710211822772663E-4	TGTGCAGGCCGAATAATGCAGGCAACATGCTCACCTTTG	CAGRIMQATCSPL	TRAV13-1	TRDD1	TRAJ39-1	6	9	-1	11
6	1.3710211822772663E-4	TGTGCAATGAGCCCTGTAAGAAACCAGTGGCTCTAGGTTGACCTT	CAMSPVRNQWL*VDL	TRAV12-3	TRDD2-1	TRAJ58-1	-1	12	-1	14
6	1.3710211822772663E-4	TGTGCCGTGGCATCAGGAACCTACAAATACATCTTT	CAVASGTYKYIF	TRAV39-1	.	TRAJ40-1	-1	-1	-1	10
6	1.3710211822772663E-4	TGTGCTGTGCCCGATATTATAACCAGGGAGGAAAGCTTATCTTCG	CAVPDIITREESLSS	TRAV21-1	TRDD1-1	TRAJ23-1	8	12	-1	16
6	1.3710211822772663E-4	TGTGCTCTGGGGGTGGGAGCCCAGAAGCTGGTATTT	CALGVGAQKLVF	TRAV9-2	TRDD1-1	TRAJ54-1	-1	9	12	14
6	1.3710211822772663E-4	TGTGCTGTGGCCCCAACCAGGGCAGGAACTGCTCTGATCTTT	CAVAPTRAGTALIF	TRAV2-1	TRDD2-1	TRAJ15-1	9	15	18	20
6	1.3710211822772663E-4	TGTGCTTATAGTTGGGTTCAGGAGGAGGTGCTGACGGACTCACCTTTG	CAYSWVQEEVLTDSPL	TRAV38-2	TRDD1-1	TRAJ45-1	10	12	-1	16
6	1.3710211822772663E-4	TGTGCTCTGAGTCAATCCGGTAACCAGTTCTATTTT	CALSQSGNQFYF	TRAV19-1	TRDD3-1	TRAJ49-1	11	13	-1	16
6	1.3710211822772663E-4	TGTGCTCTGAGATCCAACTCTGGCAACACAGGCAAACTAATCTTT	CALRSNSGNTGKLIF	TRAV19-1	TRDD2-1	TRAJ37-1	10	12	14	17
6	1.3710211822772663E-4	TGTGCTCTCCCTGTCGGGATAACTATGGTCAGAATTTTGTCTTTG	CALPVGITMVRILSL	TRAV9-2	TRDD1	TRAJ26-1	7	10	12	15
6	1.3710211822772663E-4	TGTGCTGTCGCGAACACCGGTAACCAGTTCTATTTT	CAVANTGNQFYF	TRAV21-1	TRDD1-1	TRAJ49-1	-1	8	9	11
6	1.3710211822772663E-4	TGTGCTCTTGGGGAACTGTAATCTAACTTTGGAAATGAGAAATTAACCTTT	CALGEL*SNFGNEKLTF	TRDV1-1	TRDD1	TRAJ48-1	16	18	-1	20
6	1.3710211822772663E-4	TGTGCAGCAAGCATACTGGTGGTACTAGCTATGGAAAGCTGACATTTG	CAASILVVLAMES*HL	TRAV23-1	.	TRAJ52-1	-1	-1	-1	12
6	1.3710211822772663E-4	TGCATCGTCAGGGGCCTTATTCAGGAGGAGGTGCTGACGGACTCACCTTTG	CIVRGLIQEEVLTDSPL	TRAV26-1	TRDD1	TRAJ45-1	-1	11	13	17
6	1.3710211822772663E-4	TGTGCACCTTCAACTGACAGCTGGGGGAAATTGCAGTTT	CAPSTDSWGKLQF	TRAV27-1	TRDD1-1	TRAJ24-1	5	20	27	34
6	1.3710211822772663E-4	TGTGCAGAGAATGGCGGAGGTAACCAGTTCTATTTT	CAENGGGNQFYF	TRAV13-2	TRDD1-1	TRAJ49-1	11	15	-1	18
6	1.3710211822772663E-4	TGTGCAGACCGCTAAGGACGAGGCATGGAGGAAGCCAAGGAAATCTCATCTTTG	CADR*GRGMEEAKEISSL	TRAV13-2	TRDD1	TRAJ42-1	7	15	17	24
6	1.3710211822772663E-4	TGTGCTGCCAGATCAGGAGGAAGCTACATACCTACATTT	CAARSGGSYIPTF	TRAV17-1	TRDD2-1	TRAJ6-1	5	7	9	11
6	1.3710211822772663E-4	TGTGCTTTCATGAAGTTCATCTATAACACCGACAAGCTCATCTTT	CAFMKFIYNTDKLIF	TRAV38-1	TRDD2-1	TRAJ34-1	-1	15	17	21
6	1.3710211822772663E-4	TGTGCTGTGCAGGCAATACCCTTGGGCAGGGAGCCCAGAAGCTGGTATTTG	CAVQAIPLGREPRSWYL	TRAV20-1	TRDD1	TRAJ54-1	12	22	-1	26
6	1.3710211822772663E-4	TGTGCCTTTCCCTCCGAAGGAACCCTGGGGAGGCTATACTTT	CAFPSEGTLGRLYF	TRAV24-1	TRDD2	TRAJ18-1	8	10	12	20
6	1.3710211822772663E-4	TGTGCTCTGAGCCGGCAGCAGTGCTTCCAAGATAATCTT	CALSRQQCFQDNL	TRAV19-1	TRDD1	TRAJ3-1	10	13	-1	15
6	1.3710211822772663E-4	TGTGCTCTGAGTGACACCGGTAACCAGTTCTATTTT	CALSDTGNQFYF	TRAV9-2	.	TRAJ49-1	-1	-1	-1	13
6	1.3710211822772663E-4	TGTGCTGTGGCCCCCGGGAGGAGGAAACAAACTCACCTT	CAVAPGRRKQTHL	TRAV8-3	TRDD2-1	TRAJ10-1	-1	10	-1	12
6	1.3710211822772663E-4	TGTGCTGTGAAATATTGGGTTCAAGAAACCAGTGGCTCTAGGTTGACCTTT	CAVKYWVQETSGSRLTF	TRAV21-1	TRDD1	TRAJ58-1	9	15	-1	19
6	1.3710211822772663E-4	TGTGCAGCAAGCAAAACCTAAGAAACCAGTGGCTCTAGGTTGACCTTT	CAASKT*ETSGSRLTF	TRAV23-1	TRDD2	TRAJ58-1	12	15	-1	18
6	1.3710211822772663E-4	TGTGCTGTGGAGTCCTTTAAGAAACCAGTGGCTCTAGGTTGACCTTTG	CAVESFKKPVALG*PL	TRAV36-1	TRDD2-1	TRAJ58-1	-1	12	-1	15
6	1.3710211822772663E-4	TGTGCTCTGAGTGAGGCGAGTAACCAGGGAGGAAAGCTTATCTTC	CALSEASNQGGKLIF	TRAV19-1	TRDD1	TRAJ23-1	-1	17	18	20
6	1.3710211822772663E-4	TGTGCTGTGGGCGATGGAGGAAGCCAAGGAAATCTCATCTTT	CAVGDGGSQGNLIF	TRAV8-3	TRDD1-1	TRAJ42-1	-1	11	-1	13
6	1.3710211822772663E-4	TGTGTGGTGAAGTCGACAACTGACAGCTGGGGGAAATTGCAGTTT	CVVKSTTDSWGKLQF	TRAV12-1	TRDD1-1	TRAJ24-1	10	26	33	40
6	1.3710211822772663E-4	TGTGCTTCCCCCTTTGGTGGCAACAACCGTAAGCTGATTTGG	CASPFGGNNRKLIW	TRAV21-1	TRDD2-1	TRAJ38-1	5	10	-1	14
6	1.3710211822772663E-4	TGTGCAGCACTCGGAGGAAGCCAAGGAAATCTCATCTTT	CAALGGSQGNLIF	TRAV23-1	TRDD1	TRAJ42-1	-1	9	10	12
6	1.3710211822772663E-4	TGTGCATCAGGTGTCTAACTTTGGAAATGAGAAATTAACCTTTGG	CASGV*LWK*EINLW	TRAV5-1	TRDD1	TRAJ48-1	5	9	-1	11
6	1.3710211822772663E-4	TGTGCAGAGAATAAGGGTAACAATGACATGCGCTTT	CAENKGNNDMRF	TRAV13-2	TRDD1-1	TRAJ43-1	12	14	-1	17
6	1.3710211822772663E-4	TGTGCTCTGAGGGTCCCGACGACGGGCAGGAGAGCACTTACTTTT	CALRVPTTGRRALTF	TRAV9-2	TRDD1	TRAJ5-1	10	18	-1	21
6	1.3710211822772663E-4	TGTGCTGGGCAGCAGGGCGGATCTGAAAAGCTGGTCTTG	CAGQQGGSEKLVL	TRAV35-1	.	TRAJ57-1	-1	-1	-1	12
6	1.3710211822772663E-4	TGTGCTCTAGGAGGAAGCCAAGGAAATCTCATCTTT	CALGGSQGNLIF	TRAV16-1	.	TRAJ42-1	-1	-1	-1	9
6	1.3710211822772663E-4	TGTGCCACTCAGGATACAGCACCCTCACCTTTG	CATQDTAPSPL	TRAV24-1	.	TRAJ11-1	-1	-1	-1	6
6	1.3710211822772663E-4	TGTGCTTTCATGAAGCATGACGCCAGTGGCTCTAGGTTGACCTTT	CAFMKHDASGSRLTF	TRAV38-1	TRDD1-1	TRAJ58-1	16	19	-1	22
6	1.3710211822772663E-4	CGGGGATAGCAACTATCAGTTAATCTG	RG*QLSVNL	TRAV25-1	TRDD1-1	TRAJ33-1	-1	1	-1	3
6	1.3710211822772663E-4	TGTGCTGGCCTTATACCGAACACCGGTAACCAGTTCTATTTT	CAGLIPNTGNQFYF	TRAV35-1	TRDD1	TRAJ49-1	7	12	15	17
6	1.3710211822772663E-4	TGTGCCGTGAATGCAGGAAACCAGGGAGGAAAGCTTATCTTC	CAVNAGNQGGKLIF	TRAV8-1	TRDD1-1	TRAJ23-1	13	15	-1	18
6	1.3710211822772663E-4	TGTGCTGTGGAAGACTTTGGAAATGAGAAATTAACCTTT	CAVEDFGNEKLTF	TRAV22-1	TRDD3-1	TRAJ48-1	-1	11	-1	13
6	1.3710211822772663E-4	TGTGCCGTGACGGGTCAGAATTTTGTCTTT	CAVTGQNFVF	TRAV8-1	TRDD1-1	TRAJ26-1	-1	10	-1	12
6	1.3710211822772663E-4	TGTGCAGCAAGTATACAGCAGTGCTTCCAAGATAATCTT	CAASIQQCFQDNL	TRAV13-1	.	TRAJ3-1	-1	-1	-1	13
6	1.3710211822772663E-4	TGTGCAGCAAGTATCTCCGACAAGCTCATCTTT	CAASISDKLIF	TRAV13-1	.	TRAJ34-1	-1	-1	12	14
6	1.3710211822772663E-4	TGTGCTCTGAGTAGGTTTTCAGATGGCCAGAAGCTGCTCTTT	CALSRFSDGQKLLF	TRAV9-2	.	TRAJ16-1	-1	-1	11	13
6	1.3710211822772663E-4	TGTGCTCTGAGTGAGGGAACCGGTAACCAGTTCTATTTT	CALSEGTGNQFYF	TRAV9-2	TRDD1-1	TRAJ49-1	-1	14	-1	18
6	1.3710211822772663E-4	TGTGCTGTGACCGGAGGAAGCTACATACCTACATTT	CAVTGGSYIPTF	TRAV8-4	.	TRAJ6-1	-1	-1	-1	10
6	1.3710211822772663E-4	TGCATCCATACTCTGGGGCTGGGAGTTACCAACTCACTTTCG	CIHTLGLGVTNSLS	TRAV26-2	.	TRAJ28-1	-1	-1	-1	6
6	1.3710211822772663E-4	TGTGCCTCCCCGGAGCTTAATGCAGGCAACATGCTCACCTTT	CASPELNAGNMLTF	TRAV24-1	TRDD1-1	TRAJ39-1	6	11	13	17
6	1.3710211822772663E-4	TGCATCCTAGGGGTAGGGTGCTGCATTGCG	CILGVGCCIA	TRAV26-2	TRDD1-1	TRAJ35-1	7	9	12	17
6	1.3710211822772663E-4	TGTGCTCTGAGTGCTACTGGCAACACAGGCAAACTAATCTTT	CALSATGNTGKLIF	TRAV19-1	TRDD2-1	TRAJ37-1	-1	13	-1	16
6	1.3710211822772663E-4	TGTGTGGCGTATTCAGGAGGAGGTGCTGACGGACTCACCTTT	CVAYSGGGADGLTF	TRAV12-1	.	TRAJ45-1	-1	-1	6	8
6	1.3710211822772663E-4	TGTGCAGCATTCTCCCGTTTTCTGGTGGCTACAATAAGCTGATTTTTG	CAAFSRFLVATIS*FL	TRAV13-1	TRDD2-1	TRAJ4-1	-1	9	11	16
6	1.3710211822772663E-4	TGCCCCCACTCCTCTATGGGAACAACAGACTCGCTTTTG	CPHSSMGTTDSLL	TRAV4-1	TRDD2-1	TRAJ7-1	3	9	-1	13
6	1.3710211822772663E-4	TGTGCCGTGCCCCGGAAACCTGGTGGCTACAATAAGCTGATTTTT	CAVPRKPGGYNKLIF	TRAV12-2	TRDD3-1	TRAJ4-1	8	14	17	19
6	1.3710211822772663E-4	TGTGCTGGGTTGGGGCTGGGAGTTACCAACTCACTTTCG	CAGLGLGVTNSLS	TRAV35-1	TRDD1	TRAJ6	8	15	19	39
6	1.3710211822772663E-4	TGTGCTGTGAGAGATACGGGAGGAGGAAACAAACTCACCTTT	CAVRDTGGGNKLTF	TRAV3-1	.	TRAJ10-1	-1	-1	13	15
6	1.3710211822772663E-4	TGTGTTGTGAGTGATGACACCGACAAGCTCATCTTT	CVVSDDTDKLIF	TRAV8-2	.	TRAJ34-1	-1	-1	-1	13
6	1.3710211822772663E-4	TGTGCTGTGGAAGTGGGGGCCAGACTCATGTTT	CAVEVGARLMF	TRAV22-1	TRDD1-1	TRAJ31-1	10	13	-1	18
6	1.3710211822772663E-4	TGTGCTGTCGGTGGAACCAGTGGCTCTAGGTTGACCTTT	CAVGGTSGSRLTF	TRAV41-1	TRDD1	TRAJ58-1	-1	9	10	12
6	1.3710211822772663E-4	TGCATCCTGAGGATGGGAACAACAGACTCGCTTTTG	CILRMGTTDSLL	TRAV26-2	.	TRAJ7-1	-1	-1	10	12
6	1.3710211822772663E-4	TGTGCAGAGAACGAACCGGGCAGGAGAGCACTTACTTTT	CAENEPGRRALTF	TRAV13-2	TRDD3-1	TRAJ5-1	10	12	14	16
6	1.3710211822772663E-4	TGCGCGTGCAGGGCTGGTGGTACTAGCTATGGAAAGCTGACATTT	CACRAGGTSYGKLTF	TRAV29-1	TRDD1	TRAJ52-1	1	6	7	12
6	1.3710211822772663E-4	TGTGCTGTGAGTGACTACACGGGCAGGAGAGCACTTACTTTT	CAVSDYTGRRALTF	TRAV8-4	TRDD1	TRAJ5-1	-1	14	-1	16
6	1.3710211822772663E-4	TGTGCCTTGGCCGCCGACAAGCTCATCTTT	CALAADKLIF	TRAV12-3	TRDD1	TRAJ34-1	4	7	9	11
6	1.3710211822772663E-4	TGTGCCTAAACCCCTCCTGGGGCTGGGAGTTACCAACTCACTTTC	CA*TPPGAGSYQLTF	TRAV13-2	TRDD2	TRAJ28-1	4	12	14	16
6	1.3710211822772663E-4	TGTGCAGCAAGGCCCCGCTGGCAACAACCGTAAGCTGATTTGGGG	CAARPRWQQP*ADLG	TRAV13-1	TRDD2-1	TRAJ38-1	10	12	13	16
6	1.3710211822772663E-4	TGTGCTGTGCAGGCAATCACACCGGTAACCAGTTCTATTTTG	CAVQAITPVTSSIL	TRAV20-1	TRDD3-1	TRAJ49-1	12	14	16	18
6	1.3710211822772663E-4	TGTCTTCTGAACTCAGGGCGGATCTGAAAAGCTGGTCTT	CLLNSGRI*KAGL	TRAV40-1	.	TRAJ57-1	-1	-1	-1	9
6	1.3710211822772663E-4	TGTGCAGGATAAGCCCCTTTCAGGGAGCCCAGAAGCTGGTATTTG	CAG*APFREPRSWYL	TRAV23-1	TRDD1-1	TRAJ54-1	-1	7	10	18
6	1.3710211822772663E-4	TGTGTTTCGAACACCGGTAACCAGTTCTATTTT	CVSNTGNQFYF	TRAV41-1	TRDD2-1	TRAJ49-1	3	5	-1	8
6	1.3710211822772663E-4	TGTGCTGCCTGCCAACTTTGGAAATGAGAAATTAACCTT	CAACQLWK*EINL	TRAV21-1	TRDD1	TRAJ48-1	6	8	-1	11
6	1.3710211822772663E-4	TGTGTGGTGCCCAGGGCAGGAACTGCTCTGATCTTT	CVVPRAGTALIF	TRAV12-1	TRDD2-1	TRAJ15-1	8	10	12	14
6	1.3710211822772663E-4	TGTGCTCCCGTAGGGACACCGGTAACCAGTTCTATTTTG	CAPVGTPVTSSIL	TRAV8-6	TRDD3-1	TRAJ49-1	5	10	-1	13
6	1.3710211822772663E-4	TGTGCTGTCCCCAATAATGCAGGCAACATGCTCACCTTT	CAVPNNAGNMLTF	TRAV8-3	TRDD2-1	TRAJ39-1	-1	8	9	12
6	1.3710211822772663E-4	TGTGCTGTGACCCCTTACTGGGGAAACACCGGTAACCAGTTCTATTTT	CAVTPYWGNTGNQFYF	TRAV8-6	TRDD1-1	TRAJ49-1	9	16	22	24
6	1.3710211822772663E-4	TGTGCTGTGAGGCCCGTGCGGCAGGAGGAAGCTACATACCTACATTTG	CAVRPVRQEEATYLHL	TRAV21-1	TRDD1	TRAJ6-1	11	16	17	21
6	1.3710211822772663E-4	TGTGCAGCAATTACGAATTCAGGATACAGCACCCTCACCTTT	CAAITNSGYSTLTF	TRAV13-1	TRDD1	TRAJ11-1	9	11	-1	14
6	1.3710211822772663E-4	TGTGTGGTGAAGGTCTGGGGCTGGGAGTTACCAACTCACTTTCGG	CVVKVWGWELPTHFR	TRAV12-1	TRDD1-1	TRAJ28-1	-1	11	-1	13
6	1.3710211822772663E-4	TGTGCAACGAACAAAGCTGCAGGCAACAAGCTAACTTTT	CATNKAAGNKLTF	TRAV12-3	.	TRAJ17-1	-1	-1	6	8
6	1.3710211822772663E-4	TGTGCTGTGCAGGCTGGGGGACACGGGCAGGAGAGCACTTACTTT	CAVQAGGHGQESTYF	TRAV20-1	TRDD1-1	TRAJ5-1	-1	13	-1	18
6	1.3710211822772663E-4	TGTGCTGTGAAAACCCAGGCAGGAACTGCTCTGATCTTT	CAVKTQAGTALIF	TRAV8-4	TRDD3-1	TRAJ15-1	-1	10	-1	12
6	1.3710211822772663E-4	TGTGCTGTCGAATACTCTGGGGCTGGGAGTTACCAACTCACTTTC	CAVEYSGAGSYQLTF	TRAV8-6	TRDD1	TRAJ28-1	7	9	-1	11
6	1.3710211822772663E-4	TGTGCTCTCGGCCCCTCCTGGCAGGAACTGCTCTGATCTTTG	CALGPSWQELL*SL	TRAV9-2	TRDD2-1	TRAJ15-1	7	13	-1	16
6	1.3710211822772663E-4	TGTGCCGTGGCGAATTATGGAGGAAGCCAAGGAAATCTCATCTTT	CAVANYGGSQGNLIF	TRAV39-1	.	TRAJ42-1	-1	-1	9	11
6	1.3710211822772663E-4	TGTGTGGTGAGCGCAGAAAACTATGGTCAGAATTTTGTCTTT	CVVSAENYGQNFVF	TRAV10-1	TRDD2-1	TRAJ26-1	-1	13	-1	15
6	1.3710211822772663E-4	TGTGCCGTGAACGGGGACGTACAGCAGTGCTTCCAAGATAATCTT	CAVNGDVQQCFQDNL	TRAV12-2	TRDD1-1	TRAJ3-1	-1	12	16	18
6	1.3710211822772663E-4	TGTGCAGCCTCCCCGAATTCAGGAAACACACCTCTTGTCTTT	CAASPNSGNTPLVF	TRAV29-1	TRDD2-1	TRAJ29-1	7	9	11	14
6	1.3710211822772663E-4	TGTGCCTTTATCCCAAGGATTCTACCCTGGCCCGCGACCGATAAACTCATCTTT	CAFIPRILPWPATDKLIF	TRDV3-1	TRDD2-1	TRDJ1-1	9	21	25	36
6	1.3710211822772663E-4	TGTGCCTCTCCCCAATAACAATGACATGCGCTT	CASPQ*Q*HAL	TRAV16-1	TRDD2-1	TRAJ43-1	4	8	10	12
6	1.3710211822772663E-4	TGTGTGGTGACCCGACCTGGTGGCTACAATAAGCTGATTTTT	CVVTRPGGYNKLIF	TRAV12-1	TRDD1	TRAJ4-1	9	14	-1	16
6	1.3710211822772663E-4	TGTGCTGTCAGGGGTTATGGTGGTGCTACAAACAAGCTCATCTTT	CAVRGYGGATNKLIF	TRAV41-1	TRDD1-1	TRAJ32-1	-1	11	-1	14
6	1.3710211822772663E-4	GGAAACCAGTGGCTCTAGGTTGACCTT	GNQWL*VDL	TRAV12-3	TRDD1-1	TRAJ58-1	-1	-1	-1	-1
6	1.3710211822772663E-4	TGTGCTCTAAGTATATATAACCAGGGAGGAAAGCTTATCTTC	CALSIYNQGGKLIF	TRAV16-1	.	TRAJ23-1	-1	-1	-1	12
6	1.3710211822772663E-4	TGTGCTGTGAGTGAGGTTAGCACCGGTAACCAGTTCTATTTT	CAVSEVSTGNQFYF	TRAV8-6	TRDD1	TRAJ49-1	-1	14	15	18
6	1.3710211822772663E-4	TGTGCCGTGAAACCAGGGAGGAAAGCTTATCTT	CAVKPGRKAYL	TRAV12-2	.	TRAJ23-1	-1	-1	-1	10
6	1.3710211822772663E-4	TGTGCCCTGGAAATGCAGGCAACATGCTCACCTTTG	CALEMQATCSPL	TRAV19-1	TRDD1	TRAJ39-1	-1	9	-1	11
6	1.3710211822772663E-4	TGTGCTGTGAGAGTCCTTGACAAGCTCATCTTT	CAVRVLDKLIF	TRAV3-1	TRDD2-1	TRAJ34-1	12	14	-1	18
6	1.3710211822772663E-4	TGTGCTGTGAGTCGGATAGGAGATGACAAGATCATCTTT	CAVSRIGDDKIIF	TRAV3-1	TRDD1-1	TRAJ30-1	10	13	17	19
6	1.3710211822772663E-4	TGTGCTGTGAGAGACAGAGGCAGGAACTGCTCTGATCTT	CAVRDRGRNCSDL	TRAV3-1	.	TRAJ15-1	-1	-1	15	17
6	1.3710211822772663E-4	TGTGCTCTGAGTGAAACCGGTAACCAGTTCTATTTT	CALSETGNQFYF	TRAV9-2	.	TRAJ49-1	-1	-1	-1	13
6	1.3710211822772663E-4	TGTGCTCTTGGGGCACTAGGGGGTACCGCAGTTGTACACCGATAAACTCATCTTTGG	CALGALGGTAVVHR*THLW	TRDV1-1	TRDD1-1	TRDJ1-1	16	18	22	35
6	1.3710211822772663E-4	TGTGTGGTGAATCTTGACCTCGGTAACCAGTTCTATTTT	CVVNLDLGNQFYF	TRAV12-1	TRDD2-1	TRAJ49-1	10	17	-1	20
6	1.3710211822772663E-4	TGTGCTGTGGGGGGTTTGGGGAAGATCACCTAGATGCTCAACTTT	CAVGGLGKIT*MLNF	TRAV21-1	TRDD1-1	TRAJ60-1	-1	9	13	20
6	1.3710211822772663E-4	TGTGCAGCAAAGAACCAGGCAGGAACTGCTCTGATCTTT	CAAKNQAGTALIF	TRAV29-1	TRDD3-1	TRAJ15-1	-1	10	-1	12
6	1.3710211822772663E-4	TGTGCAGCAAGTAGGCCAGGCGGCAACACAGGCAAACTAATCTTT	CAASRPGGNTGKLIF	TRAV13-1	TRDD2-1	TRAJ37-1	12	15	17	21
6	1.3710211822772663E-4	TGTGCTGTGCCCCAGTGGATAGCAGCTATAAATTGATCTTCG	CAVPQWIAAIN*SS	TRAV21-1	TRDD2-1	TRAJ12-1	8	11	13	15
6	1.3710211822772663E-4	TGTGCTGTGAGTTCCACCGGTAACCAGTTCTATTTT	CAVSSTGNQFYF	TRAV8-6	TRDD2-1	TRAJ49-1	-1	12	-1	14
6	1.3710211822772663E-4	TGTGCTGGGCAGCTTCAAGGGCTTTGGGAATGTGCTGCATTGCGG	CAGQLQGLWECAALR	TRAV35-1	TRDD2-1	TRAJ35-1	-1	12	15	19
6	1.3710211822772663E-4	TGTGCTCTTGGACAACTTCCTTCCTGGGGGACTCCACACCGATAAACTCATCTTTGG	CALGQLPSWGTPHR*THLW	TRDV1-1	TRDD1-1	TRDJ1-1	10	23	30	35
6	1.3710211822772663E-4	TGTGCTGTTTCTATGAACAGAGATGACAAGATCATCTTT	CAVSMNRDDKIIF	TRAV1-2	TRDD2-1	TRAJ30-1	-1	8	10	13
6	1.3710211822772663E-4	TGTGCTCTGAGTGATCTAGGGGGAACAACAGACTCGCTTTTG	CALSDLGGTTDSLL	TRAV9-2	TRDD2	TRAJ7-1	13	15	17	20
6	1.3710211822772663E-4	TGTGCAATGAGAGGGGCGAATAACAATGCCAGACTCATGTTT	CAMRGANNNARLMF	TRAV14-1	TRDD1-1	TRAJ31-1	-1	13	15	17
6	1.3710211822772663E-4	TGTGCTACGGACGCTGATACCGGTTCTGCAAGGCAACTGACCTTT	CATDADTGSARQLTF	TRAV17-1	TRDD1-1	TRAJ22-1	12	15	-1	19
6	1.3710211822772663E-4	TGTGCACCCCGATACTGGAGCCAATAGTAAGCTGACATT	CAPRYWSQ**ADI	TRAV29-1	TRDD1	TRAJ56-1	5	9	-1	11
6	1.3710211822772663E-4	TGCCTCGTGGGTGACAAGAGGAAGCCAAGGAAATCTCATCTTTGG	CLVGDKRKPRKSHLW	TRAV4-1	.	TRAJ42-1	-1	-1	15	17
6	1.3710211822772663E-4	TGTGCTGTGGGTGGCCGGCACTGCCAGTAAACTCACCTT	CAVGGRHCQ*THL	TRAV8-3	.	TRAJ44-1	-1	-1	12	14
6	1.3710211822772663E-4	TGTGCTACGGAGCCTTCAAATTCCGGGTATGCACTCAACTTC	CATEPSNSGYALNF	TRAV17-1	TRDD2-1	TRAJ41-1	10	12	-1	15
6	1.3710211822772663E-4	TGTGCAGCAAGCGCGGTGTATGTATTCAGGAGGAGGTGCTGACGGACTCACCTTTGG	CAASAVYVFRRRC*RTHLW	TRAV29-1	TRDD1	TRAJ45-1	12	16	17	20
6	1.3710211822772663E-4	TGTGGAGCAGCCTCTAACAATGCCAGACTCATGTTT	CGAASNNARLMF	TRAV34-1	TRDD2-1	TRAJ31-1	-1	10	12	14
6	1.3710211822772663E-4	TGTGCTTTCACTACTACCTCAGGAACCTACAAATACATCTTT	CAFTTTSGTYKYIF	TRAV38-1	TRDD1	TRAJ40-1	-1	10	-1	12
6	1.3710211822772663E-4	TGTGCAGCCTCTACCTCAGGAACCTACAAATACATCTTT	CAASTSGTYKYIF	TRAV29-1	TRDD1	TRAJ40-1	-1	8	-1	10
6	1.3710211822772663E-4	TGTGCTGTGCCCGCTTCTCAGGGCGGATCTGAAAAGCTGGTCTTG	CAVPASQGGSEKLVL	TRAV21-1	TRDD2-1	TRAJ57-1	8	13	-1	16
6	1.3710211822772663E-4	TGCATCGTCAGTGGTTATTCTGGGGGTTACCAGAAAGTTACCTTT	CIVSGYSGGYQKVTF	TRAV26-1	TRDD1-1	TRAJ13-1	-1	11	13	16
6	1.3710211822772663E-4	TGTGCTCTGAGTAGCCCTCCCCTGGGGAGGCTATACTTT	CALSSPPLGRLYF	TRAV19-1	TRDD2-1	TRAJ18-1	11	15	17	19
6	1.3710211822772663E-4	TGTGCTGTATGGGAACAACAGACTCGCTTTTGG	CAVWEQQTRFW	TRAV8-4	TRDD1-1	TRAJ6	7	9	12	32
6	1.3710211822772663E-4	TGTGTTGTGAGTGATCAGAACAACTTCAACAAATTTTACTTT	CVVSDQNNFNKFYF	TRAV8-2	TRDD1	TRAJ21-1	13	17	-1	19
6	1.3710211822772663E-4	TGTGCAGAGAACTAACAATGCCAGACTCATGTT	CAEN*QCQTHV	TRAV13-2	.	TRAJ31-1	-1	-1	-1	10
6	1.3710211822772663E-4	TGTGCTGGGCCCCGTACTGGAGGCTTCAAAACTATCTTT	CAGPRTGGFKTIF	TRAV35-1	TRDD1	TRAJ9-1	9	12	-1	14
6	1.3710211822772663E-4	TGTGCCGTGAACGGGGATGGAGGAAGCCAAGGAAATCTCATCTTT	CAVNGDGGSQGNLIF	TRAV12-2	TRDD1-1	TRAJ42-1	-1	12	-1	16
6	1.3710211822772663E-4	TGTGCATTTACTGGGGGTTACCAGAAAGTTACCTTT	CAFTGGYQKVTF	TRAV12-3	TRDD2-1	TRAJ13-1	-1	6	-1	8
6	1.3710211822772663E-4	TGTGCCCTGAACAGAGATGACAAGATCATCTTT	CALNRDDKIIF	TRAV24-1	.	TRAJ30-1	-1	-1	5	7
6	1.3710211822772663E-4	TGCATCCTGAGAGACGTCCAACTCTGGGGCTGGGAGTTACCAACTCACTTT	CILRDVQLWGWELPTHF	TRAV26-2	TRDD2-1	TRAJ28-1	14	16	18	20
6	1.3710211822772663E-4	TGTGCAATGAGCGCTTAGATCTGGGGGTTACCAGAAAGTTACCTT	CAMSA*IWGLPESYL	TRAV12-3	TRDD2	TRAJ13-1	-1	13	15	19
6	1.3710211822772663E-4	ACCGGGGTACAGCAGTGCTTCCAAGATAATCTT	TGVQQCFQDNL	TRAV24-1	TRDD2-1	TRAJ3-1	-1	0	-1	3
6	1.3710211822772663E-4	CAAGGGACTCTGGGGCTGGGAGTTACCAACTCACTTTCG	QGTLGLGVTNSLS	TRAV12-1	TRDD1-1	TRAJ28-1	-1	3	-1	6
6	1.3710211822772663E-4	TGTGCCTGTGACCGAAACCCTACGAACCTTCCATCCGGGATAAACTCATCTTTG	CACDRNPTNLPSGINSSL	TRDV2-1	TRDD2-1	TRDJ1-1	11	26	31	38
6	1.3710211822772663E-4	TGTGCCTGTGACACCCCCTACTGGGGGAGGGTTAGGCCGATAAACTCATCTTTG	CACDTPYWGRVRPINSSL	TRDV2-1	TRDD1-1	TRDJ1-1	14	19	27	36
6	1.3710211822772663E-4	TGTGCTGTGAGTGGATGGGACACGGGCAGGAGAGCACTTACTTTT	CAVSGWDTGRRALTF	TRAV8-6	TRDD1-1	TRAJ5-1	-1	13	15	17
6	1.3710211822772663E-4	TGTGCTCTTGGGGAACCCGCCTTCCTACACCTCCCGTATCGGTACACCGATAAACTCATCTTT	CALGEPAFLHLPYRYTDKLIF	TRDV1-1	TRDD2-1	TRDJ1-1	15	19	27	43
6	1.3710211822772663E-4	TGTGCTCTTGGGGGGACGGGTCCTTCCTCACTGGGGGATCGGACTTACACCGATAAACTCATCTTT	CALGGTGPSSLGDRTYTDKLIF	TRDV1-1	TRDD1-1	TRDJ1-1	12	29	38	46
6	1.3710211822772663E-4	TGTGCTCTTGGGATCGGCCTTCCTAGGGACTGGGGGTTGCGACACCGATAAACTCATCTTTGG	CALGIGLPRDWGLRHR*THLW	TRDV1-1	TRDD1	TRDJ1-1	11	28	35	41
6	1.3710211822772663E-4	TGTGCTCTTGGGTCGGGGGATACAAGAGGGTCCACAGGAATAAACGATAAACTCATCTTT	CALGSGDTRGSTGINDKLIF	TRDV1-1	TRDD1-1	TRDJ1-1	11	14	22	42
6	1.3710211822772663E-4	TGTGCCGGGCCGTGGATACTCTGGGGCTGGGAGTTACCAACTCACTTTCGG	CAGPWILWGWELPTHFR	TRAV12-2	TRDD1-1	TRAJ28-1	6	12	-1	15
6	1.3710211822772663E-4	TGTGCCTTCGTTAATACAATCCTGAAAACCGATAAACTCATCTTT	CAFVNTILKTDKLIF	TRDV3-1	TRDD1	TRDJ1-1	7	13	16	25
6	1.3710211822772663E-4	TGTGCCTTTTGGCCCCCCCTACGTAAGGGACTGGGGGATTAGTACACCGATAAACTCATCTTT	CAFWPPLRKGLGD*YTDKLIF	TRDV3-1	TRDD1-1	TRDJ1-1	8	29	38	43
5	1.1425176518977218E-4	TGCGCTGTGAGATCCCGGGATAACTATGGTCAGAATTTTGTCTTT	CAVRSRDNYGQNFVF	TRAV1-1	TRDD2-1	TRAJ26-1	-1	12	14	16
5	1.1425176518977218E-4	TGCGCTGTGAAAGGAAATAATGCAGGCAACATGCTCACCTTT	CAVKGNNAGNMLTF	TRAV1-1	TRDD1-1	TRAJ39-1	9	12	-1	15
5	1.1425176518977218E-4	TGTGCTCTAGCCTCAATTATGGAGGAAGCCAAGGAAATCTCATCTTTG	CALASIMEEAKEISSL	TRAV6-1	TRDD2-1	TRAJ42-1	-1	10	-1	12
5	1.1425176518977218E-4	TGTGCCGTGTCTTCTTATAACCAGGGAGGAAAGCTTATCTTC	CAVSSYNQGGKLIF	TRAV8-1	TRDD2-1	TRAJ23-1	8	10	-1	14
5	1.1425176518977218E-4	TGTGCCGTGACACTAAGGGAATATGGAAACAAACTGGTCTTT	CAVTLREYGNKLVF	TRAV39-1	TRDD1	TRAJ47-1	8	11	13	17
5	1.1425176518977218E-4	TGTGCTGTGAGGGAGAACACCGACAAGCTCATCTTT	CAVRENTDKLIF	TRAV1-2	TRDD1-1	TRAJ34-1	-1	11	-1	13
5	1.1425176518977218E-4	TGTGCTGTCCTGGATAGCAACTATCAGTTAATCTGG	CAVLDSNYQLIW	TRAV1-2	TRDD2-1	TRAJ33-1	-1	8	-1	10
5	1.1425176518977218E-4	TGCATCGTCAGAGTCGACAGGGAGGAAAGCTTATCTTCG	CIVRVDREESLSS	TRAV26-1	.	TRAJ23-1	-1	-1	15	17
5	1.1425176518977218E-4	TGCGCTGTGAGGGGGATAACCGACAAGCTCATCTTT	CAVRGITDKLIF	TRAV1-1	TRDD1-1	TRAJ34-1	-1	11	-1	18
5	1.1425176518977218E-4	TGTGCTGTGAGTCTGTTCGGTTTTCAGATGGCCAGAAGCTGCTCTTTG	CAVSLFGFQMARSCSL	TRAV1-2	TRDD1	TRAJ16-1	10	12	14	18
5	1.1425176518977218E-4	TGTGCTGGCTGGAGCCAATAGTAAGCTGACATT	CAGWSQ**ADI	TRAV14-1	TRDD1-1	TRAJ56-1	-1	5	-1	8
5	1.1425176518977218E-4	TGCGCTGTGAGGGGAGACATGATTTATAACCAGGGAGGAAAGCTTATCTTC	CAVRGDMIYNQGGKLIF	TRAV1-1	TRDD1-1	TRAJ23-1	-1	11	14	19
5	1.1425176518977218E-4	TGTGCCCTTGGCTCTGGCAACACAGGCAAACTAATCTTT	CALGSGNTGKLIF	TRAV2-1	TRDD2-1	TRAJ37-1	-1	5	-1	8
5	1.1425176518977218E-4	TGCGCTGTGTAGGAAACGAGA	CAV*ETR	TRAV1-1	TRDD3-1	TRAJ21	8	12	15	22
5	1.1425176518977218E-4	TGTGCTGGGAGGGGCGTAAGCTGATTTGGG	CAGRGVS*FG	TRAV1-2	TRDD1-1	TRAJ38-1	-1	11	-1	14
5	1.1425176518977218E-4	CTGCAAGGCAACTGACCTTTG	LQGN*PL	TRAV2-1	.	TRAJ22-1	-1	-1	-1	-1
5	1.1425176518977218E-4	TGTGCTGTGAGGCCCGATTATAACCAGGGAGGAAAGCTTATCTTC	CAVRPDYNQGGKLIF	TRAV21-1	TRDD1	TRAJ23-1	11	15	-1	17
5	1.1425176518977218E-4	TGTGCTGTGGAGTCCCCTTCAGGAAACACACCTCTTGTCTTT	CAVESPSGNTPLVF	TRAV2-1	TRDD2-1	TRAJ29-1	-1	12	14	17
5	1.1425176518977218E-4	TGTGCTGTGGAGGGTGGATGCAGGCAACATGCTCACCTT	CAVEGGCRQHAHL	TRAV2-1	TRDD1-1	TRAJ39-1	12	14	-1	17
5	1.1425176518977218E-4	TGTGCAGCAACCTTAACTGGGGCAAACAACCTCTTCTTT	CAATLTGANNLFF	TRAV29-1	TRDD2-1	TRAJ36-1	-1	10	-1	14
5	1.1425176518977218E-4	TGTGCCGTGTTAGCGCTTGGAAATGAGAAATTAACCTTT	CAVLALGNEKLTF	TRAV8-1	TRDD3-1	TRAJ48-1	8	10	12	16
5	1.1425176518977218E-4	GCCAAGGAAATCTCATCTTTG	AKEISSL	TRAV5-1	.	TRAJ42-1	-1	-1	-1	-1
5	1.1425176518977218E-4	TGTGCAGCAAGCGAAGGGAACAATGCCAGACTCATGTTT	CAASEGNNARLMF	TRAV29-1	TRDD1-1	TRAJ31-1	12	15	-1	18
5	1.1425176518977218E-4	TGTGCTGTGAGTGATGCACACCGGTAACCAGTTCTATTT	CAVSDAHR*PVLF	TRAV8-4	.	TRAJ49-1	-1	-1	13	15
5	1.1425176518977218E-4	TGCGCTGTGAGAGATCTCTTTTCAGATGGCCAGAAGCTGCTCTTT	CAVRDLFSDGQKLLF	TRAV1-1	TRDD1	TRAJ16-1	13	15	16	18
5	1.1425176518977218E-4	TGTGCTCCCCCTTATAACCAGGGAGGAAAGCTTATCTTC	CAPPYNQGGKLIF	TRAV16-1	TRDD2-1	TRAJ23-1	-1	7	8	11
5	1.1425176518977218E-4	TGCGGCGCCTTAAGAAACCAGTGGCTCTAGGTTGACCTT	CGALRNQWL*VDL	TRAV30-1	TRDD2-1	TRAJ58-1	5	7	-1	9
5	1.1425176518977218E-4	TGTGTGGTGGCGGGGGGGAAGCCAAGGAAATCTCATCTT	CVVAGGKPRKSHL	TRAV12-1	TRDD1-1	TRAJ42-1	8	11	-1	13
5	1.1425176518977218E-4	TGTGCCGTGAACAAGGAGCTGGTGGTACTAGCTATGGAAAGCTGACATTTG	CAVNKELVVLAMES*HL	TRAV8-1	TRDD1-1	TRAJ52-1	10	14	-1	17
5	1.1425176518977218E-4	TGTGCTGTCAGTTCTACCTCAGGAACCTACAAATACATCTTT	CAVSSTSGTYKYIF	TRAV21-1	TRDD3-1	TRAJ40-1	7	9	11	13
5	1.1425176518977218E-4	TGTGCTTATAGGACAAGGAATAACAATGCCAGACTCATGTTT	CAYRTRNNNARLMF	TRAV38-2	TRDD2	TRAJ31-1	-1	13	14	16
5	1.1425176518977218E-4	TGTGCTTTCATATCTCAGGGCGGATCTGAAAAGCTGGTCTTG	CAFISQGGSEKLVL	TRAV38-1	TRDD1	TRAJ57-1	-1	11	-1	13
5	1.1425176518977218E-4	TGTGCAATGAGAGGAAAGGACTCTGGGGCTGGGAGTTACCAACTCACTTTC	CAMRGKDSGAGSYQLTF	TRAV14-1	TRDD3-1	TRAJ28-1	-1	13	16	19
5	1.1425176518977218E-4	TGTGCCGTCCCGTACAGCAGTGCTTCCAAGATAATCTTT	CAVPYSSASKIIF	TRAV8-1	TRDD2-1	TRAJ3-1	-1	8	9	11
5	1.1425176518977218E-4	TGTGCCGTGAATCAAGGTAACCAGGGAGGAAAGCTTATCTTC	CAVNQGNQGGKLIF	TRAV8-1	TRDD1	TRAJ23-1	11	15	-1	17
5	1.1425176518977218E-4	TGTGCCGTACATCTAATGCTGGTGGTACTAGCTATGGAAAGCTGACATTTG	CAVHLMLVVLAMES*HL	TRAV8-1	TRDD1	TRAJ52-1	-1	8	9	12
5	1.1425176518977218E-4	TGCATCCTGCTACCGGAAGGTAACCAGGGAGGAAAGCTTATCTTC	CILLPEGNQGGKLIF	TRAV26-2	TRDD2-1	TRAJ23-1	-1	9	13	20
5	1.1425176518977218E-4	TGTGCAGCGTTAAGGGTGTGTTGGATGCAGGCAACATGCTCACCTTTG	CAALRVCWMQATCSPL	TRAV23-1	TRDD1-1	TRAJ39-1	7	21	-1	24
5	1.1425176518977218E-4	TGTGCTGTGAGGGATAGCAACTATCAGTTAATCTGG	CAVRDSNYQLIW	TRAV1-2	.	TRAJ33-1	-1	-1	-1	11
5	1.1425176518977218E-4	TGTGCTCTGAGTCCCTCTTATCAGTTAATCTGG	CALSPSYQLIW	TRAV9-2	TRDD2-1	TRAJ33-1	11	13	15	18
5	1.1425176518977218E-4	TGTGCTGTGAGAGGAAGAGGAAGCTACATACCTACATTT	CAVRGRGSYIPTF	TRAV1-2	.	TRAJ6-1	-1	-1	12	14
5	1.1425176518977218E-4	TGCCTCGTGGGTAATACTGGAGGCTTCAAAACTATCTTT	CLVGNTGGFKTIF	TRAV4-1	.	TRAJ9-1	-1	-1	-1	9
5	1.1425176518977218E-4	TGTGCTGTGAGGAAGGAAGCCAAGGAAATCTCATCTTTG	CAVRKEAKEISSL	TRAV21-1	.	TRAJ42-1	-1	-1	-1	11
5	1.1425176518977218E-4	TGTGCTCTGAGGGGAACCGGCACTGCCAGTAAACTCACCTTT	CALRGTGTASKLTF	TRAV19-1	TRDD1-1	TRAJ44-1	-1	11	-1	15
5	1.1425176518977218E-4	TGTGCCGTGAAGCCAATGCAGGCAAATCAACCTTTG	CAVKPMQANQPL	TRAV8-1	.	TRAJ27-1	-1	-1	10	12
5	1.1425176518977218E-4	TGTGCTGTCAGGGGAATATGGAAACAAACTGGTCTTTGG	CAVRGIWKQTGLW	TRAV41-1	.	TRAJ47-1	-1	-1	10	12
5	1.1425176518977218E-4	TGTGCAATGAGAGGAGGAAGCCAAGGAAATCTCATCTTT	CAMRGGSQGNLIF	TRAV14-1	.	TRAJ42-1	-1	-1	-1	12
5	1.1425176518977218E-4	TGTGCAGTCGCTCAGGGCGGATCTGAAAAGCTGGTCTTT	CAVAQGGSEKLVF	TRAV23-1	TRDD1	TRAJ57-1	6	8	-1	10
5	1.1425176518977218E-4	TGTGCTGTGAGAGAACAGGCAGGAACTGCTCTGATCTTT	CAVREQAGTALIF	TRAV1-2	.	TRAJ15-1	-1	-1	-1	13
5	1.1425176518977218E-4	TGTGCCGTGATTTTCACAGGCTTTCAGAAACTTGTATTT	CAVIFTGFQKLVF	TRAV12-2	TRDD2-1	TRAJ8-1	-1	10	11	14
5	1.1425176518977218E-4	TGCCTCGTGGGTGAGGATCCTATGGTGGTGCTACAAACAAGCTCATCTTTG	CLVGEDPMVVLQTSSSL	TRAV4-1	TRDD1-1	TRAJ32-1	-1	14	17	20
5	1.1425176518977218E-4	TGCATCGTCAGGTCTCTCAGGGCGGATCTGAAAAGCTGGTCTTGG	CIVRSLRADLKSWSW	TRAV26-1	TRDD1	TRAJ57-1	10	13	-1	15
5	1.1425176518977218E-4	TGTGCTGCACCCCTCCGGTGGCTACAATAAGCTGATTTT	CAAPLRWLQ*ADF	TRAV8-3	TRDD2-1	TRAJ4-1	6	8	10	13
5	1.1425176518977218E-4	TGTGCTACGGGAAGCCCCTGACTGAACTTCAACAAATTTTACTTT	CATGSP*LNFNKFYF	TRAV17-1	TRDD1-1	TRAJ21-1	9	20	-1	24
5	1.1425176518977218E-4	TGTGCTGTGGGTGGACAACTGACAGCTGGGGGAAATTGCAGTTTG	CAVGGQLTAGGNCSL	TRAV8-3	TRDD1-1	TRAJ24-1	12	25	32	39
5	1.1425176518977218E-4	TGTGTTCCCTGATAGGGGTTTTCTGGTGGCTACAATAAGCTGATTTTT	CVP**GFSGGYNKLIF	TRAV8-2	TRDD1	TRAJ4-1	5	10	13	17
5	1.1425176518977218E-4	TGTGTTGTGAGTGATCTACGGAGGAGGTGCTGACGGACTCACCTT	CVVSDLRRRC*RTHL	TRAV8-2	TRDD2-1	TRAJ45-1	13	15	-1	19
5	1.1425176518977218E-4	TGTGCAGCCTCGTGGGACGCCTACGTTCAGGAGGAGGTGCTGACGGACTCACCTTTG	CAASWDAYVQEEVLTDSPL	TRAV13-1	TRDD2-1	TRAJ45-1	7	19	23	25
5	1.1425176518977218E-4	TGTGCTCTGAGTGAGGAACGGGTGGGCGACTACAAGCTCAGCTTT	CALSEERVGDYKLSF	TRAV19-1	TRDD1-1	TRAJ20-1	15	22	-1	26
5	1.1425176518977218E-4	TGCGCTTGGGAGGGGGATAGCAGCTATAAATTGATCTTC	CAWEGDSSYKLIF	TRAV1-1	TRDD1-1	TRAJ12-1	-1	6	9	14
5	1.1425176518977218E-4	TGTGCAGCAAGTAATAATGGGGCAAACAACCTCTTCTTT	CAASNNGANNLFF	TRAV13-1	TRDD1	TRAJ36-1	-1	13	-1	15
5	1.1425176518977218E-4	TGTGCTCTAACCAGTGGCTCTAGGTTGACCTTT	CALTSGSRLTF	TRAV9-2	.	TRAJ58-1	-1	-1	-1	8
5	1.1425176518977218E-4	TGTGCTGTGAGTGAAATAGAGGGAGCCCAGAAGCTGGTATTT	CAVSEIEGAQKLVF	TRAV8-6	TRDD3-1	TRAJ54-1	-1	14	-1	19
5	1.1425176518977218E-4	TGTGCTCTGACCTCCTGGAGGGCGGATCTGAAAAGCTGGTCTTTG	CALTSWRADLKSWSL	TRAV19-1	TRDD1	TRAJ57-1	9	14	-1	18
5	1.1425176518977218E-4	TGTGCTCTGAGTGGGGTCCGAATTCAGGATACAGCACCCTCACCTTTG	CALSGVRIQDTAPSPL	TRAV19-1	TRDD1	TRAJ11-1	-1	13	15	19
5	1.1425176518977218E-4	TGTGCCCGGACTCGCTACTATGGTCAGAATTTTGTCTTT	CARTRYYGQNFVF	TRAV38-1	TRDD1-1	TRAJ26-1	4	9	11	16
5	1.1425176518977218E-4	TGTGCAGCAACGAGGAGCAGTGCTTCCAAGATAATCTTT	CAATRSSASKIIF	TRAV13-1	TRDD1	TRAJ3-1	9	13	-1	15
5	1.1425176518977218E-4	CCAGGGGGAGGGCGGTAACCAGTTCTATTTTGG	PGGGR*PVLFW	TRAV21-1	TRDD1-1	TRAJ49-1	-1	3	8	12
5	1.1425176518977218E-4	TGTGCCCCGGCAGGGGGATGGTGGCTACAATAAGCTGATTTTTGG	CAPAGGWWLQ*ADFW	TRAV8-3	TRDD1-1	TRAJ4-1	4	12	-1	18
5	1.1425176518977218E-4	TGTGCAGAGAGGATGGATAGCAGCTATAAATTGATCTTC	CAERMDSSYKLIF	TRAV5-1	.	TRAJ12-1	-1	-1	-1	10
5	1.1425176518977218E-4	TGTGCTGTGGGTGCGCAATCTAACTTTGGAAATGAGAAATTAACCTTT	CAVGAQSNFGNEKLTF	TRAV8-3	TRDD2-1	TRAJ48-1	13	15	-1	17
5	1.1425176518977218E-4	TGTGGAGCAGACATATGGCACCGACAAGCTCATCTTTGG	CGADIWHRQAHLW	TRAV34-1	TRDD1-1	TRAJ34-1	12	15	-1	18
5	1.1425176518977218E-4	TGCATCCGCACGTGGGGGAGCCCAGAAGCTGGTATTTGG	CIRTWGSPEAGIW	TRAV26-2	TRDD1-1	TRAJ54-1	6	12	-1	15
5	1.1425176518977218E-4	TGTGCTGGGCAGGAGGGCGGATCTGAAAAGCTGGTCTTT	CAGQEGGSEKLVF	TRAV35-1	.	TRAJ57-1	-1	-1	11	13
5	1.1425176518977218E-4	TGTGCTCTAATAGGGAGATGACAAGATCATCTT	CALIGR*QDHL	TRAV16-1	TRDD3-1	TRAJ30-1	-1	10	12	14
5	1.1425176518977218E-4	TGTGCAGCAACCTCGAAGGAAGCCAAGGAAATCTCATCTTTG	CAATSKEAKEISSL	TRAV13-1	TRDD2-1	TRAJ42-1	-1	10	12	14
5	1.1425176518977218E-4	TGTGCTGTGTTGACCAGTGGCTCTAGGTTGACCTTT	CAVLTSGSRLTF	TRAV21-1	TRDD1	TRAJ58-1	8	10	-1	12
5	1.1425176518977218E-4	TGTGCTGTGAGAAGCGTCCGGCAACACAGGCAAACTAATCTTTGG	CAVRSVRQHRQTNLW	TRAV21-1	TRDD1	TRAJ37-1	10	14	-1	16
5	1.1425176518977218E-4	TGTGCCGTGAACATAGGAAGTACCGGCACTGCCAGTAAACTCACCTTT	CAVNIGSTGTASKLTF	TRAV12-2	TRDD3-1	TRAJ44-1	-1	13	15	17
5	1.1425176518977218E-4	TGTGCTGTCAAACTATATTTGGTATGGAGGAAGCCAAGGAAATCTCATCTT	CAVKLYLVWRKPRKSHL	TRAV41-1	TRDD1	TRAJ42-1	9	11	13	22
5	1.1425176518977218E-4	TGTGCAGCAAGCGTACTCCGAATGGTGGGACTCATCTTT	CAASVLRMVGLIF	TRAV29-1	TRDD1-1	TRDJ1-1	12	25	-1	29
5	1.1425176518977218E-4	TGTGCTGGGCCCTAGGTTCTGCAAGGCAACTGACCTTTG	CAGP*VLQGN*PL	TRAV35-1	TRDD2-1	TRAJ22-1	-1	10	-1	14
5	1.1425176518977218E-4	TGTGCTGGGCAGCTCCCCGGCACTGCCAGTAAACTCACCTTT	CAGQLPGTASKLTF	TRAV35-1	TRDD2-1	TRAJ44-1	11	13	-1	16
5	1.1425176518977218E-4	TGTGGTATTGTGGGCAACTGACCTTTG	CGIVGN*PL	TRAV19-1	TRDD1	TRAJ22-1	3	8	9	12
5	1.1425176518977218E-4	TGTGCCGTGAACATGTTTCGGGGAGCCCAGAAGCTGGTATTT	CAVNMFRGAQKLVF	TRAV12-2	TRDD1	TRAJ54-1	-1	13	14	16
5	1.1425176518977218E-4	TGTGCTCTGAGCCAAGATGCCCCCTTGGACGGGCAACACAGGCAAACTAATCTTTGG	CALSQDAPLDGQHRQTNLW	TRAV19-1	TRDD2-1	TRAJ37-1	10	22	25	29
5	1.1425176518977218E-4	TGCCTCGTGGGTGCCTAACACCGACAAGCTCATCTTTGG	CLVGA*HRQAHLW	TRAV4-1	TRDD2-1	TRAJ34-1	-1	13	-1	15
5	1.1425176518977218E-4	TGTGCAGCCACAACCCAAGGAACCTACAAATACATCTTT	CAATTQGTYKYIF	TRAV29-1	TRDD2-1	TRAJ40-1	7	12	14	17
5	1.1425176518977218E-4	TGTGCTGTGACCGTTAATAATGCAGGCAACATGCTCACCTTT	CAVTVNNAGNMLTF	TRAV3-1	TRDD1	TRAJ39-1	9	11	12	14
5	1.1425176518977218E-4	TGTGCAGCAAGCCCGAGTCGTTCCGGCACTGCCAGTAAACTCACCTTT	CAASPSRSGTASKLTF	TRAV29-1	TRDD3-1	TRAJ44-1	11	15	17	20
5	1.1425176518977218E-4	TGTGTGGTGATACTGGAGGCTTCAAAACTATCTTTG	CVVILEASKLSL	TRAV12-1	.	TRAJ9-1	-1	-1	-1	9
5	1.1425176518977218E-4	TGTGCAGCAGGCGGCTTTGGGAATGTGCTGCATTGC	CAAGGFGNVLHC	TRAV23-1	TRDD1-1	TRAJ35-1	-1	9	10	12
5	1.1425176518977218E-4	TGTGCTGTCCGTACTATGGGAACAACAGACTCGCTTTTG	CAVRTMGTTDSLL	TRAV8-6	TRDD1	TRAJ7-1	7	9	10	12
5	1.1425176518977218E-4	TACCTGGGAGGAGGTGCTGACGGACTCACCTTT	YLGGGADGLTF	TRAV9-2	TRDD2-1	TRAJ45-1	-1	0	3	6
5	1.1425176518977218E-4	TGTGCCTGTGACACCGACTGGTCCATAGGGCCGATAAACTCATCTTTG	CACDTDWSIGPINSSL	TRDV2-1	TRDD1-1	TRDJ1-1	14	16	20	30
5	1.1425176518977218E-4	TGTGCTGTGCGGCAGGCGAGCTCTGGCAACACAGGCAAACTAATCTTT	CAVRQASSGNTGKLIF	TRAV20-1	TRDD1	TRAJ37-1	-1	10	11	19
5	1.1425176518977218E-4	TGTGTGGTGATTCCGTACCTCAGGAACCTACAAATACATCTTTGG	CVVIPYLRNLQIHLW	TRAV12-1	TRDD2-1	TRAJ40-1	-1	10	13	15
5	1.1425176518977218E-4	TGTGTGGTGACCCGGAGGAAGCCAAGGAAATCTCATCTT	CVVTRRKPRKSHL	TRAV12-1	TRDD2-1	TRAJ42-1	-1	10	11	13
5	1.1425176518977218E-4	TGTGCTGTGCAGGCCCCATCTTGACAACTGACAGCTGGGGGAAATTGCAGTTTG	CAVQAPS*QLTAGGNCSL	TRAV20-1	TRDD1-1	TRAJ24-1	12	34	41	48
5	1.1425176518977218E-4	TGTGCCGTGACGAATAACAATGCCAGACTCATGTTT	CAVTNNNARLMF	TRAV12-2	.	TRAJ31-1	-1	-1	9	11
5	1.1425176518977218E-4	TGTGTGGTGAGCGGGGGGGATAGCAACTATCAGTTAATCTGG	CVVSGGDSNYQLIW	TRAV10-1	TRDD1-1	TRAJ33-1	-1	13	-1	17
5	1.1425176518977218E-4	TGTGCAGCCTCTCCTGGGGGTCATACTCTGGGGCTGGGAGTTACCAACTCACTTTCG	CAASPGGHTLGLGVTNSLS	TRAV29-1	TRDD1-1	TRAJ28-1	7	13	19	21
5	1.1425176518977218E-4	TGCCTCGTGGGCCGTACCTCAGGAACCTACAAATACATCTTT	CLVGRTSGTYKYIF	TRAV4-1	TRDD1	TRAJ40-1	10	12	-1	14
5	1.1425176518977218E-4	TGTGCTGTGATCTTGGACACGGGCAGGAGAGCACTTACTTTT	CAVILDTGRRALTF	TRAV8-6	TRDD1	TRAJ5-1	9	11	-1	13
5	1.1425176518977218E-4	TGTGCCGCCCTGTCCGATAGCAACTATCAGTTAATCTGG	CAALSDSNYQLIW	TRAV12-2	TRDD1	TRAJ33-1	6	9	11	15
5	1.1425176518977218E-4	TGTGCCGTGAGCCGTTTGCGAGATGACAAGATCATCTTT	CAVSRLRDDKIIF	TRAV12-2	TRDD1	TRAJ30-1	9	16	17	19
5	1.1425176518977218E-4	TGTGTGGTGAACAGAGACAATGCCAGACTCATGTTT	CVVNRDNARLMF	TRAV12-1	TRDD1	TRAJ31-1	-1	13	14	16
5	1.1425176518977218E-4	TGTGCTGTAGTCAAGCGAGGAAGCAGCTATAAATTGATCTTC	CAVVKRGSSYKLIF	TRAV8-6	TRDD1	TRAJ12-1	7	18	-1	21
5	1.1425176518977218E-4	TGTGCCGTGAACCACAGAGCTGCAGGCAACAAGCTAACTTTT	CAVNHRAAGNKLTF	TRAV12-2	TRDD2-1	TRAJ17-1	-1	12	-1	14
5	1.1425176518977218E-4	TGTGCTGTGAGCTCGATGGATAGCAGCTATAAATTGATCTTC	CAVSSMDSSYKLIF	TRAV8-4	TRDD1	TRAJ12-1	-1	11	12	14
5	1.1425176518977218E-4	TGTGCTGCCTAGGGCAAGGGACAGCTGGGGGAAATTGCAGTTTGG	CAA*GKGQLGEIAVW	TRAV21-1	TRDD1-1	TRAJ24-1	6	24	31	38
5	1.1425176518977218E-4	TGTGCTGACTCAGGAGGAGGTGCTGACGGACTCACCTTT	CADSGGGADGLTF	TRAV35-1	.	TRAJ45-1	-1	-1	-1	7
5	1.1425176518977218E-4	TGTGCTGTCAGGGTAGAAACCAGTGGCTCTAGGTTGACCTTT	CAVRVETSGSRLTF	TRAV41-1	TRDD1	TRAJ58-1	-1	11	12	14
5	1.1425176518977218E-4	TGTGCTTTCATGAAGCAGGACCAGGCAGGAACTGCTCTGATCTTT	CAFMKQDQAGTALIF	TRAV38-1	TRDD1-1	TRAJ15-1	-1	17	-1	19
5	1.1425176518977218E-4	TGTGCAGCATCCTCCCCCAGGGGGGCTGCAAGGCAACTGACCTTT	CAASSPRGAARQLTF	TRAV13-1	TRDD1-1	TRAJ22-1	8	19	23	25
5	1.1425176518977218E-4	TGTGCTGTGGAGGATAATAACACCGACAAGCTCATCTTT	CAVEDNNTDKLIF	TRAV2-1	.	TRAJ34-1	-1	-1	-1	14
5	1.1425176518977218E-4	TGTGCAATGAGCGCGACACCAATGCAGGCAAATCAACCTTTG	CAMSATPMQANQPL	TRAV12-3	TRDD1-1	TRAJ27-1	-1	13	-1	15
5	1.1425176518977218E-4	TGTGCAGCAAGATGGTAGCTAACCTCTACGGTAACCAGTTCTATTTTG	CAARW*LTSTVTSSIL	TRAV13-1	TRDD1	TRAJ49-1	10	12	14	28
5	1.1425176518977218E-4	TGTGCAATGAAAAGGAACACCGGTAACCAGTTCTATTTT	CAMKRNTGNQFYF	TRAV12-3	TRDD3-1	TRAJ49-1	-1	10	12	14
5	1.1425176518977218E-4	TGTGCCCTTTACAGCAGTGCTTCCAAGATAATCTTT	CALYSSASKIIF	TRAV8-3	TRDD2-1	TRAJ3-1	-1	5	-1	9
5	1.1425176518977218E-4	TGTGCAGAGAAGGAGCCAGGAGGAAGCTACATACCTACATTT	CAEKEPGGSYIPTF	TRAV13-2	TRDD1-1	TRAJ6-1	-1	11	13	16
5	1.1425176518977218E-4	TGTGTTGTGAGTAGTATAACTTTGGAAATGAGAAATTAACCTTTG	CVVSSITLEMRN*PL	TRAV8-2	TRDD3-1	TRAJ48-1	-1	12	-1	14
5	1.1425176518977218E-4	TGTGCTGTGAGTGTTTATACTGGAGCCAATAGTAAGCTGACATTT	CAVSVYTGANSKLTF	TRAV8-4	.	TRAJ56-1	-1	-1	12	14
5	1.1425176518977218E-4	TGTGTTGTGAGGTCTAACTTTGGAAATGAGAAATTAACCTTT	CVVRSNFGNEKLTF	TRAV8-2	.	TRAJ48-1	-1	-1	10	12
5	1.1425176518977218E-4	TGTGCTCTTGGGGAACTAGGGAAGGCCTGGGACTGGACCATCGACCCGTACACCGATAAACTCATCTTT	CALGELGKAWDWTIDPYTDKLIF	TRDV1-1	TRDD1-1	TRDJ1-1	16	31	35	49
5	1.1425176518977218E-4	TGCCTCGTGGGTGAAGGAGGAATTCTGGGGGTTACCAGAAAGTTACCTTTG	CLVGEGGILGVTRKLPL	TRAV4-1	TRDD1-1	TRAJ13-1	13	15	17	19
5	1.1425176518977218E-4	TGTGTGGTGAGCGCTCAAAACACCGACAAGCTCATCTTT	CVVSAQNTDKLIF	TRAV10-1	TRDD1	TRAJ34-1	-1	13	14	16
5	1.1425176518977218E-4	TGTGCAGCAAGCCTTCAGGAGGAAGCTACATACCTACATTTG	CAASLQEEATYLHL	TRAV29-1	.	TRAJ6-1	-1	-1	-1	12
5	1.1425176518977218E-4	TGTGCTGTTGACAACTTTGGAAATGAGAAATTAACCTTT	CAVDNFGNEKLTF	TRAV8-3	TRDD1	TRAJ48-1	7	10	-1	12
5	1.1425176518977218E-4	TGTGCTGTGGCGGATCTGAAAAGCTGGTCTTGG	CAVADLKSWSW	TRAV20-1	.	TRAJ57-1	-1	-1	-1	8
5	1.1425176518977218E-4	TGTGCTGTGAAGGAGGACTCACGGGAGGAGGAAACAAACTCACCTTTG	CAVKEDSREEETNSPL	TRAV21-1	TRDD1-1	TRAJ10-1	9	11	13	16
5	1.1425176518977218E-4	TGCATCGACACATTCAGGGAGCCCAGAAGCTGGTATTTG	CIDTFREPRSWYL	TRAV26-1	TRDD1	TRAJ54-1	-1	7	8	11
5	1.1425176518977218E-4	TGTGCTCTAAGTGGGGGTCTAACGACTACAAGCTCAGCTTTG	CALSGGLTTTSSAL	TRAV16-1	.	TRAJ20-1	-1	-1	13	15
5	1.1425176518977218E-4	TGTGCTGTGGGTTCTACCTCAGGAACCTACAAATACATCTTT	CAVGSTSGTYKYIF	TRAV8-3	.	TRAJ40-1	-1	-1	11	13
5	1.1425176518977218E-4	TGTGCAATGCTCCTTATTCAGGAAACACACCTCTTGTCTTTG	CAMLLIQETHLLSL	TRAV12-3	TRDD2-1	TRAJ29-1	8	11	-1	15
5	1.1425176518977218E-4	TGCCTCGTGGGTGACGAGGATAGCAACTATCAGTTAATCTGG	CLVGDEDSNYQLIW	TRAV4-1	TRDD1	TRAJ33-1	-1	15	-1	17
5	1.1425176518977218E-4	TGTGCTGTCATCGCGTTATCAGGGAGCCCAGAAGCTGGTATTTGG	CAVIALSGSPEAGIW	TRAV41-1	TRDD1	TRAJ54-1	9	16	-1	18
5	1.1425176518977218E-4	TGTGTGGTGAGCAGGAGGGAATAGCAACTATCAGTTAATCTGGGG	CVVSRRE*QLSVNLG	TRAV10-1	TRDD1-1	TRAJ33-1	11	13	15	18
5	1.1425176518977218E-4	TGTGCTCTACAGGCTTTCAGAAACTTGTATTTG	CALQAFRNLYL	TRAV9-2	.	TRAJ8-1	-1	-1	-1	8
5	1.1425176518977218E-4	TGTGCAGCAAAAGAGAACTATGGTCAGAATTTTGTCTTT	CAAKENYGQNFVF	TRAV29-1	TRDD3-1	TRAJ26-1	-1	10	-1	12
5	1.1425176518977218E-4	TGTGCTGTGACCGAGGGGGGATAGCAGCTATAAATTGATCTTCGG	CAVTEGG*QL*IDLR	TRAV8-4	TRDD1-1	TRAJ12-1	9	14	-1	18
5	1.1425176518977218E-4	TGCAAAGTCTCTGGCAACACAGGCAAACTAATCTTT	CKVSGNTGKLIF	TRAV12-1	TRDD3-1	TRAJ37-1	1	3	-1	6
5	1.1425176518977218E-4	TGTGCGGGTGGGAACAACAGACTCGCTTTT	CAGGNNRLAF	TRAV13-1	TRDD1-1	TRAJ7-1	-1	5	-1	8
5	1.1425176518977218E-4	TGTGCAGGCCCCAATACAACTTCAACAAATTTTACTTTG	CAGPNTTSTNFTL	TRAV13-2	TRDD2-1	TRAJ21-1	6	10	12	14
5	1.1425176518977218E-4	TGTGCTGTGAGAGACAGGACGGTCCAACGACTACAAGCTCAGCTT	CAVRDRTVQRLQAQL	TRAV3-1	TRDD1-1	TRAJ20-1	-1	16	18	22
5	1.1425176518977218E-4	TGTGCAGGAGCACCCTTCTTGCTGGTGGTACTAGCTATGGAAAGCTGACATTTG	CAGAPFLLVVLAMES*HL	TRAV27-1	TRDD2-1	TRAJ52-1	9	13	17	19
5	1.1425176518977218E-4	TAGGGTTCTGCAAGGCAACTGACCTTT	*GSARQLTF	TRAV35-1	TRDD3-1	TRAJ22-1	-1	-1	-1	3
5	1.1425176518977218E-4	TGTGCAGCAAGCGAGGGTCAGGGAGCCCAGAAGCTGGTATTT	CAASEGQGAQKLVF	TRAV29-1	TRDD1-1	TRAJ54-1	12	14	-1	17
5	1.1425176518977218E-4	TGTGCTCCTGGGTCCCAGGAACCTACAAATACATCTTTG	CAPGSQEPTNTSL	TRAV16-1	TRDD1-1	TRAJ40-1	-1	7	11	13
5	1.1425176518977218E-4	TGTGCCCTTTATAACCAGGGAGGAAAGCTTATCTTC	CALYNQGGKLIF	TRAV24-1	TRDD1	TRAJ10	5	17	20	33
5	1.1425176518977218E-4	TGTGCTGTGCAGTACCCGGGATAACTATGGTCAGAATTTTGTCTT	CAVQYPG*LWSEFCL	TRAV20-1	TRDD2-1	TRAJ26-1	-1	12	15	17
5	1.1425176518977218E-4	TGTGCCTTTAGCTTAATTCCTTCGTACTGGGGGACGTACACCGATAAACTCATCTTT	CAFSLIPSYWGTYTDKLIF	TRDV3-1	TRDD1-1	TRDJ1-1	10	25	33	37
5	1.1425176518977218E-4	TGCATCCTGAGGATGGGAACAACAGACTCGCTTTTG	CILRMGTTDSLL	TRAV26-2	TRDD1-1	TRAJ6	10	13	16	36
5	1.1425176518977218E-4	TGAAGTTCGATGCTGGTGGTACTAGCTATGGAAAGCTGACATTTG	*SSMLVVLAMES*HL	TRAV12-2	TRDD2	TRAJ52-1	1	5	7	9
5	1.1425176518977218E-4	TGCCTCGTTTCTGGGGCTGGGAGTTACCAACTCACTTTC	CLVSGAGSYQLTF	TRAV4-1	.	TRAJ28-1	-1	-1	7	9
5	1.1425176518977218E-4	TGTGCCGTGAGAAGGTCTGGCAACACAGGCAAACTAATCTTT	CAVRRSGNTGKLIF	TRAV12-2	TRDD3-1	TRAJ37-1	-1	10	-1	13
5	1.1425176518977218E-4	TGTGTTGTGATTAATACTGGAGGCTTCAAAACTATCTTT	CVVINTGGFKTIF	TRAV8-2	TRDD2-1	TRAJ9-1	-1	10	-1	12
5	1.1425176518977218E-4	TGTGCTACGGCAGCTGCAGGCAACAAGCTAACTTTT	CATAAAGNKLTF	TRAV17-1	.	TRAJ17-1	-1	-1	9	11
5	1.1425176518977218E-4	TGTGCCGTCGAACGCTATGGGAACAACAGACTCGCTTTT	CAVERYGNNRLAF	TRAV12-2	TRDD1-1	TRAJ6	7	17	20	40
5	1.1425176518977218E-4	TGTGCTCTTGGGGAACCAGGACCTTCCTACGGGCCCTACTGGGGATACTCCCCAAGGGGACTCATCTTT	CALGEPGPSYGPYWGYSPRGLIF	TRDV1-1	TRDD2-1	TRDJ1-1	15	21	29	59
5	1.1425176518977218E-4	TGTGCCGTGAACAGGCGGGCAGGAGAGCACTTACTTTTG	CAVNRRAGEHLLL	TRAV12-2	TRDD1-1	TRAJ5-1	-1	13	-1	15
5	1.1425176518977218E-4	TGCATCCTGAGAGACTGGGGCTCAACCCTGGGGAGGCTATACTTT	CILRDWGSTLGRLYF	TRAV26-2	.	TRAJ18-1	-1	-1	14	16
5	1.1425176518977218E-4	TGTGTTGTGAGTGATCAAAACACAGGCTTTCAGAAACTTGTATTT	CVVSDQNTGFQKLVF	TRAV8-2	TRDD2	TRAJ8-1	-1	14	15	18
5	1.1425176518977218E-4	TGTGCAGCTCGATCAGGAGGAAGCTACATACCTACATTT	CAARSGGSYIPTF	TRAV25-1	TRDD1	TRAJ6-1	-1	7	8	11
5	1.1425176518977218E-4	TGTGCTACGGACCTCCATCTGGGGGTTACCAGAAAGTTACCTTTG	CATDLHLGVTRKLPL	TRAV17-1	TRDD2-1	TRAJ13-1	11	13	15	17
5	1.1425176518977218E-4	TGTGCTGTGCAGCCCCCCCGGTGCTGGTTCTGCAAGGCAACTGACCTTTGG	CAVQPPRCWFCKATDLW	TRAV20-1	TRDD1	TRAJ22-1	11	19	-1	21
5	1.1425176518977218E-4	TGTGCTCTTGGGGAACTTCGATGGGGGTCCTGGAAACTCATCTTT	CALGELRWGSWKLIF	TRDV1-1	TRDD1-1	TRDJ1-1	16	21	26	33
5	1.1425176518977218E-4	GAACGGCTCTGGCAACACAGGCAAACTAATCTT	ERLWQHRQTNL	TRAV27-1	TRDD3-1	TRAJ37-1	-1	0	2	4
5	1.1425176518977218E-4	TGTGCTGTGGAGACGGACACCGGTAACCAGTTCTATTTT	CAVETDTGNQFYF	TRAV22-1	TRDD1	TRAJ49-1	-1	12	-1	14
5	1.1425176518977218E-4	TGTCCCCCGTATGGTGGTGCTACAAACAAGCTCATCTTT	CPPYGGATNKLIF	TRAV40-1	TRDD1	TRAJ32-1	3	7	-1	9
5	1.1425176518977218E-4	TGTGCTGTGAGTGCAACGAACACCGGTAACCAGTTCTATTTT	CAVSATNTGNQFYF	TRAV8-4	TRDD1	TRAJ49-1	12	15	-1	17
5	1.1425176518977218E-4	TGTGCAGCGAACTCGCTCGGATAGCAGCTATAAATTGATCTTCGG	CAANSLG*QL*IDLR	TRAV13-1	TRDD1	TRAJ12-1	7	10	12	18
5	1.1425176518977218E-4	TGTGTGGTGACCCCAACTATCAGTTAATCTGGG	CVVTPTIS*SG	TRAV12-1	TRDD2-1	TRAJ33-1	-1	10	11	13
5	1.1425176518977218E-4	TGCATCCTGAGGCGGACCAGACTCATGTTT	CILRRTRLMF	TRAV26-2	TRDD1-1	TRAJ31-1	10	13	-1	16
5	1.1425176518977218E-4	TGCGAATGGGGCTGGGAGTTACCAACTCACTTT	CEWGWELPTHF	TRAV26-1	TRDD3-1	TRAJ28-1	-1	3	-1	6
5	1.1425176518977218E-4	TGTGCAATGAATTCGGACACGGGCAGGAGAGCACTTACTTTT	CAMNSDTGRRALTF	TRAV12-3	TRDD2-1	TRAJ5-1	9	11	-1	14
5	1.1425176518977218E-4	TGCCCCCACTCCTCTATGGGAACAACAGACTCGCTTTTG	CPHSSMGTTDSLL	TRAV4-1	TRDD1	TRAJ6	3	16	19	39
5	1.1425176518977218E-4	TGTGCTGTGAGAGACGACCAGGCAGGAACTGCTCTGATCTTT	CAVRDDQAGTALIF	TRAV3-1	.	TRAJ15-1	-1	-1	-1	14
5	1.1425176518977218E-4	TGTGCTCTGAGTGATCTGAATGGGGCAAACAACCTCTTCTTT	CALSDLNGANNLFF	TRAV9-2	TRDD1-1	TRAJ36-1	13	15	-1	18
5	1.1425176518977218E-4	TGTGCAGAGAACCCCATGGATAGCAGCTATAAATTGATCTTC	CAENPMDSSYKLIF	TRAV13-2	TRDD2-1	TRAJ12-1	-1	11	12	15
5	1.1425176518977218E-4	TGTGCAGCAAGTATACATGGGAACAACAGACTCGCTTTT	CAASIHGNNRLAF	TRAV13-1	TRDD1-1	TRAJ6	12	17	20	40
5	1.1425176518977218E-4	TGTGCTACGGACAGGAAGCTGCAGGCAACAAGCTAACTTTTG	CATDRKLQATS*LL	TRAV17-1	TRDD1	TRAJ17-1	11	13	-1	15
5	1.1425176518977218E-4	TGCATCGTCAGGGTAGATGGCCAGAAGCTGCTCTTT	CIVRVDGQKLLF	TRAV26-1	TRDD1	TRAJ16-1	-1	11	12	14
5	1.1425176518977218E-4	AAGGGTCTT	KGL	TRAV8	TRDD2	TRAJ47-1	-1	-1	-1	3
5	1.1425176518977218E-4	TGTGCTGTGGGTCCTTTTCGACAGAGGCTCAACCCTGGGGAGGCTATACTT	CAVGPFRQRLNPGEAIL	TRAV8-3	TRDD2-1	TRAJ18-1	-1	12	15	18
5	1.1425176518977218E-4	TGTGCAATGAGAGACGCATACTCTGGGGCTGGGAGTTACCAACTCACTTTC	CAMRDAYSGAGSYQLTF	TRAV12-3	TRDD1-1	TRAJ28-1	10	13	-1	16
5	1.1425176518977218E-4	TGTGCTGTGGGTACTACCTCAGGAACCTACAAATACATCTTT	CAVGTTSGTYKYIF	TRAV8-3	.	TRAJ40-1	-1	-1	-1	12
5	1.1425176518977218E-4	TGTGCTCTTGGGGAAGAGGAAAGGCCCTTTAGTACTGGGGGATAGAGAATAAACTCATCTTTG	CALGEEERPFSTGG*RINSSL	TRDV1-1	TRDD1-1	TRDJ1-1	14	33	43	48
5	1.1425176518977218E-4	TGTGCTACCCTGAACACCGACAAGCTCATCTTT	CATLNTDKLIF	TRAV21-1	TRDD1	TRAJ34-1	5	9	-1	12
5	1.1425176518977218E-4	TGTGCTGTGAGTACGGACACGGGCAGGAGAGCACTTACTTTT	CAVSTDTGRRALTF	TRAV8-4	TRDD1	TRAJ5-1	-1	12	-1	14
5	1.1425176518977218E-4	TGTGCCGTGAATTCCCGTAACGACTACAAGCTCAGCTTT	CAVNSRNDYKLSF	TRAV12-2	TRDD2-1	TRAJ20-1	-1	11	14	17
5	1.1425176518977218E-4	TGTGCAGCCAGGGCCCTTGGAAATGAGAAATTAACCTTT	CAARALGNEKLTF	TRAV13-1	TRDD1-1	TRAJ48-1	7	10	12	14
5	1.1425176518977218E-4	TGCATCGTCAGATACTATGGAGGAAGCCAAGGAAATCTCATCTTT	CIVRYYGGSQGNLIF	TRAV26-1	.	TRAJ42-1	-1	-1	11	13
5	1.1425176518977218E-4	TGTGTGGTGACCCTGATGGATAGCAGCTATAAATTGATCTTC	CVVTLMDSSYKLIF	TRAV12-1	TRDD2-1	TRAJ12-1	9	11	-1	14
5	1.1425176518977218E-4	TGTGTGGTGAGCCCGCCTAATGGCAACAACCGTAAGCTGATTTGG	CVVSPPNGNNRKLIW	TRAV10-1	TRDD2-1	TRAJ38-1	11	15	18	20
5	1.1425176518977218E-4	TGTGCTACGCCCGGCTCTAACGACTACAAGCTCAGCTTT	CATPGSNDYKLSF	TRAV17-1	TRDD1	TRAJ20-1	8	11	-1	13
5	1.1425176518977218E-4	TGTGCCGTGGACGAATTGAATGCCAGACTCATGTTT	CAVDELNARLMF	TRAV39-1	TRDD3-1	TRAJ31-1	-1	12	14	18
5	1.1425176518977218E-4	TGTGCTGGGCAGCTACCAGATGGAGCCAATAGTAAGCTGACATTT	CAGQLPDGANSKLTF	TRAV35-1	TRDD2-1	TRAJ56-1	-1	12	17	20
5	1.1425176518977218E-4	TGCCTCGTGGGTGGACAGGTGAGGTCAGAATTTTGTCTT	CLVGGQVRSEFCL	TRAV4-1	TRDD1	TRAJ26-1	12	14	15	22
5	1.1425176518977218E-4	TGTGCCTTCAGTAACCCCACTTCCTACCCAATTTACTGGGGGAGATCGTACACCGATAAACTCATCTTT	CAFSNPTSYPIYWGRSYTDKLIF	TRDV3-1	TRDD1	TRDJ1-1	7	34	42	49
5	1.1425176518977218E-4	TGTGCTACGGAATTCGCGGAGGTAGCAACTATAAACTGACATTTG	CATEFAEVATIN*HL	TRAV17-1	TRDD2-1	TRAJ53-1	10	12	-1	15
5	1.1425176518977218E-4	TGTGCTGTGTCCCTAATCGGAGGAGCAGGCAACATGCTCACCTTT	CAVSLIGGAGNMLTF	TRAV21-1	TRDD2-1	TRAJ39-1	8	11	14	24
5	1.1425176518977218E-4	TGTGCTGTGCAGGCAGGCAGATGGCCAGAAGCTGCTCTT	CAVQAGRWPEAAL	TRAV20-1	TRDD1	TRAJ16-1	12	15	-1	17
5	1.1425176518977218E-4	TGTGCTGTGAGACCCCTTTCTGGTTCTGCAAGGCAACTGACCTTT	CAVRPLSGSARQLTF	TRAV3-1	TRDD2-1	TRAJ22-1	11	14	-1	17
5	1.1425176518977218E-4	TGTGCAGCAAGACCGAATAGCAACTATCAGTTAATCTGG	CAARPNSNYQLIW	TRAV13-1	TRDD2-1	TRAJ33-1	-1	11	-1	14
5	1.1425176518977218E-4	TGTGCCCCCGTAAGCGGGGATAGCAGCTATAAATTGATCTTC	CAPVSGDSSYKLIF	TRAV12-2	TRDD1	TRAJ12-1	5	15	-1	17
5	1.1425176518977218E-4	TGTGCTGTGGTGGATGATCAAAGCTGCAGGCAACAAGCTAACTTT	CAVVDDQSCRQQANF	TRAV8-3	TRDD1-1	TRAJ17-1	-1	10	12	14
5	1.1425176518977218E-4	TGTGCCTTTTGGGGCTCTGGCAACACAGGCAAACTAATCTTT	CAFWGSGNTGKLIF	TRAV24-1	TRDD1-1	TRAJ37-1	-1	9	-1	12
5	1.1425176518977218E-4	TGTGCCGTGGGGGAGTACAGCAGTGCTTCCAAGATAATCTTT	CAVGEYSSASKIIF	TRAV12-2	TRDD1-1	TRAJ3-1	-1	9	-1	11
5	1.1425176518977218E-4	TGTGCCGTGAAGCCAATGCAGGCAAATCAACCTTTG	CAVKPMQANQPL	TRAV8-1	TRDD2	TRAJ7	10	30	33	36
5	1.1425176518977218E-4	TGTGCAGCGTCTCGAGGCGACTACAAGCTCAGCTTT	CAASRGDYKLSF	TRAV23-1	TRDD1	TRAJ20-1	7	10	11	17
5	1.1425176518977218E-4	TGTGCAGCAAGCGGGTGGAGGTGCTGACGGACTCACCTT	CAASGWRC*RTHL	TRAV29-1	.	TRAJ45-1	-1	-1	-1	13
5	1.1425176518977218E-4	TGTGCTCCCTTAACTGCTCTGATCTTT	CAPLTALIF	TRAV22-1	TRDD2-1	TRAJ15-1	5	7	-1	11
5	1.1425176518977218E-4	TGTGCCTCCCTAACCGGTAACCAGTTCTATTTT	CASLTGNQFYF	TRAV12-2	TRDD2-1	TRAJ49-1	5	8	-1	12
5	1.1425176518977218E-4	TGCGCTGTGAGCGGTACTGGAGGCTTCAAAACTATCTTT	CAVSGTGGFKTIF	TRAV1-1	TRDD1-1	TRAJ9-1	10	12	-1	14
5	1.1425176518977218E-4	TGTGCTGTGGAGGACACGGGCAGGAGAGCACTTACTTTT	CAVEDTGRRALTF	TRAV2-1	.	TRAJ5-1	-1	-1	-1	11
5	1.1425176518977218E-4	TGTGCTTATAGTGATAGTGGGATGGAATATGGAAACAAACTGGTCTTT	CAYSDSGMEYGNKLVF	TRAV38-2	TRDD3-1	TRAJ47-1	10	13	17	22
5	1.1425176518977218E-4	TGTGCTGTGAGCGAATCTTATAACACCGACAAGCTCATCTTT	CAVSESYNTDKLIF	TRAV1-2	TRDD3-1	TRAJ34-1	10	12	-1	15
5	1.1425176518977218E-4	TGTGCTCTAGCTGATAACTATGGTCAGAATTTTGTCTTT	CALADNYGQNFVF	TRAV6-1	TRDD1	TRAJ26-1	-1	10	-1	12
5	1.1425176518977218E-4	TGTGCTGTATGGGAACAACAGACTCGCTTTTGG	CAVWEQQTRFW	TRAV8-4	.	TRAJ7-1	-1	-1	-1	7
5	1.1425176518977218E-4	TGTGCAATGTCAATGAATAATAATGCAGGCAACATGCTCACCTTT	CAMSMNNNAGNMLTF	TRAV14-1	TRDD2	TRAJ39-1	-1	9	10	13
5	1.1425176518977218E-4	TGTGCTGTGAGTGGCCCCCGTATGAATTATGGAGGAAGCCAAGGAAATCTCATCTTT	CAVSGPRMNYGGSQGNLIF	TRAV8-4	TRDD1	TRAJ42-1	12	20	-1	22
5	1.1425176518977218E-4	TGTGCTCCTCTCTTAGGGGTTGCCAGTAAACTCACCTTT	CAPLLGVASKLTF	TRAV17-1	TRDD1-1	TRAJ44-1	5	15	18	20
5	1.1425176518977218E-4	TGTGCAGCAAGCGACACTGGGGCAAACAACCTCTTCTTT	CAASDTGANNLFF	TRAV29-1	.	TRAJ36-1	-1	-1	-1	13
5	1.1425176518977218E-4	TGTGCTGTGGCTTCGGGGAGCAACTATCAGTTAATCTGG	CAVASGSNYQLIW	TRAV8-3	TRDD1	TRAJ33-1	9	14	-1	18
5	1.1425176518977218E-4	TGTGCTGTGAGAGACATTACGGCTTTGGGAATGTGCTGCATTGCG	CAVRDITALGMCCIA	TRAV3-1	TRDD1	TRAJ35-1	15	17	-1	20
5	1.1425176518977218E-4	TGGGACGCGGAAACAAACTGGTCTTTG	WDAETNWSL	TRAV12-1	TRDD1-1	TRAJ47-1	-1	2	4	8
5	1.1425176518977218E-4	TGTGGAGCAGCCTATACCGGCACTGCCAGTAAACTCACCTTT	CGAAYTGTASKLTF	TRAV34-1	TRDD2-1	TRAJ44-1	-1	10	-1	13
5	1.1425176518977218E-4	TGCATCGTCAGAGTCGCGGCCGGCACTGCCAGTAAACTCACCTTT	CIVRVAAGTASKLTF	TRAV26-1	TRDD1-1	TRAJ44-1	15	17	-1	19
5	1.1425176518977218E-4	TGTGCAGCAAGCGCGGGGCTTAGCAACTATCAGTTAATCTGG	CAASAGLSNYQLIW	TRAV29-1	TRDD1-1	TRAJ33-1	12	14	17	20
5	1.1425176518977218E-4	TCAATACCGGCACTGCCAGTAAACTCACCTTTG	SIPALPVNSPL	TRAV8	TRDD2-1	TRAJ44-1	-1	-1	-1	0
5	1.1425176518977218E-4	TGTGCTGTGAGCCAAACGGAGCAACATGCTCACCTTTGG	CAVSQTEQHAHLW	TRAV8-4	TRDD1	TRAJ39-1	10	17	-1	20
5	1.1425176518977218E-4	TGTGCTACGGACGCGAGAGGAGGAAGCTACATACCTACATTT	CATDARGGSYIPTF	TRAV17-1	TRDD1	TRAJ6-1	12	14	15	17
5	1.1425176518977218E-4	TGTGCTCTGGCTACCTCAGGAACCTACAAATACATCTTT	CALATSGTYKYIF	TRAV19-1	.	TRAJ40-1	-1	-1	8	10
5	1.1425176518977218E-4	TGTGCTCTGAGCATTGAACTCAGGGCGGATCTGAAAAGCTGGTCTTTG	CALSIELRADLKSWSL	TRAV19-1	TRDD1	TRAJ57-1	10	14	-1	16
5	1.1425176518977218E-4	TGTGCAGCAAGAGATACCGGCACTGCCAGTAAACTCACCTTT	CAARDTGTASKLTF	TRAV29-1	.	TRAJ44-1	-1	-1	-1	11
5	1.1425176518977218E-4	TGTGCCGTGACCCTCTGGTTCTGCAAGGCAACTGACCTT	CAVTLWFCKATDL	TRAV39-1	TRDD1	TRAJ22-1	-1	9	-1	11
5	1.1425176518977218E-4	TGTGCTTATAGGAGAACAGAGATGACAAGATCATCTTTG	CAYRRTEMTRSSL	TRAV38-2	.	TRAJ30-1	-1	-1	-1	13
5	1.1425176518977218E-4	TGTGCAGCACAGGGGTCAGGAGGAGGTGCTGACGGACTCACCTTT	CAAQGSGGGADGLTF	TRAV23-1	TRDD1-1	TRAJ45-1	8	11	-1	15
5	1.1425176518977218E-4	TGTGTGGTGAAACCAGGGTTAGCAATAGCAACTATCAGTTAATCTGGG	CVVKPGLAIATIS*SG	TRAV12-1	TRDD2-1	TRAJ33-1	-1	11	14	24
5	1.1425176518977218E-4	TGTCTTCTGAGGAAGCCAAGGAAATCTCATCTT	CLLRKPRKSHL	TRAV40-1	.	TRAJ42-1	-1	-1	-1	8
5	1.1425176518977218E-4	TGTGTGGTGAAAGGCCTTGACAGCTGGGGGAAATTGCAGTTT	CVVKGLDSWGKLQF	TRAV12-1	TRDD1-1	TRAJ24-1	10	23	30	37
5	1.1425176518977218E-4	TGTGCAGCAAGGGAACACCGGTAACCAGTTCTATTTTGG	CAAREHR*PVLFW	TRAV23-1	.	TRAJ49-1	-1	-1	10	12
5	1.1425176518977218E-4	TGCATCGTCGGATACTCTGGGGCTGGGAGTTACCAACTCACTTTC	CIVGYSGAGSYQLTF	TRAV26-1	TRDD1-1	TRAJ28-1	-1	9	-1	11
5	1.1425176518977218E-4	TGTGCTGTGCAGGCTGGAGGAAGCCAAGGAAATCTCATCTTT	CAVQAGGSQGNLIF	TRAV20-1	.	TRAJ42-1	-1	-1	12	14
5	1.1425176518977218E-4	TGTGTGGTGAACTAGAGGGCAGCTGGGGGAAATTGCAGTTTG	CVVN*RAAGGNCSL	TRAV12-1	TRDD1-1	TRAJ24-1	11	22	29	36
5	1.1425176518977218E-4	TGTGCTCTGAGTGATCTAGGGGGAACAACAGACTCGCTTTTG	CALSDLGGTTDSLL	TRAV9-2	TRDD1-1	TRAJ6	13	18	23	42
5	1.1425176518977218E-4	TGTGCTCTGGGTTCTGGGGGTTACCAGAAAGTTACCTTT	CALGSGGYQKVTF	TRAV9-2	TRDD1-1	TRAJ13-1	-1	9	-1	11
5	1.1425176518977218E-4	TGTGCTGTGGCCCTTAACTTTGGAAATGAGAAATTAACCTTT	CAVALNFGNEKLTF	TRAV8-3	TRDD2-1	TRAJ48-1	9	11	-1	14
5	1.1425176518977218E-4	TGTGCTGTGAGATCTACCTCAGGAACCTACAAATACATCTTT	CAVRSTSGTYKYIF	TRAV3-1	.	TRAJ40-1	-1	-1	11	13
5	1.1425176518977218E-4	TGTGCTCTGCGGACGAACACGGGCAGGAGAGCACTTACTTTT	CALRTNTGRRALTF	TRAV9-2	TRDD1-1	TRAJ5-1	8	10	12	14
5	1.1425176518977218E-4	TGTGCTGTGAAGGGATATGGTCAGAATTTTGTCTTT	CAVKGYGQNFVF	TRAV21-1	TRDD1-1	TRAJ26-1	9	11	-1	15
5	1.1425176518977218E-4	TGTGCAGCAACCTATTCTTTTGGAAATGAGAAATTAACCTTT	CAATYSFGNEKLTF	TRAV13-1	TRDD2-1	TRAJ48-1	-1	10	13	18
5	1.1425176518977218E-4	TGTGCATCCCCCTGGGGCTTTGGAAATGAGAAATTAACCTTT	CASPWGFGNEKLTF	TRAV13-1	TRDD1-1	TRAJ48-1	5	11	-1	17
5	1.1425176518977218E-4	TGTGCAGCAAGTAAAAAGTGCGAGGTAACCAGTTCTATTTTG	CAASKKCEVTSSIL	TRAV13-1	TRDD3-1	TRAJ49-1	-1	13	15	23
5	1.1425176518977218E-4	TGTGTTGTGAGTGATCCTGACCAGGAGGAAGCTACATACCTACATTTG	CVVSDPDQEEATYLHL	TRAV8-2	TRDD2-1	TRAJ6-1	-1	14	17	19
5	1.1425176518977218E-4	TGTGCTGTGCTTGGAGCAGAGATGACAAGATCATCTTTG	CAVLGAEMTRSSL	TRAV21-1	TRDD2-1	TRAJ30-1	-1	9	11	13
5	1.1425176518977218E-4	TGTGTTGTGAGTGAAGGAGGAAGCTACATACCTACATTT	CVVSEGGSYIPTF	TRAV8-2	.	TRAJ6-1	-1	-1	-1	14
5	1.1425176518977218E-4	TGTGTGGTGAACATGGAGTCAGGAGGAGGTGCTGACGGACTCACCTTT	CVVNMESGGGADGLTF	TRAV12-1	TRDD1-1	TRAJ45-1	-1	13	-1	16
5	1.1425176518977218E-4	TGTGTTGTGAGTAAAGGGGTTTCAGGATACAGCACCCTCACCTTT	CVVSKGVSGYSTLTF	TRAV8-2	TRDD1-1	TRAJ11-1	11	15	18	20
5	1.1425176518977218E-4	TGTGCAGCAGCGGGGAGGTAAGACACGGGCAGGAGAGCACTTACTTTT	CAAAGR*DTGRRALTF	TRAV23-1	TRDD1-1	TRAJ5-1	8	11	15	21
5	1.1425176518977218E-4	GAGCCAAGCGCTTTG	EPSAL	TRAV25-1	TRDD1-1	TRAJ43-1	-1	-1	1	4
5	1.1425176518977218E-4	TGTGCAGCAATCATACTCTGGGGCTGGGAGTTACCAACTCACTTT	CAAIILWGWELPTHF	TRAV29-1	.	TRAJ28-1	-1	-1	9	11
5	1.1425176518977218E-4	TGTGCTGTGGGTAACGGGCTTTGGAAATGAGAAATTAACCTTTGG	CAVGNGLWK*EINLW	TRAV22-1	TRDD1-1	TRAJ48-1	9	15	-1	18
5	1.1425176518977218E-4	TGTGCTCTTGGGATCGCGGATCTGAAAAGCTGGTCTTTG	CALGIADLKSWSL	TRDV1-1	TRDD1	TRAJ57-1	-1	12	13	15
5	1.1425176518977218E-4	TGTGTGGTGTTTCTTACCGGTAACCAGTTCTATTTT	CVVFLTGNQFYF	TRAV12-1	TRDD2-1	TRAJ49-1	8	12	-1	15
5	1.1425176518977218E-4	TGTGCTCTGAGGAGATACTCTGGGGCTGGGAGTTACCAACTCACTTTC	CALRRYSGAGSYQLTF	TRAV19-1	TRDD1	TRAJ28-1	-1	11	12	14
5	1.1425176518977218E-4	TGTGCTGTGAGTGCAACTCAGGGCGGATCTGAAAAGCTGGTCTTG	CAVSATQGGSEKLVL	TRAV8-6	.	TRAJ57-1	-1	-1	12	14
5	1.1425176518977218E-4	TGTGCTGTGCAACCCCCCGGGGCGCCCAGAAGCTGGTATTTG	CAVQPPGAPRSWYL	TRAV20-1	TRDD2-1	TRAJ54-1	-1	11	13	19
5	1.1425176518977218E-4	TGTGCTGTGAGAGACGAAAATTCCGGGTATGCACTCAACTTC	CAVRDENSGYALNF	TRAV3-1	TRDD1	TRAJ41-1	-1	15	-1	17
5	1.1425176518977218E-4	TGTGCTTCCCGTCCAGCCGGGTATGCACTCAACTTC	CASRPAGYALNF	TRAV3-1	TRDD2-1	TRAJ41-1	-1	6	8	16
5	1.1425176518977218E-4	TGTGCTCCCCCCTGATTTAACTTTGGAAATGAGAAATTAACCTTT	CAPP*FNFGNEKLTF	TRAV16-1	TRDD1	TRAJ48-1	6	11	-1	14
5	1.1425176518977218E-4	TGTGCAATGAGTACGGAGGAAGCTACATACCTACATTTG	CAMSTEEATYLHL	TRAV12-3	TRDD1	TRAJ6-1	-1	11	-1	14
5	1.1425176518977218E-4	TGTGTTCCTCCATCAGGAGGAAGCTACATACCTACATTT	CVPPSGGSYIPTF	TRAV12-1	TRDD2-1	TRAJ6-1	-1	5	-1	8
5	1.1425176518977218E-4	TGTGCTGGGGCCGAATAAGAAACCAGTGGCTCTAGGTTGACCTTT	CAGAE*ETSGSRLTF	TRAV35-1	TRDD3-1	TRAJ58-1	8	12	-1	15
5	1.1425176518977218E-4	TGTGTGGTGTCCTGACACGGGCAGGAGAGCACTTACTTT	CVVS*HGQESTYF	TRAV12-1	TRDD2-1	TRAJ5-1	-1	9	-1	13
5	1.1425176518977218E-4	TGTGCTGTGAGTGATCCTGGGGGGAGGCTATACTTT	CAVSDPGGRLYF	TRAV8-6	TRDD1	TRAJ18-1	13	16	-1	20
5	1.1425176518977218E-4	TGTGTGGTGAGGGATGGCTCTGGCAACACAGGCAAACTAATCTTT	CVVRDGSGNTGKLIF	TRAV10-1	TRDD1-1	TRAJ37-1	-1	11	-1	14
5	1.1425176518977218E-4	TGTGTGGTGAACGCGGGATACAGCACCCTCACCTTT	CVVNAGYSTLTF	TRAV12-1	.	TRAJ11-1	-1	-1	11	13
5	1.1425176518977218E-4	TGTGTGGCCCGATACTCTGGGGCTGGGAGTTACCAACTCACTTTC	CVARYSGAGSYQLTF	TRAV10-1	TRDD1	TRAJ28-1	6	9	-1	11
5	1.1425176518977218E-4	GTCTTT	VF	TRAV8	.	TRAJ47-1	-1	-1	-1	-1
5	1.1425176518977218E-4	TGTGCTGGCTCTCCCGAACACCGGTAACCAGTTCTATTT	CAGSPEHR*PVLF	TRAV35-1	TRDD2-1	TRAJ49-1	7	11	13	15
5	1.1425176518977218E-4	TGTGCTGTGACCCGGAATTCAGGAAACACACCTCTTGTCTTT	CAVTRNSGNTPLVF	TRAV8-6	TRDD2-1	TRAJ29-1	-1	10	11	13
5	1.1425176518977218E-4	TGGTAACACCGACAAGCTCATCTTTGG	W*HRQAHLW	TRAV16-1	.	TRAJ34-1	-1	-1	1	3
5	1.1425176518977218E-4	TGTGCTCTAAGTGGCTCTGGCAACACAGGCAAACTAATCTTT	CALSGSGNTGKLIF	TRAV16-1	.	TRAJ37-1	-1	-1	-1	11
5	1.1425176518977218E-4	TGTGCCGGGCGCCGTACCGGAGGAGGTGCTGACGGACTCACCTTT	CAGRRTGGGADGLTF	TRAV12-2	TRDD1	TRAJ45-1	-1	7	8	16
5	1.1425176518977218E-4	TGTGCCTGTGACTCTATCCGGCCTTCCTTGCCTGGGGGATACGGCTATGGAAACGATGATAAACTCATCTTT	CACDSIRPSLPGGYGYGNDDKLIF	TRDV2-1	TRDD1-1	TRDJ1-1	11	31	42	57
5	1.1425176518977218E-4	TGTGCCGTGAATCCTTATAATGCAGGCAACATGCTCACCTTT	CAVNPYNAGNMLTF	TRAV12-2	TRDD2-1	TRAJ39-1	-1	11	-1	14
5	1.1425176518977218E-4	TGTGCTGTGAGGCCTCCCCTTCCAGGGATGACAAGATCATCTTTG	CAVRPPLPGMTRSSL	TRAV8-6	TRDD2-1	TRAJ30-1	10	17	-1	22
5	1.1425176518977218E-4	TGTGCCTGTGACCTACTGGGGGATACCGATAAACTCATCTTT	CACDLLGDTDKLIF	TRDV2-1	TRDD1-1	TRDJ1-1	11	14	-1	22
5	1.1425176518977218E-4	TGTGCTCTTGGGGAACCCTACCTTCCTCGGGGTTCGTACTGGGGGATACCCAACGATAAACTCATCTTT	CALGEPYLPRGSYWGIPNDKLIF	TRDV1-1	TRDD1-1	TRDJ1-1	15	37	48	50
5	1.1425176518977218E-4	TGTGCTCTTGGGGAACACTTCCTCCTACTGGGGTCGGGGACACTCATCTTT	CALGEHFLLLGSGTLIF	TRDV1-1	TRDD1-1	TRDJ1-1	15	26	32	39
5	1.1425176518977218E-4	TGTGCTCTTGGGGAAACTGGGGGATTTGTTTTGCTACCCGATAAACTCATCTTT	CALGETGGFVLLPDKLIF	TRDV1-1	TRDD1-1	TRDJ1-1	-1	15	24	37
5	1.1425176518977218E-4	TGTGCTCTTGGGGCGTCGAGGCTTCCCATAGTCTTACTGACTGGGGGATTCCCGTACACCGATAAACTCATCTTT	CALGASRLPIVLLTGGFPYTDKLIF	TRDV1-1	TRDD1-1	TRDJ1-1	12	39	48	55
5	1.1425176518977218E-4	TGTGCTGTGATGAATAAACCAGGCAGGAACTGCTCTGATCTTTGG	CAVMNKPGRNCSDLW	TRAV21-1	TRDD3-1	TRAJ15-1	9	12	-1	16
4	9.140141215181775E-5	TGTGCTGTGGATGATAACCAGGGAGGAAAGCTTATCTTC	CAVDDNQGGKLIF	TRAV2-1	.	TRAJ23-1	-1	-1	-1	11
4	9.140141215181775E-5	TGTGCTGTGGAGGATGTACGTTCTGGGGGTTACCAGAAAGTTACCTTT	CAVEDVRSGGYQKVTF	TRAV2-1	TRDD1-1	TRAJ13-1	13	16	-1	20
4	9.140141215181775E-5	TGTGCTGTGGATTCAGGAGGAGGTGCTGACGGACTCACCTTT	CAVDSGGGADGLTF	TRAV2-1	.	TRAJ45-1	-1	-1	-1	7
4	9.140141215181775E-5	TGTGCTGTGAGATGGAACTTCAACAAATTTTACTTT	CAVRWNFNKFYF	TRAV1-2	TRDD1-1	TRAJ21-1	-1	12	-1	15
4	9.140141215181775E-5	TGTGCTCTAGACGGGAGAACACAGGCTTTCAGAAACTTGTATTTG	CALDGRTQAFRNLYL	TRAV6-1	TRDD1-1	TRAJ8-1	-1	12	-1	16
4	9.140141215181775E-5	TGTGCTGTGAGAGATCTACCAGGATAACAATGCCAGACTCATGTT	CAVRDLPG*QCQTHV	TRAV1-2	TRDD2-1	TRAJ31-1	13	15	-1	21
4	9.140141215181775E-5	TGTGCTCTGGCCACGGGAGGAGGAAACAAACTCACCTTT	CALATGGGNKLTF	TRAV6-1	TRDD1-1	TRAJ10-1	-1	8	9	11
4	9.140141215181775E-5	TGTGCTGTGAGAGATGACAAGATCATCTTT	CAVRDDKIIF	TRAV1-2	.	TRAJ30-1	-1	-1	-1	9
4	9.140141215181775E-5	TGCATCGTCCACCTCAGGGGAATATGGAAACAAACTGGTCTTTGG	CIVHLRGIWKQTGLW	TRAV26-1	TRDD2-1	TRAJ47-1	8	11	13	18
4	9.140141215181775E-5	TGTGCTGTGCTGGATAGCAACTATCAGTTAATCTGG	CAVLDSNYQLIW	TRAV1-2	.	TRAJ33-1	-1	-1	8	10
4	9.140141215181775E-5	TGTGCCGTGAAGTGAATGGGGAATGCAGGCAACATGCTCACCTTT	CAVK*MGNAGNMLTF	TRAV8-1	TRDD1-1	TRAJ39-1	10	16	-1	21
4	9.140141215181775E-5	TGTGCTCCTCTTGATAGCAACTATCAGTTAATCTGG	CAPLDSNYQLIW	TRAV1-2	TRDD2-1	TRAJ33-1	-1	6	8	10
4	9.140141215181775E-5	TGTGCTGTCCTCTTCTGGTGGCTACAATAAGCTGATTTT	CAVLFWWLQ*ADF	TRAV8-4	TRDD2-1	TRAJ4-1	-1	8	-1	10
4	9.140141215181775E-5	TGCGCTGTGAGTCATAACAATGCCAGACTCATGTTT	CAVSHNNARLMF	TRAV1-1	TRDD2-1	TRAJ31-1	-1	11	-1	13
4	9.140141215181775E-5	TGCGCTGGGGTCCAATGCAGGCAAATCAACCTT	CAGVQCRQINL	TRAV1-1	TRDD1-1	TRAJ27-1	-1	7	9	11
4	9.140141215181775E-5	TGTGCTTATAGTTCTACCCCATGGAATATGGAAACAAACTGGTCTTTG	CAYSSTPWNMETNWSL	TRAV38-2	TRDD2-1	TRAJ47-1	10	13	17	21
4	9.140141215181775E-5	TGTGCTGTGAGAGATGGTACCAATGCAGGCAAATCAACCTTT	CAVRDGTNAGKSTF	TRAV1-2	TRDD1-1	TRAJ27-1	-1	14	16	18
4	9.140141215181775E-5	TGTGCTGTGGGCGGCCCCAATTAGTCGGTGATCTCATCTTTG	CAVGGPN*SVISSL	TRAV8-3	TRDD3-1	TRAJ42-1	10	21	24	30
4	9.140141215181775E-5	TGTGCTCTAGACAATGCAGGCAACATGCTCACCTTT	CALDNAGNMLTF	TRAV6-1	.	TRAJ39-1	-1	-1	-1	10
4	9.140141215181775E-5	TGTGCAATGAGAGATAATTCAAAGCTGCAGGCAACAAGCTAACTTTTG	CAMRDNSKLQATS*LL	TRAV14-1	TRDD3-1	TRAJ17-1	13	15	-1	18
4	9.140141215181775E-5	TGTGCCGTGATTAAGGTCCAGGAGGAAGCTACATACCTACATTTG	CAVIKVQEEATYLHL	TRAV8-1	TRDD1	TRAJ6-1	9	14	15	18
4	9.140141215181775E-5	TGCATCGTCAGAGTCGACGTAAGGCGGATCTGAAAAGCTGGTCTT	CIVRVDVRRI*KAGL	TRAV26-1	TRDD1-1	TRAJ57-1	-1	16	18	20
4	9.140141215181775E-5	TGTGTTGTGAGTGATGGGCGGACACAGGCTTTCAGAAACTTGTATTTG	CVVSDGRTQAFRNLYL	TRAV8-2	TRDD1-1	TRAJ8-1	-1	14	17	19
4	9.140141215181775E-5	TCCGCTCCATATACTCACGGGAGGAGGAAACAAACTCACCTTTGG	SAPYTHGRRKQTHLW	TRAV8-3	TRDD2-1	TRAJ10-1	0	5	7	10
4	9.140141215181775E-5	TGTGGGGGGGGAATACCGGCACTGCCAGTAAACTCACCTTTG	CGGGIPALPVNSPL	TRAV2-1	TRDD1-1	TRAJ44-1	-1	4	8	11
4	9.140141215181775E-5	TGTGCTCTAGAGCATGGATAGCAACTATCAGTTAATCTG	CALEHG*QLSVNL	TRAV6-1	TRDD2-1	TRAJ33-1	10	12	-1	14
4	9.140141215181775E-5	TGTGTGGTGGCCGAACCATGGAATATGGAAACAAACTGGTCTTTG	CVVAEPWNMETNWSL	TRAV12-1	TRDD2-1	TRAJ47-1	8	14	-1	18
4	9.140141215181775E-5	TGTGCTGTGAGCTGGTGGTACTAGCTATGGAAAGCTGACATTTGG	CAVSWWY*LWKADIW	TRAV8-4	.	TRAJ52-1	-1	-1	-1	10
4	9.140141215181775E-5	TGCATCGTCAGAGTCCCTGGTTCTGCAAGGCAACTGACCTTT	CIVRVPGSARQLTF	TRAV26-1	.	TRAJ22-1	-1	-1	14	16
4	9.140141215181775E-5	TGTGCTGGGCGTTCATGAGGAGCAGGAACTGCTCTGATCTTT	CAGRS*GAGTALIF	TRAV2-1	TRDD1	TRAJ15-1	6	18	-1	21
4	9.140141215181775E-5	TGTGCAATGAGAAAGGGGAGTTACCAACTCACTTTC	CAMRKGSYQLTF	TRAV14-1	TRDD3-1	TRAJ28-1	-1	12	13	15
4	9.140141215181775E-5	TGTGCTCCGGACCCATTATAACCAGGGAGGAAAGCTTATCTTCGG	CAPDPL*PGRKAYLR	TRAV19-1	TRDD1	TRAJ23-1	6	8	10	15
4	9.140141215181775E-5	TGTGCAATGAGAGAGGAACTGGGGCAAACAACCTCTTCTTTG	CAMREELGQTTSSL	TRAV14-1	.	TRAJ36-1	-1	-1	-1	16
4	9.140141215181775E-5	TGTGCAGCACGTGGATCTGCAAGGCAACTGACCTTT	CAARGSARQLTF	TRAV29-1	TRDD1-1	TRAJ22-1	-1	9	-1	11
4	9.140141215181775E-5	TGCTTTCCTCGATCTGGTTCTGCAAGGCAACTGACCTTT	CFPRSGSARQLTF	TRAV17-1	TRDD2-1	TRAJ22-1	1	4	8	12
4	9.140141215181775E-5	TGTGCTGCTGCCCCCGTCAGGAAACACACCTCTTGTCTT	CAAAPVRKHTSCL	TRAV2-1	TRDD1-1	TRAJ29-1	-1	7	9	16
4	9.140141215181775E-5	TGCCTCGTGGCCCGCGGGAATAACAATGCCAGACTCATGTTT	CLVARGNNNARLMF	TRAV4-1	TRDD1	TRAJ31-1	9	12	13	16
4	9.140141215181775E-5	TGTGTTGTGAGTGATCAGTTCAGGAGGAGGTGCTGACGGACTCACCTTTGG	CVVSDQFRRRC*RTHLW	TRAV8-2	TRDD2	TRAJ45-1	-1	14	15	18
4	9.140141215181775E-5	TGTGCTCTGAGTGAGGCTCGGTCACGGGAGGAGGAAACAAACTCACCTTTG	CALSEARSREEETNSPL	TRAV19-1	TRDD1	TRAJ10-1	16	19	-1	21
4	9.140141215181775E-5	TGTGCTGTGAGACCCCTAATACTGGAGGCTTCAAAACTATCTTTG	CAVRPLILEASKLSL	TRAV3-1	TRDD2-1	TRAJ9-1	11	14	-1	17
4	9.140141215181775E-5	TGTGCAATGAGGCCCAGGAGGAAGCTACATACCTACATT	CAMRPRRKLHTYI	TRAV14-1	TRDD2-1	TRAJ6-1	10	12	-1	14
4	9.140141215181775E-5	TGCGGCACAGAGAACAATGCCAGACTCATGTTT	CGTENNARLMF	TRAV30-1	.	TRAJ31-1	-1	-1	-1	10
4	9.140141215181775E-5	TGTGCTGTTGCAACACGGGAGGAGGAAACAAACTCACCTTTG	CAVATREEETNSPL	TRAV8-3	TRDD1	TRAJ10-1	-1	8	9	13
4	9.140141215181775E-5	TGTGCTTATAGGAGCCCCCAAACCAGTGGCTCTAGGTTGACCTTT	CAYRSPQTSGSRLTF	TRAV38-2	TRDD2-1	TRAJ58-1	-1	15	16	19
4	9.140141215181775E-5	TGCATCCCCCGTGTAACCAGTTCTATTTTG	CIPRVTSSIL	TRAV26-1	TRDD1	TRAJ49-1	5	9	10	12
4	9.140141215181775E-5	TGTGTTGTGAGTGATCCCACAATGCAGGCAACATGCTCACCTTTG	CVVSDPTMQATCSPL	TRAV8-2	TRDD2-1	TRAJ39-1	-1	14	16	18
4	9.140141215181775E-5	TGTGCTCTAGCTTTTGACGGCAGTGCTTCCAAGATAATCTTT	CALAFDGSASKIIF	TRAV6-1	TRDD2-1	TRAJ3-1	-1	10	12	16
4	9.140141215181775E-5	TGTGCTGTGGGCGAAGGCTTTGGGAATGTGCTGCATTGC	CAVGEGFGNVLHC	TRAV21-1	TRDD1	TRAJ35-1	-1	9	10	14
4	9.140141215181775E-5	TGTGCTCTGAACTTGGGGGCTCAGGGCGGATCTGAAAAGCTGGTCTTG	CALNLGAQGGSEKLVL	TRAV9-2	TRDD1-1	TRAJ57-1	9	13	-1	19
4	9.140141215181775E-5	TGTGCCGTGAACATGGGTGAAGGAATATGGAAACAAACTGGTCTT	CAVNMGEGIWKQTGL	TRAV12-2	TRDD1-1	TRAJ47-1	-1	13	16	21
4	9.140141215181775E-5	TGTGCTGTGGGTGAAAATCGCATCAGGAGGAAGCTACATACCTACATTTGG	CAVGENRIRRKLHTYIW	TRAV8-3	TRDD3-1	TRAJ6-1	12	14	17	19
4	9.140141215181775E-5	TGTGCTCTTGGGGACCCTATGAATTATGGAGGAAGCCAAGGAAATCTCATCTTT	CALGDPMNYGGSQGNLIF	TRDV1-1	TRDD2-1	TRAJ42-1	13	15	-1	19
4	9.140141215181775E-5	TGTGCAGAGAAGGGTAATTCAGGAGGAGGTGCTGACGGACTCACCTTT	CAEKGNSGGGADGLTF	TRAV5-1	TRDD1-1	TRAJ45-1	9	11	13	16
4	9.140141215181775E-5	TGTGCAGCATGGAACAACTTCAACAAATTTTACTTT	CAAWNNFNKFYF	TRAV23-1	TRDD1-1	TRAJ21-1	-1	9	11	13
4	9.140141215181775E-5	TGTGCCGTGGACGAGAACAATGCCAGACTCATGTTT	CAVDENNARLMF	TRAV39-1	.	TRAJ31-1	-1	-1	11	13
4	9.140141215181775E-5	TGTGCTGTGGAGCTTCCCTCTAACGACTACAAGCTCAGCTTT	CAVELPSNDYKLSF	TRAV2-1	TRDD2-1	TRAJ20-1	-1	12	16	18
4	9.140141215181775E-5	TGCCTCGTGGGTGCCTCTGGTTCTGCAAGGCAACTGACCTTT	CLVGASGSARQLTF	TRAV4-1	.	TRAJ22-1	-1	-1	-1	13
4	9.140141215181775E-5	TGTGCTGGGGCTTAATAATGCAGGCAACATGCTCACCTT	CAGA**CRQHAHL	TRAV3-1	TRDD1-1	TRAJ39-1	-1	7	9	12
4	9.140141215181775E-5	TGTGCTGTGGGCCCGGTTTTCAGATGGCCAGAAGCTGCTCTTTGC	CAVGPVFRWPEAALC	TRAV8-3	TRDD2-1	TRAJ16-1	-1	11	12	14
4	9.140141215181775E-5	TGTGCAGAGATACCATGACAACTGACAGCTGGGGGAAATTGCAGTTTG	CAEIP*QLTAGGNCSL	TRAV13-2	TRDD1-1	TRAJ24-1	9	28	35	42
4	9.140141215181775E-5	TGTGCTGTGCCCCCCTCTTATAACACCGACAAGCTCATCTTT	CAVPPSYNTDKLIF	TRAV21-1	TRDD2-1	TRAJ34-1	-1	9	10	15
4	9.140141215181775E-5	TGTGCTCTGAGTGAGGCATGGAGTGGAGGTAGCAACTATAAACTGACATTT	CALSEAWSGGSNYKLTF	TRAV19-1	TRDD1-1	TRAJ2-1	16	41	44	48
4	9.140141215181775E-5	TGTGCTCTCAGCTCAGGAAACACACCTCTTGTCTTT	CALSSGNTPLVF	TRAV6-1	TRDD2	TRAJ29-1	-1	8	9	12
4	9.140141215181775E-5	TGTGCTGTCCTCCTGAACAGAGATGACAAGATCATCTTT	CAVLLNRDDKIIF	TRAV1-2	TRDD2-1	TRAJ30-1	-1	8	10	13
4	9.140141215181775E-5	TGTGCAATGAGAGAGGATACTCATGTTTTCTGGTGGCTACAATAAGCTGATTTTTGG	CAMREDTHVFWWLQ*ADFW	TRAV14-1	TRDD1-1	TRAJ4-1	-1	16	19	23
4	9.140141215181775E-5	TGTGCAGCAAGGTCGGCACAAACTGGTCTTTGG	CAARSAQTGLW	TRAV13-1	TRDD1	TRAJ47-1	10	14	15	17
4	9.140141215181775E-5	TGTGCAGCAAGGGAGGGAGCCCAGAAGCTGGTATTT	CAAREGAQKLVF	TRAV29-1	TRDD1-1	TRAJ54-1	-1	11	-1	13
4	9.140141215181775E-5	TGTGCAGCAAGCGACGCCGACTACAAGCTCAGCTTT	CAASDADYKLSF	TRAV29-1	TRDD1-1	TRAJ20-1	-1	13	15	17
4	9.140141215181775E-5	TGTGCTCTTGGGGACAAGCAACTATCAGTTAATCTGGGG	CALGDKQLSVNLG	TRDV1-1	TRDD2-1	TRAJ33-1	-1	14	-1	16
4	9.140141215181775E-5	TGTGCCGTGAATGTGGGCAGCTGGGGGAAATTGCAGTTT	CAVNVGSWGKLQF	TRAV8-1	TRDD1-1	TRAJ24-1	12	20	27	34
4	9.140141215181775E-5	TGTGCAGGGCGTGGAAGAGGCTCAACCCTGGGGAGGCTATACTTT	CAGRGRGSTLGRLYF	TRAV25-1	TRDD1-1	TRAJ18-1	8	11	13	15
4	9.140141215181775E-5	TGTGCAGCAAGCAGAGCAGGAGGAAGCTACATACCTACATTT	CAASRAGGSYIPTF	TRAV29-1	TRDD3-1	TRAJ6-1	-1	12	-1	14
4	9.140141215181775E-5	TGTGCAGACCACAACCAGGCAGGAACTGCTCTGATCTTT	CADHNQAGTALIF	TRAV5-1	TRDD1	TRAJ58-1	7	24	27	36
4	9.140141215181775E-5	TGTGCTGTGAGAGACGGTCACGGGAGGAGGAAACAAACTCACCTT	CAVRDGHGRRKQTHL	TRAV3-1	TRDD1-1	TRAJ10-1	-1	15	-1	17
4	9.140141215181775E-5	TGTGCTGTGAGTGATGAGGGCTACAATAAGCTGATTTTT	CAVSDEGYNKLIF	TRAV8-4	TRDD1	TRAJ4-1	-1	14	15	18
4	9.140141215181775E-5	TGTGCTGGGCAGACAATATGGAAACAAACTGGTCTTTGG	CAGQTIWKQTGLW	TRAV35-1	TRDD1	TRAJ47-1	-1	12	-1	14
4	9.140141215181775E-5	TGTGCTGTGAGAGATAAGGGATAGCAACTATCAGTTAATCTGGGG	CAVRDKG*QLSVNLG	TRAV3-1	TRDD1	TRAJ33-1	-1	14	15	18
4	9.140141215181775E-5	TGTGCTGTCAGATCGGGAGTAACAATGCCAGACTCATGTTTG	CAVRSGVTMPDSCL	TRAV41-1	TRDD1	TRAJ31-1	11	13	-1	15
4	9.140141215181775E-5	TGTGCCGGTATAGGCTTTGGGAATGTGCTGCATTGC	CAGIGFGNVLHC	TRAV12-2	TRDD3-1	TRAJ35-1	-1	7	-1	9
4	9.140141215181775E-5	TGTGCAGCTTCCTCAAATGCCCGACTACAAGCTCAGCTT	CAASSNARLQAQL	TRAV23-1	TRDD2-1	TRAJ20-1	-1	8	12	21
4	9.140141215181775E-5	TGCCTCGTGGGTGACTGGCGACACCGACAAGCTCATCTT	CLVGDWRHRQAHL	TRAV4-1	TRDD1-1	TRAJ34-1	-1	15	17	20
4	9.140141215181775E-5	TGTGCTACGGAGCACAATGCAGGCAAATCAACCTTT	CATEHNAGKSTF	TRAV17-1	TRDD2-1	TRAJ27-1	10	12	-1	14
4	9.140141215181775E-5	TGTGCAATGAGAGAGGGATTTCGAACACCGGTAACCAGTTCTATTTTG	CAMREGFRTPVTSSIL	TRAV14-1	TRDD2-1	TRAJ49-1	16	19	-1	22
4	9.140141215181775E-5	TGTGCTTATGGTGGTGCTACAAACAAGCTCATCTTT	CAYGGATNKLIF	TRAV38-2	.	TRAJ32-1	-1	-1	-1	5
4	9.140141215181775E-5	TGTGCTCTGAGTTGATCTTCATTTCAGGAGGAGGTGCTGACGGACTCACCTTTG	CALS*SSFQEEVLTDSPL	TRAV9-2	TRDD2-1	TRAJ45-1	11	16	19	22
4	9.140141215181775E-5	TGTGCAGCAAGCATATCTCTGGGGCTGGGAGTTACCAACTCACTTTCG	CAASISLGLGVTNSLS	TRAV23-1	TRDD1	TRAJ28-1	12	14	-1	16
4	9.140141215181775E-5	TGTGTGGTGAGCGCGTATTCAGGAGGAGGTGCTGACGGACTCACCTTT	CVVSAYSGGGADGLTF	TRAV10-1	.	TRAJ45-1	-1	-1	12	14
4	9.140141215181775E-5	TGTGCTGTGGTGCCTACCTCAGGAACCTACAAATACATCTTT	CAVVPTSGTYKYIF	TRAV8-3	TRDD1-1	TRAJ40-1	-1	10	11	13
4	9.140141215181775E-5	TGCATCCTGAGAGCCCTCGGCGTTTTAACACCAATGCAGGCAAATCAACCTTTG	CILRALGVLTPMQANQPL	TRAV26-2	TRDD2-1	TRAJ27-1	12	14	16	25
4	9.140141215181775E-5	TGTGCTGTGTAGGGGGGTCACGGGAGGAGGAAACAAACTCACCTT	CAV*GGHGRRKQTHL	TRAV21-1	TRDD1-1	TRAJ10-1	8	11	15	17
4	9.140141215181775E-5	TGTGCAGCGTGGGGTTCTGCAAGGCAACTGACCTTT	CAAWGSARQLTF	TRAV29-1	TRDD1-1	TRAJ22-1	7	9	-1	12
4	9.140141215181775E-5	TGTGTTGTGAGTGATCGGAATAATGCAGGCAACATGCTCACCTTT	CVVSDRNNAGNMLTF	TRAV8-2	TRDD1	TRAJ39-1	13	16	-1	18
4	9.140141215181775E-5	TGTGCAATGAGCCAGATATGGAAACAAACTGGTCTTTGG	CAMSQIWKQTGLW	TRAV12-3	TRDD2	TRAJ47-1	-1	12	13	15
4	9.140141215181775E-5	TGTGCCCGGCCCCTATGGGAACAACAGACTCGCTTTTGG	CARPLWEQQTRFW	TRAV6-1	TRDD1	TRAJ7-1	4	7	8	12
4	9.140141215181775E-5	TGTGCTGTGGGTGCGGGTGGTGCTACAAACAAGCTCATCTTT	CAVGAGGATNKLIF	TRAV8-3	.	TRAJ32-1	-1	-1	13	15
4	9.140141215181775E-5	TGTGCAGGGGGGAACTATGGTCAGAATTTTGTCTTT	CAGGNYGQNFVF	TRAV27-1	TRDD1-1	TRAJ26-1	-1	8	-1	12
4	9.140141215181775E-5	TGTGCTCTAAGCTGCCTCGATCAAACTGGGGCAAACAACCTCTTCTTT	CALSCLDQTGANNLFF	TRAV16-1	TRDD1	TRAJ36-1	-1	11	13	20
4	9.140141215181775E-5	TGTGCTTATAAGGGCGGATCTGAAAAGCTGGTCTTG	CAYKGGSEKLVL	TRAV38-2	.	TRAJ57-1	-1	-1	-1	10
4	9.140141215181775E-5	TGTGCCGTGATGGACTGGAGGCTTCAAAACTATCTTTGG	CAVMDWRLQNYLW	TRAV12-2	TRDD1-1	TRAJ9-1	-1	10	-1	13
4	9.140141215181775E-5	TGTGCTGTGAATGCGGACACGGGCAGGAGAGCACTTACTTTT	CAVNADTGRRALTF	TRAV8-4	TRDD1	TRAJ5-1	9	11	12	14
4	9.140141215181775E-5	TGTGCCGTGGCCCCCCGAACACCGGTAACCAGTTCTATTTTG	CAVAPRTPVTSSIL	TRAV39-1	TRDD2-1	TRAJ49-1	-1	10	11	16
4	9.140141215181775E-5	TGTGCCGTGGACAAAATTTTTCGAACACCGGTAACCAGTTCTATTTTG	CAVDKIFRTPVTSSIL	TRAV39-1	TRDD3-1	TRAJ49-1	-1	13	16	22
4	9.140141215181775E-5	TGTGCAGCAAGCCTTGGCCCAGGAGGAGGTGCTGACGGACTCACCTTT	CAASLGPGGGADGLTF	TRAV13-1	TRDD2-1	TRAJ45-1	-1	11	14	19
4	9.140141215181775E-5	TGTGTGGTGAACCTCTTGGGGGGTTACCAGAAAGTTACCTTT	CVVNLLGGYQKVTF	TRAV12-1	TRDD2-1	TRAJ13-1	11	14	16	18
4	9.140141215181775E-5	CGGGGGGCAATGACATGCGCTTTG	RGAMTCAL	TRAV6-1	TRDD1-1	TRAJ43-1	-1	1	5	7
4	9.140141215181775E-5	TGTGCTGTGAGCTTCACTGGAAGGAAACAGGAAATTTACATTTGG	CAVSFTGRKQEIYIW	TRAV21-1	TRDD2-1	TRAJ59-1	-1	11	14	18
4	9.140141215181775E-5	TGTGCTCTAGACATCCCTATAATGGGGGGGTTACCAGAAAGTTACCTTTGG	CALDIPIMGGLPESYLW	TRAV6-1	TRDD2-1	TRAJ13-1	12	15	18	25
4	9.140141215181775E-5	TGTGCTCTTGGGGAACTAAACTTTGGAAATGAGAAATTAACCTTT	CALGELNFGNEKLTF	TRDV1-1	.	TRAJ48-1	-1	-1	16	18
4	9.140141215181775E-5	TGTGCAGCAAGCGATGACTACAAGCTCAGCTTT	CAASDDYKLSF	TRAV29-1	.	TRAJ20-1	-1	-1	-1	13
4	9.140141215181775E-5	TGTGCTGTGAGGCCTCCCCAGGAACCTACAAATACATCTTTG	CAVRPPQEPTNTSL	TRAV8-6	TRDD2-1	TRAJ40-1	10	12	-1	15
4	9.140141215181775E-5	TGTGCTGTGAGTGGTTATACTGGAGCCAATAGTAAGCTGACATTT	CAVSGYTGANSKLTF	TRAV8-6	.	TRAJ56-1	-1	-1	12	14
4	9.140141215181775E-5	TGTGCTCTGAGTGAGGCCTGAGGATACAGCACCCTCACCTTT	CALSEA*GYSTLTF	TRAV19-1	.	TRAJ11-1	-1	-1	16	18
4	9.140141215181775E-5	TGTGCAATGATACGTGGTAGGCCAGTTCTATTT	CAMIRGRPVLF	TRAV14-1	TRDD1-1	TRAJ49-1	-1	10	13	21
4	9.140141215181775E-5	TGTGCTGCCGGGTCCTGAATGCTGGTGGTACTAGCTATGGAAAGCTGACATTTG	CAAGS*MLVVLAMES*HL	TRAV22-1	TRDD2-1	TRAJ52-1	6	12	15	17
4	9.140141215181775E-5	TGTGCTGTGAAGGGGTTCGGGGGAGGAGGAAACAAACTCACCTTT	CAVKGFGGGGNKLTF	TRAV8-6	TRDD1-1	TRAJ10-1	9	11	14	20
4	9.140141215181775E-5	TGTGCAGCAAGGGGATTTAATTATGGAGGAAGCCAAGGAAATCTCATCTTT	CAARGFNYGGSQGNLIF	TRAV13-1	TRDD1-1	TRAJ42-1	-1	11	-1	16
4	9.140141215181775E-5	TGTGCCCCGAGGGGACGCATCAGGAGGAAGCTACATACCTACATT	CAPRGRIRRKLHTYI	TRAV17-1	TRDD1-1	TRAJ6-1	4	10	14	16
4	9.140141215181775E-5	TGTGCTGTGATGACCTTCGAGGGAGCCCAGAAGCTGGTATTT	CAVMTFEGAQKLVF	TRAV21-1	TRDD2-1	TRAJ54-1	9	13	17	19
4	9.140141215181775E-5	TGTGCTGTGAGATCCCTTCCGGGGAACGACTACAAGCTCAGCTTT	CAVRSLPGNDYKLSF	TRAV1-2	TRDD2-1	TRAJ20-1	11	14	19	24
4	9.140141215181775E-5	TGCCTCGTGGGTGGTATAACAATGCCAGACTCATGTTTG	CLVGGITMPDSCL	TRAV4-1	.	TRAJ31-1	-1	-1	-1	12
4	9.140141215181775E-5	TGTGCCTTCCGCCGAACACCGACAAGCTCATCTTTG	CAFRRTPTSSSL	TRAV24-1	TRDD1	TRAJ34-1	7	9	10	14
4	9.140141215181775E-5	TGTGCTGTGAGAGCCATAATGCAGGCAACATGCTCACCTTTG	CAVRAIMQATCSPL	TRAV3-1	TRDD2-1	TRAJ39-1	-1	13	-1	15
4	9.140141215181775E-5	TGTGCTGTGAGCCAAGGGAGGGACACAGGCAAACTAATCTTT	CAVSQGRDTGKLIF	TRAV21-1	TRDD1-1	TRAJ37-1	10	15	18	22
4	9.140141215181775E-5	TGTGTGGTGAAGAACTTGCAGGGCGGATCTGAAAAGCTGGTCTTT	CVVKNLQGGSEKLVF	TRAV12-1	TRDD1	TRAJ57-1	10	13	15	18
4	9.140141215181775E-5	TGTGCATCGTTTCTATAACACCGACAAGCTCATCTTTGG	CASFL*HRQAHLW	TRAV12-3	TRDD2-1	TRAJ34-1	5	10	-1	13
4	9.140141215181775E-5	TGTGTGGTGCGCTAAGGTAACCGGTAACCAGTTCTATTT	CVVR*GNR*PVLF	TRAV12-1	TRDD2-1	TRAJ49-1	8	11	13	19
4	9.140141215181775E-5	TGTGCCGTGAAAGGGAGGGGTAGCAACTATAAACTGACATTT	CAVKGRGSNYKLTF	TRAV12-2	TRDD1-1	TRAJ53-1	10	12	-1	16
4	9.140141215181775E-5	TGTGCCGTGAATAATAACACCGACAAGCTCATCTTT	CAVNNNTDKLIF	TRAV8-1	.	TRAJ34-1	-1	-1	-1	11
4	9.140141215181775E-5	TGTGCAGCTCCCCTGGGAGGGGGTTACCAGAAAGTTACCTTT	CAAPLGGGYQKVTF	TRAV13-1	TRDD1-1	TRAJ13-1	7	12	16	18
4	9.140141215181775E-5	TGTGCTTTCATGAAGAGGGTCTGGGGCTGGGAGTTACCAACTCACTTTCGG	CAFMKRVWGWELPTHFR	TRAV38-1	TRDD1-1	TRAJ28-1	14	16	-1	19
4	9.140141215181775E-5	TGTGCAGAGAGTTCCCCCGGTAACCAGTTCTATTTT	CAESSPGNQFYF	TRAV5-1	TRDD2-1	TRAJ49-1	-1	12	-1	14
4	9.140141215181775E-5	TGTGCCGTGAACTTCGGTGGTACTAGCTATGGAAAGCTGACATTT	CAVNFGGTSYGKLTF	TRAV12-2	TRDD2-1	TRAJ52-1	-1	12	-1	15
4	9.140141215181775E-5	TGTGCTCCAATGCCTGAGGGCAGTGGCTCTAGGTTGACCTTT	CAPMPEGSGSRLTF	TRAV17-1	TRDD1	TRAJ58-1	5	13	15	20
4	9.140141215181775E-5	TGTGCTACGGACGTTCCTGGGTAACCAGTTCTATTTTGG	CATDVPG*PVLFW	TRAV17-1	TRDD2-1	TRAJ49-1	-1	13	17	19
4	9.140141215181775E-5	TGTGCTGTGAGTGATCGGGGCCAAAGCTGCAGGCAACAAGCTAACTTTTGG	CAVSDRGQSCRQQANFW	TRAV8-4	TRDD1-1	TRAJ17-1	13	16	19	21
4	9.140141215181775E-5	TGTGCTCTTCCCCTTTCAGGAAACACACCTCTTGTCTTT	CALPLSGNTPLVF	TRAV16-1	TRDD2-1	TRAJ29-1	7	11	-1	14
4	9.140141215181775E-5	TGCATCCTGAGGGGGTCAGGAGGAGGTGCTGACGGACTCACCTTT	CILRGSGGGADGLTF	TRAV26-2	TRDD1-1	TRAJ45-1	-1	11	-1	15
4	9.140141215181775E-5	TGTGCAGCAAGAGGGAACACCGACAAGCTCATCTTT	CAARGNTDKLIF	TRAV29-1	TRDD1-1	TRAJ34-1	10	12	-1	15
4	9.140141215181775E-5	TGCCTCGTGGGTGGTCGACAGAGGCTCAACCCTGGGGAGGCTATACTTTGG	CLVGGRQRLNPGEAILW	TRAV4-1	TRDD3-1	TRAJ18-1	-1	13	-1	15
4	9.140141215181775E-5	TGTGCAATGAGTTTCACGGGAGGAGGAAACAAACTCACCTTT	CAMSFTGGGNKLTF	TRAV12-3	TRDD2-1	TRAJ10-1	-1	11	-1	13
4	9.140141215181775E-5	TGCATCGTCGGATTCTTTTCTAACGACTACAAGCTCAGCTTT	CIVGFFSNDYKLSF	TRAV26-1	TRDD1-1	TRAJ20-1	-1	9	12	17
4	9.140141215181775E-5	TGTGCCGTGAACGACCCCACTTTATAACACCGACAAGCTCATCTT	CAVNDPTL*HRQAHL	TRAV12-2	TRDD1	TRAJ34-1	11	18	-1	21
4	9.140141215181775E-5	TGTGCAATGGGGGGATCAGGAGGAGGTGCTGACGGACTCACCTTT	CAMGGSGGGADGLTF	TRAV12-3	TRDD1-1	TRAJ45-1	-1	9	-1	15
4	9.140141215181775E-5	TGTGCCTCAACCCGCCTAATAATAACACCAATGCAGGCAAATCAACCTTTG	CASTRLIITPMQANQPL	TRAV24-1	TRDD2	TRAJ27-1	6	14	17	22
4	9.140141215181775E-5	TGTGCAGGAGAGGATCCGGGAGGAGGAAACAAACTCACCTTT	CAGEDPGGGNKLTF	TRAV27-1	TRDD1-1	TRAJ10-1	9	11	14	16
4	9.140141215181775E-5	TGTGCAGCAAGCGATGCCAGACTCATGTTT	CAASDARLMF	TRAV29-1	.	TRAJ31-1	-1	-1	-1	11
4	9.140141215181775E-5	TGTGCTCTGAGTGAATTCTGGGGGTTACCAGAAAGTTACCTTTGG	CALSEFWGLPESYLW	TRAV9-2	.	TRAJ13-1	-1	-1	-1	11
4	9.140141215181775E-5	TGTGCAATGAGCCGTCCTTGGAGGAGGAAACAAACTCACCTTTGG	CAMSRPWRRKQTHLW	TRAV14-1	TRDD2-1	TRAJ10-1	10	15	-1	19
4	9.140141215181775E-5	TGTGCTTTTGCGGATAACAGAGATGACAAGATCATCTTT	CAFADNRDDKIIF	TRAV38-1	TRDD1-1	TRAJ30-1	7	11	-1	15
4	9.140141215181775E-5	CGGAATAACAATGCCAGACTCATGTTT	RNNNARLMF	TRAV8	TRDD2-1	TRAJ31-1	-1	-1	-1	1
4	9.140141215181775E-5	TGCATCGTCAGAGGCCTCGTATAACACCAATGCAGGCAAATCAACCTTTGG	CIVRGLV*HQCRQINLW	TRAV26-1	TRDD2-1	TRAJ27-1	12	14	16	21
4	9.140141215181775E-5	CTTTCTGGGGCTGGGAGTTACCAACTCACTTTC	LSGAGSYQLTF	TRAV29-1	TRDD2-1	TRAJ28-1	-1	0	-1	3
4	9.140141215181775E-5	TGTGCCGTGTACCCCACCGACAAGCTCATCTTT	CAVYPTDKLIF	TRAV39-1	TRDD2-1	TRAJ34-1	-1	9	12	14
4	9.140141215181775E-5	TGTGCTCTGAGTGGCGGTGGTACTAGCTATGGAAAGCTGACATTT	CALSGGGTSYGKLTF	TRAV19-1	.	TRAJ52-1	-1	-1	12	15
4	9.140141215181775E-5	TGTGCCCGGCCCCTATGGGAACAACAGACTCGCTTTTGG	CARPLWEQQTRFW	TRAV6-1	TRDD1	TRAJ6	4	15	18	38
4	9.140141215181775E-5	TGTCTTCTGGTATAGGCTTTGGGAATGTGCTGCATTGCG	CLLV*ALGMCCIA	TRAV40-1	.	TRAJ35-1	-1	-1	9	11
4	9.140141215181775E-5	TGTGCAGCATCAATTAACAATGACATGCGCTTT	CAASINNDMRF	TRAV23-1	TRDD2-1	TRAJ43-1	-1	9	10	12
4	9.140141215181775E-5	TGTGCTCTCCCCCCGGGGATACCGGCACTGCCAGTAAACTCACCTTTG	CALPPGIPALPVNSPL	TRAV16-1	TRDD1-1	TRAJ44-1	7	14	-1	18
4	9.140141215181775E-5	TGTGCCCTTGGGAACCCCCAAAACCTCCTACGACAAGGTGATATT	CALGNPQNLLRQGDI	TRAV19-1	TRDD1	TRAJ50-1	4	8	11	19
4	9.140141215181775E-5	TGTGCGAATACTGGTGGTACTAGCTATGGAAAGCTGACATTT	CANTGGTSYGKLTF	TRAV38-2	.	TRAJ52-1	-1	-1	4	6
4	9.140141215181775E-5	TGTGCTCTGAGTGAGGCGGGGTATTCAGGAGGAGGTGCTGACGGACTCACCTTT	CALSEAGYSGGGADGLTF	TRAV19-1	TRDD1-1	TRAJ37-1	-1	17	20	51
4	9.140141215181775E-5	TGTGCTCTGATCTTTACCTCAGGAACCTACAAATACATCTTT	CALIFTSGTYKYIF	TRAV9-2	TRDD2-1	TRAJ40-1	9	11	-1	14
4	9.140141215181775E-5	TGCATCCTGAGAGACGTTACTAATGCCAGACTCATGTTT	CILRDVTNARLMF	TRAV26-2	TRDD1	TRAJ31-1	14	18	-1	21
4	9.140141215181775E-5	TGTGCTCTGGGTTCTACCTCAGGAACCTACAAATACATCTTT	CALGSTSGTYKYIF	TRAV19-1	TRDD1	TRAJ40-1	-1	9	10	13
4	9.140141215181775E-5	TGTGCTGTCCTACATGCAGGCAACATGCTCACCTTT	CAVLHAGNMLTF	TRAV21-1	TRDD2-1	TRAJ39-1	-1	8	-1	13
4	9.140141215181775E-5	TGTGCTACGGACTGGGGGGGAACAACAGACTCGCTTTTG	CATDWGGTTDSLL	TRAV17-1	TRDD1-1	TRAJ7-1	-1	12	-1	17
4	9.140141215181775E-5	TGTGTTGTGAGTGGGAACATGCGCTTT	CVVSGNMRF	TRAV8-2	TRDD1-1	TRAJ43-1	-1	13	-1	16
4	9.140141215181775E-5	TGCATCGTCAGAGTAAACCGAGGTTAACGACTACAAGCTCAGCTT	CIVRVNRG*RLQAQL	TRAV26-1	TRDD2	TRAJ20-1	13	16	18	24
4	9.140141215181775E-5	TGTGCTGGGGGCCGGGCCGACAAGCTCATCTTT	CAGGRADKLIF	TRAV35-1	TRDD1-1	TRAJ34-1	8	13	-1	16
4	9.140141215181775E-5	TGTGCCGTTCTTATGAACAGAGATGACAAGATCATCTTT	CAVLMNRDDKIIF	TRAV39-1	TRDD2-1	TRAJ30-1	7	9	11	13
4	9.140141215181775E-5	TGTGTGGTTTCGTCTGGTGGCTACAATAAGCTGATTTTT	CVVSSGGYNKLIF	TRAV12-1	TRDD2-1	TRAJ4-1	-1	8	10	12
4	9.140141215181775E-5	TGTGCTCTTGGGGAACTGACCCCCAAGAATCCTCAACTGATCTTTCTGTACACCGATAAACTCATCTTT	CALGELTPKNPQLIFLYTDKLIF	TRDV1-1	TRDD1	TRDJ1-1	16	35	38	49
4	9.140141215181775E-5	TGTGCTGTGAGAGACATGACAGAGGAGGTGCTGACGGACTCACCTTTG	CAVRDMTEEVLTDSPL	TRAV3-1	TRDD1	TRAJ45-1	15	18	19	21
4	9.140141215181775E-5	TGTGCTTTCATGGGGGCGCTT	CAFMGAL	TRAV38-1	TRDD1-1	TRAJ43-1	-1	12	-1	15
4	9.140141215181775E-5	TGTGCAGAGAGCAGCTATAAATTGATCTTC	CAESSYKLIF	TRAV5-1	.	TRAJ12-1	-1	-1	-1	6
4	9.140141215181775E-5	TGCATCCTGCGGGACCGGTAACCAGTTCTATTT	CILRDR*PVLF	TRAV26-2	TRDD1-1	TRAJ49-1	8	10	-1	13
4	9.140141215181775E-5	TGTGCGGCCTTAGATAACTATGGTCAGAATTTTGTCTTT	CAALDNYGQNFVF	TRAV29-1	TRDD2-1	TRAJ26-1	4	7	10	12
4	9.140141215181775E-5	TGTGCTGTGGGGGCTTCAGGATACAGCACCCTCACCTTT	CAVGASGYSTLTF	TRAV21-1	TRDD1-1	TRAJ11-1	-1	9	12	14
4	9.140141215181775E-5	TGTGCCGTACTCAAAGCTGCAGGCAACAAGCTAACTTTT	CAVLKAAGNKLTF	TRAV12-2	TRDD1	TRAJ17-1	-1	8	-1	10
4	9.140141215181775E-5	TGTGCAGCAAGCGCGCTGGAGAGGACAGCAGTGCTTCCAAGATAATCTTTG	CAASALERTAVLPR*SL	TRAV29-1	TRDD1-1	TRAJ3-1	12	15	18	22
4	9.140141215181775E-5	TGTGCAATGAGAACGAGGGATGCAGGCAACATGCTCACCTTT	CAMRTRDAGNMLTF	TRAV12-3	TRDD1-1	TRAJ39-1	10	16	-1	19
4	9.140141215181775E-5	TGTGCAGCAAGCAATGTTTCACGGGAGGAGGAAACAAACTCACCTTTG	CAASNVSREEETNSPL	TRAV29-1	TRDD3-1	TRAJ10-1	-1	12	14	18
4	9.140141215181775E-5	TGTGTGGTGAACGAAAACACGCTGGCAACAACCGTAAGCTGATTTGGG	CVVNENTLATTVS*FG	TRAV12-1	TRDD3-1	TRAJ38-1	-1	12	15	18
4	9.140141215181775E-5	TGTGCTGTGAGTGATCAGGGCGGATCTGAAAAGCTGGTCTTG	CAVSDQGGSEKLVL	TRAV8-6	.	TRAJ57-1	-1	-1	-1	14
4	9.140141215181775E-5	TGTGCTCTGAGTCGGAGAGGGGCGGATAGCAGCTATAAATTGATCTTC	CALSRRGADSSYKLIF	TRAV19-1	TRDD1-1	TRAJ12-1	11	18	21	23
4	9.140141215181775E-5	CAGACAACTTCAACAAATTTTACTTTG	QTTSTNFTL	TRAV13-2	TRDD1	TRAJ21-1	-1	-1	-1	3
4	9.140141215181775E-5	TGTGCCGTGGAACCTCGAGGGAACAACAGACTCGCTTTT	CAVEPRGNNRLAF	TRAV12-2	TRDD2	TRAJ7-1	8	12	14	18
4	9.140141215181775E-5	TGTGCAGCTCATGGAGGAAGCCAAGGAAATCTCATCTTT	CAAHGGSQGNLIF	TRAV13-1	.	TRAJ42-1	-1	-1	-1	8
4	9.140141215181775E-5	TGTGCTGTGAAGGGTGGGAATGTGCTGCATTGC	CAVKGGNVLHC	TRAV8-6	TRDD1-1	TRAJ35-1	9	11	-1	14
4	9.140141215181775E-5	TGTGCCTCGGATAACGACTACAAGCTCAGCTTT	CASDNDYKLSF	TRAV12-2	TRDD1-1	TRAJ20-1	5	8	-1	11
4	9.140141215181775E-5	TGTGCAACTCTCTATGGGAACAACAGACTCGCTTTT	CATLYGNNRLAF	TRAV12-3	TRDD1	TRAJ7-1	-1	7	8	11
4	9.140141215181775E-5	TGTGCAATGAGAGAGCCTATGGGAACAACAGACTCGCTTTTG	CAMREPMGTTDSLL	TRAV14-1	.	TRAJ7-1	-1	-1	-1	14
4	9.140141215181775E-5	TGTGCAATGACCGGGGTACAGCAGTGCTTCCAAGATAATCTTTGG	CAMTGVQQCFQDNLW	TRAV12-3	TRDD2-1	TRAJ3-1	-1	10	-1	12
4	9.140141215181775E-5	TGTGCTGTGCCGCACCGTAACCAGTTCTATTTT	CAVPHRNQFYF	TRAV8-6	TRDD1	TRAJ49-1	8	10	11	14
4	9.140141215181775E-5	TGTGCTCTGAGTTGCCCCGGGGGGCGGATCTGAAAAGCTGGTCTT	CALSCPGGRI*KAGL	TRAV19-1	TRDD1-1	TRAJ57-1	11	18	-1	21
4	9.140141215181775E-5	TGTGCCGCCCATCTTATAACACCGACAAGCTCATCTTTG	CAAHLITPTSSSL	TRAV12-2	TRDD2-1	TRAJ34-1	6	8	-1	11
4	9.140141215181775E-5	TGTGCTCTTGGGGAACTGGCTTCTGGTTCTGCAAGGCAACTGACCTTT	CALGELASGSARQLTF	TRDV1-1	TRDD1-1	TRAJ22-1	-1	17	-1	19
4	9.140141215181775E-5	TGTGCTGTCAGATGGGGGGGCTAAGGAGGAGGTGCTGACGGACTCACCTTT	CAVRWGG*GGGADGLTF	TRAV41-1	TRDD1-1	TRAJ45-1	-1	12	17	21
4	9.140141215181775E-5	TGTGCAGAGAGTAAGAGGAGGGGGGGAATTGGTCAAATTCCGGGTATGCACTCAACTTCG	CAESKRRGGIGQIPGMHSTS	TRAV5-1	TRDD1-1	TRAJ41-1	12	21	26	32
4	9.140141215181775E-5	TGCGCTGCCTACCCATGGACACGGGCAGGAGAGCACTTACTTTTG	CAAYPWTRAGEHLLL	TRAV1-1	TRDD2-1	TRAJ5-1	-1	7	12	15
4	9.140141215181775E-5	TGTGCTGTGAGACCTACCTCAGGAACCTACAAATACATCTTT	CAVRPTSGTYKYIF	TRAV3-1	.	TRAJ40-1	-1	-1	11	13
4	9.140141215181775E-5	TGTGCAGCAAGCGGGTTGACAGCACAACTCTTCTTT	CAASGLTAQLFF	TRAV23-1	TRDD1-1	TRDJ2-1	-1	12	-1	15
4	9.140141215181775E-5	TGTGCTGTGACTGGAGGTGCTGGTGGTACTAGCTATGGAAAGCTGACATTT	CAVTGGAGGTSYGKLTF	TRAV21-1	TRDD1-1	TRAJ52-1	-1	10	13	17
4	9.140141215181775E-5	TGTGCAGTCCTAGAGTTAATGCAGGCAACATGCTCACCTTTG	CAVLELMQATCSPL	TRAV13-2	TRDD2-1	TRAJ39-1	-1	7	11	16
4	9.140141215181775E-5	TGTGCCGTGAACCCGATATACAGCAGTGCTTCCAAGATAATCTTT	CAVNPIYSSASKIIF	TRAV8-1	TRDD1-1	TRAJ3-1	10	14	-1	18
4	9.140141215181775E-5	TGTGCAGGAGTTACACCAATGCAGGCAAATCAACCTTTG	CAGVTPMQANQPL	TRAV27-1	.	TRAJ27-1	-1	-1	-1	10
4	9.140141215181775E-5	TGTGCTGTGGGCCCGCCTAGGGAACAACAGACTCGCTTT	CAVGPPREQQTRF	TRAV8-3	TRDD2-1	TRAJ7-1	10	15	-1	19
4	9.140141215181775E-5	TGTGCTCTGGGGGGTGGGGAGGAGGAAACAAACTCACCTTTG	CALGGGEEETNSPL	TRAV9-2	TRDD1-1	TRAJ10-1	-1	9	13	16
4	9.140141215181775E-5	TGCATCGTCAGGCTCCCCATAACACCGACAAGCTCATCTTTG	CIVRLPITPTSSSL	TRAV26-1	TRDD2-1	TRAJ34-1	10	13	15	18
4	9.140141215181775E-5	TGTGCAAGCCTAAATACCGGCACTGCCAGTAAACTCACCTTT	CASLNTGTASKLTF	TRAV12-3	TRDD2-1	TRAJ44-1	6	8	-1	10
4	9.140141215181775E-5	TGTGCCGTGACCGTCGATAATGCAGGCAACATGCTCACCTTT	CAVTVDNAGNMLTF	TRAV8-1	TRDD1	TRAJ39-1	9	11	12	16
4	9.140141215181775E-5	TGTGCTACGGACGGGGGATATGCTGGTGGTACTAGCTATGGAAAGCTGACATTT	CATDGGYAGGTSYGKLTF	TRAV17-1	TRDD1-1	TRAJ52-1	-1	13	-1	19
4	9.140141215181775E-5	TGTGCAGCAAGTCCGGGACCGGTAACCAGTTCTATTTTG	CAASPGPVTSSIL	TRAV13-1	TRDD1-1	TRAJ49-1	11	14	-1	17
4	9.140141215181775E-5	TGTGCCTCCTTCTGGGGGTTACCAGAAAGTTACCTTTGG	CASFWGLPESYLW	TRAV24-1	TRDD2-1	TRAJ13-1	-1	7	-1	9
4	9.140141215181775E-5	TGTGCCGTGGAACCTCGAGGGAACAACAGACTCGCTTTT	CAVEPRGNNRLAF	TRAV12-2	TRDD1-1	TRAJ6	8	18	21	40
4	9.140141215181775E-5	TGTGCTGTACCCCAGACTCATGTTTGG	CAVPQTHVW	TRAV13-1	TRDD2-1	TRAJ31-1	4	7	-1	11
4	9.140141215181775E-5	TGTGCAGCAACCCTTAGGAGGAGGTGCTGACGGACTCACCTTTGG	CAATLRRRC*RTHLW	TRAV13-1	TRDD2-1	TRAJ45-1	-1	10	11	13
4	9.140141215181775E-5	TGTGCTGTGTCCCCATGCAGGCAAATCAACCTT	CAVSPCRQINL	TRAV36-1	TRDD2-1	TRAJ27-1	-1	9	-1	11
4	9.140141215181775E-5	TGTGCCGTGAACCCATCAGGAGGAAGCTACATACCTACATTT	CAVNPSGGSYIPTF	TRAV12-2	.	TRAJ6-1	-1	-1	11	13
4	9.140141215181775E-5	TGTGCTCTTCGTACAGCAGTGCTTCCAAGATAATCTTTG	CALRTAVLPR*SL	TRAV16-1	TRDD2-1	TRAJ3-1	-1	8	-1	10
4	9.140141215181775E-5	TGTGCTGTGGAGCTCTAACACCGGTAACCAGTTCTATTT	CAVEL*HR*PVLF	TRAV22-1	TRDD1	TRAJ49-1	12	14	-1	16
4	9.140141215181775E-5	TGTGCAGGGGCTAACGACTACAAGCTCAGCTTT	CAGANDYKLSF	TRAV25-1	.	TRAJ20-1	-1	-1	8	10
4	9.140141215181775E-5	TGTGCTTATAGGAGCATACTCTGGGGCTGGGAGTTACCAACTCACTTTCGG	CAYRSILWGWELPTHFR	TRAV38-2	.	TRAJ28-1	-1	-1	-1	14
4	9.140141215181775E-5	TGTGCTCTGAGTTGAGCAATTCCGGGTATGCACTCAACTTCG	CALS*AIPGMHSTS	TRAV9-2	TRDD1	TRAJ41-1	-1	12	13	17
4	9.140141215181775E-5	TGTGCTTATCCATGCGGTACCTCTGACATGCGCTTT	CAYPCGTSDMRF	TRAV38-2	TRDD2-1	TRAJ43-1	8	17	20	23
4	9.140141215181775E-5	TGTGCTGTCCGTACTATGGGAACAACAGACTCGCTTTTG	CAVRTMGTTDSLL	TRAV8-6	TRDD1-1	TRAJ6	7	16	19	39
4	9.140141215181775E-5	TGCCTCGTGGCCCATTATTTCTTCTGGTTCTGCAAGGCAACTGACCTTTGG	CLVAHYFFWFCKATDLW	TRAV4-1	TRDD2-1	TRAJ22-1	9	11	13	17
4	9.140141215181775E-5	TGTGCTCTGAGTGAGGACAACACCGGTAACCAGTTCTATTTT	CALSEDNTGNQFYF	TRAV19-1	TRDD1	TRAJ49-1	-1	16	-1	18
4	9.140141215181775E-5	TGTGCAGCAAGTATACATGGGAACAACAGACTCGCTTTT	CAASIHGNNRLAF	TRAV13-1	TRDD1	TRAJ7-1	-1	13	-1	16
4	9.140141215181775E-5	TGTGCTGTCAGATCTTAGCAGGAGGAGGTGCTGACGGACTCACCTTTG	CAVRS*QEEVLTDSPL	TRAV41-1	TRDD2	TRAJ45-1	11	13	15	18
4	9.140141215181775E-5	TGTGCTACGGACTGGGGGGGAACAACAGACTCGCTTTTG	CATDWGGTTDSLL	TRAV17-1	TRDD1-1	TRAJ6	-1	12	17	39
4	9.140141215181775E-5	TCGAAGCTGGTGGTACTAGCTATGGAAAGCTGACATTTG	SKLVVLAMES*HL	TRAV12-3	TRDD2-1	TRAJ52-1	-1	-1	0	3
4	9.140141215181775E-5	TGTGTGGTCCTGAATAATGCAGGCAACATGCTCACCTTT	CVVLNNAGNMLTF	TRAV12-1	TRDD1	TRAJ39-1	7	9	-1	12
4	9.140141215181775E-5	TGTGCTGTGGGCCGATCAGGAGGAGGTGCTGACGGACTCACCTTT	CAVGRSGGGADGLTF	TRAV21-1	TRDD1	TRAJ45-1	-1	9	10	15
4	9.140141215181775E-5	TGTGCAGCAAGAAACCCTTTCAGATGGCCAGAAGCTGCTCTTTGC	CAARNPFRWPEAALC	TRAV23-1	TRDD2	TRAJ16-1	10	13	15	17
4	9.140141215181775E-5	TGCCTCGTGGGTGACGACTGGTTCTGCAAGGCAACTGACCTTTGG	CLVGDDWFCKATDLW	TRAV4-1	TRDD1	TRAJ22-1	-1	15	-1	17
4	9.140141215181775E-5	TGTGCCTCTCCCATAGCGAGTACCGGGTTAATAGGAAACTGACATTTG	CASPIASTGLIGN*HL	TRDV3-1	TRDD3-1	TRAJ61-1	6	12	15	19
4	9.140141215181775E-5	TGTGCCGCCCCGGGGAGGTAACCAGTTCTATTT	CAAPGR*PVLF	TRAV16-1	TRDD1-1	TRAJ49-1	4	11	-1	16
4	9.140141215181775E-5	TGTGCAGGCCAGGGGGGAACCTACAAATACATCTTT	CAGQGGTYKYIF	TRAV29-1	TRDD1-1	TRAJ40-1	6	11	-1	15
4	9.140141215181775E-5	TGTGCTTATAGGACCATTGATAACTATGGTCAGAATTTTGTCTTT	CAYRTIDNYGQNFVF	TRAV38-2	TRDD2-1	TRAJ26-1	-1	13	15	18
4	9.140141215181775E-5	TGTGCAGCAAGCAACTATCAGTTAATCTGG	CAASNYQLIW	TRAV23-1	.	TRAJ33-1	-1	-1	-1	9
4	9.140141215181775E-5	TGTGCAGCCCCAGCTGCAGGCAACAAGCTAACTTTT	CAAPAAGNKLTF	TRAV13-1	TRDD2-1	TRAJ17-1	-1	8	9	11
4	9.140141215181775E-5	TGTGCAATGAGAGAGCCCGGAGGGGCTTTCAGAAACTTGTATTTG	CAMREPGGAFRNLYL	TRAV14-1	TRDD1-1	TRAJ8-1	14	18	20	23
4	9.140141215181775E-5	TGTGCTCTTGGGGAACTAGGGGTAGGTAACCTTTGTACTGGGGGATAGGGTCCCGATAAACTCATCTTT	CALGELGVGNLCTGG*GPDKLIF	TRDV1-1	TRDD1-1	TRDJ1-1	16	36	46	52
4	9.140141215181775E-5	TGTGCTCTTTCAAACACCAATGCAGGCAAATCAACCTTT	CALSNTNAGKSTF	TRDV1-1	TRDD2-1	TRAJ27-1	-1	9	10	12
4	9.140141215181775E-5	TGTGCCGTGCGCGTACTCTGGGGCTGGGAGTTACCAACTCACTTT	CAVRVLWGWELPTHF	TRAV12-2	TRDD1-1	TRAJ28-1	-1	9	-1	11
4	9.140141215181775E-5	TGTGCTGGTCCACCTCATTTTCGTACTAGCTATGGAAAGCTGACATTT	CAGPPHFRTSYGKLTF	TRAV35-1	TRDD2-1	TRAJ52-1	7	12	14	20
4	9.140141215181775E-5	TGTGCTGTGAGAGACCCGAATTATGGTGGTGCTACAAACAAGCTCATCTTT	CAVRDPNYGGATNKLIF	TRAV3-1	TRDD2-1	TRAJ32-1	-1	15	-1	17
4	9.140141215181775E-5	TGTGCCGTGAATGCTGATAATGCAGGCAACATGCTCACCTTT	CAVNADNAGNMLTF	TRAV8-1	.	TRAJ39-1	-1	-1	-1	14
4	9.140141215181775E-5	TGTGCTGTGCAGGTCAGGAAATAATGCAGGCAACATGCTCACCTT	CAVQVRK*CRQHAHL	TRAV20-1	TRDD1-1	TRAJ39-1	12	16	-1	19
4	9.140141215181775E-5	TGTGCTCTGAGTGTCAATTCATGGGCTGCTCTGATCTTT	CALSVNSWAALIF	TRAV9-2	TRDD1-1	TRAJ15-1	12	21	-1	25
4	9.140141215181775E-5	TGTGCCCTTGGCTCTGGCAACACAGGCAAACTAATCTTT	CALGSGNTGKLIF	TRAV24-1	TRDD1	TRAJ37-1	-1	6	-1	8
4	9.140141215181775E-5	TGTGCCGTGAACATTAAAGGAGGAGGTGCTGACGGACTCACCTTT	CAVNIKGGGADGLTF	TRAV12-2	TRDD1	TRAJ45-1	12	14	15	17
4	9.140141215181775E-5	TGCCTCGTGGGTACCCCTAGAGGCAACACAGGCAAACTAATCTTT	CLVGTPRGNTGKLIF	TRAV4-1	TRDD2-1	TRAJ37-1	11	15	18	21
4	9.140141215181775E-5	TGTGCTCTGAGTGATGCTGACAGCTGGGGGAAATTGCAGTTT	CALSDADSWGKLQF	TRAV9-2	TRDD1-1	TRAJ24-1	13	23	30	37
4	9.140141215181775E-5	TGTGCAGGAGCTTCACGCTGGCAACAACCGTAAGCTGATTTGGGG	CAGASRWQQP*ADLG	TRAV27-1	TRDD2-1	TRAJ38-1	-1	10	-1	14
4	9.140141215181775E-5	TGTGTTGTGAGGGGGTACAGCAGTGCTTCCAAGATAATCTTT	CVVRGYSSASKIIF	TRAV8-2	.	TRAJ3-1	-1	-1	-1	11
4	9.140141215181775E-5	TGTGCTGTGACCAAGGGCACCAATGCAGGCAAATCAACCTTT	CAVTKGTNAGKSTF	TRAV8-6	TRDD1	TRAJ27-1	9	14	-1	17
4	9.140141215181775E-5	TGTGTGGTGAGGGTCGAACTCAAATTCCGGGTATGCACTCAACTT	CVVRVELKFRVCTQL	TRAV10-1	TRDD1	TRAJ41-1	-1	11	12	15
4	9.140141215181775E-5	TGTGCTGTGAGCCGAAATTCAGGAAACACACCTCTTGTCTTT	CAVSRNSGNTPLVF	TRAV8-6	TRDD2-1	TRAJ29-1	-1	11	-1	13
4	9.140141215181775E-5	TGTGCAGCATGCGACCCAATTCAGGGAGCCCAGAAGCTGGTATTT	CAACDPIQGAQKLVF	TRAV29-1	TRDD2-1	TRAJ54-1	-1	13	15	17
4	9.140141215181775E-5	TGTGCCTGTGACATCGTTACTGGGGGCCGCTTGAACACCGATAAACTCATCTTT	CACDIVTGGRLNTDKLIF	TRDV2-1	TRDD1-1	TRDJ1-1	12	18	25	34
4	9.140141215181775E-5	TGTGCTGTGAGTTATTCAGGAAACACACCTCTTGTCTTT	CAVSYSGNTPLVF	TRAV8-4	.	TRAJ29-1	-1	-1	11	13
4	9.140141215181775E-5	TGTGCCGTCGTCTCTGGCAACACAGGCAAACTAATCTTT	CAVVSGNTGKLIF	TRAV12-2	.	TRAJ37-1	-1	-1	7	9
4	9.140141215181775E-5	TGTGCCGTGAGGGGGCCCGGTAACCAGTTCTATTTT	CAVRGPGNQFYF	TRAV12-2	TRDD1-1	TRAJ49-1	-1	10	14	16
4	9.140141215181775E-5	TGTGCTGTGGGCCCGCCTAGGGAACAACAGACTCGCTTTTGG	CAVGPPREQQTRFW	TRAV8-3	TRDD1	TRAJ6	10	19	22	41
4	9.140141215181775E-5	TGTGCAGCAAGTCGAGAGTCTGGTTCTGCAAGGCAACTGACCTTT	CAASRESGSARQLTF	TRAV13-1	TRDD1	TRAJ22-1	11	13	14	18
4	9.140141215181775E-5	TGTGCAGTCCCTAGTAGGGTGGTACTAGCTATGGAAAGCTGACATTTG	CAVPSRVVLAMES*HL	TRAV25-1	TRDD2	TRAJ52-1	6	9	12	17
4	9.140141215181775E-5	TGTGCTCTGAGTGGAAAAAGAGGCTCAACCCTGGGGAGGCTATACTTT	CALSGKRGSTLGRLYF	TRAV9-2	TRDD3-1	TRAJ18-1	-1	13	-1	16
4	9.140141215181775E-5	TGCGTCTAATGCTGGTGGTACTAGCTATGGAAAGCTGACATTTGG	CV*CWWY*LWKADIW	TRAV26-2	TRDD3-1	TRAJ52-1	-1	3	-1	5
4	9.140141215181775E-5	TGTGCTCTGAGTTCCATTTCGTACAGCAGTGCTTCCAAGATAATCTTT	CALSSISYSSASKIIF	TRAV9-2	TRDD2-1	TRAJ3-1	11	17	-1	20
4	9.140141215181775E-5	TGTGCGGGTGGGAACAACAGACTCGCTTTTGGG	CAGGNNRLAFG	TRAV13-1	TRDD1-1	TRAJ6	4	8	11	31
4	9.140141215181775E-5	TGTGCCGTGAGTTGGACTAGCTATGGAAAGCTGACATTT	CAVSWTSYGKLTF	TRAV12-2	TRDD2	TRAJ52-1	9	11	-1	13
4	9.140141215181775E-5	TGTGCAGCCCCTTCACAGGCTTTCAGAAACTTGTATTTG	CAAPSQAFRNLYL	TRAV13-1	TRDD2-1	TRAJ8-1	7	9	-1	13
4	9.140141215181775E-5	TGTGCTCTGAGTGAGGGCTGGTTCTGCAAGGCAACTGACCTTTGG	CALSEGWFCKATDLW	TRAV19-1	.	TRAJ22-1	-1	-1	15	17
4	9.140141215181775E-5	TGTGCTGTGAGACCCTTCCTATCAAAGCTGCAGGCAACAAGCTAACTTTTG	CAVRPFLSKLQATS*LL	TRAV3-1	TRDD2-1	TRAJ17-1	11	13	-1	20
4	9.140141215181775E-5	TGTGCTCTTGGGGAACTGTAACCAGGGAGGAAAGCTTATCTTCGG	CALGEL*PGRKAYLR	TRDV1-1	.	TRAJ23-1	-1	-1	-1	16
4	9.140141215181775E-5	TGTGCAATGAGCGCCCTCACCCGG	CAMSALTR	TRAV12-3	TRDD2-1	TRAJ5	12	14	16	23
4	9.140141215181775E-5	TGTGCTGGTGGCGATAACACCGACAAGCTCATCTTT	CAGGDNTDKLIF	TRAV41-1	TRDD1-1	TRAJ34-1	6	8	10	13
4	9.140141215181775E-5	TGTGCAGGGTAAATAAACTCTGGGGCTGGGAGTTACCAACTCACTTTC	CAG*INSGAGSYQLTF	TRAV25-1	TRDD3-1	TRAJ28-1	8	10	-1	14
4	9.140141215181775E-5	TGTGCTCTTGGGGGGCGAAATTTCCGACTGAGGAAGACCGATAAACTCATCTTT	CALGGRNFRLRKTDKLIF	TRDV1-1	TRDD3-1	TRDJ1-1	12	16	20	34
4	9.140141215181775E-5	TTC	F	TRAV12-2	TRDD1	TRAJ41-1	-1	-1	-1	-1
4	9.140141215181775E-5	TGTGCTGTGACCGAAGGAGGGAATAACAATGCCAGACTCATGTTT	CAVTEGGNNNARLMF	TRAV8-6	TRDD1	TRAJ31-1	9	15	17	19
4	9.140141215181775E-5	TGTGTGGTGAACGACGGAAGCTACATACCTACATTT	CVVNDGSYIPTF	TRAV12-1	TRDD1	TRAJ6-1	11	13	-1	15
4	9.140141215181775E-5	TGTGCTCTGAGTGACGACAAGGTGATATTT	CALSDDKVIF	TRAV9-2	.	TRAJ50-1	-1	-1	-1	13
4	9.140141215181775E-5	TGTGCACCGGGGTAGTGATGGATAGCAGCTATAAATTGATCTTCG	CAPG**WIAAIN*SS	TRAV13-1	TRDD1	TRAJ12-1	5	8	11	16
4	9.140141215181775E-5	TGCCTCGTGGGCGTTAATAATGCAGGCAACATGCTCACCTTT	CLVGVNNAGNMLTF	TRAV4-1	TRDD1	TRAJ39-1	-1	11	12	14
4	9.140141215181775E-5	TGTGCAATGAGCGCGGTAGAAACCAGTGGCTCTAGGTTGACCTTT	CAMSAVETSGSRLTF	TRAV12-3	TRDD1	TRAJ58-1	12	14	15	17
4	9.140141215181775E-5	TGTGCAATGAAAGGTTCCAGCAGTGCTTCCAAGATAATCTTT	CAMKGSSSASKIIF	TRAV12-3	TRDD1	TRAJ3-1	9	12	13	15
4	9.140141215181775E-5	TGTGCTGCCTCTCACTCTGGGGCTGGGAGTTACCAACTCACTTTC	CAASHSGAGSYQLTF	TRAV8-6	TRDD2-1	TRAJ28-1	-1	7	9	13
4	9.140141215181775E-5	TGCATCCGAGGAGAAACCAGTGGCTCTAGGTTGACCTTT	CIRGETSGSRLTF	TRAV26-2	TRDD1	TRAJ58-1	6	9	-1	11
4	9.140141215181775E-5	TGTGCAGCAAACTATTTT	CAANYF	TRAV29-1	.	TRAJ49-1	-1	-1	9	11
4	9.140141215181775E-5	TGTCTTCTGCGCCCGACCCTTATAACACCGACAAGCTCATCTTTG	CLLRPTLITPTSSSL	TRAV40-1	TRDD2-1	TRAJ34-1	8	15	-1	18
4	9.140141215181775E-5	TGTGCTGTGCAGGCGTACCCGGGAACTATGGTCAGAATTTTGTCTTTG	CAVQAYPGTMVRILSL	TRAV20-1	TRDD2-1	TRAJ26-1	12	15	18	23
4	9.140141215181775E-5	TGTGCTCTGATCAAGGGGGGGTACAGCAGTGCTTCCAAGATAATCTTT	CALIKGGYSSASKIIF	TRAV9-2	TRDD1-1	TRAJ3-1	9	14	-1	17
4	9.140141215181775E-5	TGTGCAGCAAACCCTGATGAACAGAGATGACAAGATCATCTTTGG	CAANPDEQR*QDHLW	TRAV23-1	TRDD1	TRAJ30-1	9	13	15	17
4	9.140141215181775E-5	TGTCTTCCCTGTACCGGGTTAATAGGAAACTGACATTTG	CLPCTGLIGN*HL	TRAV40-1	TRDD2-1	TRAJ61-1	-1	7	-1	10
4	9.140141215181775E-5	TGTGCTACGGACGCGAAGGGAAAGAAACCAGTGGCTCTAGGTTGACCTTTG	CATDAKGKKPVALG*PL	TRAV17-1	TRDD1-1	TRAJ58-1	12	17	-1	21
4	9.140141215181775E-5	TGTGCTTTCATGAAGCATGGTCATGACATGCGCTTT	CAFMKHGHDMRF	TRAV38-1	TRDD1-1	TRAJ43-1	-1	17	19	22
4	9.140141215181775E-5	TGTGCTGAGTCGCTTTACAGTGGCTCTAGGTTGACCTTT	CAESLYSGSRLTF	TRAV22-1	TRDD2	TRAJ58-1	6	12	14	17
4	9.140141215181775E-5	TGTGCAATGGACAGGAGAGCACTTACTTTT	CAMDRRALTF	TRAV14-1	.	TRAJ5-1	-1	-1	-1	8
4	9.140141215181775E-5	TGTGCTGTGATAATTCAGGGAGCCCAGAAGCTGGTATTT	CAVIIQGAQKLVF	TRAV8-4	.	TRAJ54-1	-1	-1	-1	10
4	9.140141215181775E-5	TGTGCCGCAGCCCTTAATGCTGGTGGTACTAGCTATGGAAAGCTGACATTT	CAAALNAGGTSYGKLTF	TRAV12-2	TRDD2-1	TRAJ52-1	6	11	-1	14
4	9.140141215181775E-5	TGTGCCGTGTCTAACGACTACAAGCTCAGCTTT	CAVSNDYKLSF	TRAV39-1	.	TRAJ20-1	-1	-1	-1	9
4	9.140141215181775E-5	ACAGGAGGAGGAAACAAACTCACCTTT	TGGGNKLTF	TRAV13-1	TRDD1-1	TRAJ10-1	-1	-1	-1	0
4	9.140141215181775E-5	TGCATCCCCCCCCAATACCGGCACTGCCAGTAAACTCACCTT	CIPPQYRHCQ*THL	TRAV26-2	TRDD1	TRAJ34	6	22	25	38
4	9.140141215181775E-5	TGTGCCTTCCCGCCTCAGGGAGCCCAGAAGCTGGTATTT	CAFPPQGAQKLVF	TRAV24-1	TRDD1	TRAJ54-1	7	10	11	14
4	9.140141215181775E-5	TGTGCTGGG	CAG	TRAV35-1	.	TRAJ23	-1	-1	-1	7
4	9.140141215181775E-5	TGTGCTCTGAGTGAGGGTGCTGGTGGTACTAGCTATGGAAAGCTGACATTT	CALSEGAGGTSYGKLTF	TRAV9-2	TRDD1-1	TRAJ52-1	-1	14	-1	17
4	9.140141215181775E-5	TGTGCTGGGCGGGGACAGGCAGGAACTGCTCTGATCTTT	CAGRGQAGTALIF	TRAV35-1	TRDD1-1	TRAJ15-1	-1	10	-1	15
4	9.140141215181775E-5	TGTGCCGTCCGATGAGAAATTAACCTT	CAVR*EINL	TRAV12-2	TRDD1	TRAJ48-1	7	9	-1	11
4	9.140141215181775E-5	TGTGCTGTGCAGCCGGAGTCAGGATACAGCACCCTCACCTTT	CAVQPESGYSTLTF	TRAV20-1	TRDD1	TRAJ11-1	11	14	-1	16
4	9.140141215181775E-5	TGTGTTTATGGTCAGAATTTTGTCTTT	CVYGQNFVF	TRAV8-6	TRDD2-1	TRAJ26-1	-1	4	-1	6
4	9.140141215181775E-5	TGTGCCTTAGTTCCTACATTCAAAACTCATCTT	CALVPTFKTHL	TRDV3-1	TRDD2-1	TRAJ42	7	10	16	21
4	9.140141215181775E-5	GTGCTCTTGGGGAGATAACTGGAGCCAATAGTAAGCTGACATTTG	VLLGR*LEPIVS*HL	TRDV1-1	TRDD1-1	TRAJ56-1	-1	7	11	17
4	9.140141215181775E-5	TCAGGGGGGAGGAGGTGCTGACGGACTCACCTT	SGGRRC*RTHL	TRAV14-1	TRDD1-1	TRAJ45-1	0	3	-1	7
4	9.140141215181775E-5	TGTGTGGTGAGCCCTTTCTAACGACTACAAGCTCAGCTT	CVVSPF*RLQAQL	TRAV10-1	TRDD2-1	TRAJ20-1	-1	12	-1	15
4	9.140141215181775E-5	TGTGTGGTGAGCGAGGGTCTGGGGGTTACCAGAAAGTTACCTTTG	CVVSEGLGVTRKLPL	TRAV10-1	TRDD1-1	TRAJ13-1	12	14	-1	17
4	9.140141215181775E-5	TGTGCTGTGGAGCAAAAGGGCCTTCCTCCGAAGGCCCTTACTGGGGGATAAACACCGATAAACTCATCTTTG	CAVEQKGLPPKALTGG*TPINSSL	TRAV22-1	TRDD1-1	TRDJ1-1	12	39	49	51
4	9.140141215181775E-5	TGTGCAGCAAGGCCCCGCTGGCAACAACCGTAAGCTGATTTG	CAARPRWQQP*ADL	TRAV13-1	TRDD1-1	TRAJ5	10	17	20	42
4	9.140141215181775E-5	CACCTTTGG	HLW	TRAV26-1	.	TRAJ45-1	-1	-1	-1	-1
4	9.140141215181775E-5	TGTGCTGTGGGTTGTTGGGGGAGGAGGAAACAAACTCACCTTTGG	CAVGCWGRRKQTHLW	TRAV8-3	TRDD1-1	TRAJ10-1	11	15	-1	18
4	9.140141215181775E-5	TGTGTGGTGAACAACAAATTCTGGGGGTTACCAGAAAGTTACCTT	CVVNNKFWGLPESYL	TRAV12-1	TRDD1	TRAJ13-1	-1	13	14	16
4	9.140141215181775E-5	TGTGCTGTTTCCAAACTGGAGGCTTCAAAACTATCTTTG	CAVSKLEASKLSL	TRAV2-1	TRDD2-1	TRAJ9-1	-1	8	-1	12
4	9.140141215181775E-5	TGTGCAATGAATGGAAACAAACTGGTCTTT	CAMNGNKLVF	TRAV14-1	.	TRAJ47-1	-1	-1	-1	10
4	9.140141215181775E-5	TGCGCTGTATCCTCCATGGATAGCAACTATCAGTTAATCTGG	CAVSSMDSNYQLIW	TRAV1-1	TRDD2-1	TRAJ33-1	7	9	12	16
4	9.140141215181775E-5	TGTGCTGTAATGGATAGCAACTATCAGTTAATCTGG	CAVMDSNYQLIW	TRAV1-2	TRDD3-1	TRAJ33-1	-1	8	-1	10
4	9.140141215181775E-5	TGTGCTCTAGATAATGCAGGCAACATGCTCACCTTT	CALDNAGNMLTF	TRAV6-1	.	TRAJ39-1	-1	-1	-1	10
4	9.140141215181775E-5	TGCGCTGTGAGTGGGGGGAGGGTTACCAGAAAGTTACCTTTG	CAVSGGRVTRKLPL	TRAV1-1	TRDD1-1	TRAJ13-1	-1	11	-1	17
4	9.140141215181775E-5	TGTGCCGTGAATGCGCGGGGTGGAGGCTTCAAAACTATCTTT	CAVNARGGGFKTIF	TRAV8-1	TRDD1-1	TRAJ9-1	13	16	-1	20
4	9.140141215181775E-5	TGTGCAATGAGAGAGGGCGAGATGGAGGAAGCCAAGGAAATCTCATCTTTG	CAMREGEMEEAKEISSL	TRAV14-1	TRDD1	TRAJ42-1	16	18	19	21
4	9.140141215181775E-5	TGTGTTGTGAGTGATCAGGTCACAGGCTTTCAGAAACTTGTATTT	CVVSDQVTGFQKLVF	TRAV8-2	TRDD1	TRAJ8-1	13	17	18	20
4	9.140141215181775E-5	TGCGCTGTGAGCCCTCCCCGCACCGACAAGCTCATCTTT	CAVSPPRTDKLIF	TRAV1-1	TRDD2-1	TRAJ34-1	10	12	14	20
4	9.140141215181775E-5	TGTGCCGTGACCGCCGGAGGAAGCCAAGGAAATCTCATCTTT	CAVTAGGSQGNLIF	TRAV8-1	TRDD1	TRAJ42-1	9	11	12	15
4	9.140141215181775E-5	TGTGCAATGAGAGAGGAGGCTGGAGGCTTCAAAACTATCTTT	CAMREEAGGFKTIF	TRAV14-1	TRDD1	TRAJ9-1	15	17	-1	19
4	9.140141215181775E-5	TGTGCTTATAGGAGAGGGAGTTATGGAGGAAGCCAAGGAAATCTCATCTTT	CAYRRGSYGGSQGNLIF	TRAV38-2	TRDD1	TRAJ42-1	13	15	-1	17
4	9.140141215181775E-5	TGTGCCGTGAATCCTGATAATAATGCAGGCAACATGCTCACCTTT	CAVNPDNNAGNMLTF	TRAV8-1	TRDD1	TRAJ39-1	11	13	-1	16
4	9.140141215181775E-5	TGTGCTTTCATACGCGAAAACACATGGAATATGGAAACAAACTGGTCTTTG	CAFIRENTWNMETNWSL	TRAV38-1	TRDD3-1	TRAJ47-1	10	15	18	24
4	9.140141215181775E-5	TGTGCAGCAAGCGGGGGCGATGGAAACAAACTGGTCTTT	CAASGGDGNKLVF	TRAV23-1	TRDD1-1	TRAJ47-1	-1	12	16	19
4	9.140141215181775E-5	TGTGCAGCAACCTTTTGATTTATAACCAGGGAGGAAAGCTTATCTTCG	CAATF*FITREESLSS	TRAV29-1	TRDD2-1	TRAJ23-1	-1	10	13	15
4	9.140141215181775E-5	TGCGGCACAGAGATTAGGGCTGGAGGCTTCAAAACTATCTTT	CGTEIRAGGFKTIF	TRAV30-1	TRDD1	TRAJ9-1	12	16	-1	19
4	9.140141215181775E-5	TGTGCTACGGCCCTCTTACTACTAAATTCAGGAGGAGGTGCTGACGGACTCACCTTT	CATALLLLNSGGGADGLTF	TRAV17-1	TRDD2-1	TRAJ45-1	9	18	21	25
4	9.140141215181775E-5	TGTGCACCCTTTCTACTGGAGCCAATAGTAAGCTGACATTTG	CAPFLLEPIVS*HL	TRAV29-1	TRDD2-1	TRAJ56-1	5	7	-1	10
4	9.140141215181775E-5	TGTGCTACACTAAAGAAGTCAGGAAACACACCTCTTGTCTTT	CATLKKSGNTPLVF	TRAV17-1	TRDD1	TRAJ29-1	-1	8	10	14
4	9.140141215181775E-5	TGTGCTACGGACGTATGAGGACGGAGCCCAGAAGCTGGTATTTGG	CATDV*GRSPEAGIW	TRAV17-1	TRDD1	TRAJ54-1	12	15	16	20
4	9.140141215181775E-5	TGTGCTGTGAGTCCGACTGGAGGCTTCAAAACTATCTTT	CAVSPTGGFKTIF	TRAV8-4	TRDD1	TRAJ9-1	11	13	-1	15
4	9.140141215181775E-5	ATTATACTGGAGCCAATAGTAAGCTGACATTTG	IILEPIVS*HL	TRAV9-2	TRDD2-1	TRAJ56-1	-1	-1	-1	1
4	9.140141215181775E-5	TGTGCAGCACCCAATGCTGGCAACAACCGTAAGCTGATTTGG	CAAPNAGNNRKLIW	TRAV29-1	TRDD2-1	TRAJ38-1	-1	9	10	12
4	9.140141215181775E-5	TGTGCTGTGGGTGCGGCCGGCACTGCCAGTAAACTCACCTTT	CAVGAAGTASKLTF	TRAV8-3	TRDD1-1	TRAJ44-1	-1	14	-1	16
4	9.140141215181775E-5	TGTGCCGTGGACCCCCTGGAGCCAATAGTAAGCTGACATTTG	CAVDPLEPIVS*HL	TRAV39-1	TRDD2-1	TRAJ56-1	-1	12	13	15
4	9.140141215181775E-5	TGCATCCGGCTAGGAGGAAGCCAAGGAAATCTCATCTTT	CIRLGGSQGNLIF	TRAV26-2	TRDD2-1	TRAJ42-1	6	9	-1	12
4	9.140141215181775E-5	TGTGCTGTGAGTGGGGGAGCGGGGGGAACCTACAAATACATCTTT	CAVSGGAGGTYKYIF	TRAV8-4	TRDD1-1	TRAJ40-1	-1	13	17	24
4	9.140141215181775E-5	TGCGGCACAGAGAGGTACCTCAGGAACCTACAAATACATCTTTGG	CGTERYLRNLQIHLW	TRAV30-1	TRDD1-1	TRAJ40-1	-1	13	-1	15
4	9.140141215181775E-5	TGTGCTCTTGGGGAGAAGGAAACAAACTGGTCTTTG	CALGEKETNWSL	TRDV1-1	.	TRAJ47-1	-1	-1	13	15
4	9.140141215181775E-5	TGTGCTGTGAGGCGGGATACTGGAGGCTTCAAAACTATCTTT	CAVRRDTGGFKTIF	TRAV21-1	TRDD1-1	TRAJ9-1	11	13	-1	16
4	9.140141215181775E-5	TGTCCCCTTCTGCAGGCAACATGCTCACCTTTG	CPLLQATCSPL	TRAV29-1	TRDD2-1	TRAJ39-1	2	5	-1	10
4	9.140141215181775E-5	TGTGCTACGGATGATAAATACTCTGGGGCTGGGAGTTACCAACTCACTTTC	CATDDKYSGAGSYQLTF	TRAV17-1	TRDD1-1	TRAJ28-1	10	12	15	17
4	9.140141215181775E-5	TGTGCTGTGGGTGTTGACACCGGTAACCAGTTCTATTTT	CAVGVDTGNQFYF	TRAV8-3	TRDD1	TRAJ49-1	12	14	-1	16
4	9.140141215181775E-5	TGTGCCGTGGAGGCGGATAGCAACTATCAGTTAATCTGG	CAVEADSNYQLIW	TRAV39-1	TRDD1-1	TRAJ33-1	-1	11	12	14
4	9.140141215181775E-5	TGTGCTCTGAGTGAGTTAACTGACAGCTGGGGGAAATTGCAGTTT	CALSELTDSWGKLQF	TRAV19-1	TRDD1-1	TRAJ24-1	14	26	33	40
4	9.140141215181775E-5	TGTGCAGCAAGCGTGGGCTTTGGAAATGAGAAATTAACCTTT	CAASVGFGNEKLTF	TRAV29-1	TRDD1-1	TRAJ48-1	-1	13	-1	17
4	9.140141215181775E-5	TGCCTCGTGGCCCGGGAATGCTGGCAACAACCGTAAGCTGATTTG	CLVARECWQQP*ADL	TRAV4-1	TRDD1-1	TRAJ38-1	9	13	-1	16
4	9.140141215181775E-5	TGTGCTCCGCCGATGAAACCAGTGGCTCTAGGTTGACCTTTG	CAPPMKPVALG*PL	TRAV19-1	TRDD1	TRAJ58-1	-1	7	8	12
4	9.140141215181775E-5	TGTGCAATCCTCAATACTGGAGGCTTCAAAACTATCTTT	CAILNTGGFKTIF	TRAV12-3	TRDD2-1	TRAJ9-1	-1	8	10	12
4	9.140141215181775E-5	TGTGCAGCCTTTACTGACAGCTGGGGGAAATTGCAGTTT	CAAFTDSWGKLQF	TRAV13-1	TRDD1-1	TRAJ24-1	7	20	27	34
4	9.140141215181775E-5	TGTGCGGCCCTAGATAACTATGGTCAGAATTTTGTCTTT	CAALDNYGQNFVF	TRAV29-1	TRDD2-1	TRAJ26-1	4	8	-1	12
4	9.140141215181775E-5	TGTGCAGCAAGCCGTCGCTCAGGAAACACACCTCTTGTCTTT	CAASRRSGNTPLVF	TRAV29-1	TRDD1	TRAJ29-1	-1	12	13	18
4	9.140141215181775E-5	TGTGCAATGAGCGTGGGCTTTGGGAATGTGCTGCATTGC	CAMSVGFGNVLHC	TRAV12-3	.	TRAJ35-1	-1	-1	-1	13
4	9.140141215181775E-5	TGTGTTGTGAGTGACCCCTTCTGGTTCTGCAAGGCAACTGACCTT	CVVSDPFWFCKATDL	TRAV8-2	TRDD2-1	TRAJ22-1	-1	14	15	17
4	9.140141215181775E-5	TGTGCAGCGCCTTGTATTCAGGAGGAGGTGCTGACGGACTCACCTTTG	CAAPCIQEEVLTDSPL	TRAV23-1	TRDD2-1	TRAJ45-1	7	9	-1	12
4	9.140141215181775E-5	TGTGCTCTGAGTGAGGACTTTTTTCAGGAGGAGGTGCTGACGGACTCACCTTTG	CALSEDFFQEEVLTDSPL	TRAV19-1	TRDD1	TRAJ45-1	-1	16	18	20
4	9.140141215181775E-5	TGTGCTCTGAGTGAGGAGATAACTATGGTCAGAATTTTGTCTTTG	CALSEEITMVRILSL	TRAV19-1	.	TRAJ26-1	-1	-1	-1	15
4	9.140141215181775E-5	TGGAAACCAGTGGCTCTAGGTTGACCTTTG	WKPVALG*PL	TRAV21-1	.	TRAJ58-1	-1	-1	-1	2
4	9.140141215181775E-5	TGTGGAGCCGGGGGCGGGGGGAATGAGAAATTAACCTTT	CGAGGGGNEKLTF	TRAV34-1	TRDD1-1	TRAJ48-1	7	9	13	18
4	9.140141215181775E-5	TGTGCAATCCGGCTTATTGTGACAGCTGGGGGAAATTGCAGTTTG	CAIRLIVTAGGNCSL	TRAV12-3	TRDD1-1	TRAJ24-1	7	25	32	39
4	9.140141215181775E-5	TGTGCTGTCGGACAGGGCGGATCTGAAAAGCTGGTCTTG	CAVGQGGSEKLVL	TRAV21-1	TRDD1-1	TRAJ57-1	7	9	-1	12
4	9.140141215181775E-5	TGTGCAGCAAGCTCCGATAACTATGGTCAGAATTTTGTCTTT	CAASSDNYGQNFVF	TRAV29-1	TRDD2-1	TRAJ26-1	-1	12	-1	15
4	9.140141215181775E-5	TGTGCTGTGGGTACCCCTAACACCGACAAGCTCATCTTT	CAVGTPNTDKLIF	TRAV8-3	TRDD2-1	TRAJ34-1	-1	12	14	17
4	9.140141215181775E-5	TGTGCGTCCGGAATAACAATGCCAGACTCATGTTTG	CASGITMPDSCL	TRAV25-1	TRDD2-1	TRAJ31-1	4	6	-1	9
4	9.140141215181775E-5	TGTGCTGTGAGAGGGGAATGCTGGCAACAACCGTAAGCTGATTTG	CAVRGECWQQP*ADL	TRAV3-1	TRDD1-1	TRAJ38-1	-1	13	-1	16
4	9.140141215181775E-5	TGTGCTGTGGCCCCCGACACGGGCAGGAGAGCACTTACTTTT	CAVAPDTGRRALTF	TRAV8-3	TRDD2-1	TRAJ5-1	-1	10	11	15
4	9.140141215181775E-5	TGTGCTGTGGGCCCAACAGGAGGAAGCTACATACCTACATTT	CAVGPTGGSYIPTF	TRAV8-3	TRDD2-1	TRAJ6-1	-1	11	-1	13
4	9.140141215181775E-5	TGTGCTGTGGGTGCGATGAACAGAGATGACAAGATCATCTTT	CAVGAMNRDDKIIF	TRAV8-3	TRDD1	TRAJ30-1	-1	14	-1	16
4	9.140141215181775E-5	TGTGCTCTAAGTGTAGCGGAGGAAGCCAAGGAAATCTCATCTTTG	CALSVAEEAKEISSL	TRAV16-1	TRDD3-1	TRAJ42-1	-1	13	15	17
4	9.140141215181775E-5	TGTGCTGTGAGAGACTCAGGGGACAGCTGGGGGAAATTGCAGTTT	CAVRDSGDSWGKLQF	TRAV3-1	TRDD1-1	TRAJ24-1	14	26	33	40
4	9.140141215181775E-5	TGTGCAGCAAGGGCGATCTTATAACACCGACAAGCTCATCTTTGG	CAARAIL*HRQAHLW	TRAV29-1	TRDD1	TRAJ34-1	-1	11	12	16
4	9.140141215181775E-5	TGTGTGGTGTACGCCCAGGAACCTACAAATACATCTTTG	CVVYAQEPTNTSL	TRAV12-1	TRDD1-1	TRAJ40-1	-1	9	-1	13
4	9.140141215181775E-5	TGTGCAGCAAAAAGCACCGGCACTGCCAGTAAACTCACCTTT	CAAKSTGTASKLTF	TRAV13-1	TRDD3-1	TRAJ44-1	-1	10	12	15
4	9.140141215181775E-5	TGTGCTGTGGGTGCATATTCTGGGGGTTACCAGAAAGTTACCTTT	CAVGAYSGGYQKVTF	TRAV8-3	TRDD1	TRAJ13-1	-1	14	-1	16
4	9.140141215181775E-5	TGTGCAGGGCGATGTATTCAGGAGGAGGTGCTGACGGACTCACCTTTG	CAGRCIQEEVLTDSPL	TRAV25-1	TRDD1	TRAJ45-1	8	10	-1	12
4	9.140141215181775E-5	TGTGGAGCAGACACCGTTGGGTTCCGGGTATGCACTCAACTTCGG	CGADTVGFRVCTQLR	TRAV34-1	TRDD1-1	TRAJ41-1	12	17	-1	21
4	9.140141215181775E-5	TGTGCTCTAATGCAGGCAACATGCTCACCTTTG	CALMQATCSPL	TRAV21-1	.	TRAJ39-1	-1	-1	5	7
4	9.140141215181775E-5	TGTGCTGTGAGTTCTTTCTGGTGGCTACAATAAGCTGATTTTTGG	CAVSSFWWLQ*ADFW	TRAV8-6	TRDD2-1	TRAJ4-1	-1	12	-1	14
4	9.140141215181775E-5	TGTGCTCTTGGGGTGGCAACAACCGTAAGCTGATTTGGG	CALGVATTVS*FG	TRDV1-1	.	TRAJ38-1	-1	-1	-1	11
4	9.140141215181775E-5	TGTGCAGCAAGCATCGAGAAGAGATGACAAGATCATCTT	CAASIEKR*QDHL	TRAV23-1	TRDD1	TRAJ30-1	12	15	16	19
4	9.140141215181775E-5	TGTGTGGTTCTCTAGGAATAACAATGCCAGACTCATGTT	CVVL*E*QCQTHV	TRAV12-1	TRDD2-1	TRAJ31-1	7	11	-1	14
4	9.140141215181775E-5	TGTGCACTCCTCGCGGGGCTGGGAGTTACCAACTCACTTTCG	CALLAGLGVTNSLS	TRAV29-1	TRDD2-1	TRAJ28-1	5	7	10	14
4	9.140141215181775E-5	TGTGCCTTTGGAACTGGAGGCTTCAAAACTATCTTT	CAFGTGGFKTIF	TRAV24-1	TRDD1-1	TRAJ9-1	-1	9	-1	12
4	9.140141215181775E-5	TGTGCTGTGGAGCGGGGTGTGAGGTGACATGCGCTTTGG	CAVERGVR*HALW	TRAV22-1	TRDD1-1	TRAJ43-1	-1	13	16	24
4	9.140141215181775E-5	TGTGCAGCAGCCTCTGGCAACACAGGCAAACTAATCTTT	CAAASGNTGKLIF	TRAV29-1	.	TRAJ37-1	-1	-1	-1	9
4	9.140141215181775E-5	TGTGTGGTGCTTAACACCGGTAACCAGTTCTATTTT	CVVLNTGNQFYF	TRAV12-1	TRDD2-1	TRAJ49-1	-1	9	-1	12
4	9.140141215181775E-5	TGTGCTTTCATGTCTTACTCTGGGGCTGGGAGTTACCAACTCACTTTC	CAFMSYSGAGSYQLTF	TRAV38-1	.	TRAJ28-1	-1	-1	11	13
4	9.140141215181775E-5	TGTGCTGTCAGGAGCACCGACAAGCTCATCTTT	CAVRSTDKLIF	TRAV41-1	.	TRAJ34-1	-1	-1	10	12
4	9.140141215181775E-5	TGTGTGGTGGGCCGTTATACCGGTAACCAGTTCTATTTT	CVVGRYTGNQFYF	TRAV12-1	TRDD1	TRAJ49-1	-1	9	10	16
4	9.140141215181775E-5	TGTGCTGTGAGAGAGGAAAACTATGGTCAGAATTTTGTCTTT	CAVREENYGQNFVF	TRAV3-1	.	TRAJ26-1	-1	-1	-1	14
4	9.140141215181775E-5	TGTGCTGCCTCGGGCAGGAGAGCACTTACTTTT	CAASGRRALTF	TRAV21-1	.	TRAJ5-1	-1	-1	6	8
4	9.140141215181775E-5	TGTGCAATGAGCGCGGTTGCAGGCAACATGCTCACCTTT	CAMSAVAGNMLTF	TRAV12-3	TRDD1	TRAJ39-1	12	14	15	17
4	9.140141215181775E-5	TGTGTGGTGAGGGTCTCTGGGGGTTACCAGAAAGTTACCTTT	CVVRVSGGYQKVTF	TRAV10-1	TRDD1	TRAJ13-1	-1	11	12	15
4	9.140141215181775E-5	TGTGCTGTGATTGTTAATGCTGGCAACAACCGTAAGCTGATTTGG	CAVIVNAGNNRKLIW	TRAV8-6	TRDD1	TRAJ38-1	9	11	12	14
4	9.140141215181775E-5	TGTGCAATGACTCAGGGAGCCCAGAAGCTGGTATTT	CAMTQGAQKLVF	TRAV12-3	.	TRAJ54-1	-1	-1	-1	9
4	9.140141215181775E-5	TGTGCCTTAAACTATGGTGGTGCTACAAACAAGCTCATCTTT	CALNYGGATNKLIF	TRAV3-1	TRDD2-1	TRAJ32-1	-1	5	7	9
4	9.140141215181775E-5	TGTGCTGTGAGGACAGGGGAGACGACGGTCAGAATTTTGTCTTTG	CAVRTGETTVRILSL	TRAV3-1	TRDD1-1	TRAJ26-1	10	15	19	24
4	9.140141215181775E-5	TGCCTCGTGGGTGCACACTCTGGGGCTGGGAGTTACCAACTCACTTTC	CLVGAHSGAGSYQLTF	TRAV4-1	.	TRAJ28-1	-1	-1	-1	13
4	9.140141215181775E-5	TGCATCCTGAGAGGGGCGATCTGGGGGTTACCAGAAAGTTACCTT	CILRGAIWGLPESYL	TRAV26-2	TRDD1-1	TRAJ13-1	-1	13	15	19
4	9.140141215181775E-5	TGTGCAGCACAGCAGTCTGGGGGTTACCAGAAAGTTACCTTT	CAAQQSGGYQKVTF	TRAV13-1	TRDD2	TRAJ13-1	-1	9	10	13
4	9.140141215181775E-5	TGTGTGGTGACAAGGTCTAACGACTACAAGCTCAGCTTT	CVVTRSNDYKLSF	TRAV12-1	TRDD2	TRAJ20-1	-1	10	11	13
4	9.140141215181775E-5	TGTGCAGCAGGTAAGACTCTGGGGCTGGGAGTTACCAACTCACTTTCG	CAAGKTLGLGVTNSLS	TRAV23-1	TRDD1	TRAJ28-1	-1	9	10	13
4	9.140141215181775E-5	TGTGCTGTGAGGAGGTTCACGGGAGGAGGAAACAAACTCACCTTT	CAVRRFTGGGNKLTF	TRAV8-6	TRDD1	TRAJ10-1	10	13	14	16
4	9.140141215181775E-5	TGTGTGGTGACTCCTAACGACTACAAGCTCAGCTTT	CVVTPNDYKLSF	TRAV12-1	.	TRAJ20-1	-1	-1	9	11
4	9.140141215181775E-5	TGTGTGGTGAGGGAAGCACCGGTAACCAGTTCTATTTTG	CVVREAPVTSSIL	TRAV12-1	TRDD1-1	TRAJ49-1	-1	10	-1	14
4	9.140141215181775E-5	TGTGCTGGTAATTCAGGGAGCCCAGAAGCTGGTATTTGG	CAGNSGSPEAGIW	TRAV20-1	.	TRAJ54-1	-1	-1	6	8
4	9.140141215181775E-5	TGTGCAGCCCCTGATATTGGTACATACCTACATTTG	CAAPDIGTYLHL	TRAV13-1	TRDD1-1	TRAJ6-1	7	12	15	18
4	9.140141215181775E-5	TGTGCAGCAAGCTAAGCCAGTGGCTCTAGGTTGACCTTT	CAAS*ASGSRLTF	TRAV13-1	TRDD1	TRAJ58-1	-1	11	-1	13
4	9.140141215181775E-5	TGTGCTGGGCAGCTCAAACGGGTAACAATGCCAGACTCATGTTTG	CAGQLKRVTMPDSCL	TRAV35-1	TRDD1	TRAJ31-1	11	19	-1	22
4	9.140141215181775E-5	TGTGCCGTGGACATCGCGGGAACTCTGGGGCTGGGAGTTACCAACTCACTTTCG	CAVDIAGTLGLGVTNSLS	TRAV39-1	TRDD1-1	TRAJ28-1	12	17	-1	21
4	9.140141215181775E-5	TGTGCAGAGATCCCGATGGATAGCAGCTATAAATTGATCTTC	CAEIPMDSSYKLIF	TRAV5-1	TRDD2-1	TRAJ12-1	-1	10	12	14
4	9.140141215181775E-5	TGTGCAGCAATTACCATTCTGGGGGTTACCAGAAAGTTACCTTTG	CAAITILGVTRKLPL	TRAV13-1	TRDD2-1	TRAJ13-1	9	11	-1	15
4	9.140141215181775E-5	TGTGCCGCCAGGGGGCAACTATCAGTTAATCTG	CAARGQLSVNL	TRAV12-2	TRDD1-1	TRAJ33-1	6	10	-1	14
4	9.140141215181775E-5	TGTGCCTTTATCAGGATAAGAGGCTCAACCCTGGGGAGGCTATACTTT	CAFIRIRGSTLGRLYF	TRAV24-1	TRDD1-1	TRAJ18-1	9	13	-1	18
4	9.140141215181775E-5	TGTGCCGTCCCTCGGACTGGAGGCTTCAAAACTATCTTT	CAVPRTGGFKTIF	TRAV12-2	TRDD2-1	TRAJ9-1	7	9	11	15
4	9.140141215181775E-5	TGTGCTGTTACGGACACGGGCAGGAGAGCACTTACTTTT	CAVTDTGRRALTF	TRAV3-1	TRDD1	TRAJ5-1	-1	8	-1	11
4	9.140141215181775E-5	TGTGCCTGGCAGGGGTTTTCAGATGGCCAGAAGCTGCTCTTT	CAWQGFSDGQKLLF	TRAV24-1	TRDD1	TRAJ16-1	-1	7	8	13
4	9.140141215181775E-5	TGTGCAGCAAGTACACGGGCAGGAGAGCACTTACTTTTG	CAASTRAGEHLLL	TRAV13-1	.	TRAJ5-1	-1	-1	-1	10
4	9.140141215181775E-5	TGTGCTGGGCAGCACCCCGTTACCGGCACTGCCAGTAAACTCACCTTT	CAGQHPVTGTASKLTF	TRAV35-1	TRDD2-1	TRAJ44-1	11	13	15	20
4	9.140141215181775E-5	TGTGCCGTGTGGAAGGGCCTCACGGGAGGAGGAAACAAACTCACCTTT	CAVWKGLTGGGNKLTF	TRAV12-2	TRDD1	TRAJ10-1	-1	9	11	18
4	9.140141215181775E-5	TGTGCAGCACGTCCCCCATACTCTGGGGCTGGGAGTTACCAACTCACTTTC	CAARPPYSGAGSYQLTF	TRAV13-1	TRDD2-1	TRAJ28-1	8	11	13	16
4	9.140141215181775E-5	TGTGCTGTGAGCCCATCAAACTTTGGAAATGAGAAATTAACCTTT	CAVSPSNFGNEKLTF	TRAV8-6	TRDD2-1	TRAJ48-1	-1	11	12	14
4	9.140141215181775E-5	TGTGCTGTGAGATGCCGACTACAAGCTCAGCTT	CAVRCRLQAQL	TRAV3-1	TRDD1-1	TRAJ20-1	-1	12	13	15
4	9.140141215181775E-5	TGTGTGGTGAACGGACACGGCAGGAGAGCACTTACTTTT	CVVNGHGRRALTF	TRAV12-1	TRDD1-1	TRAJ5-1	-1	12	14	18
4	9.140141215181775E-5	TGTGCTGTGAGTGAAATGGTACAACTTCAACAAATTTTACTTTGG	CAVSEMVQLQQILLW	TRAV8-6	TRDD1	TRAJ21-1	13	16	-1	19
4	9.140141215181775E-5	TGTGCTGTGCATTACTGGGGGTTACCAGAAAGTTACCTT	CAVHYWGLPESYL	TRAV20-1	.	TRAJ13-1	-1	-1	10	12
4	9.140141215181775E-5	TGTGCAATGAGCGCGATCAAAGCTGCAGGCAACAAGCTAACTTTT	CAMSAIKAAGNKLTF	TRAV12-3	.	TRAJ17-1	-1	-1	12	14
4	9.140141215181775E-5	TGTGCAATGGACACGGGCAGGAGAGCACTTACTTTT	CAMDTGRRALTF	TRAV12-3	.	TRAJ5-1	-1	-1	-1	7
4	9.140141215181775E-5	TGTGCTGTGAGTGATCAGGGAGCCCAGAAGCTGGTATTT	CAVSDQGAQKLVF	TRAV8-6	.	TRAJ54-1	-1	-1	-1	14
4	9.140141215181775E-5	TGTGCTGTGAGTGCCAGACTCATGTTT	CAVSARLMF	TRAV8-6	.	TRAJ31-1	-1	-1	-1	9
4	9.140141215181775E-5	TGTGCCGTGAACGTTAACACCGACAAGCTCATCTTT	CAVNVNTDKLIF	TRAV12-2	TRDD3-1	TRAJ34-1	-1	12	-1	14
4	9.140141215181775E-5	TGTGTGGTGAAGCCTAGGACTCTGGGGCTGGGAGTTACCAACTCACTTTCG	CVVKPRTLGLGVTNSLS	TRAV12-1	TRDD2-1	TRAJ28-1	10	12	15	18
4	9.140141215181775E-5	TGGTTACAACTTCAACAAATTTTACTT	WLQLQQILL	TRAV35-1	TRDD3-1	TRAJ21-1	-1	2	-1	4
4	9.140141215181775E-5	TGTGCTCCGTAGCTGCAGGCAACAAGCTAACTTTTG	CAP*LQATS*LL	TRAV16-1	TRDD1	TRAJ17-1	-1	7	8	10
4	9.140141215181775E-5	TGTGCTGGCCCCAGATCAGGGAGCCCAGAAGCTGGTATT	CAGPRSGSPEAGI	TRAV35-1	TRDD2-1	TRAJ54-1	7	10	12	15
4	9.140141215181775E-5	TGTGCTGGGGCTAAGTGTATGGTCAGAATTTTGTCTTTG	CAGAKCMVRILSL	TRAV35-1	TRDD2	TRAJ26-1	8	10	12	17
4	9.140141215181775E-5	TGTGCCTGTGACGTCCTGGGGGGAGCCGATAAACTCATCTTT	CACDVLGGADKLIF	TRDV2-1	TRDD1-1	TRDJ1-1	11	15	21	25
4	9.140141215181775E-5	TGTGCTCCGCTGCAGTACTGGGGCTGGGAGTTACCAACTCACTTT	CAPLQYWGWELPTHF	TRAV22-1	TRDD1	TRAJ28-1	5	9	11	17
4	9.140141215181775E-5	TGTGCCGGGCCGCTTTGGAAATGAGAAATTAACCTTTGG	CAGPLWK*EINLW	TRAV12-2	TRDD1	TRAJ48-1	-1	7	8	12
4	9.140141215181775E-5	TGTGCCTGTGACACCTTACTGGGGGATACGCGGGGCACCGATAAACTCATCTTT	CACDTLLGDTRGTDKLIF	TRDV2-1	TRDD1-1	TRDJ1-1	14	17	29	35
4	9.140141215181775E-5	TGTGCTCTTGGGGAACCATTCCCCGACCTTGGTGGGGGATACCCCCTGTACACCGATAAACTCATCTTT	CALGEPFPDLGGGYPLYTDKLIF	TRDV1-1	TRDD1-1	TRDJ1-1	15	32	41	49
4	9.140141215181775E-5	TGTGCTCTTGGGGAATTGGTTGCTCGGGGGACCGATAAACTCATCTTT	CALGELVARGTDKLIF	TRDV1-1	TRDD1-1	TRDJ1-1	14	25	-1	30
4	9.140141215181775E-5	TGTGCTGTGAGTGAGCTGGATAGCAGCTATAAATTGATCTTC	CAVSELDSSYKLIF	TRAV8-6	.	TRAJ12-1	-1	-1	-1	14
4	9.140141215181775E-5	TGTGCTGGGCAGCAACCTCCTACGACAAGGTGATATTTG	CAGQQPPTTR*YL	TRAV35-1	.	TRAJ50-1	-1	-1	11	13
4	9.140141215181775E-5	CTATTCAGGAGGAAGCTACATACCTACATTTGG	LFRRKLHTYIW	TRAV12-2	TRDD2-1	TRAJ6-1	-1	0	2	4
4	9.140141215181775E-5	TGTGCTCTTGGGGAATTGCCCTCTTACTGGGGGTTTAGAGACACCGATAAACTCATCTTT	CALGELPSYWGFRDTDKLIF	TRDV1-1	TRDD1-1	TRDJ1-1	14	25	32	40
4	9.140141215181775E-5	TGGACGAGGGGCAAATCAACCTTT	WTRGKSTF	TRAV3-1	TRDD1-1	TRAJ27-1	1	3	5	9
4	9.140141215181775E-5	TGTGCTCTTGGGGCTGCGATACCTTCTTACCTGCTCCTGGGACACCCGACAGATGTTTTTCGG	CALGAAIPSYLLLGHPTDVFR	TRDV1-1	TRDD1	TRDJ3-1	12	17	21	33
4	9.140141215181775E-5	TGTGCAATTCTCCCCTTCACTTTTCTACGGTGGGGGTCCACACCGATAAACTCATCTTTG	CAILPFTFLRWGSTPINSSL	TRDV1-1	TRDD1-1	TRDJ1-1	4	30	35	39
4	9.140141215181775E-5	TGTGCTCCCCTAACCAGGCAGGAACTGCTCTGATCTTTG	CAPLTRQELL*SL	TRAV16-1	TRDD2-1	TRAJ15-1	-1	7	-1	9
4	9.140141215181775E-5	TGTGCCTTTTGACCCCCCGCTAGGACTGGGGGATTGCAGCTTTGACAGCACAACTCTTCTTTG	CAF*PPARTGGLQL*QHNSSL	TRDV3-1	TRDD1-1	TRDJ2-1	8	24	33	39
4	9.140141215181775E-5	TGTGCCGTGAACCAGGCAGGAACTGCTCTGATCTTT	CAVNQAGTALIF	TRAV12-2	.	TRAJ15-1	-1	-1	-1	9
4	9.140141215181775E-5	CACACCTCTTGTCTT	HTSCL	TRAV8-6	TRDD2-1	TRAJ29-1	-1	-1	-1	0
4	9.140141215181775E-5	CACACCTCCTGTCTT	HTSCL	TRAV8-6	TRDD2-1	TRAJ29-1	-1	-1	-1	0
3	6.855105911386331E-5	TGTGCTCTAGAGGTGGAAACAAACTGGTCTTTG	CALEVETNWSL	TRAV6-1	TRDD1-1	TRAJ47-1	-1	11	-1	13
3	6.855105911386331E-5	TGTGCTGTGGAGGATCAGAATTATGGAGGAAGCCAAGGAAATCTCATCTTT	CAVEDQNYGGSQGNLIF	TRAV2-1	TRDD2-1	TRAJ42-1	-1	14	15	17
3	6.855105911386331E-5	TGTGCTGGCTCCTTACTCTTATGACAACTGACAGCTGGGGGAAATTGCAGTTTG	CAGSLLL*QLTAGGNCSL	TRAV1-2	TRDD1-1	TRAJ24-1	6	34	41	48
3	6.855105911386331E-5	TGAACACCGACAAGCTCATCTTTG	*TPTSSSL	TRAV2-1	TRDD2-1	TRAJ34-1	-1	-1	0	2
3	6.855105911386331E-5	TGCGCTGCCCTTCACGGGAGGAGGAAACAAACTCACCTT	CAALHGRRKQTHL	TRAV1-1	TRDD2-1	TRAJ10-1	6	8	-1	11
3	6.855105911386331E-5	TGTGCTGTCCCCTATGGTGGTGCTACAAACAAGCTCATCTTT	CAVPYGGATNKLIF	TRAV2-1	TRDD2-1	TRAJ32-1	-1	8	9	12
3	6.855105911386331E-5	TGTGCTGTGCCTTTGGGGGGTGGCTACAATAAGCTGATTTTT	CAVPLGGGYNKLIF	TRAV1-2	TRDD1-1	TRAJ4-1	8	13	-1	18
3	6.855105911386331E-5	TGTGCTGTGAGAGATCGTATGCCAGACTCATGTTTG	CAVRDRMPDSCL	TRAV1-2	TRDD1	TRAJ31-1	13	15	16	18
3	6.855105911386331E-5	TGTGCTGTGCCTGACCTATTTCTTCTGGTTCTGCAAGGCAACTGACCTTTG	CAVPDLFLLVLQGN*PL	TRAV2-1	TRDD2-1	TRAJ22-1	8	14	-1	18
3	6.855105911386331E-5	TGTGCTTTAAGAGGAGGAAACAAACTCACCTTT	CALRGGNKLTF	TRAV2-1	TRDD1	TRAJ10-1	5	7	8	10
3	6.855105911386331E-5	TGTGCTGTTCTGGATAGCAACTATCAGTTAATCTGG	CAVLDSNYQLIW	TRAV1-2	TRDD2-1	TRAJ33-1	-1	8	-1	10
3	6.855105911386331E-5	TGTGCCATCATGGATAGCAACTATCAGTTAATCTGG	CAIMDSNYQLIW	TRAV1-2	TRDD1	TRAJ33-1	4	6	7	10
3	6.855105911386331E-5	TGCGCTGTGAGAGATAGTAACAATGCCAGACTCATGTTT	CAVRDSNNARLMF	TRAV1-1	.	TRAJ31-1	-1	-1	13	15
3	6.855105911386331E-5	TGCGCTGTTCATTATGGTGGTGCTACAAACAAGCTCATCTTT	CAVHYGGATNKLIF	TRAV1-1	TRDD2-1	TRAJ32-1	-1	8	-1	10
3	6.855105911386331E-5	TGCGCTTTCCGCCGGGGCTGGGAGTTACCAACTCACTTT	CAFRRGWELPTHF	TRAV1-1	TRDD2-1	TRAJ28-1	-1	6	9	11
3	6.855105911386331E-5	TGTGCTTTCATGAAGCATGTCTCCGTCAATGCAGGCAAATCAACCTTT	CAFMKHVSVNAGKSTF	TRAV38-1	TRDD2-1	TRAJ27-1	16	21	23	26
3	6.855105911386331E-5	TGCGCTTGTCAAAGCCAAGGAAATCTCATCTTT	CACQSQGNLIF	TRAV1-1	TRDD1	TRAJ42-1	-1	6	7	11
3	6.855105911386331E-5	TGTGCCGTCTTGTACAATAACAATGACATGCGCTTT	CAVLYNNNDMRF	TRAV8-1	TRDD2-1	TRAJ43-1	-1	8	10	13
3	6.855105911386331E-5	TGCGCTGTGGGAAGGGCAGCAGTGCTTCCAAGATAATCTTTG	CAVGRAAVLPR*SL	TRAV1-1	TRDD1	TRAJ3-1	8	13	-1	16
3	6.855105911386331E-5	TGTGCTGTGGTTCCCTTATGGAGGAAGCCAAGGAAATCTCATCTT	CAVVPLWRKPRKSHL	TRAV8-3	TRDD2-1	TRAJ42-1	-1	10	13	15
3	6.855105911386331E-5	TGTGCTGTGGTGGATAGCAACTATCAGTTAATCTGG	CAVVDSNYQLIW	TRAV1-2	.	TRAJ33-1	-1	-1	8	10
3	6.855105911386331E-5	TGTGCTGTGAGAGATCGGGAGGCTTTGGGAATGTGCTGCATTGCG	CAVRDREALGMCCIA	TRAV1-2	TRDD1-1	TRAJ35-1	13	16	-1	19
3	6.855105911386331E-5	TGTGCCGCCCTTTCTGGTTCTGCAAGGCAACTGACCTTT	CAALSGSARQLTF	TRAV8-1	TRDD2-1	TRAJ22-1	6	8	-1	11
3	6.855105911386331E-5	TGTGCAGAGAGGAGGGGGGACAACAGACTCGCTTTT	CAERRGDNRLAF	TRAV5-1	TRDD1	TRAJ7-1	10	13	-1	15
3	6.855105911386331E-5	TGTGCTGCAGCTCATACTGGAGCCAATAGTAAGCTGACATTT	CAAAHTGANSKLTF	TRAV8-3	TRDD2	TRAJ56-1	-1	7	8	11
3	6.855105911386331E-5	TGCGCTGTGAGAGATGAGGTACTCTGGGGCTGGGAGTTACCAACTCACTTT	CAVRDEVLWGWELPTHF	TRAV1-1	TRDD1	TRAJ28-1	-1	14	15	19
3	6.855105911386331E-5	TGCGGCACAGACGCTATAACCAGGGAGGAAAGCTTATCTTCG	CGTDAITREESLSS	TRAV30-1	TRDD1-1	TRAJ23-1	-1	11	12	14
3	6.855105911386331E-5	TGTGCTGTTTCGGATAGCAACTATCAGTTAATCTGG	CAVSDSNYQLIW	TRAV1-2	TRDD2-1	TRAJ33-1	-1	8	-1	11
3	6.855105911386331E-5	TGTGCTGCCATGGATAGCAACTATCAGTTAATCTGG	CAAMDSNYQLIW	TRAV1-2	TRDD2-1	TRAJ33-1	-1	7	-1	10
3	6.855105911386331E-5	TGTGCTCTGCATGGTAACCAGGGAGGAAAGCTTATCTTC	CALHGNQGGKLIF	TRAV9-2	TRDD1-1	TRAJ23-1	8	11	-1	14
3	6.855105911386331E-5	TGCGCTGGCCCGAGGGGACCTGGTTCTGCAAGGCAACTGACCTTT	CAGPRGPGSARQLTF	TRAV1-1	TRDD1-1	TRAJ22-1	6	13	17	19
3	6.855105911386331E-5	TGTGCCGTGAATGTGTAATGCTGGCAACAACCGTAAGCTGATTTG	CAVNV*CWQQP*ADL	TRAV8-1	TRDD1-1	TRAJ38-1	-1	13	-1	15
3	6.855105911386331E-5	TGTGCCGTGAATGCGCCCAGCTGCAGGCAACAAGCTAACTTTTGG	CAVNAPSCRQQANFW	TRAV8-1	TRDD2-1	TRAJ17-1	13	15	16	18
3	6.855105911386331E-5	TGTGCGGCAATCGCTGGCAACAACCGTAAGCTGATTTGG	CAAIAGNNRKLIW	TRAV38-2	TRDD3-1	TRAJ38-1	4	8	10	12
3	6.855105911386331E-5	TGTGCAATGAGGGGGCCTTCTAACGACTACAAGCTCAGCTTT	CAMRGPSNDYKLSF	TRAV14-1	TRDD1-1	TRAJ20-1	-1	11	14	17
3	6.855105911386331E-5	TGTGCAGCACGGCTATGGGAACAACAGACTCGCTTTTGG	CAARLWEQQTRFW	TRAV23-1	.	TRAJ7-1	-1	-1	8	10
3	6.855105911386331E-5	TGTGCTCAGAAGGGGTACGGAGGGAATGACAACTGACAGCTGGGGGAAATTGCAGTT	CAQKGYGGNDN*QLGEIAV	TRAV5-1	TRDD1-1	TRAJ24-1	4	39	46	53
3	6.855105911386331E-5	TGTGCTCTAGACTCTGGGGCTGGGAGTTACCAACTCACTTTC	CALDSGAGSYQLTF	TRAV6-1	.	TRAJ28-1	-1	-1	-1	8
3	6.855105911386331E-5	TGTGCAGAGAAAGGGGCAACTGACAGCTGGGGGAAATTGCAGTTT	CAEKGATDSWGKLQF	TRAV5-1	TRDD1-1	TRAJ24-1	9	26	33	40
3	6.855105911386331E-5	TGTGCTGTGAGAGATCAAGATGGTCAGAATTTTGTCTTT	CAVRDQDGQNFVF	TRAV1-2	TRDD2	TRAJ26-1	-1	14	15	19
3	6.855105911386331E-5	TGTGTTGTGAGTGAAAATACTGGAGGCTTCAAAACTATCTTT	CVVSENTGGFKTIF	TRAV8-2	.	TRAJ9-1	-1	-1	-1	12
3	6.855105911386331E-5	TGTGCTTTCCTGAATTATGGAGGAAGCCAAGGAAATCTCATCTTT	CAFLNYGGSQGNLIF	TRAV38-2	TRDD2-1	TRAJ42-1	-1	7	-1	10
3	6.855105911386331E-5	ATAGGCTTTGGGAATGTGCTGCATTGC	IGFGNVLHC	TRAV26-1	TRDD2-1	TRAJ35-1	-1	-1	-1	0
3	6.855105911386331E-5	TGTGCAGCAAGCGAGGTAGGAGGGGCGGATCTGAAAAGCTGGTCTTGG	CAASEVGGADLKSWSW	TRAV29-1	TRDD1	TRAJ57-1	12	18	20	22
3	6.855105911386331E-5	TGTGCTGTTAGACTCTGGCAACACAGGCAAACTAATCTT	CAVRLWQHRQTNL	TRAV2-1	TRDD1	TRAJ37-1	-1	8	-1	10
3	6.855105911386331E-5	TGTGCAATGAGAGAGGGTATTCAGGAGGAGGTGCTGACGGACTCACCTTTG	CAMREGIQEEVLTDSPL	TRAV14-1	.	TRAJ45-1	-1	-1	-1	16
3	6.855105911386331E-5	TGTGCTGTGGAGAAGGAGGACAAGATCATCTTT	CAVEKEDKIIF	TRAV2-1	TRDD3-1	TRAJ30-1	-1	12	13	15
3	6.855105911386331E-5	TGTGCAGCAAGTTTCTCAGGAACCTACAAATACATCTTT	CAASFSGTYKYIF	TRAV29-1	TRDD2-1	TRAJ40-1	-1	11	12	14
3	6.855105911386331E-5	TGTGCTGGGGGAAGCTGCAGGCAACAAGCTAACTTTTGG	CAGGSCRQQANFW	TRAV17-1	TRDD1-1	TRAJ17-1	-1	6	-1	11
3	6.855105911386331E-5	TGTGCAGCAAGCGCGGATGGTGGTACTAGCTATGGAAAGCTGACATTT	CAASADGGTSYGKLTF	TRAV29-1	TRDD1-1	TRAJ52-1	-1	13	-1	15
3	6.855105911386331E-5	TGTGCTCTGACCCGGGGCGGATCTGAAAAGCTGGTCTTT	CALTRGGSEKLVF	TRAV9-2	TRDD2-1	TRAJ57-1	-1	10	-1	12
3	6.855105911386331E-5	TGTGCTGTGAGATACTTCGGATAGGCTTTGGGAATGTGCTGCATTGCG	CAVRYFG*ALGMCCIA	TRAV1-2	TRDD2-1	TRAJ35-1	11	14	17	19
3	6.855105911386331E-5	TGTGCTGTGGGTGCCAGCCCTCGGATAGGTGGCTACAATAAGCTGATTTTT	CAVGASPRIGGYNKLIF	TRAV8-3	TRDD1-1	TRAJ4-1	13	22	-1	27
3	6.855105911386331E-5	TGTGCTTTCCTAATAGGCTTTGGGAATGTGCTGCATTGC	CAFLIGFGNVLHC	TRAV3-1	TRDD2-1	TRAJ35-1	-1	6	-1	12
3	6.855105911386331E-5	TGTGCAGCAAGCGCTAGAGGAAACAAACTGGTCTTT	CAASARGNKLVF	TRAV29-1	TRDD2	TRAJ47-1	-1	13	15	18
3	6.855105911386331E-5	TGTGCAGAGGAATTATGGAGGAAGCCAAGGAAATCTCATCTTTGG	CAEELWRKPRKSHLW	TRAV25-1	TRDD3-1	TRAJ42-1	-1	7	-1	9
3	6.855105911386331E-5	TGCCTTAACTATGGTCAGAATTTTGTCTTT	CLNYGQNFVF	TRAV26-1	TRDD1	TRAJ26-1	-1	3	-1	5
3	6.855105911386331E-5	TGTGCTGTGACACTAGACGGGGACTGGAGCCAATAGTAAGCTGACATTTGG	CAVTLDGDWSQ**ADIW	TRAV21-1	TRDD1-1	TRAJ56-1	9	18	-1	22
3	6.855105911386331E-5	TGTGCTGTGGTATGAACAGAGATGACAAGATCATCTTTG	CAVV*TEMTRSSL	TRAV1-2	TRDD1	TRAJ30-1	8	10	-1	12
3	6.855105911386331E-5	TGTGCTGTGGGTCCCGGTACCGGCACTGCCAGTAAACTCACCTTT	CAVGPGTGTASKLTF	TRAV8-3	TRDD1	TRAJ44-1	11	15	-1	17
3	6.855105911386331E-5	TGTGCTGTTTTCCCTATTTCTTCTGGTTCTGCAAGGCAACTGACCTTT	CAVFPISSGSARQLTF	TRAV8-3	TRDD2-1	TRAJ22-1	7	9	12	16
3	6.855105911386331E-5	TGTGCAGCCCCTAGGGGCTTTGGGAATGTGCTGCATTGC	CAAPRGFGNVLHC	TRAV13-1	TRDD2-1	TRAJ35-1	7	9	12	15
3	6.855105911386331E-5	TGTGCTGTGAGTAAACAGGGAGCCCAGAAGCTGGTATTT	CAVSKQGAQKLVF	TRAV8-4	TRDD3-1	TRAJ54-1	-1	12	-1	15
3	6.855105911386331E-5	TGTGCAGCAAGCGCTGCCGGAAGGAAACAGGAAATTTACATTTGG	CAASAAGRKQEIYIW	TRAV29-1	TRDD1-1	TRAJ59-1	-1	13	15	18
3	6.855105911386331E-5	TGTGCAGCAGAAGACGACTACAAGCTCAGCTTT	CAAEDDYKLSF	TRAV29-1	TRDD3-1	TRAJ20-1	-1	9	11	13
3	6.855105911386331E-5	TGTGCTGTGAGGGAAATGGATAGCAACTATCAGTTAATCTGG	CAVREMDSNYQLIW	TRAV8-4	TRDD3-1	TRAJ33-1	10	12	-1	16
3	6.855105911386331E-5	TGTGCTGTGAGAGACTCCAAAACCCCAATGCTGGCAACAACCGTAAGCTGATTTGGG	CAVRDSKTPMLATTVS*FG	TRAV3-1	TRDD2	TRAJ38-1	-1	15	17	26
3	6.855105911386331E-5	TGCATCGTCGGAACTACAACTTCAACAAATTTTACTTTG	CIVGTTTSTNFTL	TRAV26-1	TRDD1	TRAJ21-1	-1	9	11	14
3	6.855105911386331E-5	TGTGCTGTGATAACTCAGGGCGGATCTGAAAAGCTGGTCTTT	CAVITQGGSEKLVF	TRAV8-4	.	TRAJ57-1	-1	-1	-1	10
3	6.855105911386331E-5	TGTGCAATGAACCAGGGAGGAAAGCTTATCTTC	CAMNQGGKLIF	TRAV14-1	.	TRAJ23-1	-1	-1	-1	9
3	6.855105911386331E-5	TGTGCAGTCCCCAGATGGCCAGAAGCTGCTCTT	CAVPRWPEAAL	TRAV5-1	TRDD2-1	TRAJ16-1	-1	7	9	11
3	6.855105911386331E-5	TGTGCTGTGACATGCAGGCAAATCAACCTTTGG	CAVTCRQINLW	TRAV21-1	.	TRAJ27-1	-1	-1	9	11
3	6.855105911386331E-5	TGTGCAGTCGCCGGTTGGTATGGAGGAAGCCAAGGAAATCTCATCTTT	CAVAGWYGGSQGNLIF	TRAV25-1	TRDD1-1	TRAJ42-1	6	15	-1	18
3	6.855105911386331E-5	TGTGCTCTTTCTGGTTCTGCAAGGCAACTGACCTTT	CALSGSARQLTF	TRAV6-1	.	TRAJ22-1	-1	-1	-1	8
3	6.855105911386331E-5	TGTGCTGTGAGAGGCCTTAACAATGCCAGACTCATGTTT	CAVRGLNNARLMF	TRAV1-2	TRDD2-1	TRAJ31-1	12	14	-1	17
3	6.855105911386331E-5	TGTGCCACCCCGTTCGATAATTCAGGGAGCCCAGAAGCTGGTATT	CATPFDNSGSPEAGI	TRAV17-1	TRDD2-1	TRAJ54-1	4	12	14	17
3	6.855105911386331E-5	TGTGGAGCACGCTTAAATACCGGCACTGCCAGTAAACTCACCTTT	CGARLNTGTASKLTF	TRAV34-1	TRDD1	TRAJ44-1	8	11	-1	13
3	6.855105911386331E-5	TGTGTTGTGAGTGATCAGAACACAGGCTTTCAGAAACTTGTATTT	CVVSDQNTGFQKLVF	TRAV8-2	TRDD2-1	TRAJ8-1	-1	14	15	17
3	6.855105911386331E-5	TGTGCTGTGAGAGACGGGGGAAGCCAAGGAAATCTCATCTTT	CAVRDGGSQGNLIF	TRAV3-1	.	TRAJ42-1	-1	-1	-1	15
3	6.855105911386331E-5	TGTGCAATGAGCGAGGGGATCCATGGGCTGGCAACAACCGTAAGCTGATTTGGG	CAMSEGIHGLATTVS*FG	TRAV12-3	TRDD1-1	TRAJ38-1	12	14	19	26
3	6.855105911386331E-5	TGTGCAGTCCAAGGAGGGGTTGGCAACAACCGTAAGCTGATTTGG	CAVQGGVGNNRKLIW	TRAV25-1	TRDD1	TRAJ38-1	6	15	-1	18
3	6.855105911386331E-5	TGCGCTGTGAGAGGAGGACAGAGGCTCAACCCTGGGGAGGCTATACTTTGG	CAVRGGQRLNPGEAILW	TRAV1-1	TRDD1	TRAJ18-1	-1	13	14	16
3	6.855105911386331E-5	TGTGCTGTGAGAGATGACTATGGTCAGAATTTTGTCTTT	CAVRDDYGQNFVF	TRAV1-2	.	TRAJ26-1	-1	-1	-1	12
3	6.855105911386331E-5	TGTGTTGTGAGTGACCTATCAGGAAACACACCTCTTGTCTTT	CVVSDLSGNTPLVF	TRAV8-2	TRDD2-1	TRAJ29-1	-1	14	-1	18
3	6.855105911386331E-5	TGTGCTGTGACCGGCTGGGGGAAATTGCAGTTT	CAVTGWGKLQF	TRAV3-1	TRDD1-1	TRAJ24-1	9	14	21	28
3	6.855105911386331E-5	TGCATCGTCTCCTTTGAACACAGGCTTTCAGAAACTTGTATTTGG	CIVSFEHRLSETCIW	TRAV26-1	TRDD2-1	TRAJ8-1	8	10	-1	14
3	6.855105911386331E-5	TGTGCCGTGTCGGGGAGCAGTGCTTCCAAGATAATCTTT	CAVSGSSASKIIF	TRAV8-1	TRDD1-1	TRAJ3-1	8	11	-1	15
3	6.855105911386331E-5	TGTGTGGTGAGCGCGGCCGCTGGCAACAACCGTAAGCTGATTTGG	CVVSAAAGNNRKLIW	TRAV10-1	TRDD1	TRAJ38-1	12	14	15	18
3	6.855105911386331E-5	TGTGCTGTGAGTGACTCTACAGCAGTGCTTCCAAGATAATCTTTG	CAVSDSTAVLPR*SL	TRAV8-4	TRDD1	TRAJ3-1	-1	14	15	17
3	6.855105911386331E-5	TGTGCAGCAAGCGTCTCAAATTCCGGGTATGCACTCAACTTC	CAASVSNSGYALNF	TRAV29-1	.	TRAJ41-1	-1	-1	12	14
3	6.855105911386331E-5	TGTGCAGCAAGTTTTAGAAATACCGGCACTGCCAGTAAACTCACCTTT	CAASFRNTGTASKLTF	TRAV13-1	TRDD3-1	TRAJ44-1	11	14	-1	17
3	6.855105911386331E-5	TGTGCTACGGACCTCCGTTATAACACCGACAAGCTCATCTTT	CATDLRYNTDKLIF	TRAV17-1	TRDD2-1	TRAJ34-1	11	13	15	17
3	6.855105911386331E-5	TGTGCTACGGACGATAGGCCGGACCTCCTACGACAAGGTGATATT	CATDDRPDLLRQGDI	TRAV17-1	TRDD3-1	TRAJ50-1	-1	13	16	22
3	6.855105911386331E-5	TGCGCTGCCCTTCCCCTCTGGCAACACAGGCAAACTAATCTTTGG	CAALPLWQHRQTNLW	TRAV1-1	TRDD2-1	TRAJ37-1	6	8	13	15
3	6.855105911386331E-5	TGTGCTCTGAGTGATAACGCCTACGACTACAAGCTCAGCTTT	CALSDNAYDYKLSF	TRAV9-2	TRDD1	TRAJ20-1	13	16	18	22
3	6.855105911386331E-5	TGTGCAGAGAGCTCCCCAGGAACCTACAAATACATCTTT	CAESSPGTYKYIF	TRAV5-1	TRDD1	TRAJ40-1	-1	11	-1	13
3	6.855105911386331E-5	TGTAGGTTTCTGGTGGCTACAATAAGCTGATTTTTG	CRFLVATIS*FL	TRAV8-3	.	TRAJ4-1	-1	-1	2	4
3	6.855105911386331E-5	TGCCTCGTGGGTGAACGGGCTCGTTATGGAGGAAGCCAAGGAAATCTCATCTTT	CLVGERARYGGSQGNLIF	TRAV4-1	TRDD1-1	TRAJ42-1	13	16	18	23
3	6.855105911386331E-5	TGCATCCTGAGAGATTAGTAAGATATGGAGGAAGCCAAGGAAATCTCATCTTTG	CILRD**DMEEAKEISSL	TRAV26-2	TRDD3-1	TRAJ42-1	13	15	18	23
3	6.855105911386331E-5	TGTGCAGAGATCATTAACAATGCCAGACTCATGTTT	CAEIINNARLMF	TRAV13-2	TRDD2-1	TRAJ31-1	-1	10	-1	12
3	6.855105911386331E-5	TGTGCAGCAAGCATAGGGCACCGACAAGCTCATCTTTGG	CAASIGHRQAHLW	TRAV29-1	TRDD3-1	TRAJ34-1	-1	12	15	18
3	6.855105911386331E-5	TGTGCAGCAGCGCGGGACTACAAGCTCAGCTTT	CAAARDYKLSF	TRAV23-1	TRDD1-1	TRAJ20-1	8	13	-1	15
3	6.855105911386331E-5	TGTGCTGTGCAGGGTAAGCGTCAGGGAGGGGAGCCAATAGTAAGCTGACATTTG	CAVQGKRQGGEPIVS*HL	TRAV20-1	TRDD1-1	TRAJ56-1	12	23	26	29
3	6.855105911386331E-5	TGTGCTCTGAGAAGTGGGAGCAACTATCAGTTAATCTGG	CALRSGSNYQLIW	TRAV19-1	TRDD1-1	TRAJ33-1	10	14	-1	18
3	6.855105911386331E-5	TGTGCTGTGGAAGACTCTGGAGCCAATAGTAAGCTGACATTT	CAVEDSGANSKLTF	TRAV22-1	TRDD1-1	TRAJ56-1	10	13	-1	16
3	6.855105911386331E-5	TGTGCAGCAAACGACCCGAAATAATGCAGGCAACATGCTCACCTT	CAANDPK*CRQHAHL	TRAV13-1	TRDD1	TRAJ39-1	-1	10	12	19
3	6.855105911386331E-5	TGTGCATTATTTTTATACCGGCACTGCCAGTAAACTCACCTTTGG	CALFLYRHCQ*THLW	TRAV12-3	TRDD1	TRAJ44-1	5	8	9	14
3	6.855105911386331E-5	TGTGCAGGACTACTTTTCCCCGCTCAAATTCCGGGTATGCACTCAACTTCG	CAGLLFPAQIPGMHSTS	TRAV29-1	TRDD2-1	TRAJ41-1	6	15	18	22
3	6.855105911386331E-5	TGTGCAGAGAGGCACCCACGGGAGGAGGAAACAAACTCACCTTTG	CAERHPREEETNSPL	TRAV13-2	TRDD1-1	TRAJ10-1	-1	10	11	13
3	6.855105911386331E-5	TGTGCTGACCGGGCCGGCACTGCCAGTAAACTCACCTTT	CADRAGTASKLTF	TRAV8-3	TRDD1	TRAJ44-1	6	10	-1	13
3	6.855105911386331E-5	TGTGCTGCAGGCCGAGGAAACAAACTCACCTTT	CAAGRGNKLTF	TRAV8-4	TRDD1	TRAJ10-1	6	9	10	13
3	6.855105911386331E-5	TGTGTGGTGAACAATGCCAGACTCATGTTT	CVVNNARLMF	TRAV12-1	.	TRAJ31-1	-1	-1	-1	9
3	6.855105911386331E-5	TGTGCTACGGACGAGAGCCCAGAAGCTGGTATT	CATDESPEAGI	TRAV17-1	.	TRAJ54-1	-1	-1	-1	12
3	6.855105911386331E-5	TGTACAGGGCCGGGTAGCAACTATAAACTGACATTT	CTGPGSNYKLTF	TRAV25-1	TRDD1	TRAJ53-1	8	10	-1	12
3	6.855105911386331E-5	TGCCTTGCCCATACCGGCACTGCCAGTAAACTCACCTTT	CLAHTGTASKLTF	TRAV26-2	TRDD2-1	TRAJ44-1	-1	3	5	10
3	6.855105911386331E-5	TGCCTCGTGGGTGACATAGGAGGAGGTGCTGACGGACTCACCTTT	CLVGDIGGGADGLTF	TRAV4-1	.	TRAJ45-1	-1	-1	15	17
3	6.855105911386331E-5	TGTGCAGTCCAAATACTGGAGGCTTCAAAACTATCTTTG	CAVQILEASKLSL	TRAV23-1	TRDD2-1	TRAJ9-1	-1	7	-1	10
3	6.855105911386331E-5	TGTGCTGTGGGTGCATTCGAGGTGGATGGAAACAAACTGGTCTTT	CAVGAFEVDGNKLVF	TRAV8-3	TRDD1	TRAJ47-1	13	22	-1	25
3	6.855105911386331E-5	TGTGCCCCCTGGCTTTGGAAATGAGAAATTAACCTTTGG	CAPWLWK*EINLW	TRAV6-1	TRDD1-1	TRAJ48-1	4	8	-1	12
3	6.855105911386331E-5	TGTGCTGTGAGTGAGGAATCAGGAAACACACCTCTTGTCTTT	CAVSEESGNTPLVF	TRAV8-4	TRDD1-1	TRAJ29-1	-1	14	-1	16
3	6.855105911386331E-5	TGTGCTCTAAGTCCTACTGGAGGCTTCAAAACTATCTTT	CALSPTGGFKTIF	TRAV16-1	TRDD2-1	TRAJ9-1	-1	12	-1	14
3	6.855105911386331E-5	TGTGCTGTGAGAGTCATATTCCTTATCCCATGAACACAGGCTTTCAGAAACTTGTATTTG	CAVRVIFLIP*TQAFRNLYL	TRAV3-1	TRDD2-1	TRAJ8-1	12	18	22	30
3	6.855105911386331E-5	TGTGCTTTCATGAGAACTGGGGCAAACAACCTCTTCTTT	CAFMRTGANNLFF	TRAV38-1	.	TRAJ36-1	-1	-1	12	14
3	6.855105911386331E-5	TGTGCAGAGATCGGGAATAACAATGCCAGACTCATGTTT	CAEIGNNNARLMF	TRAV5-1	TRDD1	TRAJ31-1	9	11	-1	13
3	6.855105911386331E-5	TGTGCTCTTGGAAACTATGGGAACAACAGACTCGCTTTT	CALGNYGNNRLAF	TRDV1-1	TRDD3-1	TRAJ7-1	-1	11	-1	13
3	6.855105911386331E-5	TGTGCTCTGAGTGAGGACAACTTCAACAAATTTTACTTT	CALSEDNFNKFYF	TRAV9-2	TRDD1-1	TRAJ21-1	-1	14	-1	16
3	6.855105911386331E-5	TGTGCAGCTTGCTAAAAACTCTGGCAACACAGGCAAACTAATCTT	CAAC*KLWQHRQTNL	TRAV23-1	TRDD2	TRAJ37-1	7	11	13	18
3	6.855105911386331E-5	TGTGCTTATCGGGACTTAAATGCTGGTGGTACTAGCTATGGAAAGCTGACATTT	CAYRDLNAGGTSYGKLTF	TRAV38-2	TRDD1-1	TRAJ52-1	8	10	13	18
3	6.855105911386331E-5	TGTGCTGTGGAAGAGCCCAATGCCAGACTCATGTTT	CAVEEPNARLMF	TRAV2-1	TRDD1	TRAJ31-1	10	12	13	17
3	6.855105911386331E-5	TGTGCTGTGAGTGCCTATCTGGTTCTGCAAGGCAACTGACCTTTG	CAVSAYLVLQGN*PL	TRAV8-4	TRDD2-1	TRAJ22-1	-1	13	-1	17
3	6.855105911386331E-5	TGTGCTGTGAGAGACGAACGACTACAAGCTCAGCTTTGG	CAVRDERLQAQLW	TRAV3-1	.	TRAJ20-1	-1	-1	-1	14
3	6.855105911386331E-5	TGCCTCGTGGGTGAAGATATGGTGGTGCTACAAACAAGCTCATCTTTG	CLVGEDMVVLQTSSSL	TRAV4-1	TRDD1	TRAJ32-1	13	15	-1	17
3	6.855105911386331E-5	TGTGCTGTGGGCCGTTCTGGGGGTTACCAGAAAGTTACCTTT	CAVGRSGGYQKVTF	TRAV8-3	TRDD1	TRAJ13-1	10	12	-1	14
3	6.855105911386331E-5	TGCATCCTGAGGGCTGAACACCGGTAACCAGTTCTATTT	CILRAEHR*PVLF	TRAV26-2	TRDD1	TRAJ49-1	10	13	-1	15
3	6.855105911386331E-5	TGTGCTCTGAGTGAAGGGGATACTGGAGCCAATAGTAAGCTGACATTT	CALSEGDTGANSKLTF	TRAV19-1	TRDD1-1	TRAJ56-1	13	15	-1	19
3	6.855105911386331E-5	TGTGCAATGAGGGGTCATACTCTGGGGCTGGGAGTTACCAACTCACTTTCG	CAMRGHTLGLGVTNSLS	TRAV14-1	TRDD1-1	TRAJ28-1	-1	11	13	15
3	6.855105911386331E-5	TGCCTCGTGGACATACATCAGGAGGAAGCTACATACCTACATTTG	CLVDIHQEEATYLHL	TRAV4-1	TRDD1	TRAJ6-1	-1	10	11	13
3	6.855105911386331E-5	TGTGCAATGAGAGTTCTGGTTCTGCAAGGCAACTGACCTTTG	CAMRVLVLQGN*PL	TRAV14-1	.	TRAJ22-1	-1	-1	-1	13
3	6.855105911386331E-5	TGTGCTGTGAGAGACCCTATATCTAACTTTGGAAATGAGAAATTAACCTTT	CAVRDPISNFGNEKLTF	TRAV3-1	TRDD2-1	TRAJ48-1	-1	15	-1	19
3	6.855105911386331E-5	TGTGCTCTGCTGGGCTGGCAACAACCGTAAGCTGATTTG	CALLGWQQP*ADL	TRDV1-1	TRDD1-1	TRAJ38-1	7	9	-1	13
3	6.855105911386331E-5	TGTGTGGTGAACAAAGGAGCTGGAGGCTTCAAAACTATCTTT	CVVNKGAGGFKTIF	TRAV12-1	TRDD1-1	TRAJ9-1	12	15	17	19
3	6.855105911386331E-5	TGTGCAGCAAATACTGGAGGCTTCAAAACTATCTTT	CAANTGGFKTIF	TRAV13-1	.	TRAJ9-1	-1	-1	-1	6
3	6.855105911386331E-5	TGTGTGGTGATCCGCAGAATTATGGAGGAAGCCAAGGAAATCTCATCTTTG	CVVIRRIMEEAKEISSL	TRAV10-1	TRDD2-1	TRAJ42-1	-1	10	12	16
3	6.855105911386331E-5	TGTGCTTGGGGAGCCAATAGTAAGCTGACATTT	CAWGANSKLTF	TRAV19-1	TRDD1-1	TRAJ56-1	-1	6	-1	9
3	6.855105911386331E-5	TGTGCAGCCCCACCCTGGAATGCAGGCAACATGCTCACCTTT	CAAPPWNAGNMLTF	TRAV23-1	TRDD1-1	TRAJ39-1	7	14	-1	18
3	6.855105911386331E-5	TGTGCAGCAAGTATCATCTATGGTCAGAATTTTGTCTTT	CAASIIYGQNFVF	TRAV13-1	TRDD2-1	TRAJ26-1	-1	13	-1	15
3	6.855105911386331E-5	TGTGCAGCAAGTCTAGGATTTGGAAATGAGAAATTAACCTTT	CAASLGFGNEKLTF	TRAV13-1	TRDD1	TRAJ48-1	11	15	-1	18
3	6.855105911386331E-5	TGCCTCGTGGGTGAGGGTGGGTCTCAAATTCCGGGTATGCACTCAACTTCG	CLVGEGGSQIPGMHSTS	TRAV4-1	TRDD1-1	TRAJ41-1	13	17	20	22
3	6.855105911386331E-5	TGTGCTTAGGGGGATAGCAACTATCAGTTAATCTGG	CA*GDSNYQLIW	TRAV38-2	TRDD1-1	TRAJ33-1	-1	8	-1	11
3	6.855105911386331E-5	TGTGCTCTTGGGGAAGGTACCGGCACTGCCAGTAAACTCACCTTT	CALGEGTGTASKLTF	TRDV1-1	TRDD1-1	TRAJ44-1	-1	15	-1	17
3	6.855105911386331E-5	TGTGCTGTGAGAGTCTTTACAACTTCAACAAATTTTACTTTG	CAVRVFTTSTNFTL	TRAV3-1	TRDD2-1	TRAJ21-1	12	14	-1	17
3	6.855105911386331E-5	TGTGCAGAGTTCTTATTGGGCAACACAGGCAAACTAATCTTT	CAEFLLGNTGKLIF	TRAV5-1	TRDD2-1	TRAJ37-1	8	11	13	18
3	6.855105911386331E-5	TGTGCTGTGAGGGGGGGGAACAACAGACTCGCTTTT	CAVRGGNNRLAF	TRAV8-4	TRDD1-1	TRAJ7-1	-1	11	-1	15
3	6.855105911386331E-5	TGTGCAGCAAGCAGATCTGGGGCTGGGAGTTACCAACTCACTTTC	CAASRSGAGSYQLTF	TRAV23-1	TRDD1	TRAJ28-1	-1	13	-1	15
3	6.855105911386331E-5	TGTGCTCTGAGTGAGGTCTGGGGCTGGGAGTTACCAACTCACTTT	CALSEVWGWELPTHF	TRAV19-1	.	TRAJ28-1	-1	-1	-1	16
3	6.855105911386331E-5	TGTGCTGTGAGTGATGTCATCAGTGGAAACAAACTGGTCTTT	CAVSDVISGNKLVF	TRAV8-6	TRDD1	TRAJ47-1	-1	14	15	23
3	6.855105911386331E-5	TGTGCAATGAGCGCAAGCTATGGTCAGAATTTTGTCTTT	CAMSASYGQNFVF	TRAV12-3	TRDD2-1	TRAJ26-1	-1	13	-1	15
3	6.855105911386331E-5	TGTGCCGTCGAACGCTATGGGAACAACAGACTCGCTTTT	CAVERYGNNRLAF	TRAV12-2	TRDD1	TRAJ7-1	7	11	-1	14
3	6.855105911386331E-5	TGCATCGTCAGTGGATACTCTGGGGCTGGGAGTTACCAACTCACTTTC	CIVSGYSGAGSYQLTF	TRAV26-1	TRDD1-1	TRAJ28-1	-1	11	-1	14
3	6.855105911386331E-5	TGCCTCGTGGAACTCTGGGGCTGGGAGTTACCAACTCACTTTCGG	CLVELWGWELPTHFR	TRAV4-1	.	TRAJ28-1	-1	-1	9	11
3	6.855105911386331E-5	TGTGCTGTGAGGGGAGTAAGGTGGGGAAGCCAAGGAAATCTCATCTTT	CAVRGVRWGSQGNLIF	TRAV20-1	TRDD1-1	TRAJ42-1	8	10	14	22
3	6.855105911386331E-5	TGTGCTGTGGTGCCCATTTCAGGAAACACACCTCTTGTCTTT	CAVVPISGNTPLVF	TRAV8-3	TRDD1	TRAJ29-1	-1	10	11	15
3	6.855105911386331E-5	TGTGCAGCAAGCGCTACCCTCTGGGGCTGGGAGTTACCAACTCACTTTCGG	CAASATLWGWELPTHFR	TRAV29-1	TRDD2-1	TRAJ28-1	-1	13	-1	18
3	6.855105911386331E-5	TGTGCAGAGAATCGACCAGATGGCCAGAAGCTGCTCTTT	CAENRPDGQKLLF	TRAV13-2	TRDD1	TRAJ16-1	11	14	-1	16
3	6.855105911386331E-5	TGTGCAATGAGAGAGGGCTATAACAATGCCAGACTCATGTTT	CAMREGYNNARLMF	TRAV14-1	TRDD1	TRAJ31-1	-1	17	-1	19
3	6.855105911386331E-5	TGTGCAGGCCGTACTACCTCAGGAACCTACAAATACATCTTT	CAGRTTSGTYKYIF	TRAV25-1	TRDD1	TRAJ40-1	7	9	10	12
3	6.855105911386331E-5	AGTACAATGCCAGACTCATGTTTG	STMPDSCL	TRAV9-2	TRDD1-1	TRAJ31-1	-1	-1	0	3
3	6.855105911386331E-5	TGTGCGGGTGGTGCTACAAACAAGCTCATCTTT	CAGGATNKLIF	TRAV39-1	.	TRAJ32-1	-1	-1	4	6
3	6.855105911386331E-5	TGTGCTGCCCTGGGTAGCAACTATCAGTTAATCTGG	CAALGSNYQLIW	TRAV1-2	TRDD2-1	TRAJ33-1	-1	7	8	10
3	6.855105911386331E-5	TGTGCAGCAAGCGTCGCTTTTCCCCGGTAACCAGTTCTATTTTGG	CAASVAFPR*PVLFW	TRAV29-1	TRDD2-1	TRAJ49-1	12	16	18	21
3	6.855105911386331E-5	TGTGCTGTGAGTGATACGCAGGGCGGATCTGAAAAGCTGGTCTTT	CAVSDTQGGSEKLVF	TRAV8-6	.	TRAJ57-1	-1	-1	13	15
3	6.855105911386331E-5	TGTGCAGCAAGCGCGTACGACTACAAGCTCAGCTTT	CAASAYDYKLSF	TRAV29-1	TRDD1	TRAJ20-1	-1	13	14	16
3	6.855105911386331E-5	TGTGCTCTAAGGTTTCTGGTGGCTACAATAAGCTGATTTTTG	CALRFLVATIS*FL	TRAV16-1	.	TRAJ4-1	-1	-1	-1	10
3	6.855105911386331E-5	CAAGAAATTAACCTT	QEINL	TRAV13-1	TRDD1	TRAJ48-1	-1	-1	0	2
3	6.855105911386331E-5	ACTCAGGGCGGATCTGAAAAGCTGGTCTTT	TQGGSEKLVF	TRAV25-1	TRDD2-1	TRAJ57-1	-1	-1	-1	-1
3	6.855105911386331E-5	TGTGCTGTGCAGGCCACGGGAGACAGCTGGGGGAAATTGCAGTTT	CAVQATGDSWGKLQF	TRAV20-1	TRDD1-1	TRAJ24-1	12	26	33	40
3	6.855105911386331E-5	TGTGCAGGTTAGGAGAGCACTTACTTT	CAG*ESTYF	TRAV13-1	TRDD2	TRAJ5-1	6	8	-1	10
3	6.855105911386331E-5	TGCGCTGTGAAGAGAGATGACAAGATCATCTTT	CAVKRDDKIIF	TRAV1-1	.	TRAJ30-1	-1	-1	-1	7
3	6.855105911386331E-5	TGCCTCGTGGGTGAAAGGTTTAGCAGCTATAAATTGATCTTC	CLVGERFSSYKLIF	TRAV4-1	TRDD1	TRAJ12-1	13	16	17	20
3	6.855105911386331E-5	TGTGGAGCCCCGGGAGTGAACGACTACAAGCTCAGCTTT	CGAPGVNDYKLSF	TRAV34-1	TRDD1-1	TRAJ20-1	7	11	14	18
3	6.855105911386331E-5	TGTGCTCTTATGCCCGTTTCTGGTGGCTACAATAAGCTGATTTTT	CALMPVSGGYNKLIF	TRAV19-1	TRDD1	TRAJ4-1	7	10	11	16
3	6.855105911386331E-5	TGTGCAGCAAAGGGGCTTTCAGAAACTTGTATT	CAAKGLSETCI	TRAV13-1	TRDD1	TRAJ8-1	9	11	-1	13
3	6.855105911386331E-5	TGTGCAGCACGGCTATGGGAACAACAGACTCGCTTTTGG	CAARLWEQQTRFW	TRAV23-1	TRDD1-1	TRAJ6	8	15	18	38
3	6.855105911386331E-5	TGTGCTGGGCAGCTATACCATGGATAGCAACTATCAGTTAATCTG	CAGQLYHG*QLSVNL	TRAV35-1	TRDD2-1	TRAJ33-1	11	15	-1	20
3	6.855105911386331E-5	TGTGCTGTGGAGGACGGTAATGCAGGCAACATGCTCACCTTT	CAVEDGNAGNMLTF	TRAV22-1	TRDD1-1	TRAJ39-1	11	13	15	17
3	6.855105911386331E-5	TGTGCCCCGAGGCCGGCACTGCCAGTAAACTCACCTTTG	CAPRPALPVNSPL	TRAV8-1	TRDD1	TRAJ44-1	5	10	-1	12
3	6.855105911386331E-5	TGTGCTCTTCGGAATAACAATGCCAGACTCATGTTT	CALRNNNARLMF	TRAV8-6	TRDD2-1	TRAJ31-1	-1	6	-1	10
3	6.855105911386331E-5	TGTGCAGCCCCCGGGGCATTCTGGGGGTTACCAGAAAGTTACCTT	CAAPGAFWGLPESYL	TRAV23-1	TRDD1-1	TRAJ13-1	7	12	-1	15
3	6.855105911386331E-5	TGTGCAGCAAGTAAGAGAGGGGCACGGGCAGGAGAGCACTTACTTTTG	CAASKRGARAGEHLLL	TRAV13-1	TRDD1	TRAJ5-1	12	14	15	19
3	6.855105911386331E-5	TGGGGGGTCGGGCAACTGACCTTT	WGVGQLTF	TRAV13-1	TRDD1-1	TRAJ22-1	-1	2	6	10
3	6.855105911386331E-5	TGTGCTGTCAAAGGATCTAACTTTGGAAATGAGAAATTAACCTTT	CAVKGSNFGNEKLTF	TRAV41-1	TRDD1	TRAJ48-1	9	12	-1	14
3	6.855105911386331E-5	TGTGCTGGGCAGTCCCATCAGTTAATCTGG	CAGQSHQLIW	TRAV35-1	TRDD2-1	TRAJ33-1	-1	12	-1	14
3	6.855105911386331E-5	TGTGCCGGAGGAATTATGGTGGTGCTACAAACAAGCTCATCTTTG	CAGGIMVVLQTSSSL	TRAV36-1	TRDD1-1	TRAJ32-1	4	6	8	10
3	6.855105911386331E-5	TGCCTCGTGGGTGACATGTTTTCTGGTGGCTACAATAAGCTGATTTTT	CLVGDMFSGGYNKLIF	TRAV4-1	.	TRAJ4-1	-1	-1	-1	16
3	6.855105911386331E-5	TGTGCTGTGGGTTAATGCTGGTGGTACTAGCTATGGAAAGCTGACATTTGG	CAVG*CWWY*LWKADIW	TRAV8-3	.	TRAJ52-1	-1	-1	-1	12
3	6.855105911386331E-5	TGTGCTCTTGGGGGACGATATACAACTTCAACAAATTTTACTTTG	CALGGRYTTSTNFTL	TRDV1-1	TRDD1-1	TRAJ21-1	12	16	-1	20
3	6.855105911386331E-5	TGTGCTGGACGGTATGAAGAACTTCAACAAATTTTACTT	CAGRYEELQQILL	TRAV22-1	TRDD1-1	TRAJ21-1	6	8	10	17
3	6.855105911386331E-5	TGTGCTACGCACGCCTCCCTGATGGCTCTAGGTTGACCTTTG	CATHASLMALG*PL	TRAV17-1	TRDD1	TRAJ58-1	12	18	20	22
3	6.855105911386331E-5	TGTGCTGGGCTCCTAGGTCTGTATTCAGGAGGAGGTGCTGACGGACTCACCTTT	CAGLLGLYSGGGADGLTF	TRAV35-1	TRDD2-1	TRAJ45-1	-1	10	14	19
3	6.855105911386331E-5	TGGATTAACACCGACAAGCTCATCTTT	WINTDKLIF	TRAV19-1	TRDD1-1	TRAJ34-1	-1	2	-1	5
3	6.855105911386331E-5	TGTGCTGTGAGTTCCTCAGGAGGAAGCTACATACCTACATTT	CAVSSSGGSYIPTF	TRAV1-2	TRDD2-1	TRAJ6-1	-1	11	-1	13
3	6.855105911386331E-5	TGTGCTGTGGATAACTATGGTCAGAATTTTGTCTTT	CAVDNYGQNFVF	TRAV22-1	.	TRAJ26-1	-1	-1	-1	8
3	6.855105911386331E-5	TGTGCAGCAAGCATAGACTCAGGAACCTACAAATACATCTTT	CAASIDSGTYKYIF	TRAV23-1	TRDD3-1	TRAJ40-1	-1	13	15	17
3	6.855105911386331E-5	TGCATCGTCAGTTGGAGGGGTTCTGCAAGGCAACTGACCTTT	CIVSWRGSARQLTF	TRAV26-1	TRDD1-1	TRAJ22-1	10	12	14	18
3	6.855105911386331E-5	TGTGGAGCAGACTTATATGGCTCTGGCAACACAGGCAAACTAATCTTT	CGADLYGSGNTGKLIF	TRAV34-1	TRDD1	TRAJ37-1	11	14	-1	17
3	6.855105911386331E-5	TGTGCTGTGAGTCCGGAGCATGCACTCAACTTC	CAVSPEHALNF	TRAV3-1	TRDD1	TRAJ41-1	10	14	-1	17
3	6.855105911386331E-5	TGTGCTTTCAGTCTCTCGGGCTTTGGGAATGTGCTGCATTGC	CAFSLSGFGNVLHC	TRAV38-1	TRDD1	TRAJ35-1	9	12	13	18
3	6.855105911386331E-5	TGTGCTCTAAGTGGCACGAACACCGGTAACCAGTTCTATTTT	CALSGTNTGNQFYF	TRAV16-1	TRDD1	TRAJ49-1	13	15	-1	17
3	6.855105911386331E-5	TGAAGGGGGGGAACAACAGACTCGCTTTTG	*RGGTTDSLL	TRAV8-6	TRDD1-1	TRAJ7-1	1	4	-1	8
3	6.855105911386331E-5	TGTGCTGTGGAGATCAACTATGGTCAGAATTTTGTCTTT	CAVEINYGQNFVF	TRAV36-1	TRDD1	TRAJ26-1	-1	12	13	15
3	6.855105911386331E-5	TGTGCAGCAACCCCGTATGATTCTGCAAGGCAACTGACCTTT	CAATPYDSARQLTF	TRAV29-1	TRDD1	TRAJ22-1	9	15	-1	17
3	6.855105911386331E-5	TGTGCTGTGAGATTGGCTGCAGGCAACAAGCTAACTTTT	CAVRLAAGNKLTF	TRAV21-1	TRDD1	TRAJ17-1	10	13	-1	15
3	6.855105911386331E-5	TGTGCTGTGAGAGACATCGAACTCAGGAACCTACAAATACATCTT	CAVRDIELRNLQIHL	TRAV3-1	TRDD1	TRAJ40-1	15	17	-1	19
3	6.855105911386331E-5	TGTGCTGTGGGGGGGGAGGAAGCCAAGGAAATCTCATCTTTG	CAVGGEEAKEISSL	TRAV36-1	TRDD1-1	TRAJ42-1	-1	10	-1	14
3	6.855105911386331E-5	TGTGCCGTGAGGGGTGGTACTAGCTATGGAAAGCTGACATTT	CAVRGGTSYGKLTF	TRAV12-2	TRDD1-1	TRAJ52-1	-1	10	-1	12
3	6.855105911386331E-5	TGTGCCGTGAATGAAGGTGGGAACAACAGACTCGCTTTT	CAVNEGGNNRLAF	TRAV8-1	TRDD1	TRAJ7-1	12	15	-1	17
3	6.855105911386331E-5	TGTGCTGTGGAGCAAGGAGCTGCAGGCAACAAGCTAACTTTT	CAVEQGAAGNKLTF	TRAV22-1	TRDD1	TRAJ17-1	12	15	-1	17
3	6.855105911386331E-5	TGTGCCCGAACTCAAATTCCGGGTATGCACTCAACTTCG	CARTQIPGMHSTS	TRAV22-1	TRDD2-1	TRAJ41-1	-1	5	-1	7
3	6.855105911386331E-5	TGTGCCCCTATGCTACAAATACATCTT	CAPMLQIHL	TRAV8-1	TRDD2-1	TRAJ40-1	-1	6	9	12
3	6.855105911386331E-5	TGTGTGGTGAACATGGCGGGAGGAAGCTACATACCTACATTT	CVVNMAGGSYIPTF	TRAV12-1	TRDD1-1	TRAJ6-1	-1	13	-1	16
3	6.855105911386331E-5	TGTGCTGTGAGGGAATGCTGGTGGTACTAGCTATGGAAAGCTGACATTTGG	CAVRECWWY*LWKADIW	TRAV8-6	TRDD1-1	TRAJ52-1	-1	11	-1	13
3	6.855105911386331E-5	TGTGCTGTGAGGCAGGGCGGATCTGAAAAGCTGGTCTTG	CAVRQGGSEKLVL	TRAV21-1	.	TRAJ57-1	-1	-1	-1	12
3	6.855105911386331E-5	TGTGCTCCCCTGGTGAGCAACTATCAGTTAATCTGG	CAPLVSNYQLIW	TRAV8-6	TRDD1-1	TRAJ33-1	5	9	12	15
3	6.855105911386331E-5	TGTGCCGGGGTGGTGCTACAAACAAGCTCATCTTTG	CAGVVLQTSSSL	TRAV21-1	TRDD1-1	TRAJ32-1	4	6	-1	8
3	6.855105911386331E-5	TGCATCCTGAGATTCTTCAGGAAACACACCTCTTGTCTT	CILRFFRKHTSCL	TRAV26-2	TRDD2-1	TRAJ29-1	-1	12	-1	15
3	6.855105911386331E-5	TGTGTGGTGAACATTGGGAGAGCACTTACTTTT	CVVNIGRALTF	TRAV12-1	TRDD1	TRAJ5-1	12	14	-1	16
3	6.855105911386331E-5	TGTGCTGTGAGAGATGGTACCTACAAGCTCAGCTTT	CAVRDGTYKLSF	TRAV1-2	TRDD1	TRAJ20-1	-1	14	16	20
3	6.855105911386331E-5	TGTGCTGTGCAGCCAGACGAACACCGGTAACCAGTTCTATTTTGG	CAVQPDEHR*PVLFW	TRAV20-1	TRDD2-1	TRAJ49-1	-1	12	14	18
3	6.855105911386331E-5	TGTGCTGGGGGTCAAACTGGGGCAAACAACCTCTTCTTT	CAGGQTGANNLFF	TRAV8-6	TRDD1-1	TRAJ36-1	-1	7	-1	11
3	6.855105911386331E-5	TGTGCAGGAGCTGAACTGGGGCAAACAACCTCTTCTTTG	CAGAELGQTTSSL	TRAV27-1	TRDD1-1	TRAJ36-1	-1	10	-1	13
3	6.855105911386331E-5	TGTGCTGTTCTTTCTGGGGCTGGGAGTTACCAACTCACTTTC	CAVLSGAGSYQLTF	TRAV9-2	TRDD2-1	TRAJ28-1	5	9	-1	12
3	6.855105911386331E-5	TGTGCAATGAGAGAGGGCACCCGGACTCACGGGAGGAGGAAACAAACTCACCTTTGG	CAMREGTRTHGRRKQTHLW	TRAV14-1	TRDD2-1	TRAJ10-1	16	18	20	24
3	6.855105911386331E-5	TGTGCCGTGGCTCACGGGAGGAGGAAACAAACTCACCTT	CAVAHGRRKQTHL	TRAV12-2	.	TRAJ10-1	-1	-1	8	10
3	6.855105911386331E-5	TGCATCGTCAGAACCCAAACCAGTGGCTCTAGGTTGACCTTT	CIVRTQTSGSRLTF	TRAV26-1	TRDD2-1	TRAJ58-1	-1	12	14	16
3	6.855105911386331E-5	TGCCTCGTGGGTGAGGGAGGAGGTGCTGACGGACTCACCTTT	CLVGEGGGADGLTF	TRAV4-1	.	TRAJ45-1	-1	-1	13	15
3	6.855105911386331E-5	TGTGCTCTGAGTGAAAAGGTTGGAGGCTTCAAAACTATCTTT	CALSEKVGGFKTIF	TRAV9-2	TRDD3-1	TRAJ9-1	-1	14	16	20
3	6.855105911386331E-5	TGTGCCTTTGGCACCTCCTACGACAAGGTGATATTT	CAFGTSYDKVIF	TRAV13-2	TRDD1	TRAJ50-1	4	8	10	12
3	6.855105911386331E-5	TGTGCAGGAGGGCGAGGCTGCAGGCAACAAGCTAACTTT	CAGGRGCRQQANF	TRAV27-1	TRDD1-1	TRAJ17-1	-1	10	11	14
3	6.855105911386331E-5	TGTGCAGCAACCGACGTACCGGGTTAATAGGAAACTGACATTTGG	CAATDVPG**ETDIW	TRAV23-1	TRDD1	TRAJ61-1	9	13	-1	15
3	6.855105911386331E-5	TGTGCTCTTGGGGAACTATCAGGAGGAAGCTACATACCTACATTT	CALGELSGGSYIPTF	TRDV1-1	.	TRAJ6-1	-1	-1	-1	17
3	6.855105911386331E-5	TGCGCAGCTCCCTGGATGGGTGGTGCTACAAACAAGCTCATCTTT	CAAPWMGGATNKLIF	TRAV37-1	TRDD1-1	TRAJ32-1	7	11	14	18
3	6.855105911386331E-5	TGTGCTGGGCATGACTACAAGCTCAGCTTT	CAGHDYKLSF	TRAV35-1	.	TRAJ20-1	-1	-1	-1	10
3	6.855105911386331E-5	TGTGCTCTGAGTGACCCTGGCCAGGGCAACTATCAGTTAATCTGG	CALSDPGQGNYQLIW	TRAV9-2	TRDD1-1	TRAJ33-1	13	16	19	25
3	6.855105911386331E-5	TGTGCTGTGAGTGAAACTAGCTATGGAAAGCTGACATTT	CAVSETSYGKLTF	TRAV8-6	.	TRAJ52-1	-1	-1	13	15
3	6.855105911386331E-5	TGTGCCGTGGAGTAATAACGTTTCAGGGCGGATCTGAAAAGCTGGTCTTGG	CAVE**RFRADLKSWSW	TRAV39-1	TRDD3-1	TRAJ57-1	10	13	16	22
3	6.855105911386331E-5	TGTGCTGTGAGGCAGGACTGGAGGCTTCAAAACTATCTT	CAVRQDWRLQNYL	TRAV21-1	TRDD1	TRAJ9-1	11	14	-1	16
3	6.855105911386331E-5	TGCGGCACAGAGGGCAATGACATGCGCTTT	CGTEGNDMRF	TRAV30-1	TRDD1-1	TRAJ43-1	-1	12	-1	14
3	6.855105911386331E-5	TGTGCAGCAGGTTTCATGGAATATGGAAACAAACTGGTCTTT	CAAGFMEYGNKLVF	TRAV13-1	TRDD2-1	TRAJ47-1	8	12	14	16
3	6.855105911386331E-5	TGTGCGGATGGACACGGGCAGGAGAGCACTTACTTTTGG	CADGHGQESTYFW	TRAV25-1	TRDD1-1	TRAJ5-1	-1	5	-1	8
3	6.855105911386331E-5	CGCCGATCCGACAAGCTCATCTTT	RRSDKLIF	TRAV27-1	TRDD1-1	TRAJ34-1	-1	4	-1	7
3	6.855105911386331E-5	TGCGGCACAGAGATCTTGGGGGATCAGGAGGAGGTGCTGACGGACTCACCTTTG	CGTEILGDQEEVLTDSPL	TRAV30-1	TRDD1-1	TRAJ45-1	12	16	-1	23
3	6.855105911386331E-5	TGTGCAGTTTCTCTGGTGGCTACAATAAGCTGATTTTTG	CAVSLVATIS*FL	TRAV13-2	.	TRAJ4-1	-1	-1	6	8
3	6.855105911386331E-5	TGTGCTGTTGACAACACCGGTAACCAGTTCTATTTT	CAVDNTGNQFYF	TRAV41-1	TRDD1	TRAJ49-1	7	10	-1	12
3	6.855105911386331E-5	TGTGCAATGACCGACTCTGGGGCTGGGAGTTACCAACTCACTTTC	CAMTDSGAGSYQLTF	TRAV12-3	TRDD1	TRAJ28-1	9	11	-1	13
3	6.855105911386331E-5	TGTGCAGCAACCAATGGATGCTGGCAACAACCGTAAGCTGATTTG	CAATNGCWQQP*ADL	TRAV23-1	TRDD1	TRAJ38-1	9	14	-1	17
3	6.855105911386331E-5	AGAGGGGCACGGGCAGGAGAGCACTTACTTTTG	RGARAGEHLLL	TRAV13-2	TRDD2	TRAJ5-1	-1	-1	0	4
3	6.855105911386331E-5	TGTGCTCTGAGTGGATCGTCAGGAGGAGGTGCTGACGGACTCACCTTT	CALSGSSGGGADGLTF	TRAV9-2	TRDD1-1	TRAJ45-1	-1	13	15	18
3	6.855105911386331E-5	TGTGCCGTGAATCAACGCGCAGCTGCAGGCAACAAGCTAACTTTT	CAVNQRAAAGNKLTF	TRAV8-1	TRDD1-1	TRAJ17-1	11	14	16	20
3	6.855105911386331E-5	TGTGCAGGTAACTTTGGAAATGAGAAATTAACCTTT	CAGNFGNEKLTF	TRAV27-1	.	TRAJ48-1	-1	-1	-1	8
3	6.855105911386331E-5	TGTGCAGCACGCCTGGGGCAGAAGCTGCTCTTT	CAARLGQKLLF	TRAV23-1	TRDD1	TRAJ16-1	8	12	-1	15
3	6.855105911386331E-5	TGTGCTGGTCAGCCGCCTTGAATTATGGAGGAAGCCAAGGAAATCTCATCTTTG	CAGQPP*IMEEAKEISSL	TRAV35-1	TRDD2-1	TRAJ42-1	11	15	-1	18
3	6.855105911386331E-5	TGTGCCGTGATTCCAAAACCTCCTACGACAAGGTGATATTTG	CAVIPKPPTTR*YL	TRAV12-2	TRDD2-1	TRAJ50-1	-1	10	-1	14
3	6.855105911386331E-5	TGTGTGGTGAGCGCGAGGCTCTGGCAACACAGGCAAACTAATCTT	CVVSARLWQHRQTNL	TRAV10-1	TRDD1	TRAJ37-1	12	14	-1	16
3	6.855105911386331E-5	TGTGCTCCCTTCTAACTATGGTCAGAATTTTGTCTTTGG	CAPF*LWSEFCLW	TRAV9-2	TRDD2-1	TRAJ26-1	-1	7	-1	12
3	6.855105911386331E-5	TGTGCTGGGCAGCTTCAAATGAACGGTGCCAGACTCATGTTT	CAGQLQMNGARLMF	TRAV35-1	TRDD2	TRAJ31-1	-1	12	15	26
3	6.855105911386331E-5	TGTGCCGTGAACAACCGTAACCAGTTCTATTTT	CAVNNRNQFYF	TRAV12-2	.	TRAJ49-1	-1	-1	12	14
3	6.855105911386331E-5	TGTGCTGCAGGTTGTCAGGAACCTACAAATACATCTTTG	CAAGCQEPTNTSL	TRAV8-3	TRDD1	TRAJ40-1	6	12	-1	14
3	6.855105911386331E-5	TGTGCTCTTGGGGAAATTTCTTCCCTTACCTTGTACTGGGGGATCCTTGGGATAAACTCATCTTTG	CALGEISSLTLYWGILGINSSL	TRDV1-1	TRDD1-1	TRDJ1-1	14	34	43	50
3	6.855105911386331E-5	TGTGCTGATTAACAATGACATGCGCTT	CAD*Q*HAL	TRAV36-1	.	TRAJ43-1	-1	-1	-1	7
3	6.855105911386331E-5	TGTGCCGTGAAGAGGGGAGCTGACAGCTGGGGGAAATTGCAGTTT	CAVKRGADSWGKLQF	TRAV12-2	TRDD1-1	TRAJ24-1	10	26	33	40
3	6.855105911386331E-5	TGTGCTCTTGGGGAACCATCAGGAGTGGGGCGCGGATGTACACCGATAAACTCATCTTTG	CALGEPSGVGRGCTPINSSL	TRDV1-1	TRDD1-1	TRDJ1-1	15	25	29	39
3	6.855105911386331E-5	TGTGCTGTGGAGGATAAGGGTTACCAGAAAGTTACCTTT	CAVEDKGYQKVTF	TRAV2-1	TRDD1	TRAJ13-1	-1	14	15	17
3	6.855105911386331E-5	TGTGCTCTTGGAAACTATGGGAACAACAGACTCGCTTTT	CALGNYGNNRLAF	TRDV1-1	TRDD1-1	TRAJ6	10	17	20	40
3	6.855105911386331E-5	TGTGCCGTGGAGAATAGCAACTATCAGTTAATCTGG	CAVENSNYQLIW	TRAV12-2	TRDD1	TRAJ33-1	-1	9	-1	11
3	6.855105911386331E-5	TGTGTGGTGAGCCCGCTTACAGGAGGAAGCTACATACCTACATTT	CVVSPLTGGSYIPTF	TRAV10-1	TRDD2-1	TRAJ6-1	11	15	17	19
3	6.855105911386331E-5	TGTGCTGTGAAATAGGCCTAACTATGGTCAGAATTTTGTCTTTGG	CAVK*A*LWSEFCLW	TRAV21-1	TRDD3-1	TRAJ26-1	-1	10	14	18
3	6.855105911386331E-5	TGTGCAGATGCTCTGGGGCTGGGAGTTACCAACTCACTTTCG	CADALGLGVTNSLS	TRAV13-1	.	TRAJ28-1	-1	-1	-1	7
3	6.855105911386331E-5	TGTGCTGTCGGTTCAGGAAACACACCTCTTGTCTTT	CAVGSGNTPLVF	TRAV20-1	TRDD1-1	TRAJ29-1	7	9	-1	11
3	6.855105911386331E-5	TGTGCCGTGAGCCGAACCAACCAGGCAGGAACTGCTCTGATCTTT	CAVSRTNQAGTALIF	TRAV8-1	TRDD3-1	TRAJ15-1	9	13	-1	16
3	6.855105911386331E-5	TGTGCCGGCATCCGTTCTAACGACTACAAGCTCAGCTTT	CAGIRSNDYKLSF	TRAV12-2	TRDD2-1	TRAJ20-1	6	10	-1	13
3	6.855105911386331E-5	TGTGCTCTAAGTGAGATCAGGAGGAGGTGCTGACGGACTCACCTT	CALSEIRRRC*RTHL	TRAV16-1	TRDD1	TRAJ45-1	12	14	-1	16
3	6.855105911386331E-5	TGTGCTCTTGGGGAACCTGGCCTTCCTACGAGGGATACAGGGTACACCGATAAACTCATCTTT	CALGEPGLPTRDTGYTDKLIF	TRDV1-1	TRDD2-1	TRDJ1-1	15	20	28	43
3	6.855105911386331E-5	TGTGCTGGGCGAGCAACTATCAGTTAATCTGGG	CAGRATIS*SG	TRAV35-1	.	TRAJ33-1	-1	-1	9	11
3	6.855105911386331E-5	TGTGCAGGGCATGCTGGTGGTACTAGCTATGGAAAGCTGACATTT	CAGHAGGTSYGKLTF	TRAV25-1	.	TRAJ52-1	-1	-1	8	10
3	6.855105911386331E-5	TGTGCTGTGAGTCCCATACTCTGGGGCTGGGAGTTACCAACTCACTTTCGG	CAVSPILWGWELPTHFR	TRAV8-6	TRDD2-1	TRAJ28-1	-1	12	-1	14
3	6.855105911386331E-5	TGTGCAGGCCCGGATAACTATGGTCAGAATTTTGTCTTT	CAGPDNYGQNFVF	TRAV13-2	TRDD2-1	TRAJ26-1	6	8	9	11
3	6.855105911386331E-5	TGTGCTGTCAAAGATGGATAGCAGCTATAAATTGATCTT	CAVKDG*QL*IDL	TRAV9-2	TRDD3-1	TRAJ12-1	5	9	-1	12
3	6.855105911386331E-5	TGTGCTCTTGGGGTGCCTTCCCGGGGATGGGCCGATAAACTCATCTTT	CALGVPSRGWADKLIF	TRDV1-1	TRDD1	TRDJ1-1	12	22	27	31
3	6.855105911386331E-5	TGTGCCTGTGACACCGATTATGCGAGCTGGGGGATACCTGGGACACCCGACAGATGTTTTTCG	CACDTDYASWGIPGTPDRCFS	TRDV2-1	TRDD1-1	TRDJ3-1	14	26	-1	36
3	6.855105911386331E-5	TGTGCTGGGTTTCTTTATAACACCGACAAGCTCATCTTT	CAGFLYNTDKLIF	TRAV35-1	TRDD2-1	TRAJ34-1	8	10	12	14
3	6.855105911386331E-5	TGTGCAGGAGCACCCAGGAGGAAGCTACATACCTACATT	CAGAPRRKLHTYI	TRAV27-1	TRDD2-1	TRAJ6-1	9	11	-1	14
3	6.855105911386331E-5	TGTGCTGTGGAGGATCCTGGCAACACAGGCAAACTAATCTTT	CAVEDPGNTGKLIF	TRAV2-1	TRDD2-1	TRAJ37-1	-1	14	-1	16
3	6.855105911386331E-5	TGTGCCTGTGACACCTTTACTGGGGGATACGCCTCCTGGGACACCCGACAGATGTTTTTC	CACDTFTGGYASWDTRQMFF	TRDV2-1	TRDD1-1	TRDJ3-1	14	18	30	32
3	6.855105911386331E-5	TGCATCCTACTCTGGAGGAGGTGCTGACGGACTCACCTT	CILLWRRC*RTHL	TRAV26-2	TRDD1	TRAJ45-1	-1	8	-1	10
3	6.855105911386331E-5	TGTGCTGCCTCCGGGAACAATGACATGCGCTTT	CAASGNNDMRF	TRAV41-1	TRDD1	TRAJ43-1	6	12	-1	15
3	6.855105911386331E-5	TGTGCTGTGAGTGGCCAGGCAGGAACTGCTCTGATCTTT	CAVSGQAGTALIF	TRAV8-4	.	TRAJ15-1	-1	-1	12	14
3	6.855105911386331E-5	TGTGTGGTCCTCCCCTGGTGGCTACAATAAGCTGATTTT	CVVLPWWLQ*ADF	TRAV12-1	TRDD2-1	TRAJ4-1	-1	8	10	14
3	6.855105911386331E-5	TGTGCCGTGAACATGGAAACCTCCTACGACAAGGTGATATTT	CAVNMETSYDKVIF	TRAV12-2	.	TRAJ50-1	-1	-1	-1	13
3	6.855105911386331E-5	TGTGCTGCGAACTCAAATTCCGGGTATGCACTCAACTTC	CAANSNSGYALNF	TRAV1-2	.	TRAJ41-1	-1	-1	6	8
3	6.855105911386331E-5	TGTGCTCTTGGGGAACGGGTTAATAGGAAACTGACATTT	CALGERVNRKLTF	TRDV1-1	.	TRAJ61-1	-1	-1	-1	13
3	6.855105911386331E-5	TGCATCGGAGAGGCCGGTGGCGCACCGGCATGGATAGCAACTATCAGTTAATCTGGG	CIGEAGGAPAWIATIS*SG	TRAV26-1	TRDD1	TRAJ33-1	6	17	19	30
3	6.855105911386331E-5	TGTGCTCTGAGTGAGGCATGGAGTGGAGGTAGCAACTATAAACTGACATTT	CALSEAWSGGSNYKLTF	TRAV19-1	TRDD1-1	TRAJ19	16	41	44	52
3	6.855105911386331E-5	TGTGCTGGGGGGACCTGTTTC	CAGGTCF	TRAV8-3	TRDD1	TRAJ39-1	10	14	16	22
3	6.855105911386331E-5	TGTGAGGGGATTCAGGGAGCCCAGAAGCTGGTATTT	CEGIQGAQKLVF	TRAV13-2	TRDD1-1	TRAJ54-1	3	5	-1	9
3	6.855105911386331E-5	TGTGCTGGGTTGGGGCTGGGAGTTACCAACTCACTTTCG	CAGLGLGVTNSLS	TRAV35-1	TRDD1	TRAJ58-1	8	15	19	33
3	6.855105911386331E-5	TGTGCTCTGAGGGTTCGTCAGGCAGGAACTGCTCTGATCTTT	CALRVRQAGTALIF	TRAV9-2	TRDD2-1	TRAJ15-1	10	13	15	18
3	6.855105911386331E-5	TGCCCCAGGAGCCCAGAAGCTGGTATT	CPRSPEAGI	TRAV25-1	TRDD2-1	TRAJ54-1	1	4	-1	7
3	6.855105911386331E-5	TGTGCTGTGCCCTTCCGGGGGTATTCAGGAGGAGGTGCTGACGGACTCACCTTT	CAVPFRGYSGGGADGLTF	TRAV2-1	TRDD2-1	TRAJ45-1	8	10	15	20
3	6.855105911386331E-5	TGCGGCACAGAGAGGCAGAGGCTCAACCCTGGGGAGGCTATACTT	CGTERQRLNPGEAIL	TRAV30-1	.	TRAJ18-1	-1	-1	-1	13
3	6.855105911386331E-5	TGCATCCTGAGAGACAGGGTGGTTCTGCAAGGCAACTGACCTTTG	CILRDRVVLQGN*PL	TRAV26-2	TRDD1-1	TRAJ22-1	14	16	-1	19
3	6.855105911386331E-5	TGTGCTGTGGGTGCGGCCGACAGAGGCTCAACCCTGGGGAGGCTATACTTT	CAVGAADRGSTLGRLYF	TRAV8-3	TRDD1-1	TRAJ18-1	-1	14	-1	16
3	6.855105911386331E-5	TGTGCAGAGAATGAGGATAATAATGCAGGCAACATGCTCACCTTT	CAENEDNNAGNMLTF	TRAV13-2	TRDD1	TRAJ39-1	-1	12	-1	14
3	6.855105911386331E-5	TGTGCTAAGAGACCTGGGGCTGGGAGTTACCAACTCACTTTC	CAKRPGAGSYQLTF	TRAV25-1	TRDD1	TRAJ28-1	4	11	-1	13
3	6.855105911386331E-5	TGTGCCGTGATGGGTCAAAGCTGCAGGCAACAAGCTAACTTTTGG	CAVMGQSCRQQANFW	TRAV12-2	TRDD1-1	TRAJ17-1	-1	10	-1	12
3	6.855105911386331E-5	TGTGCAGCCTAACTACCTCTAACTTTGGAAATGAGAAATTAACCTTTG	CAA*LPLTLEMRN*PL	TRAV23-1	TRDD2-1	TRAJ48-1	7	12	-1	17
3	6.855105911386331E-5	TGTGTGGTGAGGCAGAGGCTCAACCCTGGGGAGGCTATACTTTGG	CVVRQRLNPGEAILW	TRAV10-1	.	TRAJ18-1	-1	-1	-1	10
3	6.855105911386331E-5	TGTGCTGTGGAGACTTTGGAAATGAGAAATTAACCTTTG	CAVETLEMRN*PL	TRAV22-1	.	TRAJ48-1	-1	-1	-1	12
3	6.855105911386331E-5	TGTGCTGGGCAGCTCCCCAGGGAGCCCAGAAGCTGGTATTTG	CAGQLPREPRSWYL	TRAV35-1	TRDD2-1	TRAJ54-1	11	13	15	17
3	6.855105911386331E-5	TGTGCTCTGAGTGGGGGAGTTATGGAGGAAGCCAAGGAAATCTCATCTTTG	CALSGGVMEEAKEISSL	TRAV19-1	TRDD1-1	TRAJ42-1	-1	13	-1	16
3	6.855105911386331E-5	TGTCTGGCCACCGACAAGCTCATCTTT	CLATDKLIF	TRAV40-1	TRDD1-1	TRAJ34-1	-1	5	6	8
3	6.855105911386331E-5	TGTGCAGCAACCGTAAATACCGGCACTGCCAGTAAACTCACCTTT	CAATVNTGTASKLTF	TRAV13-1	TRDD1	TRAJ44-1	9	11	-1	13
3	6.855105911386331E-5	TGTGCAGGAGCTGGCTTTGGGAATGTGCTGCATTGC	CAGAGFGNVLHC	TRAV27-1	TRDD1	TRAJ35-1	-1	10	-1	12
3	6.855105911386331E-5	TGTGCTCTAAGTGGCTGCTAAAATTCAGGAAACACACCTCTTGTCTTT	CALSGC*NSGNTPLVF	TRAV16-1	TRDD1	TRAJ29-1	-1	14	16	21
3	6.855105911386331E-5	TGTGCTCTTGGGGAATTTGTTCCTACGATTGGGGATAAACTCATCTTT	CALGEFVPTIGDKLIF	TRDV1-1	TRDD2-1	TRDJ1-1	14	19	25	33
3	6.855105911386331E-5	TGTGCAGCTCTCGCCGATGGACCCTCACCTTTG	CAALADGPSPL	TRAV13-1	TRDD1-1	TRAJ11-1	7	15	-1	18
3	6.855105911386331E-5	TGTGCAGAGAACGGAGGGGAATATGGAAACAAACTGGTCTTT	CAENGGEYGNKLVF	TRAV13-2	TRDD1-1	TRAJ47-1	10	12	14	17
3	6.855105911386331E-5	TGTGTGGGGGGCTTTCAGAAACTTGTATTT	CVGGFQKLVF	TRAV16-1	TRDD1-1	TRAJ8-1	-1	4	-1	9
3	6.855105911386331E-5	TGTGCTGGGCCAGGAGTACCAATGCAGGCAAATCAACCTTTG	CAGPGVPMQANQPL	TRAV35-1	TRDD1	TRAJ27-1	9	12	14	17
3	6.855105911386331E-5	CCGTTTCCTGACGAGCCCCACTGGGGGATACCCGACGATAAACTCATCTTT	PFPDEPHWGIPDDKLIF	TRDV3-1	TRDD1-1	TRDJ1-1	-1	19	30	35
3	6.855105911386331E-5	TGTGTGGTCCCCCGGCACAGCTGGGGGAAATTGCAGTTT	CVVPRHSWGKLQF	TRAV12-1	TRDD1-1	TRAJ24-1	7	20	27	34
3	6.855105911386331E-5	TGTGCAGTGACCTTTAATGCAGGCAACATGCTCACCTTT	CAVTFNAGNMLTF	TRAV13-2	TRDD2-1	TRAJ39-1	6	10	-1	14
3	6.855105911386331E-5	TGCATTCCCGGGCAATCCGGGTATGCACTCAACTTC	CIPGQSGYALNF	TRAV26-2	TRDD1	TRAJ41-1	4	9	11	13
3	6.855105911386331E-5	TGTGCAGCAAGACCCCCTTACTCTGGGGCTGGGAGTTACCAACTCACTTTC	CAARPPYSGAGSYQLTF	TRAV13-1	TRDD2-1	TRAJ28-1	-1	11	13	16
3	6.855105911386331E-5	TGTGTGGTGAACCGAGCTGGTGGCTACAATAAGCTGATTTTT	CVVNRAGGYNKLIF	TRAV12-1	TRDD1	TRAJ4-1	11	13	14	16
3	6.855105911386331E-5	TGTCTTCTGAAAACTCAGGGCGGATCTGAAAAGCTGGTCTTG	CLLKTQGGSEKLVL	TRAV40-1	TRDD3-1	TRAJ57-1	-1	9	-1	11
3	6.855105911386331E-5	TGTGCTGTGAGGGGGGGGAACAACAGACTCGCTTTTGGG	CAVRGGNNRLAFG	TRAV8-4	TRDD1-1	TRAJ6	10	13	18	37
3	6.855105911386331E-5	TGTGCAGCAAGCGACAATAACTATGGTCAGAATTTTGTCTTT	CAASDNNYGQNFVF	TRAV23-1	TRDD1	TRAJ26-1	11	13	14	16
3	6.855105911386331E-5	TGTGCAGCACCAAGAGGACTTTGGAAATGAGAAATTAACCTTTGG	CAAPRGLWK*EINLW	TRAV23-1	TRDD2-1	TRAJ48-1	-1	9	11	17
3	6.855105911386331E-5	TGTGCAGCAAGTGGACTAGTAATTCAGGGAGCCCAGAAGCTGGTATTT	CAASGLVIQGAQKLVF	TRAV13-1	TRDD1	TRAJ54-1	11	14	16	19
3	6.855105911386331E-5	TGTGCAGCACGAAATGTCTTT	CAARNVF	TRAV23-1	TRDD3-1	TRAJ29-1	8	10	-1	14
3	6.855105911386331E-5	TGTGCTGTGCGTAGGGGCGGATCTGAAAAGCTGGTCTTG	CAVRRGGSEKLVL	TRAV20-1	TRDD3-1	TRAJ57-1	9	11	-1	14
3	6.855105911386331E-5	TGTGCTGGGTTCAGGAAACACACCTCTTGTCTT	CAGFRKHTSCL	TRAV35-1	.	TRAJ29-1	-1	-1	-1	9
3	6.855105911386331E-5	TGTGCCTGGAGGGTACCGGGTTAATAGGAAACTGACATT	CAWRVPG**ETDI	TRDV3-1	TRDD1-1	TRAJ61-1	-1	7	9	11
3	6.855105911386331E-5	TGTGCCGTGAGGGGGACCGGTAACCAGTTCTATTTT	CAVRGTGNQFYF	TRAV12-2	TRDD1-1	TRAJ49-1	-1	10	-1	15
3	6.855105911386331E-5	TGTGCTGGGCACCGGGTTAATAGGAAACTGACATTT	CAGHRVNRKLTF	TRAV35-1	.	TRAJ61-1	-1	-1	-1	7
3	6.855105911386331E-5	TGTGCTGAAGAACCACGGGCAGGAGAGCACTTACTTTTG	CAEEPRAGEHLLL	TRAV8-3	TRDD3-1	TRAJ5-1	6	9	11	13
3	6.855105911386331E-5	TGTGCGGATTCAGGAAACACACCTCTTGTCTTT	CADSGNTPLVF	TRAV25-1	.	TRAJ29-1	-1	-1	-1	5
3	6.855105911386331E-5	GAGGAGGTGCTGACGGACTCACCTTTG	EEVLTDSPL	TRAV10-1	.	TRAJ45-1	-1	-1	-1	-1
3	6.855105911386331E-5	TGTGCCCACCGGGGGAGATGGCCAGAAGCTGCTCTTTGC	CAHRGRWPEAALC	TRAV24-1	TRDD1-1	TRAJ16-1	5	10	-1	15
3	6.855105911386331E-5	TGGTTAACGGGTTAATAGGAAACTGACATTTGG	WLTG**ETDIW	TRAV41-1	TRDD1-1	TRAJ61-1	-1	0	2	4
3	6.855105911386331E-5	TGTGCTTATAGGGAGAGATCCGGGTATGCACTCAACTTC	CAYRERSGYALNF	TRAV38-2	TRDD1	TRAJ41-1	-1	12	13	18
3	6.855105911386331E-5	TGTGCTAGGGGATGAACAGAGATGACAAGATCATCTTTG	CARG*TEMTRSSL	TRAV17-1	TRDD1-1	TRAJ30-1	-1	7	-1	12
3	6.855105911386331E-5	TGTGCAGCAAGGGGCGGGGGTGCAGGAAACACACCTCTTGTCTTT	CAARGGGAGNTPLVF	TRAV29-1	TRDD1-1	TRAJ29-1	10	15	-1	20
3	6.855105911386331E-5	TGTGCTGTGAGTGGCATAAACACCAATGCAGGCAAATCAACCTTT	CAVSGINTNAGKSTF	TRAV8-6	TRDD1	TRAJ27-1	12	15	-1	18
3	6.855105911386331E-5	TGTGCTCTTCTGGGGTTAGGAGGTGGTGCTACAAACAAGCTCATCTTT	CALLGLGGGATNKLIF	TRAV9-2	TRDD1-1	TRAJ32-1	7	9	14	21
3	6.855105911386331E-5	TGTGCAGAGATGGATAGCAGCTATAAATTGATCTTC	CAEMDSSYKLIF	TRAV13-2	.	TRAJ12-1	-1	-1	-1	8
3	6.855105911386331E-5	TGTGCTGGCCCCGATGGCTCTGGCAACACAGGCAAACTAATCTTT	CAGPDGSGNTGKLIF	TRAV35-1	TRDD1	TRAJ37-1	7	12	-1	14
3	6.855105911386331E-5	TGCATCGTCACCCTCTCTCCAACGCTGGAACAGAGATGACAAGATCATCTT	CIVTLSPTLEQR*QDHL	TRAV26-1	TRDD1	TRAJ30-1	9	24	-1	27
3	6.855105911386331E-5	TGTGCAGCCACTCGAGGAGGAAACACACCTCTTGTCTTT	CAATRGGNTPLVF	TRAV29-1	TRDD1-1	TRAJ29-1	7	9	11	17
3	6.855105911386331E-5	TGTGCTGTGAGTGACTTTGGTGGTGCTACAAACAAGCTCATCTTT	CAVSDFGGATNKLIF	TRAV8-6	.	TRAJ32-1	-1	-1	13	15
3	6.855105911386331E-5	TGTGTGGTGGGTGATTCGGGGTACAGCAGTGCTTCCAAGATAATCTTT	CVVGDSGYSSASKIIF	TRAV12-1	TRDD1	TRAJ3-1	8	12	14	17
3	6.855105911386331E-5	TGTGCAGCAAGCGCGGAAGATGCTGGCAACAACCGTAAGCTGATTTGG	CAASAEDAGNNRKLIW	TRAV29-1	TRDD1	TRAJ38-1	12	14	16	19
3	6.855105911386331E-5	TGTGCAGCAAGCGGTAGCAACTATAAACTGACATTT	CAASGSNYKLTF	TRAV29-1	.	TRAJ53-1	-1	-1	-1	10
3	6.855105911386331E-5	TGTGCCGTCCGACTACAAGCTCAGCTT	CAVRLQAQL	TRAV12-2	.	TRAJ20-1	-1	-1	7	9
3	6.855105911386331E-5	TGTGCTCCAGGGCGGAATTCAGGGAGCCCAGAAGCTGGTATTTGG	CAPGRNSGSPEAGIW	TRAV27-1	TRDD1	TRAJ54-1	4	9	11	15
3	6.855105911386331E-5	TTGACCTCGGGGGAGGAGGAAACAAACTCACCTTTG	LTSGEEETNSPL	TRAV24-1	TRDD2-1	TRAJ10-1	0	4	6	10
3	6.855105911386331E-5	TGTGCTCTTGGGGAACTGTCCCTGGGAGTTACCAACTCACTTTCG	CALGELSLGVTNSLS	TRDV1-1	TRDD2-1	TRAJ28-1	16	18	-1	21
3	6.855105911386331E-5	TGTGCTGTGAGTCTCCTAAACCAGGCAGGAACTGCTCTGATCTTT	CAVSLLNQAGTALIF	TRAV3-1	TRDD2-1	TRAJ15-1	10	13	-1	18
3	6.855105911386331E-5	TGTGTGGTGAGTAGGTCTGGTGGCTACAATAAGCTGATTTTT	CVVSRSGGYNKLIF	TRAV12-1	TRDD3-1	TRAJ4-1	9	11	13	15
3	6.855105911386331E-5	TGTGCCGTGAATGAAGGTGGGAACAACAGACTCGCTTTT	CAVNEGGNNRLAF	TRAV8-1	TRDD1-1	TRAJ39-1	12	17	20	37
3	6.855105911386331E-5	TGTGCCTTCCTCAACCACCAGGCAGGAACTGCTCTGATCTTT	CAFLNHQAGTALIF	TRAV24-1	TRDD2-1	TRAJ15-1	-1	8	10	14
3	6.855105911386331E-5	TGTGCAATGAGCGCAGACTTCAACAAATTTTACTTT	CAMSADFNKFYF	TRAV12-3	TRDD2	TRAJ21-1	-1	13	14	16
3	6.855105911386331E-5	TGTGCTGTGGAGTACAGCAGTGCTTCCAAGATAATCTTT	CAVEYSSASKIIF	TRAV8-6	.	TRAJ3-1	-1	-1	-1	8
3	6.855105911386331E-5	TGTGCTGTGAGTGATCCCCAGGCAGGAACTGCTCTGATCTTT	CAVSDPQAGTALIF	TRAV8-6	TRDD1-1	TRAJ58-1	13	27	30	39
3	6.855105911386331E-5	TGTGCTGTTTTCTCCATGGACACGGGCAGGAGAGCACTTACTTTT	CAVFSMDTGRRALTF	TRAV21-1	TRDD2-1	TRAJ5-1	7	9	11	16
3	6.855105911386331E-5	TGTGCTGTGAGTGAACCCTTTTCTGGGGGTTACCAGAAAGTTACCTTT	CAVSEPFSGGYQKVTF	TRAV8-6	TRDD2-1	TRAJ13-1	13	16	-1	20
3	6.855105911386331E-5	TGTGCTTTCCCCCCGCAGGACTACCTCAGGAACCTACAAATACATCTTTGG	CAFPPQDYLRNLQIHLW	TRAV41-1	TRDD2-1	TRAJ40-1	-1	6	9	19
3	6.855105911386331E-5	TGTGCTCTGATCCGGAATTCAGGAAACACACCTCTTGTCTTT	CALIRNSGNTPLVF	TRAV19-1	TRDD2-1	TRAJ29-1	-1	10	-1	13
3	6.855105911386331E-5	TGTGCTGTGTTGTGTCGGGTAGTGGAGGTAGCAACTATAAACTGACATTTG	CAVLCRVVEVATIN*HL	TRAV36-1	TRDD1-1	TRAJ53-1	8	16	-1	19
3	6.855105911386331E-5	TGTGCTCTGAGTGATACCCCAGGAGGAGGTGCTGACGGACTCACCTTT	CALSDTPGGGADGLTF	TRAV9-2	TRDD2-1	TRAJ45-1	-1	14	17	19
3	6.855105911386331E-5	TGTGCCGTGGCGGGGCAGGCAGGAACTGCTCTGATCTTT	CAVAGQAGTALIF	TRAV8-1	TRDD1-1	TRAJ15-1	8	11	-1	15
3	6.855105911386331E-5	TGTGCAGAGAGAGGGAAAACGACTACAAGCTCAGCTTTG	CAERGKTTTSSAL	TRAV13-2	TRDD1-1	TRAJ20-1	9	12	15	17
3	6.855105911386331E-5	TGTGCTGGGCAGGGGGGGGTGGAGGAAACACACCTCTTGTCTTTG	CAGQGGVEETHLLSL	TRAV35-1	TRDD1-1	TRAJ29-1	-1	12	16	22
3	6.855105911386331E-5	TGTGCTGGGCCCCGACGGCAACAACCGTAAGCTGATTTG	CAGPRRQQP*ADL	TRAV35-1	TRDD1	TRAJ38-1	9	14	-1	16
3	6.855105911386331E-5	TGTGTGGTGATCGTGGTACAGCAGTGCTTCCAAGATAATCTTTGG	CVVIVVQQCFQDNLW	TRAV12-1	TRDD2-1	TRAJ3-1	-1	10	-1	12
3	6.855105911386331E-5	TGTGTTGTGAGTGATCTAAATGCCAGACTCATGTTT	CVVSDLNARLMF	TRAV8-2	TRDD2-1	TRAJ31-1	13	15	-1	18
3	6.855105911386331E-5	TGTGCTGTGACAAGGGCTGCAGGCAACAAGCTAACTTTT	CAVTRAAGNKLTF	TRAV21-1	TRDD1	TRAJ17-1	9	13	-1	15
3	6.855105911386331E-5	TGTGCTGTAGATGTGAACACCGGTAACCAGTTCTATTTT	CAVDVNTGNQFYF	TRAV41-1	TRDD1-1	TRAJ49-1	7	9	11	14
3	6.855105911386331E-5	TGTGCAAAGCGGGCCCCTGGCTCTGGCAACACAGGCAAACTAATCTTT	CAKRAPGSGNTGKLIF	TRAV12-3	TRDD1-1	TRAJ37-1	6	10	12	17
3	6.855105911386331E-5	TGTGCAGCAAGCTCGCACTTGCCCCTTTCATGGGGAGGAGGTGCTGACGGACTCACCTTT	CAASSHLPLSWGGGADGLTF	TRAV29-1	TRDD2-1	TRAJ45-1	11	23	26	33
3	6.855105911386331E-5	TGTGCAGCAAGTCCCCCTTTCTGGTTCTGCAAGGCAACTGACCTT	CAASPPFWFCKATDL	TRAV29-1	TRDD2-1	TRAJ22-1	10	15	-1	18
3	6.855105911386331E-5	TGTGCTTTCATGAAGCAGGATTCAGGAAACACACCTCTTGTCTTT	CAFMKQDSGNTPLVF	TRAV38-1	.	TRAJ29-1	-1	-1	-1	17
3	6.855105911386331E-5	TGTGCTGTGGGGAACCAGGCAGGAACTGCTCTGATCTTT	CAVGNQAGTALIF	TRAV22-1	TRDD1-1	TRAJ15-1	-1	10	-1	12
3	6.855105911386331E-5	TGTGCTGTGATAGTCAGGAGGAGGTGCTGACGGACTCACCTTTGG	CAVIVRRRC*RTHLW	TRAV21-1	.	TRAJ45-1	-1	-1	-1	10
3	6.855105911386331E-5	TGTGCTGTCAGATACGCTTATAACACCGACAAGCTCATCTTT	CAVRYAYNTDKLIF	TRAV41-1	TRDD1-1	TRAJ34-1	-1	12	-1	16
3	6.855105911386331E-5	TGTGCAGGTGGACTACCTCAGGAACCTACAAATACATCTTTG	CAGGLPQEPTNTSL	TRAV27-1	TRDD1-1	TRAJ40-1	-1	8	-1	11
3	6.855105911386331E-5	TGTGTCAGGGGGGATGCAGGCAACATGCTCACCTTT	CVRGDAGNMLTF	TRAV8-3	TRDD1-1	TRAJ39-1	3	7	11	13
3	6.855105911386331E-5	TGTGTGGTGAACATAAGCAGTGCTTCCAAGATAATCTTT	CVVNISSASKIIF	TRAV12-1	TRDD1	TRAJ3-1	-1	13	-1	15
3	6.855105911386331E-5	TGTGGCTATACTGGAGGCTTCAAAACTATCTTT	CGYTGGFKTIF	TRAV12-2	TRDD1	TRAJ9-1	3	5	-1	7
3	6.855105911386331E-5	TGTGCTCTGGCTCGACAGAGGCTCAACCCTGGGGAGGCTATACTT	CALARQRLNPGEAIL	TRAV9-2	TRDD1	TRAJ18-1	8	10	-1	12
3	6.855105911386331E-5	GGCAAATCAACCTTT	GKSTF	TRAV23-1	TRDD3-1	TRAJ27-1	-1	-1	-1	0
3	6.855105911386331E-5	TGTGCTGTCAGGGAAACCAGTGGCTCTAGGTTGACCTTT	CAVRETSGSRLTF	TRAV41-1	.	TRAJ58-1	-1	-1	10	12
3	6.855105911386331E-5	TTGTTCTGGCAACACAGGCAAACTAATCTTTGG	LFWQHRQTNLW	TRAV25-1	.	TRAJ37-1	-1	-1	0	2
3	6.855105911386331E-5	TGTGGGGGGGAATACCGGCACTGCCAGTAAACTCACCTT	CGGEYRHCQ*THL	TRAV2-1	TRDD1-1	TRAJ44-1	-1	4	8	10
3	6.855105911386331E-5	TGTGCTCTGAGTGAGGATGGCACCAATGCAGGCAAATCAACCTTT	CALSEDGTNAGKSTF	TRAV19-1	TRDD1-1	TRAJ27-1	15	17	-1	20
3	6.855105911386331E-5	TGTGCTACGGACGGGAGACCGGGTTAATAGGAAACTGACATTTGG	CATDGRPG**ETDIW	TRAV17-1	TRDD1-1	TRAJ61-1	-1	13	15	17
[truncated: 9,819 more rows]

## Sheet: 2075
count	freq	cdr3nt	cdr3aa	v	d	j	VEnd	DStart	DEnd	JStart
7581	0.07111098604232327	TGTGCCCCGGGGAACTCTGGGGCTGGGAGTTACCAACTCACTTTC	CAPGNSGAGSYQLTF	TRAV1-2	TRDD1-1	TRAJ28-1	4	8	-1	13
7211	0.06764032717994897	TGTGCTCTTGTTGAATCCGGTAACCAGTTCTATTTT	CALVESGNQFYF	TRDV1-1	TRDD3-1	TRAJ49-1	9	12	14	16
6363	0.059685952273750564	TGCGCTGCAGCGCCAGGGAGGAAAGCTTATCTT	CAAAPGRKAYL	TRAV1-1	TRDD1	TRAJ23-1	6	10	-1	12
4872	0.04570013507429086	TGTGCACCCCTCATATCTAACTTTGGAAATGAGAAATTAACCTTT	CAPLISNFGNEKLTF	TRAV23-1	TRDD2-1	TRAJ48-1	5	8	10	13
1845	0.017306393516434038	TGTGCAGCAAGAGGCTCTAGGTTGACCTTT	CAARGSRLTF	TRAV23-1	.	TRAJ58-1	-1	-1	-1	9
1686	0.015814948221521838	TGTGCTCTGAGTGAACAACCAGTGGCTCTAGGTTGACCTTTG	CALSEQPVALG*PL	TRAV19-1	TRDD1	TRAJ58-1	-1	14	-1	16
1305	0.012241107609185052	TGTGCCTTCACAATATGGCAACGCCTCTTTAGGGAGCCCCCCTTATCCGATAAACTCATCTTT	CAFTIWQRLFREPPLSDKLIF	TRDV3-1	TRDD1	TRDJ1-1	7	31	34	46
1275	0.011959702836560109	TGTGCCCCGGGGAACTCTGGGGCTGGGAGTTACCAACTCACTTTC	CAPGNSGAGSYQLTF	TRAV1-2	TRDD1-1	TRAJ6	4	16	21	46
1270	0.011912802041122618	TGTGCTCTTGGGGAACTTAGGGTTTTTGCGGGTACTGGGGGACCCCCGCTCGGTAAACTCATCTTT	CALGELRVFAGTGGPPLGKLIF	TRDV1-1	TRDD1-1	TRDJ1-1	16	33	41	50
1209	0.011340612336785232	TGTGCTCTTGGGGAACTATTATCGTACACCGATAAACTCATCTTT	CALGELLSYTDKLIF	TRDV1-1	TRDD1	TRDJ1-1	-1	17	18	25
1001	0.009389539246585622	TGTGTGGTGAACGACGTCTCAGGAACCTACAAATACATCTTT	CVVNDVSGTYKYIF	TRAV12-1	TRDD1-1	TRAJ40-1	11	13	15	17
924	0.008667266996848267	TGTGCAGAGATGCGACAGGAGGAAGCTACATACCTACATTTG	CAEMRQEEATYLHL	TRAV13-2	TRDD1	TRAJ6-1	-1	10	11	15
774	0.007260243133723548	TGTGCCCCGGGGAACTCTGGGGCTGGGAGTTACCAACTCACTTTC	CAPGNSGAGSYQLTF	TRAV1-2	TRDD1-1	TRAJ58-1	4	16	21	40
725	0.00680061533843614	TGTGTGGTGACCTCTTATGGAGGAAGCCAAGGAAATCTCATCTTT	CVVTSYGGSQGNLIF	TRAV12-1	TRDD2-1	TRAJ42-1	-1	10	12	14
646	0.006059582770523788	TGTGCTCTGAAAATAACACCGACAAGCTCATCTTTG	CALKITPTSSSL	TRAV19-1	TRDD3-1	TRAJ34-1	-1	10	-1	12
630	0.005909500225123818	TGTGTGGTGAACAAGGGGCTCAGGAACCTACAAATACATCTTTGG	CVVNKGLRNLQIHLW	TRAV12-1	TRDD1-1	TRAJ40-1	12	14	-1	18
617	0.005787558156986342	TGTGCTCTGAGTGATCCAACGGGCAGGAGAGCACTTACTTTT	CALSDPTGRRALTF	TRAV9-2	TRDD2-1	TRAJ5-1	-1	14	16	18
608	0.0057031367251988594	TGTGCTCTTGGGCTAACTCGCACAGGCTGGGGGAGGACCGATAAACTCATCTTT	CALGLTRTGWGRTDKLIF	TRDV1-1	TRDD1-1	TRDJ1-1	11	26	33	36
582	0.005459252588923908	TGTGTGGTGACCTTACCTCCATAATGCAGGCAACATGCTCACCTT	CVVTLPP*CRQHAHL	TRAV10-1	TRDD2-1	TRAJ39-1	-1	10	13	20
530	0.004971484316374006	TGTGCTCTGAGTGACCATGACAAGATCATCTTT	CALSDHDKIIF	TRAV19-1	TRDD2-1	TRAJ30-1	-1	14	-1	16
472	0.0044274350892991145	TGTGCTTCTCATTCTGGGGGTTACCAGAAAGTTACCTTT	CASHSGGYQKVTF	TRAV38-2	TRDD1	TRAJ13-1	-1	7	8	10
383	0.0035926009305117814	TGTGCTGTGAGAGACTTTGGAGGGGGTTACCAGAAAGTTACCTTT	CAVRDFGGGYQKVTF	TRAV3-1	TRDD1-1	TRAJ13-1	14	17	19	21
370	0.003470658862374306	TGTGCCCATAGCAACTATCAGTTAATCTGG	CAHSNYQLIW	TRAV1-2	TRDD2-1	TRAJ33-1	-1	5	-1	7
360	0.003376857271499325	TGTGCCGCCGGGATCCTGGATAGCAACTATCAGTTAATCTGG	CAAGILDSNYQLIW	TRAV12-2	TRDD1-1	TRAJ33-1	6	9	13	16
354	0.003320576316974336	TGTGCTCTTGGGGAAGCGGGTAACCAGTTCTATTTT	CALGEAGNQFYF	TRDV1-1	.	TRAJ49-1	-1	-1	14	16
334	0.003132973135224373	TGTGCTACGGCCTCAGGAGAGGGCGGATCTGAAAAGCTGGTCTTT	CATASGEGGSEKLVF	TRAV17-1	TRDD1	TRAJ57-1	9	15	17	19
322	0.003020411226174396	TGTGCAGCAAGTATTGATCCAACCAGGCAGGAACTGCTCTGATCTTTG	CAASIDPTRQELL*SL	TRAV13-1	TRDD1-1	TRAJ15-1	12	15	-1	18
310	0.0029078493171244184	TGCCTCGTGGGTGACTATGAATTCAGGATACAGCACCCTCACCTT	CLVGDYEFRIQHPHL	TRAV4-1	TRDD1	TRAJ11-1	-1	15	-1	17
301	0.002823427885336935	TGTGCTCTTGGGGAACTAGGTAACCAGTTCTATTTT	CALGELGNQFYF	TRDV1-1	.	TRAJ49-1	-1	-1	16	18
286	0.0026827254990244636	TGTGCTCTTGGGGAACTATGTCCTCCCCCCGACTTTTTGTACACCGATAAACTCATCTTT	CALGELCPPPDFLYTDKLIF	TRDV1-1	TRDD2-1	TRDJ1-1	16	20	23	40
279	0.0026170643854119767	TGTGCTGTCGAAGGGGGATACTCTGGGGCTGGGAGTTACCAACTCACTTTC	CAVEGGYSGAGSYQLTF	TRAV1-2	TRDD1-1	TRAJ28-1	7	12	-1	17
275	0.002579543749061984	TGCGCTGCAGCGCCAGGGAGGAAAGCTTATCTT	CAAAPGRKAYL	TRAV1-1	TRDD1	TRAJ10	6	15	18	31
275	0.002579543749061984	TGTGCTGCGGATAGCAACTATCAGTTAATCTGG	CAADSNYQLIW	TRAV35-1	.	TRAJ33-1	-1	-1	6	8
250	0.002345039771874531	TGCATCCCGGAAGGACAGGGAGCCCAGAAGCTGGTATTT	CIPEGQGAQKLVF	TRAV26-2	TRDD1	TRAJ54-1	6	8	10	15
249	0.002335659612787033	TGTGCCTTTACCTGGGGGAACCGAAAACTCATCTTT	CAFTWGNRKLIF	TRDV3-1	TRDD1-1	TRAJ42-1	9	11	18	22
248	0.0023262794536995346	TGTGCTCTTGGGGAATTGGGTAACCAGTTCTATTTT	CALGELGNQFYF	TRDV1-1	TRDD1	TRAJ49-1	14	16	-1	18
229	0.0021480564310370704	TGTGTGGTGAACGAGATGACAGCTGGGGGAAATTGCAGTTTG	CVVNEMTAGGNCSL	TRAV12-1	TRDD1-1	TRAJ24-1	11	22	29	36
224	0.00210115563559958	TGTGCAGCAAGCGCGGTTTCAGGAACCTACAAATACATCTTT	CAASAVSGTYKYIF	TRAV29-1	TRDD1	TRAJ40-1	12	14	15	18
221	0.0020730151583370853	TGTGCTGTGGTACAACTTCAACAAATTTTACTT	CAVVQLQQILL	TRAV21-1	.	TRAJ21-1	-1	-1	8	10
220	0.002063634999249587	TGTGCTGTAAAAGAAACCAGTGGCTCTAGGTTGACCTTT	CAVKETSGSRLTF	TRAV36-1	TRDD3-1	TRAJ58-1	-1	8	-1	10
209	0.001960453249287108	TGTGCTGTGAGAGACAGGCAGCTGGGGGAAATTGCAGTT	CAVRDRQLGEIAV	TRAV3-1	TRDD1-1	TRAJ24-1	15	21	28	35
209	0.001960453249287108	TGTGCTCTTGGGGAATCTGGCAACACAGGCAAACTAATCTTT	CALGESGNTGKLIF	TRDV1-1	.	TRAJ37-1	-1	-1	-1	15
209	0.001960453249287108	TGTGCTCTTGGGGCCTCCGAAAATGGGCTGGGGGATCACCCGAGCACCGATAAACTCATCTTT	CALGASENGLGDHPSTDKLIF	TRDV1-1	TRDD1-1	TRDJ1-1	12	27	35	44
200	0.0018760318174996249	TGTGCTCTTTAGGAGCTAATTCAGGGAGCCCAGAAGCTGGTATTT	CAL*ELIQGAQKLVF	TRAV9-2	TRDD1	TRAJ54-1	7	11	13	16
195	0.0018291310220621341	TGCATCGTCATGGGAATGTGCTGCATTGCG	CIVMGMCCIA	TRAV26-1	.	TRAJ35-1	-1	-1	-1	10
189	0.0017728500675371454	TGTGCAGCAACCCCGCGCGGAAGCTACATACCTACATTT	CAATPRGSYIPTF	TRAV13-1	TRDD1	TRAJ6-1	9	13	14	16
188	0.0017634699084496473	TGTGCTGTGAGGGATGGACAATGACATGCGCTT	CAVRDGQ*HAL	TRAV21-1	TRDD1-1	TRAJ43-1	11	14	-1	17
183	0.0017165691130121567	TGTGCTCTGAGTAGGGGAGGAAGCCAAGGAAATCTCATCTTT	CALSRGGSQGNLIF	TRAV19-1	TRDD1	TRAJ42-1	11	13	-1	15
181	0.0016978087948371604	TGTGCAGGAGCGGGCGAAACCAGTGGCTCTAGGTTGACCTTT	CAGAGETSGSRLTF	TRAV27-1	TRDD1-1	TRAJ58-1	9	11	13	15
175	0.0016415278403121717	TGTGCTCTGAGTGAGAGGGGATAGCAACTATCAGTTAATCTGGGG	CALSERG*QLSVNLG	TRAV19-1	TRDD1	TRAJ33-1	14	16	-1	18
172	0.0016133873630496773	TGTGCTGTGCAGGTTCCGGGGTGGTGCTACAAACAAGCTCATCTT	CAVQVPGWCYKQAHL	TRAV20-1	TRDD2-1	TRAJ32-1	-1	13	16	19
171	0.0016040072039621791	TGTGCTGTGAAAAAGAACACCGGTAACCAGTTCTATTTT	CAVKKNTGNQFYF	TRAV2-1	TRDD3-1	TRAJ49-1	-1	9	11	14
169	0.001585246885787183	TGTGCTCTTGGGGAACTCTCGCTCCCGATACTGGGGATCATCCCGGGGGTCGATAAACTCATCTTT	CALGELSLPILGIIPGVDKLIF	TRDV1-1	TRDD1-1	TRDJ1-1	16	29	35	50
168	0.0015758667266996848	TGTGCTGTCGGGGGTTCCGATCAGGGCGGATCTGAAAAGCTGGTCTTT	CAVGGSDQGGSEKLVF	TRAV41-1	TRDD1-1	TRAJ57-1	-1	9	13	20
166	0.0015571064085246886	TGTGCCGTGAGCTATGGTGGTGCTACAAACAAGCTCATCTTT	CAVSYGGATNKLIF	TRAV8-1	.	TRAJ32-1	-1	-1	9	12
164	0.0015383460903496923	TGTGCAATGAGAGAGGGCGGGGTTCAGATGGCCAGAAGCTGCTCTTTG	CAMREGGVQMARSCSL	TRAV14-1	TRDD1-1	TRAJ16-1	16	18	-1	22
163	0.0015289659312621943	CAGAGTTTGGGAATGTGCTGCATTGCG	QSLGMCCIA	TRAV12-2	TRDD1	TRAJ35-1	-1	2	3	5
158	0.0014820651358247036	TGTGCAGGGCCCTCAAATTCCGGGTATGCACTCAACTTC	CAGPSNSGYALNF	TRAV25-1	TRDD2-1	TRAJ41-1	-1	9	-1	11
154	0.001444544499474711	TGTGCCTGTGAAAGAAGGTGGGGGCCGCCTCCGTACACCGATAAACTCATCTTT	CACERRWGPPPYTDKLIF	TRDV2-1	TRDD1-1	TRDJ1-1	10	18	23	34
152	0.0014257841812997149	TGTGCTGTGGGCCAGGGGAAGCTGGTGGTACTAGCTATGGAAAGCTGACATTTG	CAVGQGKLVVLAMES*HL	TRAV8-6	TRDD1-1	TRAJ52-1	8	14	-1	18
151	0.0014164040222122167	TGTGCTCTGAGTGAGGGGGGCTATGGTCAGAATTTTGTCTTT	CALSEGGYGQNFVF	TRAV19-1	TRDD1-1	TRAJ26-1	-1	16	-1	20
149	0.0013976437040372205	TGTGCTCTGGGTAACACCGACAAGCTCATCTTT	CALGNTDKLIF	TRAV9-2	TRDD1-1	TRAJ34-1	-1	9	-1	11
148	0.0013882635449497223	TGTGCCTCCGCCCAGGAAGATAGTACGATCCTCCTCCTTCTCTACACCGATAAACTCATCTTT	CASAQEDSTILLLLYTDKLIF	TRDV3-1	TRDD2	TRDJ1-1	6	35	39	43
145	0.001360123067687228	TAGGGGTGGAGGCTTCAAAACTATCTT	*GWRLQNYL	TRAV8	TRDD1-1	TRAJ9-1	0	2	-1	6
145	0.001360123067687228	TGTGCTCTTGGGGAACGGGGTTCCTACTATAGGGGGGAAATGTACACCGATAAACTCATCTTT	CALGERGSYYRGEMYTDKLIF	TRDV1-1	TRDD2-1	TRDJ1-1	15	20	26	43
141	0.0013226024313372354	TGTGCTGTGGAGTTTCCCCCCGTTGCAGGCAAATCAACCTTT	CAVEFPPVAGKSTF	TRAV36-1	TRDD2-1	TRAJ27-1	11	13	16	23
130	0.001219420681374756	TGCCTCGTGGGACGGAATAACAATGCCAGACTCATGTTT	CLVGRNNNARLMF	TRAV4-1	TRDD1	TRAJ31-1	-1	11	-1	13
128	0.0012006603631997599	TGCATCCCCCTGGGAGAAACCAGTGGCTCTAGGTTGACCTTT	CIPLGETSGSRLTF	TRAV26-2	TRDD1-1	TRAJ58-1	6	9	-1	14
126	0.0011819000450247637	TGTGCAGCAAAGGGGAGTGCAGGCAACATGCTCACCTTT	CAAKGSAGNMLTF	TRAV5-1	TRDD1-1	TRAJ39-1	6	11	-1	15
125	0.0011725198859372655	TGTGCAGCAACCGATTCAGGAGGAGGTGCTGACGGACTCACCTTT	CAATDSGGGADGLTF	TRAV23-1	TRDD1	TRAJ45-1	9	11	-1	13
122	0.0011443794086747712	TGTGCCGTGAACGAGGATTCAGGAGGAGGTGCTGACGGACTCACCTTT	CAVNEDSGGGADGLTF	TRAV12-2	TRDD1	TRAJ45-1	-1	12	-1	14
115	0.0010787182950622843	TGTGCTGTGCTTGATAGCAACTATCAGTTAATCTGG	CAVLDSNYQLIW	TRAV1-2	.	TRAJ33-1	-1	-1	8	10
115	0.0010787182950622843	TGTGCCTTTCTGAATTCAGGATACAGCACCCTCACCTTT	CAFLNSGYSTLTF	TRAV24-1	.	TRAJ11-1	-1	-1	8	10
113	0.001059957976887288	TGTGCAGGAAATATGGAGGAAGCCAAGGAAATCTCATCTTTG	CAGNMEEAKEISSL	TRAV27-1	.	TRAJ42-1	-1	-1	-1	7
111	0.0010411976587122917	TGTGCTGGGCAGGGGGGTAGCAACTATCAGTTAATCTGG	CAGQGGSNYQLIW	TRAV35-1	TRDD1-1	TRAJ33-1	-1	12	-1	14
111	0.0010411976587122917	TGTGCTGTGAGTGACAGAGGCTCAACCCTGGGGAGGCTATACTTT	CAVSDRGSTLGRLYF	TRAV8-6	.	TRAJ18-1	-1	-1	-1	12
109	0.0010224373405372956	TGTGCAGGGAACGTAATGACATGCGCTTTG	CAGNVMTCAL	TRAV25-1	TRDD1-1	TRAJ43-1	8	10	12	14
107	0.0010036770223622992	CCGTTCAATGCAGGCAAATCAACCTTT	PFNAGKSTF	TRAV12-3	TRDD2-1	TRAJ27-1	-1	-1	0	5
107	0.0010036770223622992	TGTGCTGGGGATAGCAACTATCAGTTAATCTGG	CAGDSNYQLIW	TRAV35-1	.	TRAJ33-1	-1	-1	-1	8
106	9.942968632748012E-4	TGTGCCTTGAATTCAGCACCGTCTCCCGGACGGATAGACACCTGGGACACCCGACAGATGTTTTTC	CALNSAPSPGRIDTWDTRQMFF	TRDV3-1	TRDD1-1	TRDJ3-1	7	31	35	38
105	9.84916704187303E-4	TGTGCTCTTGGGGAACTAGGAAGCCAAGGAAATCTCATCTTT	CALGELGSQGNLIF	TRDV1-1	.	TRAJ42-1	-1	-1	-1	17
105	9.84916704187303E-4	TGTGCTCTTGGGGAACTAAACTACGCGGACTGGGGGATACGCGTACAGAAACTCATCTTT	CALGELNYADWGIRVQKLIF	TRDV1-1	TRDD1-1	TRDJ1-1	16	28	40	46
103	9.661563860123068E-4	TGTGCTTGCTGGTTTTCAGATGGCCAGAAGCTGCTCTTT	CACWFSDGQKLLF	TRAV38-2	TRDD1	TRAJ16-1	6	8	-1	10
103	9.661563860123068E-4	TGTGCTGTGAGGCGAGCAGGCAACATGCTCACCTTT	CAVRRAGNMLTF	TRAV21-1	TRDD1	TRAJ39-1	11	13	-1	15
102	9.567762269248087E-4	TGTGCCTCCTATGCTGGCAACAACCGTAAGCTGATTTGG	CASYAGNNRKLIW	TRAV24-1	TRDD2-1	TRAJ38-1	-1	7	-1	10
101	9.473960678373105E-4	TGTGCAATGAGAGAACAGAGGGGTGGTACTAGCTATGGAAAGCTGACATTT	CAMREQRGGTSYGKLTF	TRAV14-1	TRDD1	TRAJ52-1	-1	14	15	21
99	9.286357496623142E-4	TGTGCAGAGAGGCCCACCGACAAGCTCATCTTT	CAERPTDKLIF	TRAV13-2	TRDD1	TRAJ34-1	-1	10	11	14
99	9.286357496623142E-4	TGTGCTCTTGGGGAACGCGGGGCCCCGCCGGGGGGCACACCGATAAACTCATCTTTG	CALGERGAPPGGTPINSSL	TRDV1-1	TRDD1-1	TRDJ1-1	15	29	33	36
98	9.192555905748162E-4	TGTGCAATGAGCCTCAACCAGGGAGGAAAGCTTATCTTC	CAMSLNQGGKLIF	TRAV12-3	TRDD1	TRAJ23-1	-1	12	13	15
94	8.817349542248236E-4	TGTGCTCTTGGGGAACCTCAAACTCCAATATTACTGGGGGACCGGTACACCGATAAACTCATCTTT	CALGEPQTPILLGDRYTDKLIF	TRDV1-1	TRDD1-1	TRDJ1-1	15	32	40	46
93	8.723547951373255E-4	TGTGCAATGAGGTGGCAACACAGGCAAACTAATCTTTGG	CAMRWQHRQTNLW	TRAV12-3	.	TRAJ37-1	-1	-1	10	12
93	8.723547951373255E-4	TGTGCTCTTGGGGAGGCCGGTAACCAGTTCTATTTT	CALGEAGNQFYF	TRDV1-1	TRDD1-1	TRAJ49-1	-1	14	-1	16
91	8.535944769623293E-4	TGTGCTCTGATCCCCGACAATGCCAGACTCATGTTT	CALIPDNARLMF	TRAV19-1	TRDD2-1	TRAJ31-1	-1	10	12	16
91	8.535944769623293E-4	TGTGCCGGACCCATTTCTAACGACTACAAGCTCAGCTTT	CAGPISNDYKLSF	TRAV27-1	TRDD2-1	TRAJ20-1	8	10	12	14
90	8.442143178748312E-4	TGTGCCTCCATGCCTTGCCACGGAGGACATTACACCGATAAACTCATCTTT	CASMPCHGGHYTDKLIF	TRDV3-1	TRDD2-1	TRDJ1-1	6	12	15	31
89	8.34834158787333E-4	TGTGCTCTTTATAACCAGGGAGGAAAGCTTATCTTC	CALYNQGGKLIF	TRDV1-1	.	TRAJ23-1	-1	-1	-1	7
86	8.066936815248387E-4	TGTGCCTGTGACAACGACCTTTTTGGGATACCCACCCATCTCCGTACACCGATAAACTCATCTTTG	CACDNDLFGIPTHLRTPINSSL	TRDV2-1	TRDD1-1	TRDJ1-1	12	24	30	45
86	8.066936815248387E-4	TGTGCTCTTGGGGATCCTACGGGCGGTGTTGGGGGATACGCTTATTACACCGATAAACTCATCTTT	CALGDPTGGVGGYAYYTDKLIF	TRDV1-1	TRDD1-1	TRDJ1-1	13	29	39	46
85	7.973135224373406E-4	TGCATCGTCAACCCTGGGGCAAACAACCTCTTCTTT	CIVNPGANNLFF	TRAV26-1	TRDD2-1	TRAJ36-1	-1	10	-1	13
85	7.973135224373406E-4	TGTGTTGTGAGTGTTGGGGAACAGAAGCTGCTCTTT	CVVSVGEQKLLF	TRAV8-2	TRDD1-1	TRAJ16-1	12	14	18	21
84	7.879333633498424E-4	TGTGCTGTGGAGGATAGACAACACAGGCAAACTAATCTT	CAVEDRQHRQTNL	TRAV2-1	TRDD1	TRAJ37-1	-1	14	-1	16
84	7.879333633498424E-4	TGTGCTGTGAGAGACTTCGGGGGGGGTTACCAGAAAGTTACCTTT	CAVRDFGGGYQKVTF	TRAV3-1	TRDD1	TRAJ13-1	14	18	-1	21
84	7.879333633498424E-4	TGTGCCGTGAATCGCAATGGAGAGGGAGGAGGTGCTGACGGACTCACCTTT	CAVNRNGEGGGADGLTF	TRAV12-2	TRDD1	TRAJ45-1	10	17	19	24
83	7.785532042623443E-4	TGTGCTGTGGATACGACATGGATAGCAACTATCAGTTAATCTGGG	CAVDTTWIATIS*SG	TRAV22-1	TRDD1-1	TRAJ33-1	-1	11	14	18
83	7.785532042623443E-4	TGTGCTGTGAGTCCCCTCCGAAGAACTTCAACAAATTTTACTTTG	CAVSPLRRTSTNFTL	TRAV3-1	TRDD2-1	TRAJ21-1	10	14	16	21
83	7.785532042623443E-4	TGTGCTCTTGGGTTCCGGGACGGGGGGATGGGCGGCGGTGACAGTACACCGATAAACTCATCTTTG	CALGFRDGGMGGGDSTPINSSL	TRDV1-1	TRDD1-1	TRDJ1-1	11	22	28	45
82	7.691730451748461E-4	TGTGCAAGCTACTTTGGAAATGAGAAATTAACCTTT	CASYFGNEKLTF	TRAV12-3	TRDD1	TRAJ48-1	6	8	-1	10
82	7.691730451748461E-4	TGTGCAGAGAGAAGAGATGACAAGATCATCTTT	CAERRDDKIIF	TRAV13-2	TRDD1	TRAJ30-1	-1	10	-1	12
81	7.59792886087348E-4	TGTGCAGCAAGCACGTAAATACTGGAGCCAATAGTAAGCTGACATTTG	CAAST*ILEPIVS*HL	TRAV23-1	TRDD1	TRAJ56-1	12	15	16	18
81	7.59792886087348E-4	TGTGCAGCAACCCCCTTCAGGGGAGGAGGAAACAAACTCACCTTT	CAATPFRGGGNKLTF	TRAV13-1	TRDD2-1	TRAJ10-1	9	13	-1	16
81	7.59792886087348E-4	TGTGCAACGCCTAAAAATAAGGGGAGCCCAGAAGCTGGTATTTGG	CATPKNKGSPEAGIW	TRAV12-3	TRDD3-1	TRAJ54-1	6	14	18	21
80	7.5041272699985E-4	TGTGCAGCAAAGTCCGGGTTAATAGGAAACTGACATTTG	CAAKSGLIGN*HL	TRAV23-1	TRDD3-1	TRAJ61-1	-1	10	-1	13
79	7.410325679123518E-4	TGTGCAGAGCAATAATGCAGGCAACATGCTCACCTTTGG	CAEQ*CRQHAHLW	TRAV5-1	.	TRAJ39-1	-1	-1	8	10
78	7.316524088248537E-4	TGTGTGGTGAGCGAGTGGATGACAAGATCATCTTTG	CVVSEWMTRSSL	TRAV10-1	TRDD3-1	TRAJ30-1	-1	13	15	17
78	7.316524088248537E-4	TGTGTGGTGAGCGCGGGGGCCAGGAGGAGGTGCTGACGGACTCACCTTTGG	CVVSAGARRRC*RTHLW	TRAV10-1	TRDD1-1	TRAJ45-1	12	14	18	20
77	7.222722497373555E-4	TGTGCTCTGAAGACGGACGGAGGAGGTGCTGACGGACTCACCTTT	CALKTDGGGADGLTF	TRAV19-1	TRDD1-1	TRAJ45-1	9	14	16	18
77	7.222722497373555E-4	TGTGCTCTGAGTGAGGCGGGGGTTCAGGAAACACACCTCTTGTCTTTG	CALSEAGVQETHLLSL	TRAV19-1	TRDD1-1	TRAJ29-1	-1	17	-1	22
77	7.222722497373555E-4	TGTGCCTGTGACCCGGTAACGGGTACTGGGGGATTAGGTGAACTCATCTTT	CACDPVTGTGGLGELIF	TRDV2-1	TRDD1-1	TRDJ1-1	11	24	33	38
76	7.128920906498574E-4	TGTGCTGTGAACAATGCCAGACTCATGTTT	CAVNNARLMF	TRAV21-1	.	TRAJ31-1	-1	-1	-1	9
75	7.035119315623594E-4	TGTGCCGTGAGGGTTAACACGGGAGGAGGAAACAAACTCACCTTT	CAVRVNTGGGNKLTF	TRAV12-2	TRDD1-1	TRAJ10-1	-1	10	12	17
74	6.941317724748612E-4	TGTGCAGAGAAGGGGCTTCCAAGATAATCTTTG	CAEKGLPR*SL	TRAV13-2	.	TRAJ3-1	-1	-1	10	12
73	6.847516133873631E-4	TGTGTTGTGATTTGCTTTCTGGTGGCTACAATAAGCTGATTTTTG	CVVICFLVATIS*FL	TRAV8-2	TRDD2-1	TRAJ4-1	-1	10	-1	12
73	6.847516133873631E-4	TGTGCTACGCCCCATAAGAAACCAGTGGCTCTAGGTTGACCTTTG	CATPHKKPVALG*PL	TRAV17-1	TRDD2-1	TRAJ58-1	8	11	-1	14
73	6.847516133873631E-4	TGTGCTTTCATGAAGCGCTCAGGAGGAGGTGCTGACGGACTCACCTTT	CAFMKRSGGGADGLTF	TRAV38-1	.	TRAJ45-1	-1	-1	15	18
73	6.847516133873631E-4	TGTGCTGTGAGCCTCAATACCGGGTTAATAGGAAACTGACATTTG	CAVSLNTGLIGN*HL	TRAV21-1	TRDD2-1	TRAJ61-1	-1	11	13	17
72	6.753714542998649E-4	TGTGCCTTCTCTGGGGCTGGGAGTTACCAACTCACTTTC	CAFSGAGSYQLTF	TRAV24-1	.	TRAJ28-1	-1	-1	-1	6
71	6.659912952123668E-4	TGTGCAGCAATAGGAAATACCGGCACTGCCAGTAAACTCACCTTT	CAAIGNTGTASKLTF	TRAV29-1	TRDD3-1	TRAJ44-1	-1	10	12	14
70	6.566111361248686E-4	TGTCTTCTGGGCCACACCGACAAGCTCATCTTT	CLLGHTDKLIF	TRAV40-1	TRDD2-1	TRAJ34-1	-1	11	-1	13
70	6.566111361248686E-4	TGTGCTGTGAGAGACACCGACTTCAACAAATTTTACTTT	CAVRDTDFNKFYF	TRAV3-1	.	TRAJ21-1	-1	-1	15	17
70	6.566111361248686E-4	TGTGCTCTTGGGGAACCGTTATTGGACCTTCGCTTTGGGGGATACGCTTTCACCGATAAACTCATCTTT	CALGEPLLDLRFGGYAFTDKLIF	TRDV1-1	TRDD1-1	TRDJ1-1	15	35	45	50
69	6.472309770373705E-4	TGTGCTCCCCTTGAGGGAACAATGACATGCGCTTTG	CAPLEGTMTCAL	TRAV6-1	TRDD2-1	TRAJ43-1	6	8	11	17
69	6.472309770373705E-4	TGTGCTACGGACGACAAAAGCAGCGGAGACAAGCTGACTTTT	CATDDKSSGDKLTF	TRAV17-1	.	TRAJ46-1	-1	-1	-1	13
69	6.472309770373705E-4	TGTCTTCTGACAGTTTTTAACTTTGGAAATGAGAAATTAACCTTT	CLLTVFNFGNEKLTF	TRAV40-1	TRDD3-1	TRAJ48-1	8	11	13	15
69	6.472309770373705E-4	TGTGCCTGTGACCCCGTACTGGGGGATGGGGACACCCGACAGATGTTTTTC	CACDPVLGDGDTRQMFF	TRDV2-1	TRDD1-1	TRDJ3-1	11	17	26	28
69	6.472309770373705E-4	TGTGCCCCCGATTCAGGAGGAGGTGCTGACGGACTCACCTTT	CAPDSGGGADGLTF	TRAV12-2	TRDD1	TRAJ45-1	5	8	-1	10
68	6.378508179498725E-4	TGTGCCGTGAATGCGCAGAGATGACAAGATCATCTTTGG	CAVNAQR*QDHLW	TRAV8-1	.	TRAJ30-1	-1	-1	13	15
68	6.378508179498725E-4	TGTGCTGTGGGTGCGTGATTCAGGAAACACACCTCTTGTCTTTGG	CAVGA*FRKHTSCLW	TRAV8-3	TRDD1	TRAJ29-1	13	15	-1	17
68	6.378508179498725E-4	TGTGCACCTTTCACCGGTAACCAGTTCTATTTT	CAPFTGNQFYF	TRAV29-1	TRDD2-1	TRAJ49-1	-1	6	9	11
64	6.003301815998799E-4	TGTGCAGCAGGAAAGTGGGGGGCTGGGAGTTACCAACTCACTTTC	CAAGKWGAGSYQLTF	TRAV29-1	TRDD3-1	TRAJ28-1	8	10	13	18
64	6.003301815998799E-4	TGTGCCGTGAAACGCGGGGACAATGACATGCGCTTT	CAVKRGDNDMRF	TRAV12-2	TRDD1-1	TRAJ43-1	10	15	-1	19
63	5.909500225123818E-4	TGTGCAGCAAGCGCGGGGTCCCGATGAGATTACTTTTACACCGATAAACTCATCTTT	CAASAGSR*DYFYTDKLIF	TRAV29-1	TRDD1-1	TRDJ1-1	12	14	17	37
62	5.815698634248837E-4	TGTGCTGACCTAATACTGGAGGCTTCAAAACTATCTTTG	CADLILEASKLSL	TRAV21-1	TRDD2-1	TRAJ9-1	6	8	-1	11
62	5.815698634248837E-4	TGTGCTCTGGCTAACACCGACAAGCTCATCTTT	CALANTDKLIF	TRAV9-2	.	TRAJ34-1	-1	-1	8	11
61	5.721897043373856E-4	TGTGCAGCAAGCGCGGGACCGGCACTGCCAGTAAACTCACCTTTG	CAASAGPALPVNSPL	TRAV29-1	TRDD1-1	TRAJ44-1	12	14	-1	17
61	5.721897043373856E-4	TGTGCTGTGGAGCTAACACCGAATTCTGGGGGTTACCAGAAAGTTACCTTT	CAVELTPNSGGYQKVTF	TRAV22-1	TRDD2-1	TRAJ13-1	12	17	-1	20
61	5.721897043373856E-4	TGTGCTCTTGGGACCCCGTTCCTAACGAGACTGTGGGGGATACTGTACACCGATAAACTCATCTTT	CALGTPFLTRLWGILYTDKLIF	TRDV1-1	TRDD1-1	TRDJ1-1	11	33	42	46
61	5.721897043373856E-4	TGTGCCGTTATACCGGGTTAATAGGAAACTGACATTTGG	CAVIPG**ETDIW	TRDV3-1	.	TRAJ61-1	-1	-1	-1	10
60	5.628095452498874E-4	TGTGCTGTGAGAGATAGCAACTATCAGTTAATCTGG	CAVRDSNYQLIW	TRAV1-2	.	TRAJ33-1	-1	-1	-1	12
60	5.628095452498874E-4	TGCATCCTGAGAGACAGCCCAAGGAAGCCAAGGAAATCTCATCTT	CILRDSPRKPRKSHL	TRAV26-2	TRDD2-1	TRAJ42-1	14	18	-1	21
60	5.628095452498874E-4	TGTGCAGGTTAACTTTGGAAATGAGAAATTAACCTTTGG	CAG*LWK*EINLW	TRAV27-1	.	TRAJ48-1	-1	-1	7	9
60	5.628095452498874E-4	TGTGCCTTTAGAAGGGAGATATCTAACTTTGGAAATGAGAAATTAACCTTT	CAFRREISNFGNEKLTF	TRAV24-1	TRDD1-1	TRAJ48-1	9	13	16	19
59	5.534293861623893E-4	TGTGTGGTGAGCGAAGGGGGATGCAGGCAACATGCTCACCTTTGG	CVVSEGGCRQHAHLW	TRAV10-1	TRDD1-1	TRAJ39-1	12	15	-1	20
58	5.440492270748912E-4	TGTGCAGCGTTTTATGGAGGAAGCCAAGGAAATCTCATCTTT	CAAFYGGSQGNLIF	TRAV27-1	TRDD1	TRAJ42-1	-1	7	8	11
58	5.440492270748912E-4	TGTGCACTTTCGGCAGGAAACACACCTCTTGTCTTT	CALSAGNTPLVF	TRAV25-1	TRDD2-1	TRAJ29-1	-1	6	8	13
57	5.34669067987393E-4	TGTGCAATGAGAGAAGGGATAGCAACTATCAGTTAATCTGGG	CAMREGIATIS*SG	TRAV14-1	TRDD3-1	TRAJ33-1	-1	14	-1	16
57	5.34669067987393E-4	TGTGCAGCCCTGGAGGGGGGGCAGGAGAGCACTTACTTT	CAALEGGQESTYF	TRAV13-1	TRDD1-1	TRAJ5-1	7	9	12	18
56	5.25288908899895E-4	TGTGCTCCCGAAGGCTCTGGGGCTGGGAGTTACCAACTCACTTTC	CAPEGSGAGSYQLTF	TRAV1-2	TRDD3-1	TRAJ28-1	5	9	11	14
56	5.25288908899895E-4	TGTGCAGAGAATCGTCCCTCAGGAACCTACAAATACATCTTT	CAENRPSGTYKYIF	TRAV13-2	TRDD1-1	TRAJ40-1	-1	12	-1	14
56	5.25288908899895E-4	TGTGCCTTCCTGCGGTGTTCTACCCGTGGGATACGGCTGGACACCGATAAACTCATCTTT	CAFLRCSTRGIRLDTDKLIF	TRDV3-1	TRDD1-1	TRDJ1-1	7	27	34	40
55	5.159087498123968E-4	TGCATCGTCAAGTCAGGCCCCGACCCGGAAGCCAAGGAAATCTCATCTTTG	CIVKSGPDPEAKEISSL	TRAV26-1	TRDD2	TRAJ42-1	9	22	24	26
55	5.159087498123968E-4	TGTGCTCTGAGTCGCAGGCCTTCTGGTTCTGCAAGGCAACTGACCTTT	CALSRRPSGSARQLTF	TRAV9-2	TRDD1	TRAJ22-1	11	16	17	19
55	5.159087498123968E-4	TGCCTCGTGGGTGGCCGCGACGGAGATGACAAGATCATCTTT	CLVGGRDGDDKIIF	TRAV4-1	TRDD1	TRAJ30-1	12	15	16	19
55	5.159087498123968E-4	TGTGCTTGATCTGAAAAGCTGGTCTTT	CA*SEKLVF	TRAV8-6	.	TRAJ57-1	-1	-1	5	7
54	5.065285907248987E-4	TGTGCAGCAAGCGAGATTCAGGAGGAGGTGCTGACGGACTCACCTTTG	CAASEIQEEVLTDSPL	TRAV29-1	TRDD3-1	TRAJ45-1	-1	13	-1	15
54	5.065285907248987E-4	TGTGCTGTGCTTGGCCAGGCAGGAACTGCTCTGATCTTT	CAVLGQAGTALIF	TRAV20-1	TRDD1-1	TRAJ15-1	9	11	-1	14
54	5.065285907248987E-4	TGCATCCTGAGAGACTTGGGCCAGGCAGGAACTGCTCTGATCTTT	CILRDLGQAGTALIF	TRAV26-2	TRDD1-1	TRAJ15-1	14	16	-1	20
53	4.971484316374006E-4	TGTGCTGTGCATAACACCGACAAGCTCATCTTT	CAVHNTDKLIF	TRAV1-2	.	TRAJ34-1	-1	-1	8	10
53	4.971484316374006E-4	TGTGCAATGAGAGAGGGCGAGAGCTGGTGGTACTAGCTATGGAAAGCTGACATTTGG	CAMREGESWWY*LWKADIW	TRAV14-1	TRDD1	TRAJ52-1	16	18	19	22
53	4.971484316374006E-4	TGTGCAGCAAGCCGAATTATGGAGGAAGCCAAGGAAATCTCATCTTTG	CAASRIMEEAKEISSL	TRAV23-1	.	TRAJ42-1	-1	-1	11	13
53	4.971484316374006E-4	TGTGCTGTCCGATAGCAACTATCAGTTAATCTG	CAVR*QLSVNL	TRAV3-1	TRDD2-1	TRAJ33-1	-1	8	-1	10
53	4.971484316374006E-4	TGTGCTGTGAGAGACTAGGTCTGGCAACACAGGCAAACTAATCTT	CAVRD*VWQHRQTNL	TRAV3-1	TRDD1	TRAJ37-1	-1	15	-1	17
52	4.8776827254990243E-4	TGTGCTCTGAGTGGGGCAGGAGGAAGCTACATACCTACATTT	CALSGAGGSYIPTF	TRAV19-1	TRDD1-1	TRAJ6-1	-1	13	-1	16
52	4.8776827254990243E-4	TGTGCAGCAAGCGGGGTCTGACTGGGGATACCCGTACACCGATAAACTCATCTTTGG	CAASGV*LGIPVHR*THLW	TRAV29-1	TRDD1-1	TRDJ1-1	12	23	30	35
51	4.7838811346240435E-4	TGCGCTGTGAGTCCCTATAACTATGGTCAGAATTTTGTCTTT	CAVSPYNYGQNFVF	TRAV1-1	TRDD2-1	TRAJ26-1	10	13	-1	16
51	4.7838811346240435E-4	TGGCTCTTATCAGGAGGAAGCTACATACCTACATTT	WLLSGGSYIPTF	TRAV17-1	TRDD2-1	TRAJ6-1	1	5	-1	8
51	4.7838811346240435E-4	TGTGCTCTTGGGGAAGGAACCTACAAATACATCTTT	CALGEGTYKYIF	TRDV1-1	.	TRAJ40-1	-1	-1	-1	14
51	4.7838811346240435E-4	TGTGCAGGACGGGAGGAAGCTACATACCTACATTTG	CAGREEATYLHL	TRAV27-1	.	TRAJ6-1	-1	-1	-1	9
51	4.7838811346240435E-4	TGTGCCGTTCTGCCCGGGAAATTAACCTTT	CAVLPGKLTF	TRAV12-2	TRDD1-1	TRAJ48-1	7	9	11	15
50	4.690079543749062E-4	TGTGCTCTGCTTAGGCTTTGGGAATGTGCTGCATTGCGG	CALLRLWECAALR	TRAV9-2	TRDD1	TRAJ35-1	-1	9	-1	11
50	4.690079543749062E-4	TGTGCCGTGAATGCAGGATACAGCACCCTCACCTTT	CAVNAGYSTLTF	TRAV8-1	.	TRAJ11-1	-1	-1	-1	7
50	4.690079543749062E-4	TGTGCAGGAAGGTTCACCGGTAACCAGTTCTATTTT	CAGRFTGNQFYF	TRAV27-1	TRDD1	TRAJ49-1	8	10	11	14
50	4.690079543749062E-4	TGTGCTCTTGGGGAACTGGGTAACCAGTTCTATTTT	CALGELGNQFYF	TRDV1-1	.	TRAJ49-1	-1	-1	16	18
50	4.690079543749062E-4	TGTGTGGTGAACAATGACATGCGCTTT	CVVNNDMRF	TRAV12-1	.	TRAJ43-1	-1	-1	-1	9
49	4.596277952874081E-4	TGTGCAATGAGATCCCATGGACACGGGCAGGAGAGCACTTACTTT	CAMRSHGHGQESTYF	TRAV14-1	TRDD2-1	TRAJ5-1	-1	12	14	17
49	4.596277952874081E-4	TGTGCAGCATCCCCAAAAACCGGCACTGCCAGTAAACTCACCTTT	CAASPKTGTASKLTF	TRAV29-1	TRDD2-1	TRAJ44-1	-1	9	11	14
49	4.596277952874081E-4	TGTGCTCTGAGTGGTAACCCCATCTCTGGTGGCTACAATAAGCTGATTTTT	CALSGNPISGGYNKLIF	TRAV19-1	TRDD2-1	TRAJ4-1	12	16	18	22
49	4.596277952874081E-4	TGTGCCTTCCCCCCGGGGGGACACCTCCTGGGACACCCGACAGATGTTTTT	CAFPPGGHLLGHPTDVF	TRDV3-1	TRDD1-1	TRDJ3-1	7	15	20	24
48	4.5024763619990995E-4	TGTGCTACGGACGCGTTGTTTTCTGGTGGCTACAATAAGCTGATTTTT	CATDALFSGGYNKLIF	TRAV17-1	TRDD1	TRAJ4-1	-1	13	14	16
48	4.5024763619990995E-4	TGTGCTGTGGGGGACCCCGGGTGGTACTAGCTATGGAAAGCTGACATTTGG	CAVGDPGWY*LWKADIW	TRAV36-1	TRDD1-1	TRAJ52-1	-1	10	13	17
48	4.5024763619990995E-4	TGTGCTGTTCACGGGAGGAGGAAACAAACTCACCTTTGG	CAVHGRRKQTHLW	TRAV22-1	.	TRAJ10-1	-1	-1	-1	8
47	4.408674771124118E-4	TGTGCTCTGATTCTTAAATTCAGGGAGCCCAGAAGCTGGTATTTG	CALILKFREPRSWYL	TRAV19-1	TRDD2-1	TRAJ54-1	9	12	14	16
47	4.408674771124118E-4	TGTGCCTTTTCCCTCTACTTTGGGGGATCCGCTTTGACAGCACAACTCTTCTTT	CAFSLYFGGSALTAQLFF	TRDV3-1	TRDD1-1	TRDJ2-1	8	20	27	31
46	4.314873180249137E-4	TGCGCTGTGCAGAATAGCAACTATCAGTTAATCTGG	CAVQNSNYQLIW	TRAV1-1	TRDD2-1	TRAJ33-1	-1	9	-1	11
46	4.314873180249137E-4	TGCATCGTCATGATAACAATGACATGCGCTTTG	CIVMITMTCAL	TRAV26-1	TRDD1-1	TRAJ43-1	-1	10	-1	12
46	4.314873180249137E-4	TGTGCAGCAAGGCCTGGGGCAAACAACCTCTTCTTT	CAARPGANNLFF	TRAV13-1	.	TRAJ36-1	-1	-1	10	13
46	4.314873180249137E-4	TGTGCAGCAAGGGGAGGAACCTACAAATACATCTTT	CAARGGTYKYIF	TRAV29-1	TRDD1-1	TRAJ40-1	-1	11	-1	14
46	4.314873180249137E-4	TGCCCCCTCTCAGGAACCTACAAATACATCTTT	CPLSGTYKYIF	TRAV4-1	TRDD2-1	TRAJ40-1	3	5	-1	8
46	4.314873180249137E-4	TGTGCAGCAAGCCCGTGGGAGACAGCTGGGGGAAATTGCAGTTTG	CAASPWETAGGNCSL	TRAV29-1	TRDD1-1	TRAJ24-1	11	25	32	39
46	4.314873180249137E-4	TGTGCAGGCTCCGGGGAGCCCAGAAGCTGGTATTTG	CAGSGEPRSWYL	TRAV27-1	TRDD1	TRAJ54-1	-1	8	9	11
46	4.314873180249137E-4	TGTGCCGTAATTTCTTCTGGTTCTGCAAGGCAACTGACCTTT	CAVISSGSARQLTF	TRAV12-2	TRDD3-1	TRAJ22-1	-1	8	-1	10
46	4.314873180249137E-4	TGTGCTGGTGATAGCAACTATCAGTTAATCTGG	CAGDSNYQLIW	TRAV35-1	.	TRAJ33-1	-1	-1	7	9
45	4.221071589374156E-4	TGTGCTGTCGAAGGGGGATACTCTGGGGCTGGGAGTTACCAACTCACTTTC	CAVEGGYSGAGSYQLTF	TRAV1-2	TRDD1-1	TRAJ6	7	12	20	52
45	4.221071589374156E-4	TGTGCTCTGCGGAGGAGGAAGCCAAGGAAATCTCATCTT	CALRRRKPRKSHL	TRAV19-1	TRDD1-1	TRAJ42-1	8	10	-1	13
45	4.221071589374156E-4	TGTGCTCTGAGTGAGGCGCATCTAACTTTGGAAATGAGAAATTAACCTTTG	CALSEAHLTLEMRN*PL	TRAV19-1	.	TRAJ48-1	-1	-1	16	19
44	4.1272699984991747E-4	TGTGCTCTGAGTGATAAGCGTGGCTTTGGGAATGTGCTGCATTGC	CALSDKRGFGNVLHC	TRAV9-2	TRDD1	TRAJ35-1	-1	14	15	21
44	4.1272699984991747E-4	TGTGCTGTCATAAATTATGGAGGAAGCCAAGGAAATCTCATCTTT	CAVINYGGSQGNLIF	TRAV41-1	.	TRAJ42-1	-1	-1	-1	10
44	4.1272699984991747E-4	TGTGCAGAGCCCCGCCCCCTTAGCTGCAGGCAACAAGCTAACTTT	CAEPRPLSCRQQANF	TRAV13-2	TRDD2-1	TRAJ17-1	8	17	-1	21
43	4.0334684076241933E-4	TGTGCCGTGATCCCATATAATAATGCAGGCAACATGCTCACCTTT	CAVIPYNNAGNMLTF	TRAV8-1	TRDD2-1	TRAJ39-1	-1	10	12	16
43	4.0334684076241933E-4	TGTGCAGCAAGCGGAGATCAATAACAATGACATGCGCTT	CAASGDQ*Q*HAL	TRAV29-1	TRDD1-1	TRAJ43-1	12	15	-1	18
43	4.0334684076241933E-4	TGCCTCGTGGGTGCGGCGGGGGCTGGGAGTTACCAACTCACTTTC	CLVGAAGAGSYQLTF	TRAV4-1	TRDD1-1	TRAJ28-1	12	14	-1	16
43	4.0334684076241933E-4	TTACGGGCAGGAGAGCACTTACTTTTG	LRAGEHLLL	TRAV8	TRDD2-1	TRAJ5-1	-1	-1	-1	2
42	3.939666816749212E-4	TGTGCTGTGAGTGATGGGTAGCTGGGGGAAATTGCAGTT	CAVSDG*LGEIAV	TRAV8-4	TRDD1-1	TRAJ24-1	13	21	28	35
42	3.939666816749212E-4	TGTGCAGCAAGGTCAGGAGGAGGTGCTGACGGACTCACCTTT	CAARSGGGADGLTF	TRAV29-1	.	TRAJ45-1	-1	-1	10	12
42	3.939666816749212E-4	TGTGCAGCAAGCCCCGCCGGTCTAGCCCAGAAGCTGGTATTT	CAASPAGLAQKLVF	TRAV13-1	TRDD1	TRAJ54-1	10	21	-1	23
42	3.939666816749212E-4	TGCATCCTGAGGCGGCTCTAGCAACACAGGCAAACTAATCTTTGG	CILRRL*QHRQTNLW	TRAV26-2	.	TRAJ37-1	-1	-1	10	13
41	3.8458652258742306E-4	TGTGCCCTCTACGGGGGTGGTGCTACAAACAAGCTCATCTTT	CALYGGGATNKLIF	TRAV8-1	TRDD1	TRAJ32-1	5	9	12	15
41	3.8458652258742306E-4	TGTGCTACGGAACAAAAGGGCGGATCTGAAAAGCTGGTCTTT	CATEQKGGSEKLVF	TRAV17-1	TRDD3-1	TRAJ57-1	10	13	-1	16
41	3.8458652258742306E-4	TGTGCTGTGGGTGAGGTCCTTATGCTCAGCTTT	CAVGEVLMLSF	TRAV8-3	TRDD2-1	TRAJ20-1	12	17	-1	21
41	3.8458652258742306E-4	TGTGCCGTGTTGAATTCAGGAAACACACCTCTTGTCTTT	CAVLNSGNTPLVF	TRAV39-1	TRDD2-1	TRAJ29-1	-1	9	-1	11
41	3.8458652258742306E-4	TGTGCAGAGTTAAAGGGCTGCAGGCAACAAGCTAACTTT	CAELKGCRQQANF	TRAV13-2	TRDD3-1	TRAJ17-1	8	11	13	16
41	3.8458652258742306E-4	TGTGCAGAGACTAGCCAGGCAGGAACTGCTCTGATCTTT	CAETSQAGTALIF	TRAV5-1	TRDD1	TRAJ15-1	-1	10	-1	12
40	3.75206363499925E-4	TGTGCTGTGAGAGCCGTTCTTTCAGAAACTTGTATTTGG	CAVRAVLSETCIW	TRAV3-1	TRDD1	TRAJ8-1	12	14	15	18
40	3.75206363499925E-4	TGTGTGGTGAGCGACAGAGGCTCAACCCTGGGGAGGCTATACTTT	CVVSDRGSTLGRLYF	TRAV10-1	.	TRAJ18-1	-1	-1	-1	11
40	3.75206363499925E-4	TGTGCTCTTGGGGAACTACCCCTTCGCCTCCCAGAGGGTTGGAAACATAAACTCATCTTT	CALGELPLRLPEGWKHKLIF	TRDV1-1	TRDD2-1	TRDJ1-1	16	20	24	46
40	3.75206363499925E-4	TGTGCAGCCTCAACCAGGCAGGAACTGCTCTGATCTTTG	CAASTRQELL*SL	TRAV13-1	TRDD1	TRAJ15-1	-1	8	-1	10
40	3.75206363499925E-4	TGTGCTCTTGGGGACTAGCCTTCCTCACTGGGGGATACTGTTTGGGTACACCGATAAACTCATCTTTGG	CALGD*PSSLGDTVWVHR*THLW	TRDV1-1	TRDD1-1	TRDJ1-1	13	26	37	47
39	3.6582620441242685E-4	TGCGGCACAGGCGCTTATAACCAGGGAGGAAAGCTTATCTTC	CGTGAYNQGGKLIF	TRAV30-1	TRDD1-1	TRAJ23-1	9	11	12	14
39	3.6582620441242685E-4	TGTGCTCTTGGGGAACTGGGTAACCAGGGAGGAAAGCTTATCTTC	CALGELGNQGGKLIF	TRDV1-1	TRDD1-1	TRAJ23-1	-1	17	-1	20
39	3.6582620441242685E-4	TGTGCAGCAAGCAGACAATGCAGGCAACATGCTCACCTT	CAASRQCRQHAHL	TRAV23-1	.	TRAJ39-1	-1	-1	12	14
39	3.6582620441242685E-4	TGTGCAGCAGCGGTAAACACCGACAAGCTCATCTTT	CAAAVNTDKLIF	TRAV29-1	TRDD1	TRAJ34-1	8	11	12	15
39	3.6582620441242685E-4	TGTGCTGTGAGACTCTATAACACCGACAAGCTCATCTTT	CAVRLYNTDKLIF	TRAV3-1	TRDD1	TRAJ34-1	-1	12	13	15
39	3.6582620441242685E-4	TGTGCAGCAAGTATACTGTCACGGGAGGAGGAAACAAACTCACCTTTG	CAASILSREEETNSPL	TRAV13-1	TRDD1-1	TRAJ10-1	12	14	-1	18
39	3.6582620441242685E-4	TGTGCTCTTGGGGAAATGGGTAACCAGTTCTATTTT	CALGEMGNQFYF	TRDV1-1	TRDD1	TRAJ49-1	14	16	-1	18
39	3.6582620441242685E-4	TGTGCCGTGAACGAAAGGTTCTGCAAGGCAACTGACCTT	CAVNERFCKATDL	TRAV12-2	TRDD3-1	TRAJ22-1	-1	12	-1	16
39	3.6582620441242685E-4	TGTGCTCTTGGGGTTATCCCTTCCTACGTCGGTGGGGCACTTATCGATAAACTCATCTTT	CALGVIPSYVGGALIDKLIF	TRDV1-1	TRDD2-1	TRDJ1-1	12	18	26	42
38	3.564460453249287E-4	TGTGCTTTCACTCGATCCAATGCCAGACTCATGTTT	CAFTRSNARLMF	TRAV38-1	TRDD1-1	TRAJ31-1	9	13	15	17
38	3.564460453249287E-4	TGTGCTGTGGGCCCGACAATACAAGCTCATCTT	CAVGPTIQAHL	TRAV28-1	TRDD3-1	TRAJ34-1	10	17	-1	20
38	3.564460453249287E-4	TGTGCAGGAGCTAATGCTGGTGGTACTAGCTATGGAAAGCTGACATTT	CAGANAGGTSYGKLTF	TRAV27-1	.	TRAJ52-1	-1	-1	-1	10
38	3.564460453249287E-4	TGTGCTGGGGAGCCACTGGGGCAAACAACCTCTTCTTTG	CAGEPLGQTTSSL	TRAV21-1	TRDD1-1	TRAJ36-1	-1	7	10	14
38	3.564460453249287E-4	TGTGCTCCATACAACTGACAGCTGGGGGAAATTGCAGTT	CAPYN*QLGEIAV	TRAV16-1	TRDD1-1	TRAJ24-1	6	21	28	35
38	3.564460453249287E-4	TGTGCTCTTGGGGAAAAGAGCCTTTTACGGAGGGGACTCCGGACCCCTTTGACAGCACAACTCTTCTTT	CALGEKSLLRRGLRTPLTAQLFF	TRDV1-1	TRDD1-1	TRDJ2-1	14	31	35	46
37	3.470658862374306E-4	TGTGCAGAGAATAAAGGCCGTTAAGGGGGAACAACAGACTCGCTTTTG	CAENKGR*GGTTDSLL	TRAV13-2	TRDD1	TRAJ7-1	12	15	16	26
37	3.470658862374306E-4	TGTGCTGGGCAGGGAGGTAGCAACTATAAACTGACATTT	CAGQGGSNYKLTF	TRAV35-1	.	TRAJ53-1	-1	-1	-1	12
37	3.470658862374306E-4	TGTGTTGTGAGTGATCTTCGGAGTGGCCAGAAGCTGCTCTTT	CVVSDLRSGQKLLF	TRAV8-2	TRDD2-1	TRAJ16-1	13	15	18	23
37	3.470658862374306E-4	TGTGCAGCACGGGGAGCTGCAGGCAACAAGCTAACTTTT	CAARGAAGNKLTF	TRAV13-1	TRDD1-1	TRAJ17-1	8	10	-1	14
36	3.3768572714993245E-4	TGCATCGTTCTTAACGACTACAAGCTCAGCTTT	CIVLNDYKLSF	TRAV26-1	TRDD1	TRAJ20-1	7	9	-1	11
36	3.3768572714993245E-4	TGTGCAATGAGCCTTAACCAGGGAGGAAAGCTTATCTTC	CAMSLNQGGKLIF	TRAV12-3	TRDD1	TRAJ23-1	-1	12	-1	14
36	3.3768572714993245E-4	TGTGCTGTGAACGGAACCAGGGAGGAAAGCTTATCTTCG	CAVNGTREESLSS	TRAV8-6	TRDD1-1	TRAJ23-1	-1	10	12	14
36	3.3768572714993245E-4	TGTGCAGCAAGCGCGCTTCCTACTGGGGGATACGCGACCGATAAACTCATCTTT	CAASALPTGGYATDKLIF	TRAV29-1	TRDD1-1	TRDJ1-1	12	21	33	36
36	3.3768572714993245E-4	TGTGCTGGGCAGGTAGGAGAATCAGGGAGCCCAGAAGCTGGTATT	CAGQVGESGSPEAGI	TRAV35-1	TRDD1	TRAJ54-1	11	15	17	19
36	3.3768572714993245E-4	TGTGCTCTTGGGGAACTGGAGCCTTGGGCGGAGCGCTTTTTACTGGGGGACAGGAAACACCGATAAACTCATCTT	CALGELEPWAERFLLGDRKHR*THL	TRDV1-1	TRDD1-1	TRDJ1-1	16	41	49	56
35	3.283055680624343E-4	TGTGTGGTGATCACCCTTGGGAATGTGCTGCATTGC	CVVITLGNVLHC	TRAV12-1	TRDD1	TRAJ35-1	9	12	-1	14
35	3.283055680624343E-4	TGTGCTACGGTAGTGGGATTCCGGGTATGCACTCAACTT	CATVVGFRVCTQL	TRAV17-1	TRDD1	TRAJ41-1	9	13	-1	17
35	3.283055680624343E-4	TGTGCAGCTTATAAGTGGGGAGCCCAGAAGCTGGTATTT	CAAYKWGAQKLVF	TRAV13-1	TRDD1	TRAJ54-1	7	10	12	17
35	3.283055680624343E-4	TGTGCTGTGAGAGACGACCTCAATGCAGGCAACATGCTCACCTTT	CAVRDDLNAGNMLTF	TRAV3-1	TRDD2-1	TRAJ39-1	14	17	19	21
35	3.283055680624343E-4	TGTGCTCTTGGGGAAATCGGGACCGATAAACTCATCTTT	CALGEIGTDKLIF	TRDV1-1	TRDD1-1	TRDJ1-1	14	18	-1	21
34	3.1892540897493623E-4	TGTGCAGCAACCCCTACTGGAGCCAATAGTAAGCTGACATTT	CAATPTGANSKLTF	TRAV29-1	TRDD2-1	TRAJ56-1	-1	10	11	14
34	3.1892540897493623E-4	TGTGCCTGTGACCCCCGATCACACCTTTGGGGGATTAACCGATAAACTCATCTTTGG	CACDPRSHLWGINR*THLW	TRDV2-1	TRDD1-1	TRDJ1-1	11	27	34	37
34	3.1892540897493623E-4	TGTGCCGTGAGGAAGGGGGATGACAAGATCATCTTT	CAVRKGDDKIIF	TRAV12-2	TRDD1	TRAJ30-1	-1	10	12	16
33	3.095452498874381E-4	TGTGCAGAGACTAACAATGCCAGACTCATGTTT	CAETNNARLMF	TRAV13-2	.	TRAJ31-1	-1	-1	-1	8
33	3.095452498874381E-4	TGTGCAGAGAATAAAGGCCGTTAAGGGGGAACAACAGACTCGCTTTTG	CAENKGR*GGTTDSLL	TRAV13-2	TRDD1-1	TRAJ6	12	24	29	48
33	3.095452498874381E-4	TGTGTGGTGAACGACAGAGGCTCAACCCTGGGGAGGCTATACTTT	CVVNDRGSTLGRLYF	TRAV12-1	.	TRAJ18-1	-1	-1	-1	11
33	3.095452498874381E-4	TGTGCTGTGCCGTGGGCCCACATGATCAAAGCTGCAGGCAACAAGCTAACTTTT	CAVPWAHMIKAAGNKLTF	TRAV20-1	TRDD1-1	TRAJ17-1	9	12	15	22
33	3.095452498874381E-4	TGTGCCCTTGGAGGGTCCCGCCTACTGGGGGATACTAAACTCATCTTT	CALGGSRLLGDTKLIF	TRDV3-1	TRDD1-1	TRDJ1-1	5	23	-1	35
32	3.0016509079993996E-4	TGTGCTGTGAGAGATGCTGACAGAGGCTCAACCCTGGGGAGGCTATACTTT	CAVRDADRGSTLGRLYF	TRAV1-2	TRDD1-1	TRAJ18-1	-1	14	-1	16
32	3.0016509079993996E-4	TGTGCTCTAGACTATAATAATGCAGGCAACATGCTCACCTTT	CALDYNNAGNMLTF	TRAV6-1	.	TRAJ39-1	-1	-1	11	13
32	3.0016509079993996E-4	TGTGCTGTGGGATCAGCCGGTGGCTACAATAAGCTGATTTTT	CAVGSAGGYNKLIF	TRAV8-3	TRDD1	TRAJ4-1	-1	11	12	16
32	3.0016509079993996E-4	TGTGCAATGAGAGAGGGACAGATGGATCTTGGTTCTGCAAGGCAACTGACCTTT	CAMREGQMDLGSARQLTF	TRAV14-1	TRDD1-1	TRAJ22-1	16	23	26	29
32	3.0016509079993996E-4	TGTGTGGTGAACTTGACAATGACATGCGCTTTG	CVVNLTMTCAL	TRAV12-1	.	TRAJ43-1	-1	-1	11	13
32	3.0016509079993996E-4	TGTGCAGAGAAAGAGAGCTGCAGGCAACAAGCTAACTTT	CAEKESCRQQANF	TRAV13-2	TRDD3-1	TRAJ17-1	-1	11	-1	13
32	3.0016509079993996E-4	TGTGCTGGGCAGAGGGCAGGAACCTACAAATACATCTTT	CAGQRAGTYKYIF	TRAV35-1	TRDD1-1	TRAJ40-1	11	13	-1	16
32	3.0016509079993996E-4	TGTGCTGTGGATTCCGTTTTTAAGCCTACTGGGGGATATTACACCGATAAACTCATCTTT	CAVDSVFKPTGGYYTDKLIF	TRAV21-1	TRDD1-1	TRDJ1-1	8	27	37	40
32	3.0016509079993996E-4	TGTGCCTCCAAGGGCGTACTGGGGGACCCGGTTCGGGGGTACACCGATAAACTCATCTTT	CASKGVLGDPVRGYTDKLIF	TRDV3-1	TRDD1-1	TRDJ1-1	6	17	25	40
31	2.9078493171244183E-4	TGTGCTACGGACGCGGACGACTACAAGCTCAGCTTT	CATDADDYKLSF	TRAV17-1	TRDD1-1	TRAJ20-1	12	14	-1	16
31	2.9078493171244183E-4	TGTGCAGCGGGCTATTGGAATGCAGGCAACATGCTCACCTTT	CAAGYWNAGNMLTF	TRAV29-1	TRDD1	TRAJ39-1	7	15	-1	18
31	2.9078493171244183E-4	TGTGCTGTGAGGGGAATGGTGGTACTAGCTATGGAAAGCTGACATTTG	CAVRGMVVLAMES*HL	TRAV21-1	TRDD1	TRAJ52-1	-1	12	14	16
31	2.9078493171244183E-4	TGCATCGTCGGTCTTTCTGGTTCTGCAAGGCAACTGACCTTT	CIVGLSGSARQLTF	TRAV26-1	TRDD1	TRAJ22-1	8	12	-1	14
31	2.9078493171244183E-4	TGCATCCATACGGGATCCTCTGGGGCTGGGAGTTACCAACTCACTTTC	CIHTGSSGAGSYQLTF	TRAV26-2	TRDD1-1	TRAJ28-1	-1	7	11	14
31	2.9078493171244183E-4	TGTGCTGTGCAGGCAGGCAACACAGGCAAACTAATCTTT	CAVQAGNTGKLIF	TRAV20-1	.	TRAJ37-1	-1	-1	-1	13
31	2.9078493171244183E-4	TGTGCAGCAAGCATGGGGGGTTAATAGGAAACTGACATT	CAASMGG**ETDI	TRAV23-1	TRDD1-1	TRAJ61-1	-1	13	-1	17
31	2.9078493171244183E-4	TGTGCAGTCCCGCACCGGTAACCAGTTCTATTT	CAVPHR*PVLF	TRAV13-2	TRDD2-1	TRAJ49-1	-1	7	9	12
31	2.9078493171244183E-4	TGTGCCTTTGAGGCCTTCCTAGACTGGGGGATATCCGGAACAACTACCGATAAACTCATCTTT	CAFEAFLDWGISGTTTDKLIF	TRDV3-1	TRDD1-1	TRDJ1-1	8	22	32	45
30	2.814047726249437E-4	TGTGCCTTATGGTGGTGCTACAAACAAGCTCATCTTTGG	CALWWCYKQAHLW	TRAV2-1	.	TRAJ32-1	-1	-1	4	6
30	2.814047726249437E-4	TGTGCTTCCATGGATAGCAACTATCAGTTAATCTGG	CASMDSNYQLIW	TRAV1-2	TRDD2-1	TRAJ33-1	-1	6	8	10
30	2.814047726249437E-4	ATGCTCACCTTT	MLTF	TRAV2-1	.	TRAJ39-1	-1	-1	-1	-1
30	2.814047726249437E-4	TGTGCAATGAGAGAGGGTCCCTCCTCACTGGGGGATACCTCCGATAAACTCATCTTT	CAMREGPSSLGDTSDKLIF	TRAV14-1	TRDD1-1	TRDJ1-1	16	26	-1	38
30	2.814047726249437E-4	TGTGCAATGAGAAGCTTATCAGGAAACACACCTCTTGTCTTT	CAMRSLSGNTPLVF	TRAV12-3	TRDD2-1	TRAJ29-1	10	14	16	18
30	2.814047726249437E-4	TGTGCTCTTGGGGAACCCGGTAACCAGTTCTATTTT	CALGEPGNQFYF	TRDV1-1	.	TRAJ49-1	-1	-1	-1	16
30	2.814047726249437E-4	TGTGCCTGTGACACTGGTACTGGGGGATACCGAGCCTGGGACACCCGACAGATGTTTTTC	CACDTGTGGYRAWDTRQMFF	TRDV2-1	TRDD1-1	TRDJ3-1	13	18	29	34
29	2.720246135374456E-4	TGCGGCACCCTTGCTCGGGCTGGTGGTACTAGCTATGGAAAGCTGACATTT	CGTLARAGGTSYGKLTF	TRAV30-1	TRDD2-1	TRAJ52-1	-1	8	11	18
29	2.720246135374456E-4	TGCCTCGTGGGTGACCATGCAGCTATGGAGGAAGCCAAGGAAATCTCATCTTTG	CLVGDHAAMEEAKEISSL	TRAV4-1	TRDD1	TRAJ42-1	14	17	18	23
29	2.720246135374456E-4	TGTGCAGCAAGTGGATGGGGAAATGAGAAATTAACCTTT	CAASGWGNEKLTF	TRAV13-1	TRDD1-1	TRAJ48-1	-1	12	15	18
29	2.720246135374456E-4	TGTGCTTATAGGAGCCCTACCCTTTCTTCCTACTCCGTACTGGGGGATACGCGGGTACACCGATAAACTCATCTT	CAYRSPTLSSYSVLGDTRVHR*THL	TRAV38-2	TRDD1-1	TRDJ1-1	14	38	50	56
29	2.720246135374456E-4	TGTGCCTTCATCCTCTCAGGAACCTACAAATACATCTTT	CAFILSGTYKYIF	TRAV24-1	TRDD2-1	TRAJ40-1	7	10	-1	14
29	2.720246135374456E-4	TGTGCTGGGCAGCTAAGGAATACCGGCACTGCCAGTAAACTCACCTTT	CAGQLRNTGTASKLTF	TRAV35-1	TRDD2-1	TRAJ44-1	-1	12	14	18
28	2.626444544499475E-4	TGTGCCGTGACACCTGGTGGCTACAATAAGCTGATTTTT	CAVTPGGYNKLIF	TRAV8-1	TRDD1	TRAJ4-1	9	11	-1	13
28	2.626444544499475E-4	TGTGCAATGAGAGAGTGGCAATAACAATGACATGCGCTT	CAMREWQ*Q*HAL	TRAV14-1	TRDD1-1	TRAJ43-1	-1	15	-1	18
28	2.626444544499475E-4	TGTGCTCTGAGTGAGGCGGAAGGGAACAACAGACTCGCTTTT	CALSEAEGNNRLAF	TRAV19-1	TRDD1-1	TRAJ7-1	-1	17	-1	19
28	2.626444544499475E-4	TGCATCGTCAGTTACCAAACTGACAGCTGGGGGAAATTGCAGTTT	CIVSYQTDSWGKLQF	TRAV26-1	TRDD1-1	TRAJ24-1	10	26	33	40
28	2.626444544499475E-4	TGTGCTCTGAGGATCTGGAATGACATGCGCTTT	CALRIWNDMRF	TRAV9-2	TRDD1-1	TRAJ43-1	10	14	-1	18
28	2.626444544499475E-4	TGTGCTTATAGGAGCGCGGATTTCCTACTGTACTGGGGGTTTAATAAACTCATCTTT	CAYRSADFLLYWGFNKLIF	TRAV38-2	TRDD1-1	TRDJ1-1	15	31	38	43
28	2.626444544499475E-4	TGTGCTCTGAGTGAGGCGGAAGGGAACAACAGACTCGCTTTTGGG	CALSEAEGNNRLAFG	TRAV19-1	TRDD1-1	TRAJ6	16	21	24	43
28	2.626444544499475E-4	TGTGCCGTGAAGGCTGCAGGCAACAAGCTAACTTTT	CAVKAAGNKLTF	TRAV12-2	.	TRAJ17-1	-1	-1	-1	9
27	2.5326429536244935E-4	TGTGCTGTCGAAGGGGGATACTCTGGGGCTGGGAGTTACCAACTCACTTTC	CAVEGGYSGAGSYQLTF	TRAV1-2	TRDD1-1	TRAJ58-1	7	12	20	46
27	2.5326429536244935E-4	TGTGCTGTGGAATATGGAAACAAGCTGGTCTTT	CAVEYGNKLVF	TRAV21-1	.	TRAJ47-1	-1	-1	-1	7
27	2.5326429536244935E-4	GTGAGAAGCCAAGGAAATCTCATCTTT	VRSQGNLIF	TRAV12-1	TRDD1	TRAJ42-1	-1	1	2	4
27	2.5326429536244935E-4	TGTGCAGCAATCATAATTTCTTCTGGTTCTGCAAGGCAACTGACCTTT	CAAIIISSGSARQLTF	TRAV13-1	TRDD1	TRAJ22-1	9	12	14	16
27	2.5326429536244935E-4	TGTGCTGTGCAGGCGTACTGACAGCTGGGGGAAATTGCAGTTTGG	CAVQAY*QLGEIAVW	TRAV20-1	TRDD1-1	TRAJ24-1	12	24	31	38
27	2.5326429536244935E-4	TGTGTGGTGAGGTGTTGGCAACACAGGCAAACTAATCTT	CVVRCWQHRQTNL	TRAV12-1	TRDD1	TRAJ37-1	9	12	13	15
27	2.5326429536244935E-4	TGTGCTCTAAGGGAATTCAGGATACAGCACCCTCACCTT	CALREFRIQHPHL	TRAV16-1	.	TRAJ11-1	-1	-1	10	12
27	2.5326429536244935E-4	TGTGCTTCCGGGTATGCACTCAACTTC	CASGYALNF	TRAV9-2	.	TRAJ41-1	-1	-1	-1	5
27	2.5326429536244935E-4	TGTGCCTGTGACAGCTTACTGGGGGATCGGTACACCGATAAACTCATCTTT	CACDSLLGDRYTDKLIF	TRDV2-1	TRDD1-1	TRDJ1-1	12	17	26	31
27	2.5326429536244935E-4	TGTGCTCTTGGGGAACTAGTGGGGGGATGGGACCATCCTGGGGGAATACACCGATAAACTCATCTTTGG	CALGELVGGWDHPGGIHR*THLW	TRDV1-1	TRDD1-1	TRDJ1-1	16	37	44	47
26	2.4388413627495121E-4	TGTGCTTATAACGAAGGGTGGAGGTAGCAACTATAAACTGACATT	CAYNEGWR*QL*TDI	TRAV38-2	TRDD1	TRAJ53-1	-1	10	12	17
26	2.4388413627495121E-4	TGCCTCGTGGAGCCCAATAACCAGGGAGGAAAGCTTATCTTC	CLVEPNNQGGKLIF	TRAV4-1	TRDD2-1	TRAJ23-1	9	13	-1	16
26	2.4388413627495121E-4	TGTGCTGTGCAGGCTACGAGGGTTCGAAACCAGTGGCTCTAGGTTGACCTT	CAVQATRVRNQWL*VDL	TRAV20-1	TRDD1	TRAJ58-1	12	14	17	25
26	2.4388413627495121E-4	AATTATACTGGAGGCTTCAAAACTATCTTT	NYTGGFKTIF	TRAV27-1	TRDD3-1	TRAJ9-1	-1	0	2	4
26	2.4388413627495121E-4	TGTGCTGTGAGGGCCCCTAACAATGACATGCGCTTT	CAVRAPNNDMRF	TRAV3-1	TRDD1	TRAJ43-1	-1	11	12	17
26	2.4388413627495121E-4	TGTGCAGCAAGTATTGATCCAACCAGGCAGGAACTGCTCTGATCT	CAASIDPTRQELL*S	TRAV13-1	TRDD1	TRAJ58-1	12	32	35	44
26	2.4388413627495121E-4	TGTGTCCATAATTCTGGGGGTTACCAGAAAGTTACCTTT	CVHNSGGYQKVTF	TRAV25-1	TRDD2-1	TRAJ13-1	-1	4	6	9
26	2.4388413627495121E-4	TGTGCAGGGCAAACTGCAGGCAACAAGCTAACTTTT	CAGQTAGNKLTF	TRAV25-1	.	TRAJ17-1	-1	-1	8	10
26	2.4388413627495121E-4	TGTGCTCTTGGGGAATTAGGCTCCCATGGCTACTGGGGGATAGGAGGGACCGATAAACTCATCTTT	CALGELGSHGYWGIGGTDKLIF	TRDV1-1	TRDD1-1	TRDJ1-1	14	31	41	48
26	2.4388413627495121E-4	TGTGCTCCGGTGGATGGACACGGGCAGGAGAGCACTTACTTTTGG	CAPVDGHGQESTYFW	TRAV21-1	TRDD1-1	TRAJ5-1	5	10	12	14
26	2.4388413627495121E-4	TGTGCCGTGAACTATAGTATGGTGGTGCTACAAACAAGCTCATCTTTG	CAVNYSMVVLQTSSSL	TRAV12-2	TRDD1	TRAJ32-1	11	13	-1	15
26	2.4388413627495121E-4	TGTGCTCTTGGGGAAGGATTCCTACGCCCATGGGGCCGGGAGGACACCGATAAACTCATCTTT	CALGEGFLRPWGREDTDKLIF	TRDV1-1	TRDD2-1	TRDJ1-1	14	18	24	43
26	2.4388413627495121E-4	TGTGCTCTTTCTTCCGCCCCCGTAGGAGGGACCGATAAACTCATCTTT	CALSSAPVGGTDKLIF	TRDV1-1	TRDD2-1	TRDJ1-1	8	10	14	30
25	2.345039771874531E-4	TGCGCTGTGAGAGGCGGCTCTAGCAACACAGGCAAACTAATCTTT	CAVRGGSSNTGKLIF	TRAV1-1	.	TRAJ37-1	-1	-1	12	15
25	2.345039771874531E-4	TGTGCTCTTGAAGGGGGCGGATCTGAAAAGCTGGTCTTT	CALEGGGSEKLVF	TRAV38-2	TRDD2	TRAJ57-1	-1	6	8	14
25	2.345039771874531E-4	TGTGCTGTGAAAGGAGGGTGGGGAGGAAAGCTTATCTTC	CAVKGGWGGKLIF	TRAV21-1	TRDD1-1	TRAJ23-1	9	15	17	20
25	2.345039771874531E-4	TGTGCTCTGAGTGACTTTCCAGGAACCTACAAATACATCTTT	CALSDFPGTYKYIF	TRAV9-2	TRDD2-1	TRAJ40-1	-1	14	16	19
25	2.345039771874531E-4	TGTGCAGAGAGAAAGCAATCTGGTTCTGCAAGGCAACTGACCTTT	CAERKQSGSARQLTF	TRAV13-2	TRDD3-1	TRAJ22-1	-1	10	13	18
25	2.345039771874531E-4	TGTGCTGTGGAGGCGGGTGAGTGGAGCCAATAGTAAGCTGACATT	CAVEAGEWSQ**ADI	TRAV36-1	TRDD1-1	TRAJ56-1	12	14	16	19
25	2.345039771874531E-4	TGTGCTGTGCAAACACCCTCAGGGAGCCCAGAAGCTGGTATTTGG	CAVQTPSGSPEAGIW	TRAV20-1	TRDD2-1	TRAJ54-1	10	14	16	18
25	2.345039771874531E-4	TGTGCTGTGAGAGACCCCCCTAGGAACCGGCCACTCACGGGAGGAGGAAACAAACTCACCTTT	CAVRDPPRNRPLTGGGNKLTF	TRAV3-1	TRDD2-1	TRAJ10-1	14	18	21	32
25	2.345039771874531E-4	TGTGCAGCAAGCGAAGGTTCAGGAGGAGGTGCTGACGGACTCACCTTT	CAASEGSGGGADGLTF	TRAV29-1	TRDD1	TRAJ45-1	12	15	-1	17
25	2.345039771874531E-4	TGTGCTGTGGATATCTACCCCGAAGAAACCAGTGGCTCTAGGTTGACCTTT	CAVDIYPEETSGSRLTF	TRAV22-1	TRDD2-1	TRAJ58-1	10	14	18	22
25	2.345039771874531E-4	TGTGCCGTGAACATGATTCCCGACTACAAGCTCAGCTTT	CAVNMIPDYKLSF	TRAV12-2	TRDD2-1	TRAJ20-1	12	16	-1	20
25	2.345039771874531E-4	TGTGCTCTTGGGGACCCTAGTCGGCTTCCTCCTACTGGGGGAAGGCCGTACACCGATAAACTCATCTTT	CALGDPSRLPPTGGRPYTDKLIF	TRDV1-1	TRDD1-1	TRDJ1-1	13	33	41	49
25	2.345039771874531E-4	TGTGCCTTTAGGGGAAGATACTGGGGGATACCCCGCAACACCGATAAACTCATCTTT	CAFRGRYWGIPRNTDKLIF	TRDV3-1	TRDD1-1	TRDJ1-1	10	19	30	37
24	2.2512381809995497E-4	TGTGCTGTGAGTAGGACAGGAGGAAGCTACATACCTACATTT	CAVSRTGGSYIPTF	TRAV1-2	TRDD1	TRAJ6-1	10	13	-1	16
24	2.2512381809995497E-4	TGTGCTCTCTTATACTCACGGGAGGAGGAAACAAACTCACCTTTG	CALLYSREEETNSPL	TRAV9-2	TRDD2-1	TRAJ10-1	-1	8	-1	11
24	2.2512381809995497E-4	TGTGCTGTGGGTGCTGGCAACAACCGTAAGCTGATTTGG	CAVGAGNNRKLIW	TRAV8-3	.	TRAJ38-1	-1	-1	-1	11
24	2.2512381809995497E-4	TGTGCTTTCACCACGGTGGTACTAGCTATGGAAAGCTGACATTTG	CAFTTVVLAMES*HL	TRAV38-1	TRDD2-1	TRAJ52-1	-1	10	12	14
24	2.2512381809995497E-4	TGTGCTCTGAGTGAGTCGTCCTATCTGAGGGCTGGTGGTACTAGCTATGGAAAGCTGACATTT	CALSESSYLRAGGTSYGKLTF	TRAV19-1	TRDD2-1	TRAJ52-1	14	18	22	30
24	2.2512381809995497E-4	TGTGCTCTTGTTGAATCCGGTAACCAGTTCTATTTTGGG	CALVESGNQFYFG	TRDV1-1	TRDD2-1	TRAJ23-1	9	22	25	34
24	2.2512381809995497E-4	TGTGCAGCGGTTTGGAGGGGGGTTACCAGAAAGTTACCTTTG	CAAVWRGVTRKLPL	TRAV29-1	TRDD1-1	TRAJ13-1	7	12	14	17
24	2.2512381809995497E-4	TGTGCCCGTTATAATGCAGGCAACATGCTCACCTTT	CARYNAGNMLTF	TRAV16-1	TRDD1	TRAJ39-1	4	6	-1	8
24	2.2512381809995497E-4	TGTGCCGTTTTACCTCAGGAACCTACAAATACATCTTTG	CAVLPQEPTNTSL	TRAV12-2	TRDD2-1	TRAJ40-1	-1	8	-1	10
24	2.2512381809995497E-4	TGTGCTCTGAGGTTCAGGAGGAAGCTACATACCTACATT	CALRFRRKLHTYI	TRAV19-1	TRDD3-1	TRAJ6-1	-1	11	-1	13
24	2.2512381809995497E-4	TGTGCTGTGAGTGAAGGGCATTATGGTGGTGCTACAAACAAGCTCATCTTT	CAVSEGHYGGATNKLIF	TRAV8-6	TRDD1	TRAJ32-1	13	15	-1	17
24	2.2512381809995497E-4	TGTGCCTTTTTCCACCAGGCAGGAACTGCTCTGATCTTT	CAFFHQAGTALIF	TRAV24-1	TRDD2-1	TRAJ15-1	-1	9	-1	11
23	2.1574365901245684E-4	TGTGCTGTGGAGGTTAAATGACAGGCTTTCAGAAACTTGTATTTG	CAVEVK*QAFRNLYL	TRAV2-1	TRDD3-1	TRAJ8-1	12	15	18	20
23	2.1574365901245684E-4	TGTGCTGTGAGAGATAGGTCTGGTGGCTACAATAAGCTGATTTTT	CAVRDRSGGYNKLIF	TRAV1-2	TRDD3-1	TRAJ4-1	-1	14	16	18
23	2.1574365901245684E-4	TGTGCTGTGAGAGATCAGGCCTACAAATACATCTTT	CAVRDQAYKYIF	TRAV1-2	TRDD1	TRAJ40-1	13	17	-1	19
23	2.1574365901245684E-4	TGTGCCCCCGGGGGCTCTGGGGCTGGGAGTTACCAACTCACTTTC	CAPGGSGAGSYQLTF	TRAV1-2	TRDD1-1	TRAJ28-1	4	9	-1	14
23	2.1574365901245684E-4	TGCGCCCTTGAGGAAAGCACCCTCACCTTT	CALEESTLTF	TRAV1-1	TRDD2-1	TRAJ11-1	-1	5	8	13
23	2.1574365901245684E-4	TGTGCAATCGAGGGGCAGTATAACACCGACAAGCTCATCTTT	CAIEGQYNTDKLIF	TRAV14-1	TRDD1-1	TRAJ34-1	7	11	14	18
23	2.1574365901245684E-4	TGTGCAGCAAGCCCGATCAAACTGGGGCAAACAACCTCTTCTTTG	CAASPIKLGQTTSSL	TRAV23-1	TRDD1	TRAJ36-1	11	14	-1	16
23	2.1574365901245684E-4	TGCATCCCCTTCCTTTGGGTTCTGCAAGGCAACTGACCTTTG	CIPFLWVLQGN*PL	TRAV26-2	TRDD2-1	TRAJ22-1	-1	7	13	17
23	2.1574365901245684E-4	TGTGCTCTGAGTGAATCACGGGAGGAGGAAACAAACTCACCTTTG	CALSESREEETNSPL	TRAV19-1	.	TRAJ10-1	-1	-1	-1	13
23	2.1574365901245684E-4	TGTGCTCTTGGGGAGACCGGTAACCAGTTCTATTTT	CALGETGNQFYF	TRDV1-1	.	TRAJ49-1	-1	-1	-1	13
23	2.1574365901245684E-4	TGTGCAATGAGATTTAATGCTGGCAACAACCGTAAGCTGATTTGG	CAMRFNAGNNRKLIW	TRAV12-3	TRDD1	TRAJ38-1	-1	11	12	14
23	2.1574365901245684E-4	TGTGCTGTGGAGTTTCCCCCCGTTGCAGGCAAATCAACCTTTGGG	CAVEFPPVAGKSTFG	TRAV36-1	TRDD2	TRAJ7	11	37	40	43
23	2.1574365901245684E-4	TGTGCTGGGCAAAAGGTTGGCAACACAGGCAAACTAATCTTT	CAGQKVGNTGKLIF	TRAV35-1	TRDD3-1	TRAJ37-1	-1	11	13	17
23	2.1574365901245684E-4	TGTGCTGTGCAGGCCCTTTCCGGGTATGCACTCAACTTC	CAVQALSGYALNF	TRAV20-1	TRDD2-1	TRAJ41-1	12	14	-1	17
23	2.1574365901245684E-4	TGTGCTCTGAGTGGGGTGGATAGCAGCTATAAATTGATCTTC	CALSGVDSSYKLIF	TRAV19-1	.	TRAJ12-1	-1	-1	-1	13
23	2.1574365901245684E-4	TGTGCTGATCAGAATTCAGGGAGCCCAGAAGCTGGTATT	CADQNSGSPEAGI	TRAV21-1	TRDD1	TRAJ54-1	-1	7	8	12
23	2.1574365901245684E-4	TGTGCTGTTAGTAACGACTACAAGCTCAGCTTT	CAVSNDYKLSF	TRAV22-1	TRDD3-1	TRAJ20-1	-1	8	-1	11
23	2.1574365901245684E-4	TGTGCCTCTCGCCCCATACTCTGGGGCTGGGAGTTACCAACTCACTTTCGG	CASRPILWGWELPTHFR	TRDV3-1	TRDD1	TRAJ28-1	-1	7	8	14
23	2.1574365901245684E-4	TGTGCAGCATCCAGGAACTGCTCTGATCTTTGG	CAASRNCSDLW	TRAV13-1	TRDD2-1	TRAJ15-1	-1	9	-1	11
22	2.0636349992495873E-4	TGTGCTGTGAGAGACAATGCCAGACTCATGTTT	CAVRDNARLMF	TRAV1-2	.	TRAJ31-1	-1	-1	-1	13
22	2.0636349992495873E-4	TGTGCAATGAGAGAGGGCGATTCAGGAGGAGGTGCTGACGGACTCACCTTT	CAMREGDSGGGADGLTF	TRAV14-1	TRDD1-1	TRAJ45-1	-1	17	-1	19
22	2.0636349992495873E-4	TGTGGAGAGGCTCAACCCTGGGGAGGCTATACTTTG	CGEAQPWGGYTL	TRAV14-1	.	TRAJ18-1	-1	-1	3	5
22	2.0636349992495873E-4	TGTGCTGTGGGTGACAACTGACAGCTGGGGGAAATTGCAGTTTGG	CAVGDN*QLGEIAVW	TRAV8-3	TRDD1-1	TRAJ24-1	12	24	31	38
22	2.0636349992495873E-4	TGTGCAGAGAATGGACTGGAAGACTACAAGCTCAGCTTT	CAENGLEDYKLSF	TRAV5-1	TRDD1-1	TRAJ20-1	9	14	-1	19
22	2.0636349992495873E-4	TGTGTGGTGAACTCTCTGCGACTACAAGCTCAGCTTTGG	CVVNSLRLQAQLW	TRAV12-1	TRDD1-1	TRAJ20-1	11	15	-1	18
22	2.0636349992495873E-4	TGTGCCCCCGCTAATGCTGGTGGTACTAGCTATGGAAAGCTGACATTT	CAPANAGGTSYGKLTF	TRAV24-1	TRDD1	TRAJ52-1	5	8	-1	10
22	2.0636349992495873E-4	TGTGCTCTGAGCCTTACCGGCACTGCCAGTAAACTCACCTTT	CALSLTGTASKLTF	TRAV19-1	TRDD2-1	TRAJ44-1	-1	11	-1	14
22	2.0636349992495873E-4	GAAAGCAATGACATGCGCTTT	ESNDMRF	TRAV20-1	TRDD3-1	TRAJ43-1	-1	0	-1	3
22	2.0636349992495873E-4	TGTGCTGTCCGGACCTCAGGAACCTACAAATACATCTTT	CAVRTSGTYKYIF	TRAV41-1	TRDD1-1	TRAJ40-1	8	10	-1	12
22	2.0636349992495873E-4	TGTGCTGTGAGAGACATAGGGTATGGTGGTGCTACAAACAAGCTCATCTTT	CAVRDIGYGGATNKLIF	TRAV3-1	TRDD1	TRAJ32-1	15	18	-1	21
22	2.0636349992495873E-4	TGTGCAGAGAACCAACTCATTCAGGAGGAGGTGCTGACGGACTCACCTTTG	CAENQLIQEEVLTDSPL	TRAV13-2	TRDD1	TRAJ45-1	10	14	16	18
22	2.0636349992495873E-4	TGTGCAGCATCACCTAAGTACAGCAGTGCTTCCAAGATAATCTTT	CAASPKYSSASKIIF	TRAV29-1	TRDD2-1	TRAJ3-1	8	12	15	17
22	2.0636349992495873E-4	TGTGCCTTTATTAAAATACTCACGGGAGGAGGAAACAAACTCACCTTT	CAFIKILTGGGNKLTF	TRAV24-1	TRDD3-1	TRAJ10-1	9	12	-1	15
22	2.0636349992495873E-4	TGTGCCGTGAAGGTGGGTCGGGGAGCCCAGAAGCTGGTATTT	CAVKVGRGAQKLVF	TRAV12-2	TRDD1-1	TRAJ54-1	10	13	-1	17
22	2.0636349992495873E-4	TGTGCAGCACTTTTTTTGGGGGATACGCGGCCGATAAACTCATCTTTG	CAALFLGDTRPINSSL	TRAV29-1	TRDD1-1	TRDJ1-1	8	16	26	30
22	2.0636349992495873E-4	GCTAAGAGGGGGGCCCATACGTGAGGATTGCTGGGACACCCGACAGATGTTTTTCGG	AKRGAHT*GLLGHPTDVFR	TRDV2-1	TRDD1-1	TRDJ3-1	-1	7	11	28
22	2.0636349992495873E-4	TGTGCTGTGACGAACACCGGTAACCAGTTCTATTTT	CAVTNTGNQFYF	TRAV22-1	TRDD1	TRAJ49-1	-1	9	-1	11
22	2.0636349992495873E-4	TGTGCTGTGGAGTAACTCTGGGGCTGGGAGTTACCAACTCACTTT	CAVE*LWGWELPTHF	TRAV8-3	TRDD3-1	TRAJ28-1	-1	10	12	14
22	2.0636349992495873E-4	TGTGCAGCTCCTGACCAGGCAGGAACTGCTCTGATCTTT	CAAPDQAGTALIF	TRAV13-1	TRDD2-1	TRAJ15-1	-1	8	11	13
21	1.969833408374606E-4	TGTGCAATGAGAGAGGCCCTGATCAAACTGGGGCAAACAACCTCTTCTTTG	CAMREALIKLGQTTSSL	TRAV14-1	TRDD1	TRAJ36-1	15	18	20	22
21	1.969833408374606E-4	TGTGCAGAGACCCTTCCAGGAACCTACAAATACATCTTT	CAETLPGTYKYIF	TRAV5-1	TRDD2-1	TRAJ40-1	9	11	-1	16
21	1.969833408374606E-4	TGTGCTGTGGAGCGGGATCCGGGTAGCAACTATAAACTGACATTT	CAVERDPGSNYKLTF	TRAV22-1	TRDD1-1	TRAJ53-1	-1	13	17	21
21	1.969833408374606E-4	TGTGTCCTTGAGGAGGGAACCTACAAATACATCTTT	CVLEEGTYKYIF	TRAV9-2	TRDD2-1	TRAJ40-1	3	5	8	15
21	1.969833408374606E-4	TGTGCAGGAATGAAAACCTCCTACGACAAGGTGATATTT	CAGMKTSYDKVIF	TRAV27-1	.	TRAJ50-1	-1	-1	8	10
21	1.969833408374606E-4	TGTGCACGACCGGTAACCAGTTCTATTTTG	CARPVTSSIL	TRAV13-2	TRDD1-1	TRAJ49-1	-1	6	-1	8
21	1.969833408374606E-4	TGTGCAATGAGACACAATACAAGCATACTCTGGGGCTGGGAGTTACCAACTCACTTT	CAMRHNTSILWGWELPTHF	TRAV14-1	TRDD1	TRAJ28-1	11	16	19	23
21	1.969833408374606E-4	TGTGCAGGTACCGGCACTGCCAGTAAACTCACCTTT	CAGTGTASKLTF	TRAV25-1	.	TRAJ44-1	-1	-1	-1	8
21	1.969833408374606E-4	TGTGCTCACGTATTCAGGAGGAGGTGCTGACGGACTCACCTTTGG	CAHVFRRRC*RTHLW	TRAV19-1	TRDD1	TRAJ45-1	-1	7	-1	9
21	1.969833408374606E-4	TGTGCCTCCTTCAATGACATGCGCTTT	CASFNDMRF	TRAV24-1	TRDD2-1	TRAJ43-1	-1	7	-1	11
21	1.969833408374606E-4	TGTGCTCTTGGGGACTCCTACCCGAGTGGGGGACGCACCGATAAACTCATCTTT	CALGDSYPSGGRTDKLIF	TRDV1-1	TRDD1	TRDJ1-1	13	26	32	35
21	1.969833408374606E-4	TGTGCCTGTGACACTCTAATCGGGGAGGGGTACACCGATAAACTCATCTTT	CACDTLIGEGYTDKLIF	TRDV2-1	TRDD1-1	TRDJ1-1	13	21	25	31
20	1.876031817499625E-4	TGCGCTGTGAGAGAACGGGGGAATTCAGGAAACACACCTCTTGTCTTT	CAVRERGNSGNTPLVF	TRAV1-1	TRDD1-1	TRAJ29-1	13	16	-1	19
20	1.876031817499625E-4	TGTGCAGCAAGTGGGGCCAATGCAGGCAAATCAACCTTT	CAASGANAGKSTF	TRAV13-1	TRDD1-1	TRAJ27-1	-1	12	-1	16
20	1.876031817499625E-4	TGTGCAGCAAGCCTCTACTGGAGCCAATAGTAAGCTGACATTTGG	CAASLYWSQ**ADIW	TRAV29-1	.	TRAJ56-1	-1	-1	11	13
20	1.876031817499625E-4	TGTGCTGTGGGTGCCCTTAATAACAATGACATGCGCTTT	CAVGALNNNDMRF	TRAV8-3	TRDD2-1	TRAJ43-1	-1	14	-1	18
20	1.876031817499625E-4	TGTGCAGCCCCCCCCCAACAATGACATGCGCTT	CAAPPQQ*HAL	TRAV13-1	TRDD2-1	TRAJ43-1	-1	8	9	16
20	1.876031817499625E-4	TGTGCTCTAGTTCCCTCCTCGTCCATGGTCAGAATTTTGTCTTTG	CALVPSSSMVRILSL	TRAV6-1	TRDD2-1	TRAJ26-1	-1	10	13	22
20	1.876031817499625E-4	TGTGCTGGGCAGCTAGAAGAGACTTTGGGAATGTGCTGCATTGCG	CAGQLEETLGMCCIA	TRAV35-1	TRDD2	TRAJ35-1	-1	12	14	19
20	1.876031817499625E-4	TGTGCTGTGAAAGGTGCTGACGGACTCACCTTT	CAVKGADGLTF	TRAV21-1	.	TRAJ45-1	-1	-1	9	11
20	1.876031817499625E-4	TGTGCAGAGAATAATTCAGGGAGCCCAGAAGCTGGTATT	CAENNSGSPEAGI	TRAV13-2	.	TRAJ54-1	-1	-1	-1	11
20	1.876031817499625E-4	TGTGTGGGGTCAGAATTTTGTCTTTGG	CVGSEFCLW	TRAV29-1	TRDD1-1	TRAJ26-1	-1	4	-1	7
20	1.876031817499625E-4	TGTGCTCTTGGGGAACTAGCATATTCGGTACACCGAGTACTGGGGACGTTTAATTCCGATAAACTCATCTTT	CALGELAYSVHRVLGTFNSDKLIF	TRDV1-1	TRDD1-1	TRDJ1-1	16	38	44	55
20	1.876031817499625E-4	TGTGCCTGTGACACGGTTTTAAGGGTACGCAAGACGACGACGGCCGATAAACTCATCTTT	CACDTVLRVRKTTTADKLIF	TRDV2-1	TRDD1-1	TRDJ1-1	13	25	28	43
20	1.876031817499625E-4	TGTGCCTTTCTTTCCTTCCTCGACGCCACCTGGGGAACTTACACCGATAAACTCATCTTT	CAFLSFLDATWGTYTDKLIF	TRDV3-1	TRDD2-1	TRDJ1-1	8	13	19	40
20	1.876031817499625E-4	TGTGCTCTTGGGGACCCCATGGGTAAACTCATCTTT	CALGDPMGKLIF	TRDV1-1	TRDD2-1	TRDJ1-1	13	16	18	21
19	1.7822302266246436E-4	TGACTGATACCGGCATCTTATAACACCGACAAGCTCATCTTT	*LIPASYNTDKLIF	TRAV2-1	TRDD1-1	TRAJ34-1	-1	5	9	15
19	1.7822302266246436E-4	TGTGCTACGGAGTCTGGAACTTATAACACCGACAAGCTCATCTTT	CATESGTYNTDKLIF	TRAV17-1	TRDD1-1	TRAJ34-1	10	13	16	19
19	1.7822302266246436E-4	TGTGCTTCCTTTTCAGATGGCCAGAAGCTGCTCTTT	CASFSDGQKLLF	TRAV9-2	TRDD2-1	TRAJ16-1	-1	6	-1	9
19	1.7822302266246436E-4	TGTGCTCTGAGTGATCCCCTGAGGATGGCCAGAAGCTGCTCTTTG	CALSDPLRMARSCSL	TRAV9-2	TRDD1	TRAJ16-1	13	18	20	23
19	1.7822302266246436E-4	TGTGCAATGAGGAGATGGGGTGCTGGTGGTACTAGCTATGGAAAGCTGACATTT	CAMRRWGAGGTSYGKLTF	TRAV12-3	TRDD1-1	TRAJ52-1	10	15	-1	20
19	1.7822302266246436E-4	TGTGTTGTGATGAAGGGTTCTGCAAGGCAACTGACCTTT	CVVMKGSARQLTF	TRAV8-2	TRDD3-1	TRAJ22-1	9	11	13	15
19	1.7822302266246436E-4	TGTGCTGTGGATTGAGCATTCAGGAGGAGGTGCTGACGGACTCACCTTTGG	CAVD*AFRRRC*RTHLW	TRAV22-1	TRDD1	TRAJ45-1	10	12	13	15
19	1.7822302266246436E-4	TGTGCCGTGTATAGAATGCAGGCAACATGCTCACCTTTG	CAVYRMQATCSPL	TRAV12-2	TRDD1	TRAJ39-1	8	10	-1	12
19	1.7822302266246436E-4	TGTGTGGTGAGGCCCGGGGATGACAAGATCATCTTT	CVVRPGDDKIIF	TRAV10-1	TRDD1	TRAJ30-1	10	14	-1	16
19	1.7822302266246436E-4	TGTGCTTTCCGGATGGATAGCAGCTATAAATTGATCTTC	CAFRMDSSYKLIF	TRAV38-1	.	TRAJ12-1	-1	-1	8	10
19	1.7822302266246436E-4	TGTGCTGTGGTATACTCTGGGGCTGGGAGTTACCAACTCACTTTC	CAVVYSGAGSYQLTF	TRAV22-1	.	TRAJ28-1	-1	-1	9	11
19	1.7822302266246436E-4	CCGTTCAATGCAGGCAAATCAACCTTT	PFNAGKSTF	TRAV12-3	TRDD2	TRAJ7	-1	22	25	28
19	1.7822302266246436E-4	TGTGCTCTTGGGGAACTAAACCGAAATGACATGCGCTTT	CALGELNRNDMRF	TRDV1-1	TRDD2	TRAJ43-1	16	19	21	24
19	1.7822302266246436E-4	TGTGCTGTGAGAGACCGGCTCTAGCAACACAGGCAAACTAATCTT	CAVRDRL*QHRQTNL	TRAV3-1	.	TRAJ37-1	-1	-1	14	16
19	1.7822302266246436E-4	TGTGCCGGTCCTACTCAGGAACCTACAAATACATCTTTG	CAGPTQEPTNTSL	TRAV12-2	TRDD2-1	TRAJ40-1	6	8	-1	13
19	1.7822302266246436E-4	TGTGCCTTCCTACAGGCTGGGGGACTGAAGTACACCGATAAACTCATCTTT	CAFLQAGGLKYTDKLIF	TRDV3-1	TRDD1-1	TRDJ1-1	7	16	23	31
19	1.7822302266246436E-4	TGTGCCGTGAACAGCGCAGAGATGACAAGATCATCTTTG	CAVNSAEMTRSSL	TRAV12-2	TRDD1-1	TRAJ30-1	12	14	-1	16
19	1.7822302266246436E-4	TGTGCAGCAGGTGGATCTCAGGGAGCCCAGAAGCTGGTATTT	CAAGGSQGAQKLVF	TRAV29-1	TRDD1-1	TRAJ54-1	8	12	15	17
18	1.6884286357496622E-4	TGTGCTGTGTGGGGTAACCAGGGAGGAAAGCTTATCTTC	CAVWGNQGGKLIF	TRAV21-1	TRDD1-1	TRAJ23-1	-1	9	-1	14
18	1.6884286357496622E-4	TGTGCAGCAAGCGAAAGATGGTGGTGCTACAAACAAGCTCATCTT	CAASERWWCYKQAHL	TRAV29-1	TRDD3-1	TRAJ32-1	-1	13	15	17
18	1.6884286357496622E-4	TGTGCTCCTCGACTTTATAACAATGACATGCGCTTT	CAPRLYNNDMRF	TRAV21-1	TRDD1	TRAJ43-1	5	11	13	16
18	1.6884286357496622E-4	TGTGCTCTGAGTGAGGAGGGCGACTACAAGCTCAGCTTT	CALSEEGDYKLSF	TRAV19-1	TRDD1-1	TRAJ20-1	15	17	-1	20
18	1.6884286357496622E-4	TGTGCAGGATACTTCATGGATAGCAACTATCAGTTAATCTGG	CAGYFMDSNYQLIW	TRAV27-1	TRDD2-1	TRAJ33-1	8	11	14	16
18	1.6884286357496622E-4	TGTGCAGCAAGTATAGAGCAGGCAACATGCTCACCTTTG	CAASIEQATCSPL	TRAV13-1	TRDD3-1	TRAJ39-1	-1	13	15	17
18	1.6884286357496622E-4	TGTCTTCTGGGAGAGAAGAAATACCGGCACTGCCAGTAAACTCACCTTTGG	CLLGEKKYRHCQ*THLW	TRAV40-1	TRDD3-1	TRAJ44-1	-1	14	16	18
18	1.6884286357496622E-4	TGCATCCTGAGAGGGGACACCGACAAGCTCATCTTT	CILRGDTDKLIF	TRAV26-2	TRDD1-1	TRAJ34-1	-1	13	-1	16
18	1.6884286357496622E-4	TGTGCAGCCCGCCCGATGTATTCAGGAGGAGGTGCTGACGGACTCACCTTT	CAARPMYSGGGADGLTF	TRAV27-1	TRDD1	TRAJ45-1	6	14	-1	16
18	1.6884286357496622E-4	TGTGCAATGAGGGGGGCAGGAGAGCACTTACTTTTG	CAMRGAGEHLLL	TRAV12-3	TRDD1-1	TRAJ5-1	-1	11	-1	13
18	1.6884286357496622E-4	TGTGCTGGGCCCGGGGCTGGGAGTTACCAACTCACTTTC	CAGPGAGSYQLTF	TRAV35-1	.	TRAJ28-1	-1	-1	-1	10
18	1.6884286357496622E-4	TGTGGGGGGTACAATAACAATGACATGCGCTTT	CGGYNNNDMRF	TRAV12-2	TRDD1-1	TRAJ43-1	-1	4	8	10
18	1.6884286357496622E-4	TGTGCTCTTAGTTCCTTCCCACGGGGGATACATGCCACCGATAAACTCATCTTT	CALSSFPRGIHATDKLIF	TRDV3-1	TRDD1-1	TRDJ1-1	4	22	30	35
18	1.6884286357496622E-4	TGTGCCTTGGTTCCTACGGGTGTCCTCACCGATAAACTCATCTTT	CALVPTGVLTDKLIF	TRDV3-1	TRDD2-1	TRDJ1-1	7	10	16	26
18	1.6884286357496622E-4	TGTGCCGGGGTCCAGAAGAGGCTCAACCCTGGGGAGGCTATACTT	CAGVQKRLNPGEAIL	TRAV35-1	TRDD2-1	TRAJ18-1	8	10	12	16
18	1.6884286357496622E-4	TGTGCAGCAAGTATAGGTCCGGGGCTGGGAGTTACCAACTCACTTTCG	CAASIGPGLGVTNSLS	TRAV13-1	TRDD3-1	TRAJ28-1	-1	13	15	17
18	1.6884286357496622E-4	TGTGCTGGGCGTCAGGGGGCTGGGAGTTACCAACTCACTTTC	CAGRQGAGSYQLTF	TRAV35-1	TRDD2	TRAJ28-1	9	11	12	15
18	1.6884286357496622E-4	TGTGCCTTTACCTTCTTCTGGGGGATACCTTCCGATAAACTCATCTTT	CAFTFFWGIPSDKLIF	TRDV3-1	TRDD1-1	TRDJ1-1	9	17	27	31
17	1.5946270448746812E-4	TGTGCTGTGATCAGATGGCCAGAAGCTGCTCTT	CAVIRWPEAAL	TRAV8-3	.	TRAJ16-1	-1	-1	8	10
17	1.5946270448746812E-4	TGTGGAGCAGACCCTAATGCTGGTGGTACTAGCTATGGAAAGCTGACATTT	CGADPNAGGTSYGKLTF	TRAV34-1	.	TRAJ52-1	-1	-1	11	13
17	1.5946270448746812E-4	TGTGCTCTTCATGCTGGTGGTACTAGCTATGGAAAGCTGACATTT	CALHAGGTSYGKLTF	TRAV9-2	.	TRAJ52-1	-1	-1	-1	8
17	1.5946270448746812E-4	TGTGCTACGGACGCAGACGACTACAAGCTCAGCTTT	CATDADDYKLSF	TRAV17-1	TRDD2	TRAJ20-1	-1	13	14	16
17	1.5946270448746812E-4	TGTGCTCTGAGTGAGTCCAAATACTGGAGGCTTCAAAACTATCTT	CALSESKYWRLQNYL	TRAV19-1	TRDD2-1	TRAJ9-1	-1	15	-1	18
17	1.5946270448746812E-4	TGTGTGGTGAACTTGTGGGGAATGCCAGACTCATGTTTG	CVVNLWGMPDSCL	TRAV12-1	TRDD1-1	TRAJ31-1	11	15	-1	20
17	1.5946270448746812E-4	TGTGCTCTTGGGGACCGACCTCTATTCAGGAGGAGGTGCTGACGGACTCACCTTTGG	CALGDRPLFRRRC*RTHLW	TRDV1-1	TRDD2-1	TRAJ45-1	13	17	-1	20
17	1.5946270448746812E-4	TGTGCTTATTGGGACACCGGTAACCAGTTCTATTTT	CAYWDTGNQFYF	TRAV38-2	TRDD1-1	TRAJ49-1	-1	9	-1	11
17	1.5946270448746812E-4	TGTGCAGCAAACCGGGGTCATGGTCAGAATTTTGTCTTT	CAANRGHGQNFVF	TRAV13-1	TRDD1-1	TRAJ26-1	9	13	16	19
17	1.5946270448746812E-4	TGTGCTGTCAGATCTCATTTTCTGGTTCTGCAAGGCAACTGACCTTTG	CAVRSHFLVLQGN*PL	TRAV41-1	TRDD1	TRAJ22-1	11	13	14	17
17	1.5946270448746812E-4	TGCCTCGTGAGTCGGATACTCTGGGGCTGGGAGTTACCAACTCACTTTCGG	CLVSRILWGWELPTHFR	TRAV4-1	TRDD3-1	TRAJ28-1	-1	9	11	15
17	1.5946270448746812E-4	TGTGCAGCAAGTATACCAGGAGGAAGCTACATACCTACATTT	CAASIPGGSYIPTF	TRAV13-1	.	TRAJ6-1	-1	-1	12	14
17	1.5946270448746812E-4	TGTGCAGAGAAAGGTGGGGGAAATTGCAGTTTG	CAEKGGGNCSL	TRAV13-2	TRDD1-1	TRAJ24-1	10	14	20	27
17	1.5946270448746812E-4	TGTGCAATCCACCTAATTTCTTCTGGTTCTGCAAGGCAACTGACCTTT	CAIHLISSGSARQLTF	TRAV12-3	TRDD2-1	TRAJ22-1	7	11	14	16
17	1.5946270448746812E-4	TGTGCCGTGAACAAGGGCGCCGGTAACCAGTTCTATTTT	CAVNKGAGNQFYF	TRAV12-2	TRDD1-1	TRAJ49-1	12	14	-1	17
17	1.5946270448746812E-4	TGTGCCTTCTTGAATTCAGGATACAGCACCCTCACCTTT	CAFLNSGYSTLTF	TRAV24-1	TRDD1	TRAJ11-1	-1	8	-1	10
17	1.5946270448746812E-4	TGTGCCGTGAAAGGAGGAAAGCAGTGCTTCCAAGATAATCTTTGG	CAVKGGKQCFQDNLW	TRAV12-2	TRDD1-1	TRAJ3-1	10	12	14	17
17	1.5946270448746812E-4	TGTGCTGGGCATCACACCGGCACTGCCAGTAAACTCACCTTT	CAGHHTGTASKLTF	TRAV35-1	TRDD2-1	TRAJ44-1	-1	11	-1	13
16	1.5008254539996998E-4	TGTGCTGTGAGCCCCCCGTCAGGGGGCTTTCAGAAACTTGTATTT	CAVSPPSGGFQKLVF	TRAV1-2	TRDD1-1	TRAJ8-1	10	21	-1	24
16	1.5008254539996998E-4	TGTGCTTTTCCTATGGTCAGAATTTTGTCTTTG	CAFPMVRILSL	TRAV1-2	TRDD2-1	TRAJ26-1	5	7	-1	10
16	1.5008254539996998E-4	TGTGCCCCCGAGGGGCTGGCAACAACCGTAAGCTGATTTGGG	CAPEGLATTVS*FG	TRAV8-1	TRDD1-1	TRAJ38-1	5	11	-1	14
16	1.5008254539996998E-4	TGTGCTACGGACGCTGGGTATGGAAACAAGCTGGTCTTT	CATDAGYGNKLVF	TRAV17-1	TRDD1-1	TRAJ47-1	-1	13	-1	18
16	1.5008254539996998E-4	TGTGCTGTGGGCCCAATGCTGGCAACAACCGTAAGCTGATTTGGG	CAVGPMLATTVS*FG	TRAV8-3	TRDD2-1	TRAJ38-1	-1	11	12	14
16	1.5008254539996998E-4	TGTGCTGTTATTAGTGGAGGTAGCAACTATAAACTGACATTT	CAVISGGSNYKLTF	TRAV21-1	.	TRAJ53-1	-1	-1	7	9
16	1.5008254539996998E-4	TGTCGCTCGGGAGGTAGCAACTATAAACTGACATTT	CRSGGSNYKLTF	TRAV19-1	TRDD1	TRAJ53-1	2	5	6	9
16	1.5008254539996998E-4	TGCCTCAGTCTCGGAACCTACAAATACATCTTT	CLSLGTYKYIF	TRAV4-1	TRDD3-1	TRAJ40-1	-1	6	8	12
16	1.5008254539996998E-4	TGCATCCTGTTCGTGGTAACCAGTTCTATTTTG	CILFVVTSSIL	TRAV26-2	TRDD2-1	TRAJ49-1	-1	9	11	14
16	1.5008254539996998E-4	TGCATCCCAGGAGGGGCCGTTTCGGGGGCAAACAACCTCTTCTTT	CIPGGAVSGANNLFF	TRAV26-2	TRDD1-1	TRAJ36-1	6	12	15	22
16	1.5008254539996998E-4	TGTGCTCTGAGTAACAGCAGTGCTTCCAAGATAATCTTT	CALSNSSASKIIF	TRAV9-2	.	TRAJ3-1	-1	-1	11	13
16	1.5008254539996998E-4	TGTGCAGCAAACCGGTAACCAGTTCTATTTTGG	CAANR*PVLFW	TRAV13-1	.	TRAJ49-1	-1	-1	-1	8
16	1.5008254539996998E-4	TGTGCCGTGAATGCCAGGGACGACACCGACAAGCTCATCTTT	CAVNARDDTDKLIF	TRAV8-1	TRDD1-1	TRAJ34-1	13	16	19	22
16	1.5008254539996998E-4	TGTGCTGTGAGATTCGAAACTGACAGCTGGGGGAAATTGCAGTTT	CAVRFETDSWGKLQF	TRAV3-1	TRDD1-1	TRAJ24-1	11	26	33	40
16	1.5008254539996998E-4	TGTGCAGAGAAGGGAAGAAACCAGTGGCTCTAGGTTGACCTTTGG	CAEKGRNQWL*VDLW	TRAV13-2	TRDD1-1	TRAJ58-1	-1	11	-1	14
16	1.5008254539996998E-4	TGTGCTGTGACCACCCAGCGCTGTACAATAACAATGACATGCGCTTTG	CAVTTQRCTITMTCAL	TRAV21-1	TRDD1	TRAJ43-1	9	20	22	24
16	1.5008254539996998E-4	TGTGCTCTGAGGGGGCGTTCGCTCACGGGAGGAGGAAACAAACTCACCTTT	CALRGRSLTGGGNKLTF	TRAV9-2	TRDD1-1	TRAJ10-1	-1	11	14	21
16	1.5008254539996998E-4	TGTGTGGTGAACATGGCGGGAGGAGGTGCTGACGGACTCACCTTT	CVVNMAGGGADGLTF	TRAV12-1	TRDD1-1	TRAJ45-1	-1	13	-1	16
16	1.5008254539996998E-4	TGTGCAGCAAGCGTAGGTACGTTCCTACGTACCTGGGGTACCGATAAACTCATCTTT	CAASVGTFLRTWGTDKLIF	TRAV29-1	TRDD2-1	TRDJ1-1	12	21	27	39
16	1.5008254539996998E-4	TGTGCAGGAGCCGGCAGAGATGACAAGATCATCTTT	CAGAGRDDKIIF	TRAV27-1	TRDD1	TRAJ30-1	9	12	-1	14
16	1.5008254539996998E-4	TGTGCTCTTGGGGAACTAGGTGGGGCAAACAACCTCTTCTTT	CALGELGGANNLFF	TRDV1-1	TRDD1	TRAJ36-1	16	18	-1	20
16	1.5008254539996998E-4	TGTGCTCTTGGGGTAGACCGATCCTTCCTAAGGCTGGGGATCTGTCCCGATAAACTCATCTTT	CALGVDRSFLRLGICPDKLIF	TRDV1-1	TRDD2-1	TRDJ1-1	12	22	29	46
16	1.5008254539996998E-4	TGTGCTCTTGGGCCTGACCCCTCTCCTACTGTGACTGGGGGATACACCCTGATCTTT	CALGPDPSPTVTGGYTLIF	TRDV1-1	TRDD1-1	TRDJ4-1	11	33	44	46
16	1.5008254539996998E-4	TGTGCAGCAAGTCCCTCTGGGGCTGGGAGTTACCAACTCACTTTC	CAASPSGAGSYQLTF	TRAV13-1	TRDD2-1	TRAJ28-1	-1	12	-1	14
16	1.5008254539996998E-4	TGTGCAACCCCCCCCTCAACTTTGGAAATGAGAAATTAACCTTTG	CATPPSTLEMRN*PL	TRAV12-3	TRDD2-1	TRAJ48-1	6	13	15	17
16	1.5008254539996998E-4	TGTGCTCTTGGGGAACTAGCACCCATCATCATCCATCCTACTGGGGTTAAACTCATCTTT	CALGELAPIIIHPTGVKLIF	TRDV1-1	TRDD1	TRDJ1-1	16	39	-1	45
15	1.4070238631247185E-4	TGTGCTGTGGACGTGGGGGGAGGAGGAAACAAACTCACCTTT	CAVDVGGGGNKLTF	TRAV1-2	TRDD1-1	TRAJ10-1	8	13	-1	17
15	1.4070238631247185E-4	TGTGCAATGAGAGAGGCCTCTGTGGGTTCTGCAAGGCAACTGACCTTT	CAMREASVGSARQLTF	TRAV14-1	TRDD1	TRAJ22-1	15	19	21	24
15	1.4070238631247185E-4	TGTGCTCTGAGTGTAGGGAATAATAATGCAGGCAACATGCTCACCTTT	CALSVGNNNAGNMLTF	TRAV19-1	TRDD3-1	TRAJ39-1	-1	13	15	17
15	1.4070238631247185E-4	TGTGCAGCAAGTAAGGAGGAAGCCAAGGAAATCTCATCTTTG	CAASKEEAKEISSL	TRAV13-1	.	TRAJ42-1	-1	-1	-1	11
15	1.4070238631247185E-4	TGCCTCGTGGGTGTAGGTGAAACTGGGGCAAACAACCTCTTCTTT	CLVGVGETGANNLFF	TRAV4-1	TRDD3-1	TRAJ36-1	-1	13	15	17
15	1.4070238631247185E-4	TGCGGCACAGAGATCGAGGATGGTGGTGCTACAAACAAGCTCATCTTT	CGTEIEDGGATNKLIF	TRAV30-1	TRDD1	TRAJ32-1	12	17	-1	19
15	1.4070238631247185E-4	TGTGCTCGGACCCCACCTGGTGGTACTAGCTATGGAAAGCTGACATTT	CARTPPGGTSYGKLTF	TRAV9-2	TRDD1	TRAJ52-1	-1	7	9	16
15	1.4070238631247185E-4	TGTGCTTTCATGCCGGATTCAGGAGGAGGTGCTGACGGACTCACCTTT	CAFMPDSGGGADGLTF	TRAV38-1	TRDD2-1	TRAJ45-1	-1	12	-1	14
15	1.4070238631247185E-4	TGTGCTACGAATTATGGAGGAAGCCAAGGAAATCTCATCTTT	CATNYGGSQGNLIF	TRAV41-1	TRDD1	TRAJ42-1	-1	6	-1	8
15	1.4070238631247185E-4	TGTGCCGTGTCCTACCACCGGTAACCAGTTCTATTTTGG	CAVSYHR*PVLFW	TRAV39-1	TRDD2-1	TRAJ49-1	-1	9	-1	13
15	1.4070238631247185E-4	TGTGCTGTGAGAGACGCGGATAACAATGCCAGACTCATGTTT	CAVRDADNNARLMF	TRAV3-1	.	TRAJ31-1	-1	-1	14	17
15	1.4070238631247185E-4	TGTGCAGGGCAGAAAACCTCCTACGACAAGGTGATATTT	CAGQKTSYDKVIF	TRAV25-1	TRDD2-1	TRAJ50-1	-1	9	-1	11
15	1.4070238631247185E-4	TGTGCTCTGAGTGATGAAGGAGGCGACTACAAGCTCAGCTTT	CALSDEGGDYKLSF	TRAV9-2	TRDD1	TRAJ20-1	13	18	20	23
15	1.4070238631247185E-4	TGTGCTGTGGGTCCCTATTTCAGGAGGAGGTGCTGACGGACTCACCTTTGG	CAVGPYFRRRC*RTHLW	TRAV8-3	TRDD2-1	TRAJ45-1	11	13	16	18
15	1.4070238631247185E-4	TGTGCTCTGTCGCTTTCAGATGGCCAGAAGCTGCTCTTT	CALSLSDGQKLLF	TRAV19-1	TRDD2-1	TRAJ16-1	-1	9	-1	11
15	1.4070238631247185E-4	TGTGCAGCAACTCTCTACAGCAGTGCTTCCAAGATAATCTTT	CAATLYSSASKIIF	TRAV29-1	TRDD1	TRAJ3-1	-1	10	11	15
15	1.4070238631247185E-4	TGTGCTTATAGGGGCTATTACTGGGGGAGCTATAGACCCCTGATCTTT	CAYRGYYWGSYRPLIF	TRAV38-2	TRDD1-1	TRDJ4-1	11	19	27	33
15	1.4070238631247185E-4	TGTGCCTTTATCACCCCCCACAAAGCTGCAGGCAACAAGCTAACTTTT	CAFITPHKAAGNKLTF	TRAV24-1	TRDD2-1	TRAJ17-1	9	12	14	20
15	1.4070238631247185E-4	TGTGCCTCTGACGAGAGGGATAACTATGGTCAGAATTTTGTCTTT	CASDERDNYGQNFVF	TRAV24-1	TRDD1-1	TRAJ26-1	-1	7	9	16
15	1.4070238631247185E-4	TGCCTCGTGGCACTCTGGGGCTGGGAGTTACCAACTCACTTTCGG	CLVALWGWELPTHFR	TRAV4-1	.	TRAJ28-1	-1	-1	9	11
15	1.4070238631247185E-4	TGTGCCGTGAAGGGGAGGAGGTGCTGACGGACTCACCTT	CAVKGRRC*RTHL	TRAV12-2	TRDD1-1	TRAJ45-1	-1	11	-1	13
15	1.4070238631247185E-4	TGTGCTGTGCAGGCCATTATGGTGGTGCTACAAACAAGCTCATCTTTG	CAVQAIMVVLQTSSSL	TRAV20-1	TRDD2-1	TRAJ32-1	-1	13	-1	15
15	1.4070238631247185E-4	TGTGCTCTGATCGATGCCCGGTTAAGAACGGCCACCGGAGAAACTTCAACAAATTTTACTTTG	CALIDARLRTATGETSTNFTL	TRAV9-2	TRDD1	TRAJ21-1	9	36	38	41
15	1.4070238631247185E-4	TGTGTGGCCGTTACATCAGGAGGAAGCTACATACCTACATTT	CVAVTSGGSYIPTF	TRAV12-1	TRDD1	TRAJ6-1	6	8	9	11
15	1.4070238631247185E-4	TGTGCTCTTGGGGGACAACTTCCTACGGCCATACACTACACCGATAAACTCATCTTT	CALGGQLPTAIHYTDKLIF	TRDV1-1	TRDD2-1	TRDJ1-1	12	18	25	37
15	1.4070238631247185E-4	TGTGCCTCACCCTTCCTCCCTCGCTGGGGGAACATAGGGTACACCGATAAACTCATCTTT	CASPFLPRWGNIGYTDKLIF	TRDV3-1	TRDD1-1	TRDJ1-1	6	23	30	40
15	1.4070238631247185E-4	TGTGCCGTGAGGAGGGGAGATGACAAGATCATCTTT	CAVRRGDDKIIF	TRAV12-2	TRDD1-1	TRAJ30-1	9	13	-1	16
15	1.4070238631247185E-4	TGTGCCTTTACTACCGAACTGAGGTACACCGATAAACTCATCTTT	CAFTTELRYTDKLIF	TRDV3-1	TRDD2-1	TRDJ1-1	-1	10	14	25
15	1.4070238631247185E-4	TGTGCCCCCCTCACGAGAGCTGGGGGTTACCAGAAAGTTACCTTT	CAPLTRAGGYQKVTF	TRAV12-2	TRDD1	TRAJ13-1	5	12	14	19
15	1.4070238631247185E-4	TGTGCTGGGCGGATGGTGGTGCTACAAACAAGCTCATCTTTG	CAGRMVVLQTSSSL	TRAV35-1	TRDD1-1	TRAJ32-1	-1	10	-1	12
14	1.3132222722497374E-4	TGTGCTGTGTGGGGCGCTGGCAACAACCGTAAGCTGATTTGG	CAVWGAGNNRKLIW	TRAV1-2	TRDD1-1	TRAJ38-1	-1	9	13	15
14	1.3132222722497374E-4	TGTGCTGTGAGCGACCTTTCTGGTGGCTACAATAAGCTGATTTTT	CAVSDLSGGYNKLIF	TRAV1-2	TRDD2-1	TRAJ4-1	10	13	-1	16
14	1.3132222722497374E-4	TGTGCTACGGATTCCAATGCTGGCAACAACCGTAAGCTGATTTGG	CATDSNAGNNRKLIW	TRAV17-1	TRDD2-1	TRAJ38-1	-1	11	-1	15
14	1.3132222722497374E-4	TGCCTCGTGGGTGACCGGAACACAGGCTTTCAGAAACTTGTATTT	CLVGDRNTGFQKLVF	TRAV4-1	TRDD1-1	TRAJ8-1	-1	15	-1	17
14	1.3132222722497374E-4	TGTGCTGTGGGCCCGGGCGTGGGAACAACAGACTCGCTTTTG	CAVGPGVGTTDSLL	TRAV8-3	TRDD1-1	TRAJ7-1	10	14	16	19
14	1.3132222722497374E-4	TGTGCAATGAGCGCGATCCGGGGTGGGAACCAGGGAGGAAAGCTTATCTTC	CAMSAIRGGNQGGKLIF	TRAV12-3	TRDD1-1	TRAJ23-1	12	23	-1	27
14	1.3132222722497374E-4	TGTGCCTTCGAGGCGGGGAACCTACAAATACATCTTTGG	CAFEAGNLQIHLW	TRAV9-2	TRDD2-1	TRAJ40-1	-1	5	8	16
14	1.3132222722497374E-4	TGTGCAATGAGAGGGATGTACACCGACAAGCTCATCTTT	CAMRGMYTDKLIF	TRAV14-1	TRDD1-1	TRAJ34-1	-1	13	16	19
14	1.3132222722497374E-4	TGTGCATCCCCGGGGGGATGGTGGTGCTACAAACAAGCTCATCTT	CASPGGWWCYKQAHL	TRAV14-1	TRDD1-1	TRAJ32-1	5	11	15	17
14	1.3132222722497374E-4	TGCATCGTGACAGCTTCTTTTAATGCTGGTGGTACTAGCTATGGAAAGCTGACATTT	CIVTASFNAGGTSYGKLTF	TRAV26-1	TRDD2-1	TRAJ52-1	7	13	16	20
14	1.3132222722497374E-4	TGTGCTGTGGGTTTTGAGAGACAGCTGGGGGAAATTGCAGTTTGG	CAVGFERQLGEIAVW	TRAV36-1	TRDD1-1	TRAJ24-1	9	24	31	38
14	1.3132222722497374E-4	TGTGCAATGAGCCTTTAACCCGGATAGCAACTATCAGTTAATCTG	CAMSL*PG*QLSVNL	TRAV12-3	TRDD2-1	TRAJ33-1	-1	12	14	21
14	1.3132222722497374E-4	TGTGCAGGGCCAGGATAGCAACTATCAGTTAATCTGGGG	CAGPG*QLSVNLG	TRAV25-1	TRDD2-1	TRAJ33-1	-1	9	-1	12
14	1.3132222722497374E-4	TGTGCAGATCCCTGGGGAACAACAGACTCGCTTTTG	CADPWGTTDSLL	TRAV5-1	TRDD1-1	TRAJ6	7	11	16	36
14	1.3132222722497374E-4	TGTGCAGAGAGTACCGCCTAACGACTACAAGCTCAGCTT	CAESTA*RLQAQL	TRAV5-1	TRDD1	TRAJ20-1	12	14	15	17
14	1.3132222722497374E-4	TGTGCTGGGCAGCTCCTAATCTCAGGAAACACACCTCTTGTCTTT	CAGQLLISGNTPLVF	TRAV35-1	TRDD2-1	TRAJ29-1	11	13	17	21
14	1.3132222722497374E-4	TGTGTTGTGAGTGATCAGTCGCCGGGTATGCACTCAACTTCG	CVVSDQSPGMHSTS	TRAV8-2	TRDD3-1	TRAJ41-1	13	16	18	21
14	1.3132222722497374E-4	TGCATCCTGAGAGACGTTCGAACTGGTCAGAATTTTGTCTTT	CILRDVRTGQNFVF	TRAV26-2	TRDD2	TRAJ26-1	14	16	18	23
14	1.3132222722497374E-4	TGTGCAGCAAGTAAGGGGGGCCAGAAGCTGCTCTTT	CAASKGGQKLLF	TRAV13-1	TRDD1-1	TRAJ16-1	12	14	-1	18
14	1.3132222722497374E-4	TGTGCTGTCTCCACTCAAGCTGCAGGCAACAAGCTAACTTTT	CAVSTQAAGNKLTF	TRAV21-1	TRDD1	TRAJ17-1	7	12	14	16
14	1.3132222722497374E-4	TGTGCAGCAAGCCGCGCCCGACAAGCTCATCTT	CAASRARQAHL	TRAV23-1	TRDD1-1	TRAJ34-1	-1	12	13	17
14	1.3132222722497374E-4	AACATGCTCACCTTT	NMLTF	TRAV29-1	TRDD1	TRAJ39-1	-1	-1	-1	-1
14	1.3132222722497374E-4	TGTGTGGTGAACAACAGGGATAGCAGCTATAAATTGATCTTC	CVVNNRDSSYKLIF	TRAV12-1	TRDD1	TRAJ12-1	-1	13	-1	15
14	1.3132222722497374E-4	TGTGCCGTGGCTGGTTCTGCAAGGCAACTGACCTTT	CAVAGSARQLTF	TRAV12-2	.	TRAJ22-1	-1	-1	8	10
14	1.3132222722497374E-4	TGTGCCGTGAACGGCTCAGGAGGAGGTGCTGACGGACTCACCTTT	CAVNGSGGGADGLTF	TRAV12-2	TRDD1-1	TRAJ45-1	-1	12	13	15
14	1.3132222722497374E-4	TGTGCAATGAGCGCGTCCGGGGCTGGGAGTTACCAACTCACTTTC	CAMSASGAGSYQLTF	TRAV12-3	TRDD1-1	TRAJ28-1	-1	13	-1	15
14	1.3132222722497374E-4	TGTGCCGGCCTCTATGGTCAGAATTTTGTCTTT	CAGLYGQNFVF	TRAV12-2	TRDD2-1	TRAJ26-1	6	8	-1	11
14	1.3132222722497374E-4	TGTGCAGAGATGCGACAGGAGGAAGCTACATACCTACAT	CAEMRQEEATYLH	TRAV13-2	TRDD2-1	TRAJ7	9	32	36	38
14	1.3132222722497374E-4	TGTGCCGTGAACATGATCAATAATGCAGGCAACATGCTCACCTTT	CAVNMINNAGNMLTF	TRAV12-2	TRDD1-1	TRAJ39-1	12	14	16	18
14	1.3132222722497374E-4	TGCCTCGTGGGTGACCCACCGGGTATGCACTCAACTTCG	CLVGDPPGMHSTS	TRAV4-1	TRDD2-1	TRAJ41-1	-1	15	-1	18
14	1.3132222722497374E-4	TGTGCTGGGCAGCTCCCCCGGGTTAATAGGAAACTGACATTT	CAGQLPRVNRKLTF	TRAV35-1	TRDD2-1	TRAJ61-1	11	13	15	17
14	1.3132222722497374E-4	TGTGCTGTGTGGTCTGGCAACACAGGCAAACTAATCTTT	CAVWSGNTGKLIF	TRAV20-1	.	TRAJ37-1	-1	-1	8	10
14	1.3132222722497374E-4	TGTGCTCTTGGGGCCACTGAGGGCCTTCCTCTAAATCCCTTAACTGGGGCAAACACCGATAAACTCATCTTT	CALGATEGLPLNPLTGANTDKLIF	TRDV1-1	TRDD1	TRDJ1-1	12	42	48	52
14	1.3132222722497374E-4	GCGCTGCAGCGCCAGGGAGGAAAGCTTATCTTC	ALQRQGGKLIF	TRAV1-1	TRDD2-1	TRAJ23-1	-1	-1	-1	11
14	1.3132222722497374E-4	TGTGCTCTTGGGTCCCCTGTCCTACAGGTCACTGGGGGATATTATGGCGATAAACTCATCTTT	CALGSPVLQVTGGYYGDKLIF	TRDV1-1	TRDD1-1	TRDJ1-1	11	30	40	47
14	1.3132222722497374E-4	TGTGCCTTTAACACCGACAAGCTCATCTTT	CAFNTDKLIF	TRAV24-1	.	TRAJ34-1	-1	-1	-1	6
13	1.2194206813747561E-4	TGCGCTGCCTACGAGGGGCTTTCAGAAACTTGTATTTGG	CAAYEGLSETCIW	TRAV1-1	TRDD2-1	TRAJ8-1	-1	7	11	16
13	1.2194206813747561E-4	TGTGCAATGAGAGAGGGCCGAAGAAACCAGTGGCTCTAGGTTGACCTTTGG	CAMREGRRNQWL*VDLW	TRAV14-1	TRDD1	TRAJ58-1	16	18	-1	20
13	1.2194206813747561E-4	TGTGCAGATCCCTGGGGAACAACAGACTCGCTTTTG	CADPWGTTDSLL	TRAV5-1	TRDD1	TRAJ7-1	7	11	-1	14
13	1.2194206813747561E-4	TGTGCAATGAGAGAGGATAACACCGACAAGCTCATCTTT	CAMREDNTDKLIF	TRAV14-1	.	TRAJ34-1	-1	-1	-1	16
13	1.2194206813747561E-4	TGTGCTCTGAGTGATACTGGAGCCAATAGTAAGCTGACATTT	CALSDTGANSKLTF	TRAV19-1	.	TRAJ56-1	-1	-1	-1	11
13	1.2194206813747561E-4	TGTGCTGTAGGGGCGATACTCACGGGAGGAGGAAACAAACTCACCTTT	CAVGAILTGGGNKLTF	TRAV7-1	TRDD1-1	TRAJ10-1	-1	10	12	15
13	1.2194206813747561E-4	TGTGCTGTGGGTGCAATAACAGGAGGAGGTGCTGACGGACTCACCTTT	CAVGAITGGGADGLTF	TRAV8-3	TRDD3-1	TRAJ45-1	-1	14	17	19
13	1.2194206813747561E-4	TGTGCTCGCTCGTAAGGGGCCACCTCAGGAACCTACAAATACATCTTT	CARS*GATSGTYKYIF	TRAV16-1	TRDD1-1	TRAJ40-1	6	15	-1	19
13	1.2194206813747561E-4	TGTGCTACGGACGAGGGATCTAAGAGGCTCAACCCTGGGGAGGCTATACTT	CATDEGSKRLNPGEAIL	TRAV17-1	TRDD1-1	TRAJ18-1	12	14	18	22
13	1.2194206813747561E-4	TGTGCTGTGGGCCCGGGCGTGGGAACAACAGACTCGCTTTTG	CAVGPGVGTTDSLL	TRAV8-3	TRDD1-1	TRAJ6	10	19	22	42
13	1.2194206813747561E-4	TGTGTTGTGAGTGATCCATACTCTGGGGCTGGGAGTTACCAACTCACTTTC	CVVSDPYSGAGSYQLTF	TRAV8-2	TRDD2-1	TRAJ28-1	-1	14	-1	16
13	1.2194206813747561E-4	TGTGCTGTGAGTGAAGCAGGAGGAGGTGCTGACGGACTCACCTTT	CAVSEAGGGADGLTF	TRAV8-6	TRDD3-1	TRAJ45-1	-1	14	-1	16
13	1.2194206813747561E-4	TGTGTGGTGACCCCTTACGGGACTTTGGGAATGTGCTGCATTGCG	CVVTPYGTLGMCCIA	TRAV12-1	TRDD1	TRAJ35-1	9	15	18	20
13	1.2194206813747561E-4	TGTGCTGGGCAGCTTAATAACAATGACATGCGCTTT	CAGQLNNNDMRF	TRAV35-1	TRDD2-1	TRAJ43-1	-1	12	-1	15
13	1.2194206813747561E-4	TGTGCAGGAAATGCTGGCAACAACCGTAAGCTGATTTGG	CAGNAGNNRKLIW	TRAV27-1	.	TRAJ38-1	-1	-1	-1	9
13	1.2194206813747561E-4	TGTGTTGTGAGTGATTGGACCCTAACAGGAGGAAGCTACATACCTACATTT	CVVSDWTLTGGSYIPTF	TRAV8-2	TRDD1	TRAJ6-1	13	15	17	23
13	1.2194206813747561E-4	TGTGCAGCAAGTAAGGAGGCAATGACATGCGCTTTG	CAASKEAMTCAL	TRAV13-1	TRDD1-1	TRAJ43-1	12	14	16	19
13	1.2194206813747561E-4	TGTGCAGAAACCAGTGGCTCTAGGTTGACCTTT	CAETSGSRLTF	TRAV27-1	.	TRAJ58-1	-1	-1	-1	5
13	1.2194206813747561E-4	TGTGCCGTGCCTGAACCGGGAGGTGCTGACGGACTCACCTTT	CAVPEPGGADGLTF	TRAV39-1	TRDD1	TRAJ45-1	8	10	12	18
13	1.2194206813747561E-4	TGTGTGGTGAGCCCGGGAGCCCAGAAGCTGGTATTT	CVVSPGAQKLVF	TRAV12-1	.	TRAJ54-1	-1	-1	9	12
13	1.2194206813747561E-4	TGCCTCGTGGCCTCGAGGTCAGGATACAGCACCCTCACCTTT	CLVASRSGYSTLTF	TRAV4-1	TRDD2-1	TRAJ11-1	-1	10	12	18
13	1.2194206813747561E-4	TGTGCTCTCGAATAACAATGCCAGACTCATGTT	CALE*QCQTHV	TRAV8-6	TRDD1	TRAJ31-1	-1	6	7	9
13	1.2194206813747561E-4	TGTGCTGTGAGTAGAGCTGCAGGCAACAAGCTAACTTTT	CAVSRAAGNKLTF	TRAV21-1	.	TRAJ17-1	-1	-1	10	12
13	1.2194206813747561E-4	TGTGCTCTTGGGGAACGGGCACCTACCGTTGACCTCAGGGGCCCTAAACTCATCTTT	CALGERAPTVDLRGPKLIF	TRDV1-1	TRDD2-1	TRDJ1-1	15	21	26	44
13	1.2194206813747561E-4	TGTGCTCTTGGGGAGCCCGCCCTCCTACGTCTGTTGGGGGTCGTCATCATCTTT	CALGEPALLRLLGVVIIF	TRDV1-1	TRDD1	TRAJ30-1	13	34	39	45
13	1.2194206813747561E-4	TGTGCTGTGCAGGGCTTTCACCGGTAACCAGTTCTATTT	CAVQGFHR*PVLF	TRAV20-1	TRDD2-1	TRAJ49-1	12	14	16	18
13	1.2194206813747561E-4	TGTGCTCTTCTTATACAACTTCAACAAATTTTACTTTGG	CALLIQLQQILLW	TRAV16-1	TRDD2-1	TRAJ21-1	7	9	11	13
13	1.2194206813747561E-4	TGTGCAGCAAGCGCGCCGAGATGACAAGATCATCTTTGG	CAASAPR*QDHLW	TRAV29-1	TRDD1-1	TRAJ30-1	-1	13	-1	15
13	1.2194206813747561E-4	TGTGCTTATAGGATGGGCCTTCCCCCATACTGGGGGTCGAGAGCTTACACCGATAAACTCATCTTT	CAYRMGLPPYWGSRAYTDKLIF	TRAV38-2	TRDD1-1	TRDJ1-1	12	28	35	46
13	1.2194206813747561E-4	TGTGCTCTGAGTGGGGCCTACTCTGGGGCTGGGAGTTACCAACTCACTTTC	CALSGAYSGAGSYQLTF	TRAV9-2	TRDD1-1	TRAJ28-1	-1	13	-1	16
13	1.2194206813747561E-4	TGTGCCGTGAACTCTCCTAACGACTACAAGCTCAGCTTT	CAVNSPNDYKLSF	TRAV12-2	TRDD2-1	TRAJ20-1	-1	12	-1	14
13	1.2194206813747561E-4	TGCATCCTGAGAGACCTGAATCTTTAGAATTCAGGAAACACACCTCTTGTCTTT	CILRDLNL*NSGNTPLVF	TRAV26-2	TRDD1	TRAJ29-1	-1	15	17	26
13	1.2194206813747561E-4	TGTGCTGGGCAGCTAGGGAGACTCTGGGGCTGGGAGTTACCAACTCACTTT	CAGQLGRLWGWELPTHF	TRAV35-1	TRDD1	TRAJ28-1	11	15	-1	18
13	1.2194206813747561E-4	TGTGCAGCAAGTCTCGACAAGATCATCTTT	CAASLDKIIF	TRAV13-1	TRDD1	TRAJ30-1	-1	12	13	15
13	1.2194206813747561E-4	TGCATCCCTACAAAGCTGCAGGCAACAAGCTAACTTTTG	CIPTKLQATS*LL	TRAV26-2	TRDD2-1	TRAJ17-1	-1	7	-1	10
13	1.2194206813747561E-4	TGTGCCTTTAATCAGCCTAGTAACGCCGATAAACTCATCTTT	CAFNQPSNADKLIF	TRDV3-1	TRDD2	TRDJ1-1	9	15	18	22
13	1.2194206813747561E-4	TGTGCTCCCGGGCGGGGCTGATTTGGG	CAPGRG*FG	TRAV21-1	TRDD1-1	TRAJ38-1	5	9	11	16
13	1.2194206813747561E-4	TGCATCGCCTCTATGAACAGAGATGACAAGATCATCTTT	CIASMNRDDKIIF	TRAV26-1	TRDD2-1	TRAJ30-1	-1	7	9	13
12	1.1256190904997749E-4	TGTGCTGTGGAATAACAATGCCAGACTCATGTT	CAVE*QCQTHV	TRAV2-1	.	TRAJ31-1	-1	-1	-1	8
12	1.1256190904997749E-4	TGTGCTCGTGAATCTAACTTTGGAAATGAGAAATTAACCTTT	CARESNFGNEKLTF	TRAV6-1	TRDD1	TRAJ48-1	6	8	9	11
12	1.1256190904997749E-4	TGTGCTGTGAGAGATGGGACCTCAGGAACCTACAAATACATCTTT	CAVRDGTSGTYKYIF	TRAV1-2	TRDD1-1	TRAJ40-1	-1	14	-1	18
12	1.1256190904997749E-4	TGTGCTACGGCCCCTAATGCTGGCAACAACCGTAAGCTGATTTGG	CATAPNAGNNRKLIW	TRAV17-1	TRDD2-1	TRAJ38-1	-1	10	11	14
12	1.1256190904997749E-4	TGCCTCGTGGACGGTGGATAGCAACTATCAGTTAATCTG	CLVDGG*QLSVNL	TRAV4-1	TRDD1-1	TRAJ33-1	-1	10	12	14
12	1.1256190904997749E-4	TGTGCAGTCTTGAATTATGGAGGAAGCCAAGGAAATCTCATCTTT	CAVLNYGGSQGNLIF	TRAV25-1	TRDD1	TRAJ42-1	6	8	-1	10
12	1.1256190904997749E-4	TGTGCAGCAAGCGATGAAACTTCAACAAATTTTACTTTG	CAASDETSTNFTL	TRAV29-1	TRDD1	TRAJ21-1	12	14	15	17
12	1.1256190904997749E-4	TGTGTGGTGAACGCCCGGAGGAAAGCTTATCTT	CVVNARRKAYL	TRAV12-1	TRDD2-1	TRAJ23-1	11	13	14	16
12	1.1256190904997749E-4	TGTGCCGTGAGAGGACAGAGATGACAAGATCATCTTTGG	CAVRGQR*QDHLW	TRAV8-1	TRDD1	TRAJ30-1	-1	10	-1	12
12	1.1256190904997749E-4	TGTGCCGTGAAGGGCACAGGCTTTCAGAAACTTGTATTT	CAVKGTGFQKLVF	TRAV12-2	TRDD1-1	TRAJ8-1	-1	11	-1	14
12	1.1256190904997749E-4	TGTGCTTGTTTTACTGGAGCCAATAGTAAGCTGACATTT	CACFTGANSKLTF	TRAV38-2	.	TRAJ56-1	-1	-1	6	8
12	1.1256190904997749E-4	TGTGCTCTGAGTGAGGCCAAGTAGGGATCAGGGCGGATCTGAAAAGCTGGTCTTTGG	CALSEAK*GSGRI*KAGLW	TRAV19-1	TRDD1-1	TRAJ57-1	16	23	-1	27
12	1.1256190904997749E-4	TGTGCAATGAGAGAGAGAATGGATAGCAACTATCAGTTAATCTGG	CAMRERMDSNYQLIW	TRAV14-1	TRDD3-1	TRAJ33-1	14	16	-1	19
12	1.1256190904997749E-4	TGTGCTCTGAGAAAGATGAATTATGGAGGAAGCCAAGGAAATCTCATCTTT	CALRKMNYGGSQGNLIF	TRAV19-1	TRDD3-1	TRAJ42-1	-1	11	13	16
12	1.1256190904997749E-4	TGTGCAGCGCCCCTTAGGGGCAAACTAATCTTT	CAAPLRGKLIF	TRAV29-1	TRDD2-1	TRAJ37-1	7	11	14	18
12	1.1256190904997749E-4	TGTGTGGTGAACGAGGGAATTCAGGATACAGCACCCTCACCTTTG	CVVNEGIQDTAPSPL	TRAV12-1	TRDD1	TRAJ11-1	11	14	-1	16
12	1.1256190904997749E-4	TGTGCAGGAGCGGGCCTATGGTGGTGCTACAAACAAGCTCATCTT	CAGAGLWWCYKQAHL	TRAV27-1	TRDD1-1	TRAJ32-1	9	11	13	16
12	1.1256190904997749E-4	TGCATCGTCAGAGTCTACTCTAGCAACACAGGCAAACTAATCTTT	CIVRVYSSNTGKLIF	TRAV26-1	TRDD1	TRAJ37-1	-1	15	-1	17
12	1.1256190904997749E-4	TGTGCAATGAGCCACCCCGCGGCTGCAGGCAACAAGCTAACTTTT	CAMSHPAAAGNKLTF	TRAV14-1	TRDD2-1	TRAJ17-1	10	13	15	21
12	1.1256190904997749E-4	TGTGCTGTGAGTCCTCCCGCGGGAACAGAGATGACAAGATCATCTTTG	CAVSPPAGTEMTRSSL	TRAV3-1	TRDD2-1	TRAJ30-1	-1	11	14	22
12	1.1256190904997749E-4	TGTGCAGCAAGTATTAGCTGACAGCTGGGGGAAATTGCAGTTTGG	CAASIS*QLGEIAVW	TRAV13-1	TRDD1-1	TRAJ24-1	12	24	31	38
12	1.1256190904997749E-4	TGCATCCTGAGGGGCGCTGGTGGTACTAGCTATGGAAAGCTGACATTT	CILRGAGGTSYGKLTF	TRAV26-2	TRDD1-1	TRAJ52-1	-1	11	13	15
12	1.1256190904997749E-4	TGTGCCTGTGACTTGGTGACGGTCGGGGTTTCCTACGAACCCAGAGGGACCGATAAACTCATCTTT	CACDLVTVGVSYEPRGTDKLIF	TRDV2-1	TRDD2-1	TRDJ1-1	11	29	35	48
12	1.1256190904997749E-4	TGTGTGGTGGGGCCCCCGGGGCTGGGAGTTACCAACTCACTTTCG	CVVGPPGLGVTNSLS	TRAV12-1	TRDD1-1	TRAJ28-1	-1	9	11	15
12	1.1256190904997749E-4	TGTGCAATGAAATTCTCAGGGCGGATCTGAAAAGCTGGTCTTTGG	CAMKFSGRI*KAGLW	TRAV12-3	TRDD3-1	TRAJ57-1	-1	10	12	14
12	1.1256190904997749E-4	TGTGTGGTGAACTTGAGGGATAGCAGCTATAAATTGATCTTC	CVVNLRDSSYKLIF	TRAV12-1	TRDD2-1	TRAJ12-1	-1	12	-1	14
12	1.1256190904997749E-4	TGTGCCTTCTCTGGGGCTGGGAGTTACCAACTCACTTTC	CAFSGAGSYQLTF	TRAV24-1	TRDD1-1	TRAJ6	7	10	15	40
12	1.1256190904997749E-4	TGTGCCGTGGACCAAATCTTCCTACCGAGGACCCTGGGGTTTCCTCTAAAGGCCGATAAACTCATCTTT	CAVDQIFLPRTLGFPLKADKLIF	TRAV39-1	TRDD2-1	TRDJ1-1	11	17	25	52
12	1.1256190904997749E-4	TGTGCTGGGGGGATAATTCAGGGAGCCCAGAAGCTGGTATTT	CAGGIIQGAQKLVF	TRAV35-1	TRDD1-1	TRAJ54-1	-1	9	-1	13
12	1.1256190904997749E-4	TGTGCAGAACACCGGTAACCAGTTCTATTTTGG	CAEHR*PVLFW	TRAV27-1	.	TRAJ49-1	-1	-1	-1	6
12	1.1256190904997749E-4	TGTGTGGTTTTCTGGTTCTGCAAGGCAACTGACCTTTGG	CVVFWFCKATDLW	TRAV12-1	.	TRAJ22-1	-1	-1	-1	7
12	1.1256190904997749E-4	TGTGCCGTCTTCACCGGTAACCAGTTCTATTTT	CAVFTGNQFYF	TRAV12-2	TRDD2-1	TRAJ49-1	-1	8	-1	11
12	1.1256190904997749E-4	TACAACTTCAACAAATTTTACTTT	YNFNKFYF	TRAV25-1	TRDD1	TRAJ21-1	-1	-1	-1	0
12	1.1256190904997749E-4	TGTGCTCTTGGGAATCGCCCTTCCTACTTTGTCTGGGGGATTAGGGACCATACCGATAAACTCATCTTT	CALGNRPSYFVWGIRDHTDKLIF	TRDV1-1	TRDD1	TRDJ1-1	11	32	40	49
12	1.1256190904997749E-4	TGTGCCTTCCATGTAGGCTATTGGGATACTGGCACCGATAAACTCATCTTT	CAFHVGYWDTGTDKLIF	TRDV3-1	TRDD1-1	TRDJ1-1	7	22	28	32
12	1.1256190904997749E-4	TGTGCTCTGAGTGAGAATATTAATGCAGGCAACATGCTCACCTTT	CALSENINAGNMLTF	TRAV19-1	.	TRAJ39-1	-1	-1	-1	14
12	1.1256190904997749E-4	TGTGCCTTTGGGGAGGGGGATATTACCAGACCCCTGATCTTT	CAFGEGDITRPLIF	TRDV3-1	TRDD1-1	TRDJ4-1	8	14	21	25
12	1.1256190904997749E-4	TGCATCGCCCCTGCTTCTGGGGGTTACCAGAAAGTTACCTTT	CIAPASGGYQKVTF	TRAV26-1	TRDD1	TRAJ13-1	6	10	12	14
11	1.0318174996247937E-4	TGTGCTCTAGACCCCTATGGGAACAACAGACTCGCTTTT	CALDPYGNNRLAF	TRAV6-1	TRDD2-1	TRAJ7-1	-1	12	-1	14
11	1.0318174996247937E-4	TGTGCTGTGGAGGAAAACTGCAGGCAACATGCTCACCTT	CAVEENCRQHAHL	TRAV2-1	TRDD3-1	TRAJ39-1	-1	14	-1	16
11	1.0318174996247937E-4	TGTGCTGTGGAGGTCCTTCTACTCTGGGGCTGGGAGTTACCAACTCACTTT	CAVEVLLLWGWELPTHF	TRAV2-1	TRDD2-1	TRAJ28-1	12	14	-1	19
11	1.0318174996247937E-4	TGTGCCGTGAATGTCAGGAGGAGGTGCTGACGGACTCACCTTTGG	CAVNVRRRC*RTHLW	TRAV8-1	.	TRAJ45-1	-1	-1	-1	13
11	1.0318174996247937E-4	TGTGCTGTGAATGCTAGGACTTCTGGTTCTGCAAGGCAACTGACCTTT	CAVNARTSGSARQLTF	TRAV8-4	TRDD1	TRAJ22-1	9	16	-1	19
11	1.0318174996247937E-4	TGTGCTGTGGGAGATGACAAGATCATCTTT	CAVGDDKIIF	TRAV1-2	.	TRAJ30-1	-1	-1	8	10
11	1.0318174996247937E-4	TGTGCTCTGAGTGAGGGATGCTGGTGGTACTAGCTATGGAAAGCTGACATT	CALSEGCWWY*LWKADI	TRAV9-2	TRDD1-1	TRAJ52-1	-1	14	-1	17
11	1.0318174996247937E-4	TGTGCTGTGAGGGATGGGGCAAACAACCTCTTCTTT	CAVRDGANNLFF	TRAV21-1	TRDD1	TRAJ36-1	-1	12	-1	14
11	1.0318174996247937E-4	TGTGCTCCTAACCGTAAGCTGATTTGG	CAPNRKLIW	TRAV19-1	TRDD1	TRAJ38-1	-1	7	-1	9
11	1.0318174996247937E-4	TGTGCTCTGAGTGAGGCGCACAAGAAACCAGTGGCTCTAGGTTGACCTTTG	CALSEAHKKPVALG*PL	TRAV19-1	TRDD1	TRAJ58-1	16	19	-1	21
11	1.0318174996247937E-4	TGTGCAGCAAGTATACGCAATCGGAATATGGAAACAAACTGGTCTTTG	CAASIRNRNMETNWSL	TRAV13-1	TRDD1-1	TRAJ47-1	-1	13	16	22
11	1.0318174996247937E-4	TGTGCTGTGAGTGATTGGAACACAGGCTTTCAGAAACTTGTATTT	CAVSDWNTGFQKLVF	TRAV8-6	TRDD1	TRAJ8-1	13	15	-1	17
11	1.0318174996247937E-4	TGCCTCGTGGGTCCGCAGAGGCTCAACCCTGGGGAGGCTATACTT	CLVGPQRLNPGEAIL	TRAV4-1	TRDD1	TRAJ18-1	11	13	-1	15
11	1.0318174996247937E-4	TGTGCTCTGAGTGACGGGATCTAACTTTGGAAATGAGAAATTAACCTTTGG	CALSDGI*LWK*EINLW	TRAV9-2	TRDD1-1	TRAJ48-1	13	15	-1	18
11	1.0318174996247937E-4	TGCGCTTTTCCTACCGGCACTGCCAGTAAACTCACCTTT	CAFPTGTASKLTF	TRAV1-1	TRDD2-1	TRAJ44-1	5	7	-1	11
11	1.0318174996247937E-4	TGCCTCGTGGGTGATATCTCAGGAACCTACAAATACATCTTT	CLVGDISGTYKYIF	TRAV4-1	.	TRAJ40-1	-1	-1	-1	14
11	1.0318174996247937E-4	TGTGCTGTGAGTCTGGGGGTTACCAGAAAGTTACCTTTG	CAVSLGVTRKLPL	TRAV21-1	.	TRAJ13-1	-1	-1	-1	9
11	1.0318174996247937E-4	TGTGGTCCTTAAGGAAGGAAACAGGAAATTTACATTTGG	CGP*GRKQEIYIW	TRAV17-1	TRDD2-1	TRAJ59-1	3	6	-1	10
11	1.0318174996247937E-4	TGTGCAGGAAGAAGTCCGGGCAACATGCTCACCTTT	CAGRSPGNMLTF	TRAV27-1	TRDD3-1	TRAJ39-1	8	10	12	16
11	1.0318174996247937E-4	TGTGCTCTGGGAGGCACGGGCAGGAGAGCACTTACTTTT	CALGGTGRRALTF	TRAV9-2	TRDD1-1	TRAJ5-1	-1	9	-1	12
11	1.0318174996247937E-4	TGCCTCGTGGGTGATTCGTACGGCACTGCCAGTAAACTCACCTTT	CLVGDSYGTASKLTF	TRAV4-1	TRDD2-1	TRAJ44-1	-1	14	16	20
11	1.0318174996247937E-4	TGCCTCGTGGGTGGGTCAGGAAACACACCTCTTGTCTTT	CLVGGSGNTPLVF	TRAV4-1	TRDD1-1	TRAJ29-1	-1	13	-1	15
11	1.0318174996247937E-4	TGTGCAGGAGTCTGGGGGGAAGCCAAGGAAATCTCATCTTTG	CAGVWGEAKEISSL	TRAV27-1	TRDD1-1	TRAJ42-1	9	11	-1	14
11	1.0318174996247937E-4	TGTGCAATGGTGGGAGGGGGTTACCAGAAAGTTACCTTT	CAMVGGGYQKVTF	TRAV12-3	TRDD1-1	TRAJ13-1	8	10	13	15
11	1.0318174996247937E-4	TGTGCAGCAGGAAAGTGGGGGGCTGGGAGTTACCAACTCACTTTC	CAAGKWGAGSYQLTF	TRAV29-1	TRDD1-1	TRAJ6	8	15	20	46
11	1.0318174996247937E-4	TGTGCAGGGCTAGGTTTGATTGAAGGATACAACTTCAACAAATTTTACTTT	CAGLGLIEGYNFNKFYF	TRAV25-1	TRDD1	TRAJ21-1	8	24	-1	27
11	1.0318174996247937E-4	TGTGCCTTCACTCAGGGCGGATCTGAAAAGCTGGTCTTT	CAFTQGGSEKLVF	TRAV24-1	.	TRAJ57-1	-1	-1	-1	7
11	1.0318174996247937E-4	TGTGCTCTGCCCTTTAATGCTGGTGGTACTAGCTATGGAAAGCTGACATTT	CALPFNAGGTSYGKLTF	TRAV19-1	TRDD2-1	TRAJ52-1	8	10	-1	14
11	1.0318174996247937E-4	TGTGCTCTTGGGGAGACTTCGTTGGAAATGAGAAATTAACCTTTG	CALGETSLEMRN*PL	TRDV1-1	TRDD1	TRAJ48-1	13	15	17	19
11	1.0318174996247937E-4	TGTGCCTGTAACCTTGGGGCTGGGAGTTACCAACTCACTTTC	CACNLGAGSYQLTF	TRAV24-1	TRDD2-1	TRAJ28-1	6	11	-1	14
11	1.0318174996247937E-4	TGTGCAGAGAATATTTGGAATAACAATGCCAGACTCATGTTT	CAENIWNNNARLMF	TRAV13-2	TRDD2-1	TRAJ31-1	-1	13	14	16
11	1.0318174996247937E-4	TGTGCTCTAAATAAAGAGGCGAGGACTGGGGCAAACAACCTCTTCTTT	CALNKEARTGANNLFF	TRAV16-1	TRDD1	TRAJ36-1	-1	10	12	24
11	1.0318174996247937E-4	TGTGTGGTACTTTTACCGAACACCGGTAACCAGTTCTATTTT	CVVLLPNTGNQFYF	TRAV12-1	TRDD2-1	TRAJ49-1	7	13	-1	17
11	1.0318174996247937E-4	TGTGTGGTGATCTGAATTCTGGGGGTTACCAGAAAGTTACCTTTG	CVVI*ILGVTRKLPL	TRAV12-1	TRDD2-1	TRAJ13-1	-1	10	-1	12
11	1.0318174996247937E-4	TGTGCCGTCTGGGGTTACCAGAAAGTTACCTTT	CAVWGYQKVTF	TRAV12-2	TRDD1	TRAJ13-1	-1	8	-1	10
11	1.0318174996247937E-4	TGTGCTCTTGGGGAACCATCTAACGACTACAAGCTCAGCTTT	CALGEPSNDYKLSF	TRDV1-1	TRDD2-1	TRAJ20-1	-1	16	-1	18
11	1.0318174996247937E-4	TGTGCTCTGAGCGATCCCAAAGAAACCAGTGGCTCTAGGTTGACCTTT	CALSDPKETSGSRLTF	TRAV9-2	TRDD1	TRAJ58-1	10	12	14	19
11	1.0318174996247937E-4	TGTGCTGTGCATCTCGCATACTCTGGGGCTGGGAGTTACCAACTCACTTTC	CAVHLAYSGAGSYQLTF	TRAV20-1	TRDD1	TRAJ28-1	10	12	13	16
11	1.0318174996247937E-4	TGTGCTCTTGGGGGAACCCCCTTCCTAGGGGACTGGCTGCAGCTTAGAAACCCGACCGATAAACTCATCTTT	CALGGTPFLGDWLQLRNPTDKLIF	TRDV1-1	TRDD2-1	TRDJ1-1	12	19	26	54
11	1.0318174996247937E-4	TGTGCAGCAAGCATAAGAGGGGCTCTGGCAACACAGGCAAACTAATCTTTG	CAASIRGALATQAN*SL	TRAV23-1	TRDD1	TRAJ37-1	12	18	-1	20
11	1.0318174996247937E-4	TGTGCCTTCGCACTGGGGGATACGGATTAATCACCGATAAACTCATCTTTG	CAFALGDTD*SPINSSL	TRDV3-1	TRDD1-1	TRDJ1-1	7	11	23	31
11	1.0318174996247937E-4	TTATGTTCAGGAAACACACCTCTTGTCTTT	LCSGNTPLVF	TRAV35-1	TRDD1	TRAJ29-1	0	3	-1	5
11	1.0318174996247937E-4	TGTGCCTTTGAGGGCGGGGGATACCACACCGATAAACTCATCTTT	CAFEGGGYHTDKLIF	TRDV3-1	TRDD1-1	TRDJ1-1	8	15	23	25
11	1.0318174996247937E-4	TGTGCTGCCCTCCAGGCAGGAACTGCTCTGATCTTT	CAALQAGTALIF	TRAV19-1	TRDD2-1	TRAJ15-1	5	8	-1	11
11	1.0318174996247937E-4	TGTGCCTTTAATTTCGCCTATCCGACTGGGGGTACCTCCGATAAACTCATCTTT	CAFNFAYPTGGTSDKLIF	TRDV3-1	TRDD1-1	TRDJ1-1	9	24	31	35
11	1.0318174996247937E-4	TGTGCCGTGAACGGTGATAAGGTATGGTCAGAATTTTGTCTTTGG	CAVNGDKVWSEFCLW	TRAV12-2	TRDD1-1	TRAJ26-1	11	15	18	22
11	1.0318174996247937E-4	TGTGCTGGGCTGCGGCTAACTTTGGAAATGAGAAATTAACCTTTG	CAGLRLTLEMRN*PL	TRAV35-1	TRDD1-1	TRAJ48-1	-1	10	11	15
11	1.0318174996247937E-4	TGTGCCTGTGACTTACTGGGGGATACGTCCTGGGACACCCGACAGATGTTTTTC	CACDLLGDTSWDTRQMFF	TRDV2-1	TRDD1-1	TRDJ3-1	11	14	-1	27
11	1.0318174996247937E-4	TGTGCAGGGCAATCAACACAGGCAAACTAATCTTTG	CAGQSTQAN*SL	TRAV25-1	TRDD3-1	TRAJ37-1	8	10	-1	13
11	1.0318174996247937E-4	TGTGCCTGTGCCCAACACTCGGTGCCCTGGGGGATACCCCTCCACCGATAAACTCATCTTTGG	CACAQHSVPWGIPLHR*THLW	TRDV2-1	TRDD1-1	TRDJ1-1	9	26	36	42
10	9.380159087498125E-5	TGTGCCATCCGATTTAGTAATGCAGGCAACATGCTCACCTTT	CAIRFSNAGNMLTF	TRAV1-2	TRDD1	TRAJ39-1	4	10	12	14
10	9.380159087498125E-5	TGTGCTGTGGTTGGTATGGTCAGAATTTTGTCTTTG	CAVVGMVRILSL	TRAV2-1	TRDD1-1	TRAJ26-1	9	11	-1	14
10	9.380159087498125E-5	TGTGCTGTGAGGATAACACCAATGCAGGCAAATCAACCTTTG	CAVRITPMQANQPL	TRAV21-1	.	TRAJ27-1	-1	-1	11	13
10	9.380159087498125E-5	TGTGCTGTGAGAGTTTCCTATGGTCAGAATTTTGTCTTT	CAVRVSYGQNFVF	TRAV1-2	TRDD2-1	TRAJ26-1	12	14	-1	17
10	9.380159087498125E-5	TGTGCTTATAGGAGCCCGCATTTTGGAGCCAATAGTAAGCTGACATTT	CAYRSPHFGANSKLTF	TRAV38-2	TRDD1	TRAJ56-1	14	19	20	23
10	9.380159087498125E-5	TGTGCAGAGCTCCCGTGAGGTCCAGAAACTTGTATTTGG	CAELP*GPETCIW	TRAV13-2	TRDD2-1	TRAJ8-1	8	10	12	20
10	9.380159087498125E-5	TGCATCCTCTTGGAGCCAATAGTAAGCTGACATTTG	CILLEPIVS*HL	TRAV26-2	TRDD1	TRAJ56-1	-1	8	-1	10
10	9.380159087498125E-5	TGTGTGGTGAACAAGGGGGGAACAACAGACTCGCTTTTG	CVVNKGGTTDSLL	TRAV12-1	TRDD1-1	TRAJ7-1	12	14	-1	17
10	9.380159087498125E-5	TGTGCTGTGAGGCCATAACCTGGAGGTAGCAACTATAAACTGACATTT	CAVRP*PGGSNYKLTF	TRAV8-4	TRDD1	TRAJ53-1	10	14	16	20
10	9.380159087498125E-5	TGTGCTACGGCCCCTGAGGACAGGCAACATGCTCACCTT	CATAPEDRQHAHL	TRAV17-1	TRDD1	TRAJ39-1	9	13	15	20
10	9.380159087498125E-5	TGTGCTGTGGGCCTCGAACACCGGTAACCAGTTCTATTT	CAVGLEHR*PVLF	TRAV8-3	TRDD2-1	TRAJ49-1	-1	11	13	15
10	9.380159087498125E-5	TGTGCAGCAAGCGAGGGTCGGGGAAACAAGCTGGTCTTT	CAASEGRGNKLVF	TRAV29-1	TRDD1-1	TRAJ47-1	12	14	16	21
10	9.380159087498125E-5	TGTGCAGCAAGCATAGATTATGGAGGAAGCCAAGGAAATCTCATCTTT	CAASIDYGGSQGNLIF	TRAV29-1	TRDD3-1	TRAJ42-1	-1	12	-1	16
10	9.380159087498125E-5	TGTGCTCTGAGTGATTCAAGATATGGAAACAAACTGGTCTTT	CALSDSRYGNKLVF	TRAV19-1	TRDD2-1	TRAJ47-1	-1	14	16	20
10	9.380159087498125E-5	TGCGGCACAGAGCGGCGGTGCAGGCAACATGCTCACCTT	CGTERRCRQHAHL	TRAV30-1	TRDD1-1	TRAJ39-1	11	13	14	18
10	9.380159087498125E-5	TGTGCTCCCACCCGGAGGAGGTGCTGACGGACTCACCTT	CAPTRRRC*RTHL	TRAV13-1	TRDD2-1	TRAJ45-1	-1	5	7	11
10	9.380159087498125E-5	TGTGCTCTGAGTGATCTCGCAGTAATGCAGGCAACATGCTCACCTTTG	CALSDLAVMQATCSPL	TRAV9-2	TRDD1	TRAJ39-1	13	15	16	20
10	9.380159087498125E-5	TGTGCAGCAAGCGGTTCCACTGGAGGCTTCAAAACTATCTTT	CAASGSTGGFKTIF	TRAV29-1	TRDD2-1	TRAJ9-1	12	14	-1	18
10	9.380159087498125E-5	TGTGCAGGCCTCCTCTAACGACTACAAGCTCAGCTTTGG	CAGLL*RLQAQLW	TRAV25-1	TRDD2-1	TRAJ20-1	-1	8	10	13
10	9.380159087498125E-5	TGTGCTTTCATGGGTCTTCCCGGCACTGCCAGTAAACTCACCTTT	CAFMGLPGTASKLTF	TRAV38-1	TRDD1	TRAJ44-1	11	15	-1	17
10	9.380159087498125E-5	TGTGCTCGATCTTTATGGAGGAAGCCAAGGAAATCTCATCTTTGG	CARSLWRKPRKSHLW	TRAV9-2	TRDD1-1	TRAJ42-1	-1	7	9	12
10	9.380159087498125E-5	TGTGCAATGAGAGAGGGCGAGTTGGAGCAGTGCTTCCAAGATAATCTTTGG	CAMREGELEQCFQDNLW	TRAV14-1	TRDD1	TRAJ3-1	16	22	-1	25
10	9.380159087498125E-5	TGTGCTCTGCGACGCATGGACACGGGCAGGAGAGCACTTACTTTT	CALRRMDTGRRALTF	TRAV9-2	TRDD1-1	TRAJ5-1	8	11	13	16
10	9.380159087498125E-5	TGTTTATGTATTCAGGAGGAGGTGCTGACGGACTCACCTTTG	CLCIQEEVLTDSPL	TRAV25-1	TRDD1	TRAJ45-1	2	4	-1	6
10	9.380159087498125E-5	TGTGCAGCAAGAAATGACCGACAAGCTCATCTT	CAARNDRQAHL	TRAV23-1	TRDD3-1	TRAJ34-1	-1	11	14	16
10	9.380159087498125E-5	TGTGCAGCAGGCAAATTCTATAATGCTGGCAACAACCGTAAGCTGATTTGG	CAAGKFYNAGNNRKLIW	TRAV29-1	TRDD3-1	TRAJ38-1	8	12	15	20
10	9.380159087498125E-5	TGTGCTGTGAGGGAAACCAGTGGCTCTAGGTTGACCTTT	CAVRETSGSRLTF	TRAV21-1	.	TRAJ58-1	-1	-1	-1	12
10	9.380159087498125E-5	TGTGCTCCGTCGCTAAGCGACTACAAGCTCAGCTTT	CAPSLSDYKLSF	TRAV19-1	TRDD2-1	TRAJ20-1	6	12	-1	15
10	9.380159087498125E-5	TGTGCAGTGAGATCCACCTGCTGGTGGTACTAGCTATGGAAAGCTGACATT	CAVRSTCWWY*LWKADI	TRAV32-1	TRDD2-1	TRAJ52-1	-1	12	14	18
10	9.380159087498125E-5	TGTGCAGCTGTCGATCCGAATTATGGAGGAAGCCAAGGAAATCTCATCTTT	CAAVDPNYGGSQGNLIF	TRAV13-1	TRDD1	TRAJ42-1	7	12	14	17
10	9.380159087498125E-5	TGTGCAGGGGGGGTAACTTTGGAAATGAGAAATTAACCTTTG	CAGGVTLEMRN*PL	TRAV25-1	TRDD1-1	TRAJ48-1	-1	9	-1	13
10	9.380159087498125E-5	TGTGCTGTCAGGAAACCAGTGGCTCTAGGTTGACCTTTG	CAVRKPVALG*PL	TRAV41-1	.	TRAJ58-1	-1	-1	-1	9
10	9.380159087498125E-5	TGTGCAGCAAGTAGATGCTGGCAACAACCGTAAGCTGATTTGGGG	CAASRCWQQP*ADLG	TRAV13-1	.	TRAJ38-1	-1	-1	12	14
10	9.380159087498125E-5	TGTGCTGTGAGAGAGAAGGAAACACACCTCTTGTCTTTG	CAVREKETHLLSL	TRAV3-1	TRDD1	TRAJ29-1	-1	14	-1	16
10	9.380159087498125E-5	TGCATCGTCAGAGTCGATGACAGCAAAACCTCCTACGACAAGGTGATATTT	CIVRVDDSKTSYDKVIF	TRAV26-1	TRDD1	TRAJ50-1	15	19	20	24
10	9.380159087498125E-5	TGTGCTGGCCCGGTTAATGCTGGCAACAACCGTAAGCTGATTTGG	CAGPVNAGNNRKLIW	TRAV35-1	TRDD1	TRAJ38-1	7	11	12	14
10	9.380159087498125E-5	TGTGTTGTGAGACGATAATTCAGGGAGCCCAGAAGCTGGTATTTG	CVVRR*FREPRSWYL	TRAV8-2	TRDD1-1	TRAJ54-1	-1	11	13	15
10	9.380159087498125E-5	TGTGTGGTGATCGGGAATGCTGGCAACAACCGTAAGCTGATTTGG	CVVIGNAGNNRKLIW	TRAV12-1	TRDD1-1	TRAJ38-1	9	12	-1	15
10	9.380159087498125E-5	TGTGCAGAGAGGCAAAGCTGCAGGCAACAAGCTAACTTT	CAERQSCRQQANF	TRAV13-2	TRDD1-1	TRAJ17-1	-1	10	-1	12
10	9.380159087498125E-5	TGCATCGTCAGTCCCGACAGAGGCTCAACCCTGGGGAGGCTATACTTT	CIVSPDRGSTLGRLYF	TRAV26-1	TRDD2-1	TRAJ18-1	-1	11	-1	13
10	9.380159087498125E-5	TGTGCTACGGACGAAGGGATGTATTCAGGAGGAGGTGCTGACGGACTCACCTTT	CATDEGMYSGGGADGLTF	TRAV17-1	TRDD1-1	TRAJ45-1	12	15	-1	19
10	9.380159087498125E-5	TGTGTGGTGAGCGCTTAGTATTCAGGAGGAGGTGCTGACGGACTCACCTTT	CVVSA*YSGGGADGLTF	TRAV10-1	TRDD2-1	TRAJ45-1	-1	13	15	17
10	9.380159087498125E-5	TGTGCTGTCAGATCCTCAGGAGGAGGTGCTGACGGACTCACCTTT	CAVRSSGGGADGLTF	TRAV41-1	TRDD2-1	TRAJ45-1	-1	12	-1	15
10	9.380159087498125E-5	TGTGTGGTGATCTCGGGCTTTCAGAAACTTGTATTT	CVVISGFQKLVF	TRAV12-1	TRDD1	TRAJ8-1	9	11	-1	13
10	9.380159087498125E-5	TGTGCCTCCCCCATGTATTCAGGAGGAGGTGCTGACGGACTCACCTTT	CASPMYSGGGADGLTF	TRAV24-1	TRDD2-1	TRAJ45-1	6	10	-1	13
10	9.380159087498125E-5	TGTGCTGTGAGTCGCGCCGATAACCAGGGAGGAAAGCTTATCTTC	CAVSRADNQGGKLIF	TRAV8-6	TRDD1	TRAJ23-1	-1	12	13	19
10	9.380159087498125E-5	TGTGTGGTGAGCCAGGGAAGCAACTATCAGTTAATCTGG	CVVSQGSNYQLIW	TRAV10-1	TRDD1-1	TRAJ33-1	11	14	-1	18
10	9.380159087498125E-5	TGTGTTGTGAGTGCCGCCATGGACACGGGCAGGAGAGCACTTACTTTT	CVVSAAMDTGRRALTF	TRAV8-2	TRDD2-1	TRAJ5-1	12	16	-1	19
10	9.380159087498125E-5	TGTGCAGCAAGTTAAGACTCTGGGGCTGGGAGTTACCAACTCACTTTC	CAAS*DSGAGSYQLTF	TRAV13-1	TRDD1	TRAJ28-1	-1	12	-1	14
10	9.380159087498125E-5	TGTGCAGCAACCACGATGGATACTGGAGGCTTCAAAACTATCTTT	CAATTMDTGGFKTIF	TRAV23-1	TRDD1	TRAJ9-1	9	16	-1	19
10	9.380159087498125E-5	TGTGTTGTGAGTGATAATTCAGGATACAGCACCCTCACCTTT	CVVSDNSGYSTLTF	TRAV8-2	.	TRAJ11-1	-1	-1	13	15
10	9.380159087498125E-5	TGTGTTGTGACCCTCGAGAGGAAGCTACATACCTACATT	CVVTLERKLHTYI	TRAV8-2	TRDD2-1	TRAJ6-1	9	11	13	17
10	9.380159087498125E-5	TGTGTGGTGAAAAGGGCAACTATGGTCAGAATTTTGTCTTTG	CVVKRATMVRILSL	TRAV12-1	TRDD1-1	TRAJ26-1	10	13	15	17
10	9.380159087498125E-5	TGTGCTTCCTCTTCTGGGGGTTACCAGAAAGTTACCTTT	CASSSGGYQKVTF	TRAV8-3	TRDD2-1	TRAJ13-1	-1	6	9	11
10	9.380159087498125E-5	TGTGCTCCTCAGGCTGGGAGTTACCAACTCACTTTC	CAPQAGSYQLTF	TRAV6-1	TRDD1	TRAJ28-1	-1	7	8	11
10	9.380159087498125E-5	TGTGCCTGTGACACTATTACTGGGGGATCCTGGGACACCCGACAGATGTTTTTC	CACDTITGGSWDTRQMFF	TRDV2-1	TRDD1-1	TRDJ3-1	13	18	-1	27
10	9.380159087498125E-5	TGTGTGGTGAACTTTATGGAGGAAGCCAAGGAAATCTCATCTTTG	CVVNFMEEAKEISSL	TRAV12-1	.	TRAJ42-1	-1	-1	11	13
10	9.380159087498125E-5	TGTGCTCTCCTACCTCAGGAACCTACAAATACATCTTTG	CALLPQEPTNTSL	TRAV16-1	.	TRAJ40-1	-1	-1	7	9
10	9.380159087498125E-5	TGTGCAATGACGTCGATGGACACGGGCAGGAGAGCACTTACTTTT	CAMTSMDTGRRALTF	TRAV12-3	TRDD1	TRAJ5-1	9	14	-1	16
10	9.380159087498125E-5	TGTGCAGCAAGTAGACCCCTTCCTTGGATGCTGGTGGTACTAGCTATGGAAAGCTGACATTTG	CAASRPLPWMLVVLAMES*HL	TRAV13-1	TRDD2-1	TRAJ52-1	12	17	23	27
10	9.380159087498125E-5	TGTGCTGGGCAGCATGGTGGTGCTACAAACAAGCTCATCTTT	CAGQHGGATNKLIF	TRAV35-1	.	TRAJ32-1	-1	-1	11	13
10	9.380159087498125E-5	TGTGCCGTGAACTTGCCTTCAGGAGGAGGTGCTGACGGACTCACCTTT	CAVNLPSGGGADGLTF	TRAV12-2	TRDD1	TRAJ45-1	11	13	14	17
10	9.380159087498125E-5	GAGGGAGAAACACACCTCTTGTCTTTG	EGETHLLSL	TRAV27-1	TRDD1-1	TRAJ29-1	-1	2	-1	6
10	9.380159087498125E-5	TGTGCAGGAGGTCGCCCTAGAGGAAAGCTTATCTTC	CAGGRPRGKLIF	TRAV27-1	TRDD2-1	TRAJ23-1	9	15	-1	19
10	9.380159087498125E-5	TGTGTGGTGAACCTTCGTGGTGCTACAAACAAGCTCATCTTT	CVVNLRGATNKLIF	TRAV12-1	TRDD1	TRAJ32-1	-1	12	-1	14
10	9.380159087498125E-5	TGTGCCTGTGACACTGTTTCTGGGGGATACCCGTACACCGATAAACTCATCTTT	CACDTVSGGYPYTDKLIF	TRDV2-1	TRDD1-1	TRDJ1-1	13	19	29	34
10	9.380159087498125E-5	TGTGCTGTGAATTCAGGAGGAGGTGCTGACGGACTCACCTTT	CAVNSGGGADGLTF	TRAV21-1	.	TRAJ45-1	-1	-1	-1	7
10	9.380159087498125E-5	TGTGCCGTGCCTGGTGGTACTAGCTATGGAAAGCTGACATTT	CAVPGGTSYGKLTF	TRAV12-2	.	TRAJ52-1	-1	-1	8	10
10	9.380159087498125E-5	TGTGCAGCGCCCCGTCGGAATTCAGGAAACACACCTCTTGTCTTT	CAAPRRNSGNTPLVF	TRAV13-1	TRDD1	TRAJ29-1	7	12	13	16
10	9.380159087498125E-5	TGTGCTCTTGGGGAAACGTACAGGTTGTGGATTAAACTCATCTTT	CALGETYRLWIKLIF	TRDV1-1	TRDD1-1	TRDJ1-1	14	28	-1	32
10	9.380159087498125E-5	TGTGCTCTTGGGGAACTCCCTCTATACCAACTGGGGGATACGCAGTGGCTATTCGGACTCATCTTT	CALGELPLYQLGDTQWLFGLIF	TRDV1-1	TRDD1-1	TRDJ1-1	16	29	41	56
10	9.380159087498125E-5	TGTGCTGTGCAGGCCGAAAACGGGCAGGAGAGCACTTACTTTTGG	CAVQAENGQESTYFW	TRAV20-1	TRDD1	TRAJ5-1	12	15	-1	17
10	9.380159087498125E-5	TGTGCAGCTTACGAAGAACACCGGTAACCAGTTCTATTT	CAAYEEHR*PVLF	TRAV13-1	TRDD1-1	TRAJ49-1	7	9	12	15
10	9.380159087498125E-5	TGTGTGGTGAACCGCGTTCGACTACAAGCTCAGCTTTGG	CVVNRVRLQAQLW	TRAV12-1	TRDD1	TRAJ20-1	-1	12	13	18
10	9.380159087498125E-5	TGTGCACCTCAAAAATGCTGGCAACAACCGTAAGCTGATTTGGGG	CAPQKCWQQP*ADLG	TRAV25-1	TRDD2	TRAJ38-1	-1	6	8	13
10	9.380159087498125E-5	TGTGCTCTTGGGGAACTATCTCCTTCCTACTGGGGGACCCCACCGTACACCGATAAACTCATCTTT	CALGELSPSYWGTPPYTDKLIF	TRDV1-1	TRDD1	TRDJ1-1	16	28	36	46
10	9.380159087498125E-5	TGTGTGGGGCATGGACACGGGCAGGAGAGCACTTACTTT	CVGHGHGQESTYF	TRAV12-1	TRDD1	TRAJ5-1	-1	7	8	11
10	9.380159087498125E-5	TGTGCCGGGTGGTATTCAGGAGGAGGTGCTGACGGACTCACCTTT	CAGWYSGGGADGLTF	TRAV12-2	TRDD1	TRAJ45-1	6	9	-1	11
10	9.380159087498125E-5	TGTGCTCTTGGGGAAGAAAAGGCCAGTCATTCCTACTGGGGGACGTACACCGATAAACTCATCTTT	CALGEEKASHSYWGTYTDKLIF	TRDV1-1	TRDD1-1	TRDJ1-1	14	34	42	46
10	9.380159087498125E-5	TGTGCTGTGATTGGCTCAACTGCTCTGATCTTT	CAVIGSTALIF	TRAV21-1	TRDD1-1	TRAJ15-1	9	11	13	17
10	9.380159087498125E-5	TGTGCTCTTGGGGAAGAGTGGTTGCGCGGACTCTGGGGGACGTACACCGATAAACTCATCTTT	CALGEEWLRGLWGTYTDKLIF	TRDV1-1	TRDD1-1	TRDJ1-1	14	32	39	43
10	9.380159087498125E-5	TGCCCTAACATGCTGGCAACAACCGTAAGCTGATTTGGG	CPNMLATTVS*FG	TRAV13-2	TRDD2-1	TRAJ38-1	1	3	6	9
10	9.380159087498125E-5	TGTGCTGTGAGAGACAGTTGG	CAVRDSW	TRAV3-1	.	TRAJ61-1	-1	-1	-1	12
10	9.380159087498125E-5	TGTGCTCGACCCGGGGGCCAGAAGCTGCTCTTT	CARPGGQKLLF	TRAV16-1	TRDD1	TRAJ16-1	6	12	-1	15
10	9.380159087498125E-5	TGTGCTCTTGGGGGACAACTATCTTCCCCCGTCCCCGGGCGTACTGGGGTCCTACCTCGATAAACTCATCTTTGG	CALGGQLSSPVPGRTGVLPR*THLW	TRDV1-1	TRDD1	TRDJ1-1	12	42	48	57
10	9.380159087498125E-5	TGTGCTCTCAGAGATGACAAGATCATCTTT	CALRDDKIIF	TRAV21-1	TRDD1	TRAJ30-1	-1	6	-1	8
10	9.380159087498125E-5	TGCGCTGCAGCGCCAGTGAGGAAAGCTTATCTT	CAAAPVRKAYL	TRAV1-1	TRDD1	TRAJ23-1	6	10	-1	12
10	9.380159087498125E-5	TGCATCGCTACCCCTGGTGGTACTAGCTATGGAAAGCTGACATTT	CIATPGGTSYGKLTF	TRAV26-1	TRDD2-1	TRAJ52-1	-1	7	11	13
10	9.380159087498125E-5	TGTGCTTCTCGAATTATGGAGGAAGCCAAGGAAATCTCATCTTTG	CASRIMEEAKEISSL	TRAV16-1	TRDD1	TRAJ42-1	5	7	8	10
9	8.442143178748311E-5	TGTGCCGTGAATCCCCCGAAGTATGGAGGAAAGCTTATCTTC	CAVNPPKYGGKLIF	TRAV8-1	TRDD3-1	TRAJ23-1	11	17	19	22
9	8.442143178748311E-5	TGTGCTCTGAGGAAAAGCTTTCAGAAACTTGTATTT	CALRKSFQKLVF	TRAV9-2	TRDD3-1	TRAJ8-1	-1	11	-1	14
9	8.442143178748311E-5	TGTGCTCCTCTGGATAGCAACTATCAGTTAATCTGG	CAPLDSNYQLIW	TRAV1-2	TRDD2-1	TRAJ33-1	-1	6	8	10
9	8.442143178748311E-5	TGTGCTGTGGGCGCGAGGCCTTTATAACCAGGGAGGAAAGCTTATCTTCGG	CAVGARPL*PGRKAYLR	TRAV8-3	TRDD1	TRAJ23-1	10	16	17	20
9	8.442143178748311E-5	TGCGCATCCACCCCGGGGGCTCTGGGGCTGGGAGTTACCAACTCACTTTCG	CASTPGALGLGVTNSLS	TRAV1-1	TRDD1-1	TRAJ28-1	4	14	-1	19
9	8.442143178748311E-5	TGTGCAATGAGAGAAACTGGGAAACACACCTCTTGTCTT	CAMRETGKHTSCL	TRAV14-1	TRDD1-1	TRAJ29-1	13	15	-1	19
9	8.442143178748311E-5	TGTGCTTATAGGAGCGCGAAGCAGGGCGGATCTGAAAAGCTGGTCTTT	CAYRSAKQGGSEKLVF	TRAV38-2	TRDD3-1	TRAJ57-1	15	17	19	21
9	8.442143178748311E-5	TGTGCTGTGGGTAATGCTGGTGGTACTAGCTATGGAAAGCTGACATTT	CAVGNAGGTSYGKLTF	TRAV8-3	.	TRAJ52-1	-1	-1	-1	11
9	8.442143178748311E-5	TGTGCTCTGAGTGAGACTTCCTCATGGAATATGGAAACAAACTGGTCTTTG	CALSETSSWNMETNWSL	TRAV19-1	TRDD2-1	TRAJ47-1	14	16	21	24
9	8.442143178748311E-5	TGTGCTACGGACGCCATGAATGCTGGCAACAACCGTAAGCTGATTTGG	CATDAMNAGNNRKLIW	TRAV17-1	TRDD2-1	TRAJ38-1	-1	13	15	18
9	8.442143178748311E-5	TGTGCAGCTCCAGACGCATATGGAAACAAACTGGTCTTT	CAAPDAYGNKLVF	TRAV13-1	TRDD2-1	TRAJ47-1	-1	8	10	15
9	8.442143178748311E-5	TGCATCGTCAGAGACCGGACTCAGGAACCTACAAATACATCTTTG	CIVRDRTQEPTNTSL	TRAV26-1	TRDD1	TRAJ40-1	12	16	-1	19
9	8.442143178748311E-5	TGTGCTGTGAGGCCTGACGCAGGCAAATCAACCTTT	CAVRPDAGKSTF	TRAV21-1	TRDD1	TRAJ27-1	11	13	-1	16
9	8.442143178748311E-5	TGTGTGGTGGCTATGGGACAGCTGGGGGAAATTGCAGTT	CVVAMGQLGEIAV	TRAV12-1	TRDD1-1	TRAJ24-1	8	21	28	35
9	8.442143178748311E-5	TGTGCTGTGGACGGGGATGACAAGATCATCTTT	CAVDGDDKIIF	TRAV8-3	TRDD1-1	TRAJ30-1	-1	10	-1	13
9	8.442143178748311E-5	TGTGCTCTAAGCCACAATGGAGGAAGCCAAGGAAATCTCATCTTT	CALSHNGGSQGNLIF	TRAV16-1	TRDD2-1	TRAJ42-1	-1	11	13	16
9	8.442143178748311E-5	TGTGCTGTGAAAAACTATGGTCAGAATTTTGTCTTT	CAVKNYGQNFVF	TRAV21-1	.	TRAJ26-1	-1	-1	-1	10
9	8.442143178748311E-5	TGCATCGGGCCACGGAATAATGCAGGCAACATGCTCACCTTT	CIGPRNNAGNMLTF	TRAV26-1	TRDD1	TRAJ39-1	6	11	13	15
9	8.442143178748311E-5	TGTGCTGTGGATGACAACTGACAGCTGGGGGAAATTGCAGTTTGG	CAVDDN*QLGEIAVW	TRAV22-1	TRDD1-1	TRAJ24-1	10	24	31	38
9	8.442143178748311E-5	TGCATCCCCAAGTTACTAACTTTGGAAATGAGAAATTAACCTTTG	CIPKLLTLEMRN*PL	TRAV26-2	TRDD2	TRAJ48-1	-1	7	9	15
9	8.442143178748311E-5	TGTGCCGTGAGAGTGAACACAGGCTTTCAGAAACTTGTATTT	CAVRVNTGFQKLVF	TRAV12-2	TRDD1	TRAJ8-1	-1	10	11	13
9	8.442143178748311E-5	TGTGGAGCAGACGGGCGGGGCGGTCTGCAAGGCAACTGACCTTTG	CGADGRGGLQGN*PL	TRAV34-1	TRDD1-1	TRAJ22-1	11	16	19	21
9	8.442143178748311E-5	TGTGCTGTGGGGGGAGCATGGATAGCAACTATCAGTTAATCTGGG	CAVGGAWIATIS*SG	TRAV8-3	TRDD1-1	TRAJ33-1	-1	11	14	18
9	8.442143178748311E-5	TGTGCAGCGATCCGACTACAAGCTCAGCTTTGG	CAAIRLQAQLW	TRAV23-1	TRDD1-1	TRAJ20-1	-1	8	10	12
9	8.442143178748311E-5	TGTGCTTATAGAGATGCAGGCAACATGCTCACCTTT	CAYRDAGNMLTF	TRAV38-2	TRDD3-1	TRAJ39-1	-1	11	-1	13
9	8.442143178748311E-5	TGTGCTGTTCCGGCCGACAGAGGCTCAACCCTGGGGAGGCTATACTTT	CAVPADRGSTLGRLYF	TRAV3-1	TRDD2-1	TRAJ18-1	-1	8	10	13
9	8.442143178748311E-5	TGTGCAGCAAGGGACTCAGGAACCTACAAATACATCTTT	CAARDSGTYKYIF	TRAV29-1	TRDD1-1	TRAJ40-1	-1	11	-1	14
9	8.442143178748311E-5	TGTGCAGGAGCTACTGGGGCAAACAACCTCTTCTTT	CAGATGANNLFF	TRAV27-1	TRDD1	TRAJ36-1	-1	10	-1	12
9	8.442143178748311E-5	TGTGCTACGGGCCCTCTTTATGGTGGTGCTACAAACAAGCTCATCTTT	CATGPLYGGATNKLIF	TRAV17-1	TRDD2-1	TRAJ32-1	9	12	14	17
9	8.442143178748311E-5	TGTGCTGTGAGCGATACCGGTAACCAGTTCTATTTT	CAVSDTGNQFYF	TRAV8-4	TRDD1-1	TRAJ49-1	-1	11	-1	13
9	8.442143178748311E-5	TGTGCCTCTACCGGCACTGCCAGTAAACTCACCTTT	CASTGTASKLTF	TRAV25-1	TRDD1	TRAJ44-1	-1	5	6	8
9	8.442143178748311E-5	TGTGCTCTGAGTGAAGGAGGGAGGAGAAACCAGTGGCTCTAGGTTGACCTT	CALSEGGRRNQWL*VDL	TRAV9-2	TRDD1-1	TRAJ58-1	13	18	21	24
9	8.442143178748311E-5	TGTGCTGTGAGAAGTTATGGTGGTGCTACAAACAAGCTCATCTTT	CAVRSYGGATNKLIF	TRAV21-1	.	TRAJ32-1	-1	-1	10	12
9	8.442143178748311E-5	TGTGCTTATAGGAGCCCCCCTCAGGAAACACACCTCTTGTCTTTG	CAYRSPPQETHLLSL	TRAV38-2	TRDD2-1	TRAJ29-1	-1	15	16	20
9	8.442143178748311E-5	TGTGCTGTGAGAGCCTTCGACTTAAATGCTGGCAACAACCGTAAGCTGATTTGG	CAVRAFDLNAGNNRKLIW	TRAV3-1	TRDD2-1	TRAJ38-1	-1	13	17	24
9	8.442143178748311E-5	TGTGCTCTTGGGGAACTCGGAGGCAAATCAACCTTT	CALGELGGKSTF	TRDV1-1	.	TRAJ27-1	-1	-1	16	18
9	8.442143178748311E-5	TGTGCAGAACCCCCCCGACACCGGTAACCAGTTCTATTT	CAEPPRHR*PVLF	TRAV13-2	TRDD2-1	TRAJ49-1	-1	8	10	17
9	8.442143178748311E-5	TGTGCTGTGGGTATTTTCAATGACATGCGCTTT	CAVGIFNDMRF	TRAV21-1	TRDD1	TRAJ43-1	-1	9	10	17
9	8.442143178748311E-5	TGTGCTTATAGGATAATTCAGGGAGCCCAGAAGCTGGTATTT	CAYRIIQGAQKLVF	TRAV38-2	.	TRAJ54-1	-1	-1	-1	13
9	8.442143178748311E-5	TGTGCTGTGAGCTCATGGGACAGACTCATGTTT	CAVSSWDRLMF	TRAV3-1	TRDD1-1	TRAJ31-1	10	15	-1	18
9	8.442143178748311E-5	TGCATCGTCAGAGTTGCAAATTCCGGGTATGCACTCAACTTC	CIVRVANSGYALNF	TRAV26-1	TRDD1-1	TRAJ41-1	-1	14	-1	16
9	8.442143178748311E-5	TGTGCTCCACGCATCAGGAGGAAGCTACATACCTACATT	CAPRIRRKLHTYI	TRAV19-1	TRDD1	TRAJ6-1	6	8	-1	10
9	8.442143178748311E-5	TGTGCGGCGAGACCCCCTAACTTTGGAAATGAGAAATTAACCTTT	CAARPPNFGNEKLTF	TRAV8-3	TRDD2-1	TRAJ48-1	4	11	13	16
9	8.442143178748311E-5	TGTGTGGTGAACAAGGGGGGAACAACAGACTCGCTTTTG	CVVNKGGTTDSLL	TRAV12-1	TRDD1-1	TRAJ6	12	15	20	39
9	8.442143178748311E-5	TGTGCTCTGAGTGATCGAATTCAGGGAGCCCAGAAGCTGGTATTT	CALSDRIQGAQKLVF	TRAV9-2	TRDD1	TRAJ54-1	13	15	-1	17
9	8.442143178748311E-5	TGTGCTCTGAGTGGGGGGCTCTAGCAACACAGGCAAACTAATCTT	CALSGGL*QHRQTNL	TRAV19-1	TRDD1-1	TRAJ37-1	-1	13	-1	16
9	8.442143178748311E-5	TGTGCTACGGACGCGTATGGTTCTGCAAGGCAACTGACCTTT	CATDAYGSARQLTF	TRAV17-1	TRDD1-1	TRAJ22-1	-1	13	-1	15
9	8.442143178748311E-5	TGTGCTTATAGGAGCGCGCTCTGGACCTCTGGGGCTGGGAGTTACCAACTCACTTTC	CAYRSALWTSGAGSYQLTF	TRAV38-2	TRDD1-1	TRAJ28-1	15	20	23	26
9	8.442143178748311E-5	TGTGCAGAGAATATGGGAACCTACAAATACATCTTT	CAENMGTYKYIF	TRAV13-2	TRDD1-1	TRAJ40-1	-1	13	-1	15
9	8.442143178748311E-5	TGTGCTGTGAGGGCATACTCTGGGGCTGGGAGTTACCAACTCACTTTC	CAVRAYSGAGSYQLTF	TRAV21-1	.	TRAJ28-1	-1	-1	11	13
9	8.442143178748311E-5	TGTGCAGCAAGTAGGTATGGAGGAAGCCAAGGAAATCTCATCTTT	CAASRYGGSQGNLIF	TRAV13-1	TRDD1-1	TRAJ42-1	-1	13	-1	15
9	8.442143178748311E-5	TGTGCTTAGGGGAGCCAATAGTAAGCTGACATT	CA*GSQ**ADI	TRAV13-1	TRDD3-1	TRAJ56-1	4	6	8	10
9	8.442143178748311E-5	TGTGCTCTTGGGGAACGCGGGTCTATGGTCAGAATTTTGTCTTTG	CALGERGSMVRILSL	TRDV1-1	TRDD1-1	TRAJ26-1	15	18	20	22
9	8.442143178748311E-5	TGCCTCTTGAAAGGAACCTACAAATACATCTTT	CLLKGTYKYIF	TRAV4-1	TRDD3-1	TRAJ40-1	5	8	-1	11
9	8.442143178748311E-5	TGTGCCTTTATTCAGGGCGGATCTGAAAAGCTGGTCTTT	CAFIQGGSEKLVF	TRAV24-1	.	TRAJ57-1	-1	-1	-1	9
9	8.442143178748311E-5	TGTGCAGCAGGCCTAAGACACCTCAGGAACCTACAAATACATCTT	CAAGLRHLRNLQIHL	TRAV13-1	TRDD2-1	TRAJ40-1	8	11	14	19
9	8.442143178748311E-5	TGTGCTCTACACAATAACAATGACATGCGCTTT	CALHNNNDMRF	TRAV16-1	.	TRAJ43-1	-1	-1	8	10
9	8.442143178748311E-5	TGTGCTGTGGTCTCAGGAACCTACAAATACATCTTT	CAVVSGTYKYIF	TRAV21-1	TRDD3-1	TRAJ40-1	-1	9	-1	11
9	8.442143178748311E-5	TGTGCCTGTGACACCGACTGGGTTACACCGATAAACTCATCTTTG	CACDTDWVTPINSSL	TRDV2-1	TRDD1-1	TRDJ1-1	14	16	21	24
9	8.442143178748311E-5	TGTGCTGTGAGAGACCCGTCTGGGGGTCAGAATTTTGTCTTT	CAVRDPSGGQNFVF	TRAV3-1	TRDD1-1	TRAJ26-1	14	19	-1	24
9	8.442143178748311E-5	TGTGCTGGGGTTAATACCGGCACTGCCAGTAAACTCACCTTT	CAGVNTGTASKLTF	TRAV35-1	.	TRAJ44-1	-1	-1	8	10
9	8.442143178748311E-5	CCTTATCTGGCCGACAGAGGCTCAACCCTGGGGAGGCTATACTTT	PYLADRGSTLGRLYF	TRAV12-2	TRDD1	TRAJ18-1	-1	6	-1	10
9	8.442143178748311E-5	TGTGCATAACGACTACAAGCTCAGCTT	CA*RLQAQL	TRAV13-1	.	TRAJ20-1	-1	-1	-1	6
9	8.442143178748311E-5	TGTGCTCTTGGGGAAGAGATTATTCGCCATACCAACTGGGGGATACCCCAATACACCGATAAACTCATCTTT	CALGEEIIRHTNWGIPQYTDKLIF	TRDV1-1	TRDD1-1	TRDJ1-1	14	34	45	52
9	8.442143178748311E-5	TGTGCTGTCAGTAAGCGGCACCGGTAACCAGTTCTATTT	CAVSKRHR*PVLF	TRAV41-1	TRDD1	TRAJ49-1	10	16	-1	18
9	8.442143178748311E-5	TGTGCTGGGCAGGCAAAACCAGTGGCTCTAGGTTGACCTTTG	CAGQAKPVALG*PL	TRAV35-1	TRDD2-1	TRAJ58-1	11	13	-1	15
9	8.442143178748311E-5	TATAGGAACCTACAAATACATCTTTGG	YRNLQIHLW	TRAV25-1	TRDD1	TRAJ40-1	-1	1	-1	3
9	8.442143178748311E-5	TGTGCTGGGGCTAATGCTGGCAACAACCGTAAGCTGATTTGG	CAGANAGNNRKLIW	TRAV20-1	TRDD1-1	TRAJ38-1	-1	7	9	11
9	8.442143178748311E-5	TGTGCTGTGACGGGGCAACATGCTCACCTTTGG	CAVTGQHAHLW	TRAV22-1	TRDD1-1	TRAJ39-1	-1	9	11	13
9	8.442143178748311E-5	TGTGCAATGAGCGAGGGTTCAGGATACAGCACCCTCACCTTT	CAMSEGSGYSTLTF	TRAV12-3	TRDD1-1	TRAJ11-1	12	14	-1	17
9	8.442143178748311E-5	TGTGCCTGTGACACCGCCTGGGGGATAGGGACCGAATTCTCCTGGGACACCCGACAGATGTTTTTC	CACDTAWGIGTEFSWDTRQMFF	TRDV2-1	TRDD1-1	TRDJ3-1	14	17	26	38
9	8.442143178748311E-5	TGTGCTCTTGGGACCCCGGCCTTTCTAGGTGGCTGGGGGATAGGGACCGATAAACTCATCTTT	CALGTPAFLGGWGIGTDKLIF	TRDV1-1	TRDD1-1	TRDJ1-1	11	32	41	45
9	8.442143178748311E-5	TGTGCTGTCAGATCTGGGGATGACAAGATCATCTTT	CAVRSGDDKIIF	TRAV41-1	TRDD1-1	TRAJ30-1	11	13	-1	16
9	8.442143178748311E-5	TGTGCAATAGGAAAACTGGGGCAAACAACCTCTTCTTTG	CAIGKLGQTTSSL	TRAV12-3	TRDD1-1	TRAJ36-1	7	9	-1	12
9	8.442143178748311E-5	TGTGCTCTTGGGGGTTCTCTCGGGGGATACACCGATAAACTCATCTTT	CALGGSLGGYTDKLIF	TRDV1-1	TRDD1-1	TRDJ1-1	12	21	-1	28
9	8.442143178748311E-5	TGTGCTGGCCCGTATGGTGGGGGTGGTGCTACAAACAAGCTCATCTTT	CAGPYGGGGATNKLIF	TRAV35-1	TRDD1-1	TRAJ32-1	7	17	-1	21
9	8.442143178748311E-5	TGTGCCGATTTTGGTGGTACTAGCTATGGAAAGCTGACATTT	CADFGGTSYGKLTF	TRAV12-2	TRDD1	TRAJ52-1	-1	7	8	11
9	8.442143178748311E-5	TGTGCCTGTGACACCGTATTAGTTCCTTCACTGGGGGACACCGATAAACTCATCTTT	CACDTVLVPSLGDTDKLIF	TRDV2-1	TRDD1-1	TRDJ1-1	14	29	-1	37
9	8.442143178748311E-5	TGTGCTGTGGGTGAGGAAAATGACATGCGCTTT	CAVGEENDMRF	TRAV8-3	TRDD1	TRAJ43-1	12	14	-1	16
9	8.442143178748311E-5	TGTGTGGTGAGCGCAAGGCAGGAACTGCTCTGATCTTTG	CVVSARQELL*SL	TRAV10-1	.	TRAJ15-1	-1	-1	-1	13
9	8.442143178748311E-5	TGTGCAGGGCCTAACTCTGGGGCTGGGAGTTACCAACTCACTTTC	CAGPNSGAGSYQLTF	TRAV25-1	TRDD2-1	TRAJ28-1	-1	9	-1	13
9	8.442143178748311E-5	TGTGCCCGGGGTCAGGGGGTGGTGCTACAAACAAGCTCATCTTTG	CARGQGVVLQTSSSL	TRAV24-1	TRDD1-1	TRAJ32-1	5	7	10	17
9	8.442143178748311E-5	TGTGCCGTGATATCAGGGGGCAACTATCAGTTAATCTGG	CAVISGGNYQLIW	TRAV12-2	TRDD1-1	TRAJ33-1	9	15	-1	19
9	8.442143178748311E-5	TGTGCCGCCCATATACTCACGGGAGGAGGAAACAAACTCACCTTT	CAAHILTGGGNKLTF	TRAV12-2	TRDD2-1	TRAJ10-1	6	8	10	12
9	8.442143178748311E-5	TGTGCTCTTGGGGAATCCCCTGGGGTGGGGGATAAGTAACAGGAGTACACCGATAAACTCATCTTT	CALGESPGVGDK*QEYTDKLIF	TRDV1-1	TRDD1-1	TRDJ1-1	14	25	33	46
9	8.442143178748311E-5	TGTGCAATGAGCTGGGGGGGAAACACACCTCTTGTCTTT	CAMSWGGNTPLVF	TRAV14-1	TRDD1-1	TRAJ29-1	-1	11	-1	18
9	8.442143178748311E-5	TGTGCTTCACACACGGGAGGAGGAAACAAACTCACCTTT	CASHTGGGNKLTF	TRAV38-2	.	TRAJ10-1	-1	-1	6	8
9	8.442143178748311E-5	TGTGCCCGGGGGGTGAAACCAGTGGCTCTAGGTTGACCTTTG	CARGVKPVALG*PL	TRAV24-1	TRDD1-1	TRAJ58-1	5	7	11	14
9	8.442143178748311E-5	TGTGCTGTGAAGGGAGGCAGGAACTGCTCTGATCTTTGG	CAVKGGRNCSDLW	TRAV8-6	TRDD1-1	TRAJ15-1	9	11	-1	14
9	8.442143178748311E-5	TGTGCTGTGAGAGACAAAGGCGGAGCTGCAGGCAACAAGCTAACTTTT	CAVRDKGGAAGNKLTF	TRAV3-1	TRDD1	TRAJ17-1	15	18	19	23
9	8.442143178748311E-5	TGTGCTCTTGGGGAACGGGGGACTTCCTTTCCCTCCCTACTGGGGATACACCGGGCCGATAAACTCATCTTT	CALGERGTSFPSLLGIHRADKLIF	TRDV1-1	TRDD1-1	TRDJ1-1	15	41	48	55
9	8.442143178748311E-5	TGTCTTCTGCGTACCGGGTTAATAGGAAACTGACATTTG	CLLRTGLIGN*HL	TRAV40-1	.	TRAJ61-1	-1	-1	8	10
9	8.442143178748311E-5	TGTGCTGTTTTAAACGGGCAGGAGAGCACTTACTTTTGG	CAVLNGQESTYFW	TRAV21-1	TRDD2-1	TRAJ5-1	-1	8	9	11
9	8.442143178748311E-5	TGTGCAGGGCCGGATAGCAACTATCAGTTAATCTGG	CAGPDSNYQLIW	TRAV25-1	TRDD2-1	TRAJ33-1	-1	9	-1	11
9	8.442143178748311E-5	TGTTTCACGGGAGGAGGAAACAAACTCACCTTT	CFTGGGNKLTF	TRAV13-1	.	TRAJ10-1	-1	-1	2	4
9	8.442143178748311E-5	TGTGCAGCAAGTAACGGAGGTGGGACTCTGGGGCTGGGAGTTACCAACTCACTTTCG	CAASNGGGTLGLGVTNSLS	TRAV13-1	TRDD1-1	TRAJ28-1	12	20	-1	24
9	8.442143178748311E-5	TGTGCTCTAAAGCTCGGCAACACAGGCAAACTAATCTTT	CALKLGNTGKLIF	TRAV16-1	TRDD1	TRAJ37-1	9	12	13	15
9	8.442143178748311E-5	TGTGCCTGTGACACCGCTGGGGGATACCGCGATAAACTCATCTTT	CACDTAGGYRDKLIF	TRDV2-1	TRDD1-1	TRDJ1-1	14	16	26	29
8	7.504127269998499E-5	TGTGCTGTGAGAGATTTGGGAACCTACAAATACATCTTT	CAVRDLGTYKYIF	TRAV1-2	TRDD1	TRAJ40-1	13	16	-1	18
8	7.504127269998499E-5	TGTGCTCCCGAAGGCTCTGGGGCTGGGAGTTACCAACTCACTTTC	CAPEGSGAGSYQLTF	TRAV1-2	TRDD1-1	TRAJ6	5	16	21	46
8	7.504127269998499E-5	TGTGCTGTGAGAGCCCCGTCTGGGGCTGGGAGTTACCAACTCACTTTC	CAVRAPSGAGSYQLTF	TRAV1-2	TRDD1	TRAJ28-1	12	16	-1	18
8	7.504127269998499E-5	TGCGCTGTGAGAGATTTGAATTCAGGAAACACACCTCTTGTCTTT	CAVRDLNSGNTPLVF	TRAV1-1	TRDD2-1	TRAJ29-1	-1	14	15	17
8	7.504127269998499E-5	TGTGCAATGAGAGGCGGTCGAAACTATGGTCAGAATTTTGTCTTT	CAMRGGRNYGQNFVF	TRAV14-1	TRDD1	TRAJ26-1	12	15	16	21
8	7.504127269998499E-5	TGTGCAACCTTCAAAGCTGCAGGCAACAAGCTAACTTTT	CATFKAAGNKLTF	TRAV14-1	TRDD2-1	TRAJ17-1	-1	7	-1	10
8	7.504127269998499E-5	TGTGTTGCGGATAACTATGGTCAGAATTTTGTCTTT	CVADNYGQNFVF	TRAV17-1	TRDD1	TRAJ26-1	3	5	6	8
8	7.504127269998499E-5	TGCATCGTCAGAGTCCGGTTCCTTCTATGGTCAGAATTTTGTCTT	CIVRVRFLLWSEFCL	TRAV26-1	TRDD2-1	TRAJ26-1	14	18	22	24
8	7.504127269998499E-5	TGTGCTACGGACCAAACTGGGGCAAACAACCTCTTCTTT	CATDQTGANNLFF	TRAV17-1	.	TRAJ36-1	-1	-1	-1	12
8	7.504127269998499E-5	TGTGCTGTGGCCATTACCGGCACTGCCAGTAAACTCACCTTT	CAVAITGTASKLTF	TRAV8-3	TRDD2-1	TRAJ44-1	-1	10	-1	12
8	7.504127269998499E-5	TGTGCAGCAAGCTAGATAATGCTGGTGGTACTAGCTATGGAAAGCTGACATTTG	CAAS*IMLVVLAMES*HL	TRAV29-1	TRDD3-1	TRAJ52-1	-1	12	14	16
8	7.504127269998499E-5	TGTGCTCTGAGTGAGGCGCATGGGGCTTTGGGAATGTGCTGCATTGCG	CALSEAHGALGMCCIA	TRAV19-1	TRDD1-1	TRAJ35-1	16	20	-1	23
8	7.504127269998499E-5	TGTGCTGTGCAGGCAGAGAACACAGGCTTTCAGAAACTTGTATTT	CAVQAENTGFQKLVF	TRAV20-1	TRDD1	TRAJ8-1	12	15	-1	17
8	7.504127269998499E-5	TGTGTGGTGAACGGCGGGGCGGATGAATTATGGAGGAAGCCAAGGAAATCTCATCTT	CVVNGGADELWRKPRKSHL	TRAV12-1	TRDD1-1	TRAJ42-1	11	15	18	23
8	7.504127269998499E-5	TGTGTGGTGAACATCCCAATCATGGAGGAAGCCAAGGAAATCTCATCTTTG	CVVNIPIMEEAKEISSL	TRAV12-1	TRDD2-1	TRAJ42-1	-1	13	15	17
8	7.504127269998499E-5	TGTGCAGCAAGCGTAAGTGGAGGTAGCAACTATAAACTGACATTT	CAASVSGGSNYKLTF	TRAV29-1	TRDD1	TRAJ53-1	-1	13	-1	15
8	7.504127269998499E-5	TGTGCTCACCTTCAACAAATTTTACTT	CAHLQQILL	TRAV19-1	.	TRAJ21-1	-1	-1	-1	6
8	7.504127269998499E-5	TGTGCTCCAACGCCGATAGGCTTTGGGAATGTGCTGCATTGC	CAPTPIGFGNVLHC	TRAV16-1	TRDD1-1	TRAJ35-1	6	9	11	14
8	7.504127269998499E-5	TGTGCAACCCCCTGCTAGGGAGACTACAAGCTCAGCTTT	CATPC*GDYKLSF	TRAV17-1	TRDD1-1	TRAJ20-1	4	17	-1	21
8	7.504127269998499E-5	TGTGCTGTGAGTGAAGCGGGCAGGAGAGCACTTACTTTT	CAVSEAGRRALTF	TRAV8-4	TRDD3-1	TRAJ5-1	-1	14	-1	16
8	7.504127269998499E-5	TGTGCTCTGAGGGGGAGAAACCAGTGGCTCTAGGTTGACCTTTGG	CALRGRNQWL*VDLW	TRAV9-2	TRDD1-1	TRAJ58-1	-1	11	-1	15
8	7.504127269998499E-5	TGTGCTGTGAGTGAAGGGGGTTACCAGAAAGTTACCTTT	CAVSEGGYQKVTF	TRAV8-4	.	TRAJ13-1	-1	-1	13	15
8	7.504127269998499E-5	TGTGCAGCCTTTGACACCGGGTTACCAGAAAGTTACCTT	CAAFDTGLPESYL	TRAV23-1	TRDD2-1	TRAJ13-1	-1	8	10	18
8	7.504127269998499E-5	TGTGCTCTGAGTGAGACGGGAGCCAATAGTAAGCTGACATTT	CALSETGANSKLTF	TRAV19-1	.	TRAJ56-1	-1	-1	-1	15
8	7.504127269998499E-5	TGTGCAGGGTATGCTGGTGGTACTAGCTATGGAAAGCTGACATTT	CAGYAGGTSYGKLTF	TRAV25-1	.	TRAJ52-1	-1	-1	8	10
8	7.504127269998499E-5	TGTGCTTTCATGAGGTACTATGGTCAGAATTTTGTCTTT	CAFMRYYGQNFVF	TRAV38-1	TRDD1	TRAJ26-1	-1	13	14	16
8	7.504127269998499E-5	TGCCCTGGCAACAACCGTAAGCTGATTTGG	CPGNNRKLIW	TRAV12-1	TRDD2-1	TRAJ38-1	-1	2	-1	4
8	7.504127269998499E-5	AGGTGCTGACGGACTCACCTT	RC*RTHL	TRAV21-1	TRDD1	TRAJ45-1	-1	-1	-1	-1
8	7.504127269998499E-5	TGTGCTGTGAGGGACGGGGCCTCAGGAACCTACAAATACATCTTT	CAVRDGASGTYKYIF	TRAV3-1	TRDD1-1	TRAJ40-1	-1	15	-1	19
8	7.504127269998499E-5	TGTGCAATGAGCCCGTGATAGGCTTTGGGAATGTGCTGCATTGCG	CAMSP**ALGMCCIA	TRAV12-3	TRDD1	TRAJ35-1	11	13	14	16
8	7.504127269998499E-5	TGTGCTCTGAGTGAGCCTTCCTACAAGCTCAGCTTT	CALSEPSYKLSF	TRAV19-1	TRDD2-1	TRAJ20-1	-1	15	-1	20
8	7.504127269998499E-5	TGTGCTGTGTAGAGAAACCAGTGGCTCTAGGTTGACCTT	CAV*RNQWL*VDL	TRAV36-1	TRDD3-1	TRAJ58-1	-1	9	-1	12
8	7.504127269998499E-5	TGTGCAATGAGAGGGTAAAGGAACAGAGATGACAAGATCATCTTT	CAMRG*RNRDDKIIF	TRAV14-1	TRDD3-1	TRAJ30-1	12	16	18	20
8	7.504127269998499E-5	TGTGCTGTGAGTGATCCGTTTTTCACTCAGGGCGGATCTGAAAAGCTGGTCTTT	CAVSDPFFTQGGSEKLVF	TRAV8-6	TRDD2-1	TRAJ57-1	-1	14	16	22
8	7.504127269998499E-5	TGTGCCGTGAACTACCAGGGAAACAAACTGGTCTTT	CAVNYQGNKLVF	TRAV12-2	TRDD2-1	TRAJ47-1	-1	12	-1	16
8	7.504127269998499E-5	TGTGCTGGGCGGGGGCGGTAACCAGTTCTATTT	CAGRGR*PVLF	TRAV8-3	TRDD1-1	TRAJ49-1	6	10	-1	15
8	7.504127269998499E-5	TGTGCAATGAGTCTATTACAGCAGTGCTTCCAAGATAATCTTTGG	CAMSLLQQCFQDNLW	TRAV14-1	TRDD2-1	TRAJ3-1	10	12	14	16
8	7.504127269998499E-5	TGTGCAGCAAGGGGACCTAACACCGACAAGCTCATCTTT	CAARGPNTDKLIF	TRAV23-1	TRDD1-1	TRAJ34-1	-1	11	14	17
8	7.504127269998499E-5	TGTGCAATGAGAGAGACGATTCAGGGAGCCCAGAAGCTGGTATTT	CAMRETIQGAQKLVF	TRAV14-1	TRDD1-1	TRAJ54-1	-1	15	-1	18
8	7.504127269998499E-5	TGTGCAGAGAGTGTCCGGGGTTCCGGGTATGCACTCAACTTC	CAESVRGSGYALNF	TRAV13-2	TRDD1-1	TRAJ41-1	9	16	-1	20
8	7.504127269998499E-5	TGTGCTGTGAGTGGTTTATCGAAGGCTTCAAAACTATCTTTG	CAVSGLSKASKLSL	TRAV8-6	TRDD1	TRAJ9-1	12	17	18	20
8	7.504127269998499E-5	TGTGCTGTGGGTTCTACTCTCTGGCAACACAGGCAAACTAATCTT	CAVGSTLWQHRQTNL	TRAV8-3	TRDD2-1	TRAJ37-1	11	13	16	18
8	7.504127269998499E-5	TGTGCTTTTCTGGGGCTGGGAGTTACCAACTCACTTTCG	CAFLGLGVTNSLS	TRAV38-1	.	TRAJ28-1	-1	-1	-1	8
8	7.504127269998499E-5	TGTGCTGTGAGAGACTAGGATAATGCAGGCAACATGCTCACCTTT	CAVRD*DNAGNMLTF	TRAV3-1	TRDD3-1	TRAJ39-1	-1	15	17	19
8	7.504127269998499E-5	TGTGCCGTGAACATGAGGGGGGAATAATGCAGGCAACATGCTCACCTTTGG	CAVNMRGE*CRQHAHLW	TRAV12-2	TRDD1-1	TRAJ39-1	12	16	20	22
8	7.504127269998499E-5	TGTGCTCTGAGTGCTCGGGGAGGAAGCTACATACCTACATTT	CALSARGGSYIPTF	TRAV9-2	TRDD1	TRAJ6-1	-1	13	14	18
8	7.504127269998499E-5	TGTGTGGTCCACGGGGGAACTGGAGGCTTCAAAACTATCTTT	CVVHGGTGGFKTIF	TRAV12-1	TRDD1-1	TRAJ9-1	7	12	-1	18
8	7.504127269998499E-5	TGTGCTCTGAGTGACAGTAACCAGGGAGGAAAGCTTATCTTC	CALSDSNQGGKLIF	TRAV9-2	TRDD2	TRAJ23-1	-1	14	15	17
8	7.504127269998499E-5	TGTGCTGTGAAGGGCGGATCTGAAAAGCTGGTCTTT	CAVKGGSEKLVF	TRAV22-1	.	TRAJ57-1	-1	-1	8	10
8	7.504127269998499E-5	TGTGCCCCGGAATTCAGGAAACACACCTCTTGTCTTTGG	CAPEFRKHTSCLW	TRAV8-3	TRDD2-1	TRAJ29-1	-1	5	6	8
8	7.504127269998499E-5	TGTGCAGAGACCCCAGGAACCTACAAATACATCTTT	CAETPGTYKYIF	TRAV13-2	.	TRAJ40-1	-1	-1	-1	9
8	7.504127269998499E-5	TGTGCTTTCATTGCATACTCTGGGGCTGGGAGTTACCAACTCACTTTC	CAFIAYSGAGSYQLTF	TRAV38-1	TRDD1-1	TRAJ28-1	-1	11	-1	13
8	7.504127269998499E-5	TGTGCTGTGATCGAAAATACTGGAGGCTTCAAAACTATCTTT	CAVIENTGGFKTIF	TRAV8-6	TRDD2-1	TRAJ9-1	-1	10	-1	12
8	7.504127269998499E-5	TGTGTGGTGAACATAATCAGGAACCTACAAATACATCTT	CVVNIIRNLQIHL	TRAV12-1	TRDD1	TRAJ40-1	-1	13	14	16
8	7.504127269998499E-5	TGCATCCTGAGAGACAACCTCAGGAACCTACAAATACATCTTTGG	CILRDNLRNLQIHLW	TRAV26-2	.	TRAJ40-1	-1	-1	-1	13
8	7.504127269998499E-5	TGTGCTTTCCATTTCAATAACAATGACATGCGCTTT	CAFHFNNNDMRF	TRAV38-1	TRDD1	TRAJ43-1	8	10	11	14
8	7.504127269998499E-5	TGTGCAGCAAGTCCAATAACTATGGTCAGAATTTTGTCTTTG	CAASPITMVRILSL	TRAV29-1	TRDD2-1	TRAJ26-1	-1	11	13	15
8	7.504127269998499E-5	TGTGCAGCATCCAATCCTGCTGGGAGTTACCAACTCACTTTC	CAASNPAGSYQLTF	TRAV13-1	TRDD2-1	TRAJ28-1	8	14	-1	18
8	7.504127269998499E-5	TGTGCCGCCGGCGACTATGGTCAGAATTTTGTCTTT	CAAGDYGQNFVF	TRAV12-2	TRDD1	TRAJ26-1	6	9	10	13
8	7.504127269998499E-5	TGTGCCTCCGAGGACGACTACAAGCTCAGCTTT	CASEDDYKLSF	TRAV12-2	TRDD2-1	TRAJ20-1	-1	6	8	13
8	7.504127269998499E-5	TGTGCTGTGGGGGCTGGCAACAACCGTAAGCTGATTTGG	CAVGAGNNRKLIW	TRAV3-1	TRDD1-1	TRAJ38-1	-1	9	-1	12
8	7.504127269998499E-5	CCACAAAGCTGCAGGCAACAAGCTAACTTTTGG	PQSCRQQANFW	TRAV29-1	TRDD2-1	TRAJ17-1	-1	0	-1	3
8	7.504127269998499E-5	TGTGCTGGGGAATTTGGGGGAACCTACAAATACATCTTT	CAGEFGGTYKYIF	TRAV35-1	TRDD1-1	TRAJ40-1	8	14	-1	18
8	7.504127269998499E-5	TGTGCTGTGTCGGAGGCTTTGGGAATGTGCTGCATTGCG	CAVSEALGMCCIA	TRAV21-1	TRDD1	TRAJ35-1	8	11	-1	13
8	7.504127269998499E-5	TGTGCTGTGAGAGCCTACACCGACAAGCTCATCTTT	CAVRAYTDKLIF	TRAV3-1	TRDD2-1	TRAJ34-1	-1	13	-1	16
8	7.504127269998499E-5	TGTGCTCTGAGTGAGGCCCCGAATTCAGGATACAGCACCCTCACCTTT	CALSEAPNSGYSTLTF	TRAV19-1	TRDD2-1	TRAJ11-1	-1	17	18	20
8	7.504127269998499E-5	TGTGCTCTTGGGGAACTTCCTATAACTGGGGGATTGGTTTGCACCGATAAACTCATCTTT	CALGELPITGGLVCTDKLIF	TRDV1-1	TRDD1-1	TRDJ1-1	16	24	33	41
8	7.504127269998499E-5	TGTGCCGTGACCCGGATGGATAGCAGCTATAAATTGATCTTC	CAVTRMDSSYKLIF	TRAV8-1	TRDD2-1	TRAJ12-1	-1	10	11	13
8	7.504127269998499E-5	TGTGCAGCAAGTAGGGCAGACGGATAGCAGCTATAAATTGATCTT	CAASRADG*QL*IDL	TRAV13-1	TRDD1-1	TRAJ12-1	-1	13	15	18
8	7.504127269998499E-5	TGTGTTCTCTGGCAACACAGGCAAACTAATCTT	CVLWQHRQTNL	TRAV12-3	TRDD2-1	TRAJ37-1	-1	4	-1	6
8	7.504127269998499E-5	TGTGCAGAGACGACAAGAGATGACAAGATCATCTTT	CAETTRDDKIIF	TRAV13-2	TRDD1	TRAJ30-1	9	12	13	15
8	7.504127269998499E-5	TGTGCTCTGAGTGATCGGGCCGACAAGCTCATCTTT	CALSDRADKLIF	TRAV9-2	TRDD1-1	TRAJ34-1	13	16	-1	19
8	7.504127269998499E-5	TGTGCCGTGAACTTGATAGCTGCAGGCAACAAGCTAACTTTT	CAVNLIAAGNKLTF	TRAV12-2	TRDD1	TRAJ17-1	11	13	-1	15
8	7.504127269998499E-5	TGTGTGGTGAGCGCGACTAATGACATGCGCTTT	CVVSATNDMRF	TRAV10-1	TRDD1-1	TRAJ43-1	12	15	-1	18
8	7.504127269998499E-5	TGTGCCGTGAACATGATGGGCACCGGTAACCAGTTCTATTTT	CAVNMMGTGNQFYF	TRAV12-2	TRDD1-1	TRAJ49-1	12	16	-1	20
8	7.504127269998499E-5	GTCAGAATTTTGTCTTTG	VRILSL	TRAV8	TRDD1	TRAJ26-1	-1	-1	-1	-1
8	7.504127269998499E-5	TGTTTTAGACGCTATGGTCAGAATTTTGTCTTT	CFRRYGQNFVF	TRAV25-1	TRDD1	TRAJ26-1	2	8	-1	11
8	7.504127269998499E-5	ACCGGAATAACGACTACAAGCTCAGCTTTG	TGITTTSSAL	TRAV35-1	TRDD1	TRAJ20-1	-1	3	5	7
8	7.504127269998499E-5	TGTGCAGCAGGTGCCAGACTCATGTTT	CAAGARLMF	TRAV13-1	TRDD1-1	TRAJ31-1	-1	9	-1	11
8	7.504127269998499E-5	TGTGCCGTGCAGGGCGGATCTGAAAAGCTGGTCTTT	CAVQGGSEKLVF	TRAV12-2	.	TRAJ57-1	-1	-1	-1	9
8	7.504127269998499E-5	TGTGCTGTGAGAGGGGACACGGGCAGGAGAGCACTTACTTTT	CAVRGDTGRRALTF	TRAV20-1	TRDD1	TRAJ5-1	8	12	-1	14
8	7.504127269998499E-5	TGTGCTCTTGGGGTCCCCCGACTGGGGGTGGGAAGTACACCGATAAACTCATCTTTG	CALGVPRLGVGSTPINSSL	TRDV1-1	TRDD1-1	TRDJ1-1	12	20	27	36
8	7.504127269998499E-5	TGTGCAGCAAGTACCGGTAACCAGTTCTATTTT	CAASTGNQFYF	TRAV13-1	.	TRAJ49-1	-1	-1	-1	12
8	7.504127269998499E-5	TGTGCCTTAAACTTCCTACGGGGCCGGGGGATCACCGATAAACTCATCTTT	CALNFLRGRGITDKLIF	TRDV3-1	TRDD2-1	TRDJ1-1	7	11	18	32
8	7.504127269998499E-5	TGTGCTCTGAGTGATCGAACCGACAAGCTCATCTTT	CALSDRTDKLIF	TRAV9-2	TRDD1	TRAJ34-1	13	16	-1	18
8	7.504127269998499E-5	TATGCTGGTGGTACTAGCTATGGAAAGCTGACATTT	YAGGTSYGKLTF	TRAV38-1	.	TRAJ52-1	-1	-1	-1	1
8	7.504127269998499E-5	TGTGCTGGACGAAGGGAGAAGATCTAACTTTGGAAATGAGAAATTAACCTT	CAGRREKI*LWK*EINL	TRAV35-1	TRDD1-1	TRAJ48-1	7	13	16	21
8	7.504127269998499E-5	TGTGCCTTCACTTCCTATTGTGGAATGGGGGATACGCCAACGTACACCGATAAACTCATCTTT	CAFTSYCGMGDTPTYTDKLIF	TRDV3-1	TRDD1-1	TRDJ1-1	7	25	35	43
8	7.504127269998499E-5	TGTGCAGTTACGATGCTCGGGGGTAACCAGTTCTATTTT	CAVTMLGGNQFYF	TRAV29-1	TRDD1-1	TRAJ49-1	6	8	11	21
8	7.504127269998499E-5	TGTCTTCTGGTGGGAGTCCGGGTATGCACTCAACTTCGG	CLLVGVRVCTQLR	TRAV40-1	TRDD1-1	TRAJ41-1	-1	10	-1	14
8	7.504127269998499E-5	TGTGCCTCCAGGCCTAAGATCCGACGGGGGGATATCCCTACGTCGTACACCGATAAACTCATCTTT	CASRPKIRRGDIPTSYTDKLIF	TRDV3-1	TRDD1-1	TRDJ1-1	6	26	33	46
8	7.504127269998499E-5	TGTGCCGTGACTTCAGGAAACACACCTCTTGTCTTT	CAVTSGNTPLVF	TRAV12-2	.	TRAJ29-1	-1	-1	-1	8
8	7.504127269998499E-5	TGTGCTGTGAGAGACGCGCTGGGCAGCTGGGGGAAATTGCAGTTT	CAVRDALGSWGKLQF	TRAV3-1	TRDD1-1	TRAJ24-1	14	26	33	40
8	7.504127269998499E-5	GTGCCCCGGGGAACTCTGGGGCTGGGAGTTACCAACTCACTTTCG	VPRGTLGLGVTNSLS	TRAV1	TRDD1-1	TRAJ28-1	-1	7	-1	12
8	7.504127269998499E-5	TGTGCTCTTGGGGAACGGCTGGCAACACAGGCAAACTAATCTTTG	CALGERLATQAN*SL	TRDV1-1	TRDD1-1	TRAJ37-1	-1	16	-1	18
8	7.504127269998499E-5	TGTGCCGTGCCCTCTTCTGGTTCTGCAAGGCAACTGACCTTT	CAVPSSGSARQLTF	TRAV12-2	TRDD2-1	TRAJ22-1	-1	9	10	12
8	7.504127269998499E-5	TGTGCTCTGAGGGACGATTTTAATGCAGGCAACATGCTCACCTTT	CALRDDFNAGNMLTF	TRAV9-2	TRDD1-1	TRAJ39-1	-1	11	13	20
8	7.504127269998499E-5	TGTGCCTCTGTACTGGGGGAACTAATACGAACTCATCTT	CASVLGELIRTHL	TRDV3-1	TRDD1-1	TRDJ1-1	6	11	19	29
8	7.504127269998499E-5	TGTGCCGTCCAAGCTGCAGGCAACAAGCTAACTTTT	CAVQAAGNKLTF	TRAV12-2	.	TRAJ17-1	-1	-1	-1	7
8	7.504127269998499E-5	TGTGCTCCACCCCCAACCAGGCAGGAACTGCTCTGATCTTTG	CAPPPTRQELL*SL	TRAV16-1	TRDD2-1	TRAJ15-1	6	8	10	12
8	7.504127269998499E-5	TGTGCTGGGCAGTATGGCTCTAGCAACACAGGCAAACTAATCTTT	CAGQYGSSNTGKLIF	TRAV35-1	TRDD1	TRAJ37-1	-1	12	-1	14
8	7.504127269998499E-5	TGTGCAGGCGACCGGCGCGCTCTAGCAACACAGGCAAACTAATCTTTG	CAGDRRALATQAN*SL	TRAV27-1	TRDD2-1	TRAJ37-1	7	10	12	18
8	7.504127269998499E-5	TGTGCCTTCCCCCCCCGGATACAAGATAAACTCATCTTT	CAFPPRIQDKLIF	TRDV3-1	TRDD1-1	TRDJ1-1	7	16	21	24
8	7.504127269998499E-5	TGTGTGGTGAACAGGGGGGATAGCAGCTATAAATTGATCTTC	CVVNRGDSSYKLIF	TRAV12-1	TRDD1-1	TRAJ12-1	-1	13	-1	17
8	7.504127269998499E-5	TGTGCAGCAAGCTGGGGGATTAGCTCCTGGGACACCCGACAGATGTTTTTC	CAASWGISSWDTRQMFF	TRAV29-1	TRDD1-1	TRDJ3-1	-1	12	19	23
8	7.504127269998499E-5	TGTGCTGGAGGGGTCCAATTCAGGGAGCCCAGAAGCTGGTATTTG	CAGGVQFREPRSWYL	TRAV20-1	TRDD1-1	TRAJ54-1	6	9	12	16
8	7.504127269998499E-5	TGTGCCGTGATCAATAGAACAGAGATGACAAGATCATCTTTG	CAVINRTEMTRSSL	TRAV12-2	TRDD3-1	TRAJ30-1	9	12	-1	16
8	7.504127269998499E-5	TGCGCTGCAGCGCCAGGGATGAAAGCTTATCTT	CAAAPGMKAYL	TRAV1-1	TRDD1	TRAJ23-1	6	10	-1	12
8	7.504127269998499E-5	TGTGCCCTCATGACAACTGACAGCTGGGGGAAATTGCAGTTT	CALMTTDSWGKLQF	TRAV24-1	TRDD1-1	TRAJ24-1	5	23	30	37
8	7.504127269998499E-5	TGTGCCTCCCCGGAGGAGGAAACAAACTCACCTTTG	CASPEEETNSPL	TRDV3-1	TRDD2-1	TRAJ10-1	-1	7	-1	9
8	7.504127269998499E-5	TGTGCTCTTGGGGAAATTCGTTCCTGGGAACCCAACACCGATAAACTCATCTTT	CALGEIRSWEPNTDKLIF	TRDV1-1	TRDD1	TRDJ1-1	14	23	27	34
7	6.566111361248687E-5	TGTGCTGTGAGAGAACGGGACAGAGGCTCAACCCTGGGGAGGCTATACTTT	CAVRERDRGSTLGRLYF	TRAV1-2	TRDD1-1	TRAJ18-1	-1	14	16	18
7	6.566111361248687E-5	TGCGCTGTGAGAGGGGAGGGATAACTATGGTCAGAATTTTGTCTT	CAVRGEG*LWSEFCL	TRAV1-1	TRDD1-1	TRAJ26-1	-1	13	-1	17
7	6.566111361248687E-5	TGTGCTCTAGACAATAGGAGGGGGAAGCCAAGGAAATCTCATCTT	CALDNRRGKPRKSHL	TRAV6-1	TRDD3-1	TRAJ42-1	-1	13	16	19
7	6.566111361248687E-5	TGTGCTCTAGACCCCTATGGGAACAACAGACTCGCTTTT	CALDPYGNNRLAF	TRAV6-1	TRDD1	TRAJ6	11	17	20	40
7	6.566111361248687E-5	TGTGCTACGGAGCGGGCTTTATAACCAGGGAGGAAAGCTTATCTT	CATERAL*PGRKAYL	TRAV17-1	TRDD1-1	TRAJ23-1	10	13	-1	15
7	6.566111361248687E-5	TGTGCTACGGTCCTCAGGGAATAATAGTGGAGGTAGCAACTATAAACTGACATTTGG	CATVLRE**WR*QL*TDIW	TRAV17-1	TRDD1	TRAJ53-1	9	16	-1	20
7	6.566111361248687E-5	TGTGCTCTAGCGCGAGAAAGCTTATCTTCG	CALARESLSS	TRAV6-1	TRDD1	TRAJ23-1	9	13	-1	15
7	6.566111361248687E-5	TGTGCTACGGACTTACGCGGGGGAGCCCAGAAGCTGGTATTT	CATDLRGGAQKLVF	TRAV17-1	TRDD1-1	TRAJ54-1	11	13	16	20
7	6.566111361248687E-5	TGTGCAATGAGGCTGGGGCCTAACTATGGTCAGAATTTTGTCTTT	CAMRLGPNYGQNFVF	TRAV14-1	TRDD1-1	TRAJ26-1	10	12	17	20
7	6.566111361248687E-5	TGTGCAATGAGAGAGGGCCGGGCTGGCAACACAGGCAAACTAATCTTT	CAMREGRAGNTGKLIF	TRAV14-1	TRDD1-1	TRAJ37-1	16	19	-1	22
7	6.566111361248687E-5	TGTGCTCTGAGTTTGAATGCCAGACTCATGTTT	CALSLNARLMF	TRAV9-2	TRDD1	TRAJ31-1	11	13	-1	15
7	6.566111361248687E-5	TGTGCAATGAAATAAGAAACCAGTGGCTCTAGGTTGACCTTT	CAMK*ETSGSRLTF	TRAV14-1	TRDD3-1	TRAJ58-1	-1	10	-1	12
7	6.566111361248687E-5	TGTGCTGGTCTGAATTATGGAGGAAGCCAAGGAAATCTCATCTTT	CAGLNYGGSQGNLIF	TRAV21-1	TRDD2	TRAJ42-1	6	8	-1	10
7	6.566111361248687E-5	TGCATCCTGAGACCGCCCCATGAATTATGGAGGAAGCCAAGGAAATCTCATCTTTGG	CILRPPHELWRKPRKSHLW	TRAV26-2	TRDD2-1	TRAJ42-1	11	17	-1	20
7	6.566111361248687E-5	TGTGCAATTCCGGGGGGATGACAAGATCATCTT	CAIPGG*QDHL	TRAV14-1	TRDD1	TRAJ30-1	7	11	-1	14
7	6.566111361248687E-5	TGTGCCGTGACTACCTCAGGAACCTACAAATACATCTTT	CAVTTSGTYKYIF	TRAV39-1	.	TRAJ40-1	-1	-1	-1	9
7	6.566111361248687E-5	TGTGCTCTCTCGACCCTTTCCAACTCAGGGCGGATCTGAAAAGCTGGTCTT	CALSTLSNSGRI*KAGL	TRAV9-2	TRDD2-1	TRAJ57-1	7	14	17	21
7	6.566111361248687E-5	TGCGGCACAGAGAGCCGGAATAACAATGCCAGACTCATGTTT	CGTESRNNNARLMF	TRAV30-1	TRDD2-1	TRAJ31-1	12	14	-1	16
7	6.566111361248687E-5	TGTGCAATGAGAGAGGGCGGGAAGCCAAGGAAATCTCATCTTTGG	CAMREGGKPRKSHLW	TRAV14-1	TRDD1-1	TRAJ42-1	-1	17	-1	19
7	6.566111361248687E-5	TGCATCGTCAGCGCCCATGGATAGCAACTATCAGTTAATCTGGGG	CIVSAHG*QLSVNLG	TRAV26-1	TRDD2-1	TRAJ33-1	10	14	-1	17
7	6.566111361248687E-5	TGTGCTACATCCGAAACAACGGGATACAGCACCCTCACCTTT	CATSETTGYSTLTF	TRAV17-1	TRDD3-1	TRAJ11-1	7	12	15	19
7	6.566111361248687E-5	TGTGCAAAGCGTCAGGATACAGCACCCTCACCTTTG	CAKRQDTAPSPL	TRAV14-1	TRDD1	TRAJ11-1	6	9	-1	11
7	6.566111361248687E-5	TGTGCTGTGGGTCCCTCATATACACCGGTAACCAGTTCTATTTTG	CAVGPSYTPVTSSIL	TRAV8-3	TRDD1	TRAJ49-1	11	17	19	21
7	6.566111361248687E-5	TGTGCCGTGATTATTCTCTCTAACGACTACAAGCTCAGCTTT	CAVIILSNDYKLSF	TRAV8-1	TRDD2-1	TRAJ20-1	9	13	15	18
7	6.566111361248687E-5	TGTGCTACGGACGGGGACGACTACAAGCTCAGCTTT	CATDGDDYKLSF	TRAV17-1	TRDD1-1	TRAJ20-1	-1	13	-1	16
7	6.566111361248687E-5	TGTGCAATGAGCCCTGTCACGGGAGGAGGAAACAAACTCACCTTT	CAMSPVTGGGNKLTF	TRAV14-1	TRDD1	TRAJ10-1	10	13	-1	16
7	6.566111361248687E-5	TGTGCCGTATACGGAGGGGGGGCGGATCTGAAAAGCTGGTCTTTG	CAVYGGGADLKSWSL	TRAV39-1	TRDD1-1	TRAJ57-1	-1	8	12	19
7	6.566111361248687E-5	TGTGCTGTGGGCCCCCCGGGAGCTGGCAACAACCGTAAGCTGATTTGG	CAVGPPGAGNNRKLIW	TRAV8-3	TRDD1-1	TRAJ38-1	10	17	-1	21
7	6.566111361248687E-5	TGTGCTGTGGGGGGATTTGACAGCTGGGGGAAATTGCAGTTT	CAVGGFDSWGKLQF	TRAV1-2	TRDD1-1	TRAJ24-1	8	23	30	37
7	6.566111361248687E-5	TGTGCAGCAAGCGCGCTTCGAACCAGTTCTATTTTG	CAASALRTSSIL	TRAV29-1	TRDD2-1	TRAJ49-1	12	15	18	20
7	6.566111361248687E-5	TGTGCTCTTTATTTTTCAGGGAGCCCAGAAGCTGGTATT	CALYFSGSPEAGI	TRAV19-1	TRDD1	TRAJ54-1	7	10	11	14
7	6.566111361248687E-5	TGTGCAGCAAGCTCTACCTCAGGAACCTACAAATACATCTTT	CAASSTSGTYKYIF	TRAV13-1	TRDD1	TRAJ40-1	-1	11	-1	13
7	6.566111361248687E-5	TGTGCTCTGAGGAAATTGGTAATGCTGGTGGTACTAGCTATGGAAAGCTGACATTTG	CALRKLVMLVVLAMES*HL	TRAV19-1	TRDD3-1	TRAJ52-1	-1	11	15	19
7	6.566111361248687E-5	TGTGCTGTGAGATCCTACTACCTCAGGAACCTACAAATACATCTT	CAVRSYYLRNLQIHL	TRAV3-1	TRDD2-1	TRAJ40-1	-1	12	-1	16
7	6.566111361248687E-5	TGCCTCGTGGGTGACCCAGAATGCCAGACTCATGTTTGG	CLVGDPECQTHVW	TRAV4-1	TRDD2-1	TRAJ31-1	-1	15	-1	17
7	6.566111361248687E-5	TGTGCAGTCTATAACACCGACAAGCTCATCTTT	CAVYNTDKLIF	TRAV5-1	TRDD2-1	TRAJ34-1	-1	7	-1	9
7	6.566111361248687E-5	TGTGCTGTGAAAAGAACAATAACAATGACATGCGCTTTG	CAVKRTITMTCAL	TRAV3-1	TRDD3-1	TRAJ43-1	-1	10	12	15
7	6.566111361248687E-5	TGTGTGGTGAACTGTCCGTTAGAAGAAAAGCAGCGGAGACAAGCTGACTTT	CVVNCPLEEKQRRQADF	TRAV12-1	TRDD2-1	TRAJ46-1	11	14	16	20
7	6.566111361248687E-5	TGCGCTGTGAGAGATAATACTGGAGGCTTCAAAACTATCTTT	CAVRDNTGGFKTIF	TRAV1-1	.	TRAJ9-1	-1	-1	13	15
7	6.566111361248687E-5	TGTGCTCTTCGAGGAAGCCAAGGAAATCTCATCTTT	CALRGSQGNLIF	TRAV9-2	.	TRAJ42-1	-1	-1	-1	8
7	6.566111361248687E-5	TGTGCTTTCATGAAATATCCGAGGGGGTCAGGGAGCCCAGAAGCTGGTATT	CAFMKYPRGSGSPEAGI	TRAV38-1	TRDD1-1	TRAJ54-1	13	22	-1	27
7	6.566111361248687E-5	TGTGCTGTGAGAGACCCCAGGGGGGGGCAAACAACCTCTTCTTTG	CAVRDPRGGQTTSSL	TRAV3-1	TRDD1-1	TRAJ36-1	14	19	-1	23
7	6.566111361248687E-5	TGTGCTCCGCCCTGAACAGAGATGACAAGATCATCTTTG	CAPP*TEMTRSSL	TRAV19-1	TRDD1	TRAJ30-1	-1	7	8	12
7	6.566111361248687E-5	TGTGCAGCAAGCGAAAACTTTGGAAATGAGAAATTAACCTTT	CAASENFGNEKLTF	TRAV29-1	TRDD3-1	TRAJ48-1	-1	13	-1	15
7	6.566111361248687E-5	TGTGCTCTGGGATATTTAATAATGCAGGCAACATGCTCACCTTTG	CALGYLIMQATCSPL	TRAV19-1	TRDD1-1	TRAJ39-1	-1	9	13	16
7	6.566111361248687E-5	TGTGCTGCCCCCTATAACCAGGGAGGAAAGCTTATCTTC	CAAPYNQGGKLIF	TRAV21-1	TRDD2-1	TRAJ23-1	-1	7	8	12
7	6.566111361248687E-5	TGTGTTGTGACCCTCCATAATGCAGGCAACATGCTCACCTTT	CVVTLHNAGNMLTF	TRAV8-2	TRDD2-1	TRAJ39-1	9	11	13	16
7	6.566111361248687E-5	TGTGCTGTGAGTGATCGGAGACCAATGCAGGCAAATCAACCTTTG	CAVSDRRPMQANQPL	TRAV8-6	TRDD1	TRAJ27-1	13	16	-1	18
7	6.566111361248687E-5	TGTGCTGTGACTTCGAGTAGGGCTGGAAATGAGAAATTAACCTTT	CAVTSSRAGNEKLTF	TRAV21-1	TRDD2-1	TRAJ48-1	-1	10	13	23
7	6.566111361248687E-5	TGTGCAGACCCATGCCAGACTCATGTT	CADPCQTHV	TRAV13-2	.	TRAJ31-1	-1	-1	7	9
7	6.566111361248687E-5	TGCATCGTCAGAGCCTTCTGGCAACACAGGCAAACTAATCTTTGG	CIVRAFWQHRQTNLW	TRAV26-1	TRDD2-1	TRAJ37-1	-1	13	-1	16
7	6.566111361248687E-5	TGTGCACCGCGCCATTCAGGAGGAGGTGCTGACGGACTCACCTTT	CAPRHSGGGADGLTF	TRAV27-1	TRDD1	TRAJ45-1	5	7	8	13
7	6.566111361248687E-5	TGTGCTTATAGGAGCGGAGCTTTAGCTAGCAACACAGGCAAACTAATCTTT	CAYRSGALASNTGKLIF	TRAV38-2	TRDD2	TRAJ37-1	15	19	21	25
7	6.566111361248687E-5	TCTTATACCGGCACTGCCAGTAAACTCACCTTT	SYTGTASKLTF	TRAV8-3	TRDD2-1	TRAJ44-1	-1	1	-1	4
7	6.566111361248687E-5	TGTGCTCTGAGTGAGGATAAGTATTCAGGAGGAGGTGCTGACGGACTCACCTTT	CALSEDKYSGGGADGLTF	TRAV19-1	TRDD1	TRAJ45-1	-1	16	18	20
7	6.566111361248687E-5	TGTGCTGTGAGAGACAGGATAACTATGGTCAGAATTTTGTCTTTG	CAVRDRITMVRILSL	TRAV3-1	.	TRAJ26-1	-1	-1	-1	16
7	6.566111361248687E-5	TGTGCTGCCGGACAGGAGGAAGCTACATACCTACATTTG	CAAGQEEATYLHL	TRAV8-4	TRDD1-1	TRAJ6-1	6	9	-1	12
7	6.566111361248687E-5	GCATCAGGAGGAAGCTACATACCTACATTT	ASGGSYIPTF	TRAV25-1	TRDD1-1	TRAJ6-1	-1	-1	-1	0
7	6.566111361248687E-5	TGTGCTCTAAGTGGTCAGGGGGGATATGGAGGAAGCCAAGGAAATCTCATCTTT	CALSGQGGYGGSQGNLIF	TRAV16-1	TRDD1-1	TRAJ42-1	13	18	-1	24
7	6.566111361248687E-5	TGTGCAGGTCTCTTATCTAACGACTACAAGCTCAGCTTT	CAGLLSNDYKLSF	TRAV25-1	TRDD2-1	TRAJ20-1	7	11	13	15
7	6.566111361248687E-5	TGTGCCGTGAGGTCCCCGGGGAAACACACCTCTTGTCTT	CAVRSPGKHTSCL	TRAV8-1	TRDD2-1	TRAJ29-1	9	12	14	19
7	6.566111361248687E-5	TGTGCTTAACCGGGATAACTATGGTCAGAATTTTGTCTT	CA*PG*LWSEFCL	TRAV16-1	TRDD2-1	TRAJ26-1	5	8	-1	11
7	6.566111361248687E-5	TGTGTTGTGAGTGTAATAGCATCAGGAGGAAGCTACATACCTACATTT	CVVSVIASGGSYIPTF	TRAV8-2	TRDD3-1	TRAJ6-1	12	14	-1	18
7	6.566111361248687E-5	TGTGCTGTGGTTAACTCAGGGCGGATCTGAAAAGCTGGTCTTTGG	CAVVNSGRI*KAGLW	TRAV36-1	.	TRAJ57-1	-1	-1	9	11
7	6.566111361248687E-5	TGTGCTGTGAGTCCTAACTCAGGAACCTACAAATACATCTTT	CAVSPNSGTYKYIF	TRAV8-6	.	TRAJ40-1	-1	-1	11	13
7	6.566111361248687E-5	TGTGCAACGCAAAATACTGGAGGCTTCAAAACTATCTTT	CATQNTGGFKTIF	TRAV12-3	TRDD1	TRAJ9-1	-1	7	8	11
7	6.566111361248687E-5	TGTGCTACGGGGAGCGGATCTGAAAAGCTGGTCTTT	CATGSGSEKLVF	TRAV17-1	.	TRAJ57-1	-1	-1	9	11
7	6.566111361248687E-5	TGTGCCGTGGAAAGTGGAACCTCCTACGACAAGGTGATATTT	CAVESGTSYDKVIF	TRAV39-1	TRDD1	TRAJ50-1	10	14	-1	17
7	6.566111361248687E-5	TGTGCAGCAAGTTACTTTGGAAATGAGAAATTAACCTTT	CAASYFGNEKLTF	TRAV13-1	.	TRAJ48-1	-1	-1	-1	11
7	6.566111361248687E-5	TGCCTCGTGGGCCGCTCTAGCAACACAGGCAAACTAATCTTT	CLVGRSSNTGKLIF	TRAV4-1	TRDD2-1	TRAJ37-1	-1	11	-1	13
7	6.566111361248687E-5	TGTGCCGTGAACAAGAATAACAATGCCAGACTCATGTTT	CAVNKNNNARLMF	TRAV12-2	.	TRAJ31-1	-1	-1	12	14
7	6.566111361248687E-5	TGTGCTCTGAGTGTATAACACCGACAAGCTCATCTTTGG	CALSV*HRQAHLW	TRAV19-1	.	TRAJ34-1	-1	-1	-1	13
7	6.566111361248687E-5	TGTGTTGTGAGTGAGGCCTTGAGGAATTCCGGGTATGCACTCAACTTC	CVVSEALRNSGYALNF	TRAV8-2	TRDD2-1	TRAJ41-1	13	16	19	24
7	6.566111361248687E-5	TGTGCTGGGGACGTACACCGGTAACCAGTTCTATTTTGG	CAGDVHR*PVLFW	TRAV35-1	TRDD1	TRAJ49-1	8	10	-1	12
7	6.566111361248687E-5	TGTGCTTTCACGAATTTACCCCTTCAGGGCGGATCTGAAAAGCTGGTCTTT	CAFTNLPLQGGSEKLVF	TRAV38-1	TRDD2-1	TRAJ57-1	13	16	19	23
7	6.566111361248687E-5	TGTGCTGTGAGTGGGGCTGGAGCCAATAGTAAGCTGACATTT	CAVSGAGANSKLTF	TRAV8-4	TRDD1-1	TRAJ56-1	-1	13	-1	16
7	6.566111361248687E-5	TGTGCTCCCCCGTCCCAGATGGCCAGAAGCTGCTCTTTG	CAPPSQMARSCSL	TRAV16-1	TRDD2-1	TRAJ16-1	6	12	-1	15
7	6.566111361248687E-5	TGTGCTGTGAGGCTCCTTTATAACACCGACAAGCTCATCTTT	CAVRLLYNTDKLIF	TRAV21-1	TRDD2-1	TRAJ34-1	11	13	-1	17
7	6.566111361248687E-5	TGTGCAGCAAGGGGCATGGATAGCAACTATCAGTTAATCTGG	CAARGMDSNYQLIW	TRAV13-1	TRDD1-1	TRAJ33-1	-1	11	13	16
7	6.566111361248687E-5	TGTGCAGGCCCGGGGGGAGGAGGAAGCTACATACCTACATTT	CAGPGGGGSYIPTF	TRAV25-1	TRDD1-1	TRAJ6-1	7	11	15	17
7	6.566111361248687E-5	TGTGCTCCAAATGCAGGCAACATGCTCACCTTT	CAPNAGNMLTF	TRAV24-1	TRDD2-1	TRAJ39-1	-1	5	7	9
7	6.566111361248687E-5	TGTGCTGTGAGAGACATGGGGGCTGCAGGCAACAAGCTAACTTTT	CAVRDMGAAGNKLTF	TRAV3-1	TRDD1-1	TRAJ17-1	-1	16	-1	21
7	6.566111361248687E-5	TGTGCTCTAAATGGGCTGCAGGCAACAAGCTAACTTTTG	CALNGLQATS*LL	TRAV16-1	.	TRAJ17-1	-1	-1	-1	14
7	6.566111361248687E-5	TGTGCTTTCATGAATAATTATGGAGGAAGCCAAGGAAATCTCATCTTT	CAFMNNYGGSQGNLIF	TRAV38-1	.	TRAJ42-1	-1	-1	13	15
7	6.566111361248687E-5	TGCGCTGTTCCTCAACACCGACAAGCTCATCTT	CAVPQHRQAHL	TRAV1-1	TRDD2-1	TRAJ34-1	-1	8	11	13
7	6.566111361248687E-5	TGTGCCCACTCTTTGAATTATGGAGGAAGCCAAGGAAATCTCATCTTT	CAHSLNYGGSQGNLIF	TRAV24-1	TRDD1	TRAJ42-1	5	7	9	13
7	6.566111361248687E-5	TGTGCTGGTGATCAAACTGGGGCAAACAACCTCTTCTTT	CAGDQTGANNLFF	TRAV17-1	TRDD1	TRAJ36-1	5	8	9	11
7	6.566111361248687E-5	TGCATCGTCAGAGTCCGGGCACACCGGTAACCAGTTCTATTTTGG	CIVRVRAHR*PVLFW	TRAV26-1	TRDD1-1	TRAJ49-1	14	16	-1	18
7	6.566111361248687E-5	TGTGCAGCAAGTAAAAAGACCTCAGGAACCTACAAATACATCTTT	CAASKKTSGTYKYIF	TRAV13-1	TRDD3-1	TRAJ40-1	-1	13	15	18
7	6.566111361248687E-5	TGTGCAGGAGCGGGAGGAGGAAAGCTTATCTTC	CAGAGGGKLIF	TRAV27-1	TRDD1-1	TRAJ23-1	9	11	-1	15
7	6.566111361248687E-5	TGTGCTCTAAAGACTTTGGAAATGAGAAATTAACCTTTG	CALKTLEMRN*PL	TRAV16-1	TRDD3-1	TRAJ48-1	-1	10	-1	12
7	6.566111361248687E-5	TGTGCGGTTTGCTAGGCAGGGCTGGGAGTTACCAACTCACTTTCG	CAVC*AGLGVTNSLS	TRAV27-1	TRDD2	TRAJ28-1	4	11	13	18
7	6.566111361248687E-5	TGTGCTGCGGAAGGGGGAAACACACCTCTTGTCTTT	CAAEGGNTPLVF	TRAV21-1	TRDD1	TRAJ29-1	6	12	-1	15
7	6.566111361248687E-5	TGTGCCGGCGACCTGGGGGGAGGTGCTGACGGACTCACCTTT	CAGDLGGGADGLTF	TRAV12-2	TRDD1	TRAJ45-1	6	12	-1	15
7	6.566111361248687E-5	TGTGCTGTGGAAAGAGACAAGCTCATCTTT	CAVERDKLIF	TRAV2-1	TRDD1	TRAJ34-1	10	13	-1	15
7	6.566111361248687E-5	TGTGCCGTGAATAACCGGCTGGATAGCAACTATCAGTTAATCTGG	CAVNNRLDSNYQLIW	TRAV12-2	TRDD2-1	TRAJ33-1	10	13	15	19
7	6.566111361248687E-5	TGTGCTGTGAGGCGTTATAACTATGGTCAGAATTTTGTCTTT	CAVRRYNYGQNFVF	TRAV3-1	TRDD1	TRAJ26-1	10	12	13	16
7	6.566111361248687E-5	TGTGCAGCAAGCGCCGGTAACCAGTTCTATTTT	CAASAGNQFYF	TRAV29-1	.	TRAJ49-1	-1	-1	-1	11
7	6.566111361248687E-5	TGTGCCGTGAACAAGTATATAACCAGGGAGGAAAGCTTATCTTCG	CAVNKYITREESLSS	TRAV12-2	TRDD3-1	TRAJ23-1	-1	13	-1	15
7	6.566111361248687E-5	TGTGCCTTCTCTGGGGCTGGGAGTTACCAACTCACTTTC	CAFSGAGSYQLTF	TRAV24-1	TRDD1-1	TRAJ58-1	7	10	15	34
7	6.566111361248687E-5	TGTGCAATGAGCGGTCCGGGGGGTTACCAGAAAGTTACCTTT	CAMSGPGGYQKVTF	TRAV12-3	TRDD2	TRAJ13-1	12	14	-1	16
7	6.566111361248687E-5	TGTGCTGTGGAGGCCCGTTATAACACCGACAAGCTCATCTTT	CAVEARYNTDKLIF	TRAV22-1	TRDD1	TRAJ34-1	11	15	-1	17
7	6.566111361248687E-5	TGTGCAGAGAATACCCCCGATGCCAGACTCATGTTT	CAENTPDARLMF	TRAV13-2	TRDD2-1	TRAJ31-1	-1	13	14	17
7	6.566111361248687E-5	TGTGTGGTGAGCCCATCAGGAGGAAGCTACATACCTACATTT	CVVSPSGGSYIPTF	TRAV10-1	.	TRAJ6-1	-1	-1	11	13
7	6.566111361248687E-5	TGTGCAGCAGAGCCCGAATGCTGGTGGTACTAGCTATGGAAAGCTGACATT	CAAEPECWWY*LWKADI	TRAV23-1	TRDD1	TRAJ52-1	-1	9	10	14
7	6.566111361248687E-5	TGTGCTCTTGGGGAAGCCTCCACATTCTTACCGATAAACTCATCTTTG	CALGEASTFLPINSSL	TRDV1-1	TRDD2-1	TRDJ1-1	14	16	18	29
7	6.566111361248687E-5	TGTGCTGTGAAGGGTGGGTAACGCTGGCAACAACCGTAAGCTGATTTGGGG	CAVKGG*RWQQP*ADLG	TRAV8-4	TRDD1-1	TRAJ38-1	9	14	-1	18
7	6.566111361248687E-5	TGTGCTGGTCGAAGGCTGAGAACTAGCAACACAGGCAAACTAATCTTT	CAGRRLRTSNTGKLIF	TRAV8-3	TRDD1	TRAJ37-1	6	15	17	22
7	6.566111361248687E-5	TGTGCTGTGAGAGACATGAAATGGATAACTATGGTCAGAATTTTGTCTTTG	CAVRDMKWITMVRILSL	TRAV3-1	TRDD3-1	TRAJ26-1	15	17	-1	22
7	6.566111361248687E-5	TGTGCAATGAGAAGGGGCTGGGAGTTACCAACTCACTTT	CAMRRGWELPTHF	TRAV12-3	TRDD3-1	TRAJ28-1	-1	11	-1	13
7	6.566111361248687E-5	TGTGCCTCCTATGCTGGCAACAACCGTAAGCTGATTTGG	CASYAGNNRKLIW	TRAV24-1	TRDD1	TRAJ5	6	13	16	38
7	6.566111361248687E-5	TGTGCTCTTGGGGAATCCTTGGAGGGCGACGGCTGGGGGATTTTCCGATAAACTCATCTTTGG	CALGESLEGDGWGIFR*THLW	TRDV1-1	TRDD1-1	TRDJ1-1	14	32	40	44
7	6.566111361248687E-5	TGTGCTCTGAGTGGTGGGCGAATGCAACACAGGCAAACTAATCTT	CALSGGRMQHRQTNL	TRAV19-1	TRDD1-1	TRAJ37-1	12	14	17	23
7	6.566111361248687E-5	TGTGCTGGGCATACCCGCTCTGGGGCTGGGAGTTACCAACTCACTTTC	CAGHTRSGAGSYQLTF	TRAV35-1	TRDD2-1	TRAJ28-1	-1	11	14	17
7	6.566111361248687E-5	TGTGCTCTTGGAGAAACCGGTAACCAGTTCTATTTT	CALGETGNQFYF	TRDV1-1	TRDD3-1	TRAJ49-1	-1	11	-1	13
7	6.566111361248687E-5	TGTGCTCTTTTAATGCAGGCAACATGCTCACCTTTG	CALLMQATCSPL	TRAV16-1	TRDD2-1	TRAJ39-1	-1	8	-1	10
7	6.566111361248687E-5	TGTGCAGCAAGTTCCTTTTATAACACCGACAAGCTCATCTTT	CAASSFYNTDKLIF	TRAV29-1	TRDD2-1	TRAJ34-1	-1	11	-1	15
7	6.566111361248687E-5	CGGGGCTGGGAGTTACCAACTCACTTT	RGWELPTHF	TRAV22-1	TRDD1-1	TRAJ28-1	-1	-1	-1	-1
7	6.566111361248687E-5	TGTGCTCTGCCGGAGACTTAGGGGAACACCGACAAGCTCATCTTT	CALPET*GNTDKLIF	TRAV16-1	TRDD1-1	TRAJ34-1	7	20	-1	24
7	6.566111361248687E-5	TGTGCAGAGAGGGGCCGCAATAACAATGACATGCGCTTT	CAERGRNNNDMRF	TRAV13-2	TRDD1-1	TRAJ43-1	-1	10	13	17
7	6.566111361248687E-5	TGTGCTCTAACGACTACAAGCTCAGCTTTG	CALTTTSSAL	TRAV16-1	.	TRAJ20-1	-1	-1	-1	3
7	6.566111361248687E-5	GCAAGCTCATCTTTG	ASSSL	TRAV8	.	TRAJ34-1	-1	-1	-1	-1
7	6.566111361248687E-5	TGTGCTGTGAGTGTAGGATTTGGAAATGAGAAATTAACCTTT	CAVSVGFGNEKLTF	TRAV8-4	TRDD1	TRAJ48-1	12	15	-1	18
7	6.566111361248687E-5	TGTGTTGTGAGTAAGTGCTTCCAAGATAATCTT	CVVSKCFQDNL	TRAV8-2	.	TRAJ3-1	-1	-1	11	13
7	6.566111361248687E-5	TGTGCCCCCGAGACGGGCAGGAGAGCACTTACTTTT	CAPETGRRALTF	TRAV24-1	TRDD2-1	TRAJ5-1	-1	6	7	9
7	6.566111361248687E-5	TGTGTGGTGAGCGCGATAAGGCAACATGCTCACCTTTGG	CVVSAIRQHAHLW	TRAV10-1	TRDD1-1	TRAJ39-1	12	14	-1	18
7	6.566111361248687E-5	TGTGCCGTGAGCCTGGGCACGGGCAGGAGAGCACTTACTTTT	CAVSLGTGRRALTF	TRAV12-2	TRDD2-1	TRAJ5-1	9	11	-1	13
7	6.566111361248687E-5	TGTGCCTTTGACGTCGCGGACCTACTGGCACCGGGCGATAAACTCATCTTT	CAFDVADLLAPGDKLIF	TRDV3-1	TRDD1	TRDJ1-1	8	23	27	35
7	6.566111361248687E-5	TGTGCTCTGAGTGAGGGCGTAAGGCAACACAGGCAAACTAATCTT	CALSEGVRQHRQTNL	TRAV19-1	TRDD1	TRAJ37-1	15	19	20	22
7	6.566111361248687E-5	TGTGCCTGTAGTCCCGTACTGGGGGATACTTGGCATGGGCCCACCGATAAACTCATCTTT	CACSPVLGDTWHGPTDKLIF	TRAV24-1	TRDD1-1	TRDJ1-1	6	17	28	41
7	6.566111361248687E-5	TGTGCCTTTGGCTCCGACTGGGGGATTGGGGACACCGATAAACTCATCTTT	CAFGSDWGIGDTDKLIF	TRDV3-1	TRDD1-1	TRDJ1-1	8	16	25	31
7	6.566111361248687E-5	TGTGCTTTCATGAAGCACCCTCGTCTAACTTTGGAAATGAGAAATTAACCTTTG	CAFMKHPRLTLEMRN*PL	TRAV38-1	TRDD2-1	TRAJ48-1	16	18	20	23
7	6.566111361248687E-5	TGTGCCTTTCGTAACTCAGGGCGGATCTGAAAAGCTGGTCTTTGG	CAFRNSGRI*KAGLW	TRAV24-1	TRDD1-1	TRAJ57-1	-1	9	-1	11
7	6.566111361248687E-5	TGCATCGTCAGGGCCTCAGGAGGAGGTGCTGACGGACTCACCTTT	CIVRASGGGADGLTF	TRAV26-1	TRDD1	TRAJ45-1	-1	11	12	15
7	6.566111361248687E-5	TGTGCAGCAAGCGCGGTCACTCTTGTCTTT	CAASAVTLVF	TRAV29-1	TRDD1	TRAJ29-1	12	14	15	19
7	6.566111361248687E-5	TGTGCTTTCATGTCTTACCAGGAAGCCAAGGAAATCTCATCTTTG	CAFMSYQEAKEISSL	TRAV38-1	TRDD2-1	TRAJ42-1	11	15	-1	19
7	6.566111361248687E-5	TGCCTCGTGGTCGTCGAAGGGCTATGGTCAGAATTTTGTCTTTGG	CLVVVEGLWSEFCLW	TRAV4-1	TRDD1	TRAJ26-1	9	18	-1	21
7	6.566111361248687E-5	TGCATCGTCAGAGGAACTCAGGGCGGATCTGAAAAGCTGGTCTTT	CIVRGTQGGSEKLVF	TRAV26-1	.	TRAJ57-1	-1	-1	12	14
7	6.566111361248687E-5	TGTGCCGTGAAGGAGGGAGCCCAGAAGCTGGTATTT	CAVKEGAQKLVF	TRAV12-2	TRDD1-1	TRAJ54-1	-1	11	-1	13
7	6.566111361248687E-5	TGTGCCTTTAAAGCCTTCTTTACTGGGGGATACGGGAAACTCATCTTT	CAFKAFFTGGYGKLIF	TRDV3-1	TRDD1-1	TRDJ1-1	9	21	33	36
7	6.566111361248687E-5	TGTGCTCTTGGGGAACTTTAGTCCAACGGATTGTGGGGGATAAGACCGATAAACTCATCTTTG	CALGEL*SNGLWGIRPINSSL	TRDV1-1	TRDD1-1	TRDJ1-1	16	33	-1	42
7	6.566111361248687E-5	TGTGCAGGACTTTTCCTTAACTATGGTCAGAATTTTGTCTTT	CAGLFLNYGQNFVF	TRAV27-1	TRDD2-1	TRAJ26-1	8	12	-1	17
7	6.566111361248687E-5	TGTGCTCTTGGTGAAGATTCCTCAGCCTTACTGGCCGTTTGGGGTTTGACAGCACAACTCTTCTTT	CALGEDSSALLAVWGLTAQLFF	TRDV1-1	TRDD1	TRDJ2-1	14	29	33	44
7	6.566111361248687E-5	TGTGCTCTGAGTGAAATAACGGGAGGAGGAAACAAACTCACCTTT	CALSEITGGGNKLTF	TRAV19-1	TRDD3-1	TRAJ10-1	-1	14	-1	16
7	6.566111361248687E-5	TGTGCCGTGAACATGGCGTCTGGGGCTGGGAGTTACCAACTCACTTTC	CAVNMASGAGSYQLTF	TRAV12-2	TRDD1-1	TRAJ28-1	-1	13	15	18
7	6.566111361248687E-5	TGTGCTCTGAGTGAGGAGAAATAATACCGGCACTGCCAGTAAACTCACCTT	CALSEEK*YRHCQ*THL	TRAV19-1	TRDD3-1	TRAJ44-1	15	17	-1	22
7	6.566111361248687E-5	TGTGCTTATAGGAGCGCGTCCAATCTGGGGCTGGGAGTTACCAACTCACTTTCG	CAYRSASNLGLGVTNSLS	TRAV38-2	TRDD2-1	TRAJ28-1	15	18	-1	21
7	6.566111361248687E-5	TGTGCCTTTTGGATCTTACTACTGGGGGATACGGCCAAACTCATCTTT	CAFWILLLGDTAKLIF	TRDV3-1	TRDD1-1	TRDJ1-1	8	20	32	36
7	6.566111361248687E-5	TGTGCCTTATTGAGTCCGGCGGGTTAATAGGAAACTGACATTTGG	CALLSPAG**ETDIW	TRDV3-1	TRDD2	TRAJ61-1	7	14	16	19
6	5.6280954524988743E-5	CCGGGGGTTACCAGAAAGTTACCTTTG	PGVTRKLPL	TRAV2-1	.	TRAJ13-1	-1	-1	-1	0
6	5.6280954524988743E-5	TGCGCTGTGAGACCCTTAACTTTGGAAATGAGAAATTAACCTTTG	CAVRPLTLEMRN*PL	TRAV1-1	TRDD2-1	TRAJ48-1	11	13	-1	16
6	5.6280954524988743E-5	TGTGCAATGAGAGTTGCAGCTTGATCAACCTTT	CAMRVAA*STF	TRAV14-1	TRDD2-1	TRAJ27-1	12	19	21	23
6	5.6280954524988743E-5	TGTGCTACCTAGAACACAGGCTTTCAGAAACTTGTATTT	CAT*NTGFQKLVF	TRAV17-1	TRDD2-1	TRAJ8-1	-1	8	-1	11
6	5.6280954524988743E-5	TGTGCTCTAAGGTTTGGGAATGTGCTGCATTGC	CALRFGNVLHC	TRAV6-1	.	TRAJ35-1	-1	-1	8	10
6	5.6280954524988743E-5	TGTGCTGTGAGAGATAGAACTGACAGCTGGGGGAAATTGCAGTTT	CAVRDRTDSWGKLQF	TRAV1-2	TRDD1-1	TRAJ24-1	13	26	33	40
6	5.6280954524988743E-5	TGTGCTCTAGACTTGAATTCAGGAAACACACCTCTTGTCTTT	CALDLNSGNTPLVF	TRAV6-1	TRDD2-1	TRAJ29-1	-1	12	-1	14
6	5.6280954524988743E-5	TGTGCCGTGGAAAGGATAGGGGACAATGACATGCGCTTT	CAVERIGDNDMRF	TRAV8-1	TRDD1-1	TRAJ43-1	8	13	17	22
6	5.6280954524988743E-5	TGTGCTACGGACGCTCTTGGGGCAAACAACCTCTTCTTT	CATDALGANNLFF	TRAV17-1	TRDD1	TRAJ36-1	-1	13	14	17
6	5.6280954524988743E-5	TGCATCGTCGAGGGAAGGCAATATGGAAACAAGCTGGTCTTT	CIVEGRQYGNKLVF	TRAV26-1	TRDD1-1	TRAJ47-1	8	11	14	17
6	5.6280954524988743E-5	TGTGCTTATAGGATCCCCCATTGAGGGGAGCCAATAGTAAGCTGACATTTG	CAYRIPH*GEPIVS*HL	TRAV38-2	TRDD2-1	TRAJ56-1	-1	13	15	26
6	5.6280954524988743E-5	TGTGTTACTTTATGGAGGAAGCCAAGGAAATCTCATCTT	CVTLWRKPRKSHL	TRAV6-1	TRDD1	TRAJ42-1	3	6	-1	9
6	5.6280954524988743E-5	TGCATCGTCAGAGCTTCTAATATACTCACGGGAGGAGGAAACAAACTCACCTTT	CIVRASNILTGGGNKLTF	TRAV26-1	TRDD2-1	TRAJ10-1	-1	13	16	21
6	5.6280954524988743E-5	TGCCTCGTGGCCCAAGAGGAAACTGGGGCAAACAACCTCTTCTTT	CLVAQEETGANNLFF	TRAV4-1	TRDD2-1	TRAJ36-1	9	11	13	19
6	5.6280954524988743E-5	TGCATCGTCAGAGTCGCGAATGCTGGTGGTACTAGCTATGGAAAGCTGACATTT	CIVRVANAGGTSYGKLTF	TRAV26-1	.	TRAJ52-1	-1	-1	-1	16
6	5.6280954524988743E-5	TGTGCCGGGGATTCGGGCTTTGGGAATGTGCTGCATTGC	CAGDSGFGNVLHC	TRAV39-1	TRDD2-1	TRAJ35-1	-1	11	13	15
6	5.6280954524988743E-5	TGTGCTCTGAGTGAGCCCCCCTTAAGACTGGAGCCAATAGTAAGCTGACATTTG	CALSEPPLRLEPIVS*HL	TRAV19-1	TRDD2-1	TRAJ56-1	14	19	22	24
6	5.6280954524988743E-5	TGTGCTGTGAGTGTATCGACTGGAGCCAATAGTAAGCTGACATTT	CAVSVSTGANSKLTF	TRAV8-4	TRDD1	TRAJ56-1	12	14	15	18
6	5.6280954524988743E-5	TGTGCTACGGCGAATTATGGAGGAAGCCAAGGAAATCTCATCTTT	CATANYGGSQGNLIF	TRAV17-1	.	TRAJ42-1	-1	-1	9	11
6	5.6280954524988743E-5	TGTGCTTTCATGAAGCGTCCTGGTGGTACTAGCTATGGAAAGCTGACATTT	CAFMKRPGGTSYGKLTF	TRAV38-1	.	TRAJ52-1	-1	-1	15	17
6	5.6280954524988743E-5	TGTGCTGTGAGTGCCCAGGCAGGCAACATGCTCACCTTT	CAVSAQAGNMLTF	TRAV8-4	TRDD2-1	TRAJ39-1	-1	13	14	16
6	5.6280954524988743E-5	TGTGCCGTGAATGCCGAAGGTTACCAGAAAGTTACCTTT	CAVNAEGYQKVTF	TRAV8-1	TRDD3-1	TRAJ13-1	13	15	-1	18
6	5.6280954524988743E-5	TGTGCAGAGGGGGGGCGTACAATAACAATGACATGCGCTTTG	CAEGGRTITMTCAL	TRAV5-1	TRDD1-1	TRAJ43-1	-1	9	13	18
6	5.6280954524988743E-5	TGTGCAATGAGAGCCCCGAACACCGGTAACCAGTTCTATTTT	CAMRAPNTGNQFYF	TRAV14-1	TRDD2-1	TRAJ49-1	-1	13	14	17
6	5.6280954524988743E-5	TGTGCAATGAGAGAGGGCTTATAAATGGAGGCTTCAAAACTATCTTTG	CAMREGL*MEASKLSL	TRAV14-1	TRDD1	TRAJ9-1	16	20	-1	23
6	5.6280954524988743E-5	TGTGGAGCAGTTCATACTGGAGGCTTCAAAACTATCTTT	CGAVHTGGFKTIF	TRAV34-1	TRDD2-1	TRAJ9-1	-1	10	-1	13
6	5.6280954524988743E-5	TGTGCTCTGAGTACACCGATTTATAACCAGGGAGGAAAGCTTATCTTC	CALSTPIYNQGGKLIF	TRAV19-1	TRDD2-1	TRAJ23-1	11	14	-1	17
6	5.6280954524988743E-5	TGTGCAGCAAAGACGGGGAAGCCAAGGAAATCTCATCTT	CAAKTGKPRKSHL	TRAV29-1	TRDD1	TRAJ42-1	9	12	-1	14
6	5.6280954524988743E-5	TGTGCTACGGACCCCTATGGAGGAAGCCAAGGAAATCTCATCTTT	CATDPYGGSQGNLIF	TRAV17-1	TRDD2-1	TRAJ42-1	-1	12	13	15
6	5.6280954524988743E-5	TGTGCAGCAAGCAGAGCTGACAGCTGGGGGAAATTGCAGTTT	CAASRADSWGKLQF	TRAV23-1	TRDD1-1	TRAJ24-1	12	23	30	37
6	5.6280954524988743E-5	TGTGTGGTGAACTTCCCGGGAGGAAAGCTTATCTTC	CVVNFPGGKLIF	TRAV12-1	TRDD2-1	TRAJ23-1	-1	12	-1	14
6	5.6280954524988743E-5	TGCGGCACAGAGAGGATATGGAGGAAGCCAAGGAAATCTCATCTT	CGTERIWRKPRKSHL	TRAV30-1	TRDD1-1	TRAJ42-1	-1	13	-1	16
6	5.6280954524988743E-5	TGTGCTCTCCGGGGCTTTGGGAATGTGCTGCATTGC	CALRGFGNVLHC	TRAV21-1	TRDD2-1	TRAJ35-1	5	7	9	12
6	5.6280954524988743E-5	TGTGCTACGGGCATAATAATGCAGGCAACATGCTCACCTTTG	CATGIIMQATCSPL	TRAV17-1	.	TRAJ39-1	-1	-1	-1	10
6	5.6280954524988743E-5	TGTGCTACGGTCGGCTTTAACAATGACATGCGCTTT	CATVGFNNDMRF	TRAV17-1	TRDD2-1	TRAJ43-1	9	14	-1	17
6	5.6280954524988743E-5	TGTGCTGTGAGGAGCATTATGGAGGAAGCCAAGGAAATCTCATCTTTG	CAVRSIMEEAKEISSL	TRAV36-1	TRDD1-1	TRAJ42-1	8	10	-1	13
6	5.6280954524988743E-5	TGTGCAGCAAGCGCGAGTAACAATGCCAGACTCATGTTT	CAASASNNARLMF	TRAV29-1	.	TRAJ31-1	-1	-1	12	14
6	5.6280954524988743E-5	TGTGCTCTTCAAACGCCGGGAGCCCAGAAGCTGGTATTT	CALQTPGAQKLVF	TRAV38-2	TRDD2-1	TRAJ54-1	-1	6	9	15
6	5.6280954524988743E-5	TGTGCTGTCCATGGAAACAAGCTGGTCTTT	CAVHGNKLVF	TRAV21-1	TRDD2-1	TRAJ47-1	-1	8	-1	10
6	5.6280954524988743E-5	TGTGCCGTGAATGCGGGTTACCAGAAAGTTACCTTT	CAVNAGYQKVTF	TRAV8-1	.	TRAJ13-1	-1	-1	-1	11
6	5.6280954524988743E-5	TGTGCTTTCCTTAACAATGACATGCGCTTT	CAFLNNDMRF	TRAV38-1	TRDD1	TRAJ43-1	-1	9	-1	11
6	5.6280954524988743E-5	TGTGCCTCCATGATTTATAACCAGGGAGGAAAGCTTATCTTC	CASMIYNQGGKLIF	TRAV24-1	TRDD2-1	TRAJ23-1	-1	7	-1	10
6	5.6280954524988743E-5	TGTGCCGTGGTAAGGGTTGGGGGAAGCCAAGGAAATCTCATCTTT	CAVVRVGGSQGNLIF	TRAV39-1	TRDD1-1	TRAJ42-1	9	13	15	17
6	5.6280954524988743E-5	TGTGCAGCAAGCGCCGGGTAAACAGGGAGCCCAGAAGCTGGTATT	CAASAG*TGSPEAGI	TRAV29-1	TRDD1	TRAJ54-1	12	15	17	22
6	5.6280954524988743E-5	TGTGCTACGGATTCAGGGCGGATCTGAAAAGCTGGTCTT	CATDSGRI*KAGL	TRAV17-1	.	TRAJ57-1	-1	-1	-1	10
6	5.6280954524988743E-5	TGTGCTCTTGGGGAAACAACTGGGGCAAACAACCTCTTCTTT	CALGETTGANNLFF	TRDV1-1	TRDD1	TRAJ36-1	-1	15	-1	17
6	5.6280954524988743E-5	TGTGCAGCAAGGGATTTCACGGGAGGAGGAAACAAACTCACCTTT	CAARDFTGGGNKLTF	TRAV29-1	TRDD1-1	TRAJ10-1	-1	11	14	16
6	5.6280954524988743E-5	TGTGCTGTGGGCATCGCTACCGGTAACCAGTTCTATTTT	CAVGIATGNQFYF	TRAV8-3	TRDD1	TRAJ49-1	10	16	-1	18
6	5.6280954524988743E-5	TGTGCAGAGGGGGCTCTGGCAACACAGGCAAACTAATCTTTG	CAEGALATQAN*SL	TRAV5-1	TRDD1-1	TRAJ37-1	-1	9	-1	11
6	5.6280954524988743E-5	TGCATCCCTGGATAGCAACTATCAGTTAATCTG	CIPG*QLSVNL	TRAV26-2	.	TRAJ33-1	-1	-1	6	8
6	5.6280954524988743E-5	TGCATCGTCAGAGTCGCTACGTACCTGGGGCAAACAACCTCTTCTTTG	CIVRVATYLGQTTSSL	TRAV26-1	TRDD1	TRAJ36-1	15	17	20	22
6	5.6280954524988743E-5	TGTGCAGCAAGCATGCGCCGAATAACAATGCCAGACTCATGTTTG	CAASMRRITMPDSCL	TRAV23-1	TRDD1	TRAJ31-1	-1	13	14	19
6	5.6280954524988743E-5	TGTGCAGCAAGCGCACGGACCCAGGGCGGATCTGAAAAGCTGGTCTTT	CAASARTQGGSEKLVF	TRAV23-1	TRDD1-1	TRAJ57-1	11	14	16	18
6	5.6280954524988743E-5	TGTGCTCTCGACTCTGGTGGCTACAATAAGCTGATTTTT	CALDSGGYNKLIF	TRAV16-1	TRDD1	TRAJ4-1	7	10	-1	12
6	5.6280954524988743E-5	TGTGCTGTGCTTGATATCTCAGGGCGGATCTGAAAAGCTGGTCTT	CAVLDISGRI*KAGL	TRAV36-1	TRDD2-1	TRAJ57-1	-1	9	11	14
6	5.6280954524988743E-5	TGTGCTCTAGAGGGGTACTCTGGGGCTGGGAGTTACCAACTCACTTTC	CALEGYSGAGSYQLTF	TRAV6-1	TRDD1-1	TRAJ28-1	-1	11	-1	15
6	5.6280954524988743E-5	TGTGTGGTGAGTTGGGTATGGAGGAAGCCAAGGAAATCTCATCTT	CVVSWVWRKPRKSHL	TRAV10-1	TRDD1-1	TRAJ42-1	10	12	-1	16
6	5.6280954524988743E-5	TGTGCTCTGAGTACCGCCTCAGGAACCTACAAATACATCTTT	CALSTASGTYKYIF	TRAV9-2	TRDD2-1	TRAJ40-1	-1	12	14	16
6	5.6280954524988743E-5	TGTGCTGTGGACTCTGGGGGTTACCAGAAAGTTACCTTT	CAVDSGGYQKVTF	TRAV8-3	.	TRAJ13-1	-1	-1	-1	10
6	5.6280954524988743E-5	TGTGCAGGGCAGGAAACCTCCTACGACAAGGTGATATTT	CAGQETSYDKVIF	TRAV25-1	TRDD2-1	TRAJ50-1	-1	9	-1	11
6	5.6280954524988743E-5	TGTGCTCTGATCTCTCAGGGAGCCCAGAAGCTGGTATTT	CALISQGAQKLVF	TRAV19-1	TRDD1	TRAJ54-1	9	11	12	14
6	5.6280954524988743E-5	TGTGCTCTCCTGTATGGTGGTGCTACAAACAAGCTCATCTTT	CALLYGGATNKLIF	TRAV19-1	TRDD1	TRAJ32-1	7	9	-1	12
6	5.6280954524988743E-5	TGTGCTTTCCTTTCCTGGGGCCGCTCAGGAGGAGGTGCTGACGGACTCACCTTT	CAFLSWGRSGGGADGLTF	TRAV38-1	TRDD1-1	TRAJ45-1	8	14	19	24
6	5.6280954524988743E-5	TGTGCTTTATATGCTGGCAACAACCGTAAGCTGATTTGG	CALYAGNNRKLIW	TRAV9-2	TRDD1	TRAJ38-1	5	8	-1	10
6	5.6280954524988743E-5	TGTGCTCTCTGGATGGATAGCAGCTATAAATTGATCTTC	CALWMDSSYKLIF	TRAV6-1	TRDD1	TRAJ12-1	-1	8	-1	10
6	5.6280954524988743E-5	TGTGCAGCAAGTAGAGGACTCACGGGAGGAGGAAACAAACTCACCTTT	CAASRGLTGGGNKLTF	TRAV13-1	TRDD1	TRAJ10-1	12	15	-1	17
6	5.6280954524988743E-5	TGTGTGCCTCATTACATGAATAATAATGCAGGCAACATGCTCACCTTT	CVPHYMNNNAGNMLTF	TRAV10-1	TRDD1	TRAJ39-1	5	12	14	16
6	5.6280954524988743E-5	TGTGCTGTGGGTGCGGTGACAACTGACAGCTGGGGGAAATTGCAGTTT	CAVGAVTTDSWGKLQF	TRAV8-3	TRDD1-1	TRAJ24-1	13	29	36	43
6	5.6280954524988743E-5	TGTGCAGCAAGTATGGGGACCGACAAGCTCATCTTT	CAASMGTDKLIF	TRAV13-1	TRDD1-1	TRAJ34-1	-1	13	-1	18
6	5.6280954524988743E-5	TGTGCTGTGAGAGACAGTCTCTACAATGCCAGACTCATGTTT	CAVRDSLYNARLMF	TRAV3-1	TRDD1	TRAJ31-1	15	18	19	22
6	5.6280954524988743E-5	TGTGCAGGGCCAGGGGTGAATGCTGGCAACAACCGTAAGCTGATTTGG	CAGPGVNAGNNRKLIW	TRAV25-1	TRDD1-1	TRAJ38-1	8	12	15	18
6	5.6280954524988743E-5	TGTGCTGTGGGTGCATGTAGTCAGGAGGAGGTGCTGACGGACTCACCTTTG	CAVGACSQEEVLTDSPL	TRAV8-3	.	TRAJ45-1	-1	-1	13	15
6	5.6280954524988743E-5	TGTGCTCTGAGCGCTGCAGGCAACAAGCTAACTTTT	CALSAAGNKLTF	TRAV9-2	.	TRAJ17-1	-1	-1	10	12
6	5.6280954524988743E-5	TGTGCAGAGAATTCTGCAAGGCAACTGACCTTT	CAENSARQLTF	TRAV13-2	.	TRAJ22-1	-1	-1	-1	11
6	5.6280954524988743E-5	TGTGCTGTGGAGGTAGGGGGGGGTTACCAGAAAGTTACCTTT	CAVEVGGGYQKVTF	TRAV2-1	TRDD1	TRAJ13-1	12	15	-1	18
6	5.6280954524988743E-5	TGTGCCGGAGTGGGGCTGGGAGTTACCAACTCACTTTCG	CAGVGLGVTNSLS	TRAV21-1	TRDD1-1	TRAJ28-1	4	6	8	10
6	5.6280954524988743E-5	AAGGAATATGGAAACAAACTGGTCTTT	KEYGNKLVF	TRAV26-2	TRDD3-1	TRAJ47-1	-1	0	-1	2
6	5.6280954524988743E-5	TGCGCTGTGAGCTCCAGGAAACACACCTCTTGTCTTTGG	CAVSSRKHTSCLW	TRAV1-1	.	TRAJ29-1	-1	-1	10	12
6	5.6280954524988743E-5	TGTGCTTATAGGAGCCTCTCATTCTATTTCCTCCCATCCTACTGGGGGAAACGCATCACCGATAAACTCATCTTT	CAYRSLSFYFLPSYWGKRITDKLIF	TRAV38-2	TRDD1-1	TRDJ1-1	14	40	48	56
6	5.6280954524988743E-5	TGTGCAGGGCGAAGAGATGACAAGATCATCTTT	CAGRRDDKIIF	TRAV25-1	TRDD1	TRAJ30-1	8	10	-1	12
6	5.6280954524988743E-5	TGTGCTCTCCTCCTGGCCAGGAACTGCTCTGATCTTTGG	CALLLARNCSDLW	TRAV6-1	TRDD2-1	TRAJ15-1	7	10	13	15
6	5.6280954524988743E-5	TGTGCCCTAGAGGGGACTGGAGGCTTCAAAACTATCTTT	CALEGTGGFKTIF	TRAV12-2	TRDD1-1	TRAJ9-1	5	11	-1	15
6	5.6280954524988743E-5	TGTGCTCTGATGGGGCTCCACTCTGGGGCTGGGAGTTACCAACTCACTTTC	CALMGLHSGAGSYQLTF	TRAV9-2	TRDD1-1	TRAJ28-1	-1	10	14	19
6	5.6280954524988743E-5	TGTGCAGCAGGAAAGTGGGGGGCTGGGAGTTACCAACTCACTTTC	CAAGKWGAGSYQLTF	TRAV29-1	TRDD1-1	TRAJ58-1	8	15	20	40
6	5.6280954524988743E-5	TGTGTGGTGAACGTACCCGGAGGAAAGCTTATCTTC	CVVNVPGGKLIF	TRAV12-1	TRDD2-1	TRAJ23-1	11	13	16	18
6	5.6280954524988743E-5	TGCCTCACTACCTCAGGAACCTACAAATACATCTTT	CLTTSGTYKYIF	TRAV4-1	.	TRAJ40-1	-1	-1	-1	6
6	5.6280954524988743E-5	TGTGCTGTGAGGCACCAACTCTGGGGGTTACCAGAAAGTTACCTT	CAVRHQLWGLPESYL	TRAV3-1	TRDD2-1	TRAJ13-1	10	13	-1	16
6	5.6280954524988743E-5	TGTGCTCTAAGAGGCTCAGGGAGCCCAGAAGCTGGTATT	CALRGSGSPEAGI	TRAV16-1	TRDD1	TRAJ54-1	10	12	13	15
6	5.6280954524988743E-5	TGTGCAGCAAAAATAAAACAACTTCAACAAATTTTACTT	CAAKIKQLQQILL	TRAV29-1	TRDD3-1	TRAJ21-1	-1	10	14	17
6	5.6280954524988743E-5	TGTGCCGTGGATTCAGGAGGAGGTGCTGACGGACTCACCTTT	CAVDSGGGADGLTF	TRAV39-1	.	TRAJ45-1	-1	-1	-1	7
6	5.6280954524988743E-5	TGTGCTGTGCTGGTCGGAACCTACAAATACATCTTT	CAVLVGTYKYIF	TRAV20-1	TRDD1-1	TRAJ40-1	-1	10	12	15
6	5.6280954524988743E-5	TGTGCAATGACCACCCATAGGGGAACAACAGACTCGCTTTTG	CAMTTHRGTTDSLL	TRAV14-1	TRDD2-1	TRAJ7-1	9	12	14	17
6	5.6280954524988743E-5	TGTGCAGCAAGTTTGGGCCTGGGGGCCAGAAGCTGCTCTTTG	CAASLGLGARSCSL	TRAV13-1	TRDD1-1	TRAJ16-1	11	18	-1	23
6	5.6280954524988743E-5	TGTGTGGTGAACATGGGAGGGGGCAGCAGTGCTTCCAAGATAATCTTT	CVVNMGGGSSASKIIF	TRAV12-1	TRDD1-1	TRAJ3-1	12	18	-1	23
6	5.6280954524988743E-5	TGTGCTGTGGAGTTTCCCCCCGTTGCAGGCAAATCAACCTTT	CAVEFPPVAGKSTF	TRAV36-1	TRDD2	TRAJ58-1	11	13	16	36
6	5.6280954524988743E-5	TGTGCAATGAGCGAGTTGGTGGGTACAGCAGTGCTTCCAAGATAATCTTTG	CAMSELVGTAVLPR*SL	TRAV12-3	TRDD1	TRAJ3-1	12	16	18	20
6	5.6280954524988743E-5	TGTGCTGGCCAGGGGGGTAGCAACTATAAACTGACATTT	CAGQGGSNYKLTF	TRAV35-1	.	TRAJ53-1	-1	-1	-1	12
6	5.6280954524988743E-5	TGTGCCTTTACTCAGGGCGGATCTGAAAAGCTGGTCTTT	CAFTQGGSEKLVF	TRAV24-1	.	TRAJ57-1	-1	-1	-1	7
6	5.6280954524988743E-5	TGTGCTGGGCACCGCCCTTCTGGTTCTGCAAGGCAACTGACCTTT	CAGHRPSGSARQLTF	TRAV35-1	TRDD1	TRAJ22-1	10	12	13	16
6	5.6280954524988743E-5	TGTGCTGTGAGCCTTATGGATAGCAACTATCAGTTAATCTGG	CAVSLMDSNYQLIW	TRAV1-2	TRDD2-1	TRAJ33-1	-1	11	14	16
6	5.6280954524988743E-5	TGTGCCTGTGACACTCTTCCTATGGAGGGACGTGGGGGATACACCGATAAACTCATCTTT	CACDTLPMEGRGGYTDKLIF	TRDV2-1	TRDD1-1	TRDJ1-1	13	32	-1	40
6	5.6280954524988743E-5	TGTGCTGTGGGATATGCGTATTCAGGAGGAGGTGCTGACGGACTCACCTTT	CAVGYAYSGGGADGLTF	TRAV8-3	TRDD1	TRAJ45-1	-1	11	13	17
6	5.6280954524988743E-5	TGTGTTGTGAGTGTAGACAGAGGCTCAACCCTGGGGAGGCTATACTTT	CVVSVDRGSTLGRLYF	TRAV8-2	TRDD1	TRAJ18-1	-1	13	-1	15
6	5.6280954524988743E-5	TGTGCTCTGCCTATCAAGTGGATAGCAGCTATAAATTGATCTTCG	CALPIKWIAAIN*SS	TRAV9-2	TRDD2-1	TRAJ12-1	-1	9	12	18
6	5.6280954524988743E-5	TGTGCTCTTGGGGAACTCGGAAATGCCAGACTCATGTTT	CALGELGNARLMF	TRDV1-1	TRDD1-1	TRAJ31-1	16	18	-1	21
6	5.6280954524988743E-5	TGTGCTGTGAGACTTTTTTCTGGTGGCTACAATAAGCTGATTTTT	CAVRLFSGGYNKLIF	TRAV3-1	.	TRAJ4-1	-1	-1	11	13
6	5.6280954524988743E-5	TGTGTGGCCGGGGGCAATGCCAGACTCATGTTT	CVAGGNARLMF	TRAV12-1	TRDD1-1	TRAJ31-1	6	9	-1	14
6	5.6280954524988743E-5	TGTGCTGTGGTCCCGCGGAATAACAATGCCAGACTCATGTTT	CAVVPRNNNARLMF	TRAV22-1	TRDD2-1	TRAJ31-1	-1	10	12	16
6	5.6280954524988743E-5	TGTGCTGTGGGCCCACGGGAGGAAGCTACATACCTACATTTG	CAVGPREEATYLHL	TRAV8-6	TRDD2-1	TRAJ6-1	8	12	-1	15
6	5.6280954524988743E-5	TGTGCTGTGCTGGTCCGGGGAGGTAGCAACTATAAACTGACATTT	CAVLVRGGSNYKLTF	TRAV20-1	TRDD1	TRAJ53-1	-1	10	12	16
6	5.6280954524988743E-5	TGCATCGTCAGAGTCTTCTCTAGCAACACAGGCAAACTAATCTTT	CIVRVFSSNTGKLIF	TRAV26-1	TRDD2-1	TRAJ37-1	-1	15	-1	17
6	5.6280954524988743E-5	TGTGCAGCAAGCAAAGGAAACACACCTCTTGTCTTT	CAASKGNTPLVF	TRAV23-1	.	TRAJ29-1	-1	-1	12	14
6	5.6280954524988743E-5	TGTGCAGCAGTTGCCATGGATAGCAACTATCAGTTAATCTGG	CAAVAMDSNYQLIW	TRAV13-1	TRDD2-1	TRAJ33-1	8	13	-1	16
6	5.6280954524988743E-5	TGTGCTCTTGGGGAAGTATGGGAGTACACCGATAAACTCATCTTT	CALGEVWEYTDKLIF	TRDV1-1	TRDD1-1	TRDJ1-1	14	18	21	25
6	5.6280954524988743E-5	TGTGCTCTTGGGCACACCTTCCCATCCTACTGGGGGATTGTGAACCGATAAACTCATCTTTGG	CALGHTFPSYWGIVNR*THLW	TRDV1-1	TRDD1-1	TRDJ1-1	11	28	37	43
6	5.6280954524988743E-5	TGTGCTGTCCCATCAGGGCCAGGAGGAGGTGCTGACGGACTCACCTTT	CAVPSGPGGGADGLTF	TRAV41-1	TRDD1	TRAJ45-1	8	15	17	19
6	5.6280954524988743E-5	TGTGTGGTGACCCTGAGCCGGGGCACCGACAAGCTCATCTTT	CVVTLSRGTDKLIF	TRAV12-1	TRDD1-1	TRAJ34-1	9	19	-1	23
6	5.6280954524988743E-5	TGTGCTGTGAGGCCCCTTCTTCTGGTTCTGCAAGGCAACTGACCTTTG	CAVRPLLLVLQGN*PL	TRAV3-1	TRDD2-1	TRAJ22-1	10	12	13	16
6	5.6280954524988743E-5	TGTGCTCTTGGGGAACATTACCTAACCCCCCGATTACTGGGGGCTCCGTACACCGATAAACTCATCTTT	CALGEHYLTPRLLGAPYTDKLIF	TRDV1-1	TRDD1-1	TRDJ1-1	15	35	42	49
6	5.6280954524988743E-5	TGTGCTCTTGGGGAACGTTACAACACCGACAAGCTCATCTTT	CALGERYNTDKLIF	TRDV1-1	.	TRAJ34-1	-1	-1	15	17
6	5.6280954524988743E-5	TCGTTCCAGGAAACACACCTCTTGTCTTTG	SFQETHLLSL	TRAV3-1	TRDD1	TRAJ29-1	-1	1	2	4
6	5.6280954524988743E-5	TGTGCAGCAAGTCCCGATTACACCGGTAACCAGTTCTATTTT	CAASPDYTGNQFYF	TRAV29-1	TRDD1	TRAJ49-1	10	15	17	19
6	5.6280954524988743E-5	TGTGCTGGACGCTCAAATTCCGGGTATGCACTCAACTTC	CAGRSNSGYALNF	TRAV35-1	TRDD1-1	TRAJ41-1	-1	8	-1	11
6	5.6280954524988743E-5	TGTGCTGTGAGGGGCCCAGAGAAACCAGTGGCTCTAGGTTGACCTTTG	CAVRGPEKPVALG*PL	TRAV21-1	TRDD2-1	TRAJ58-1	11	15	17	19
6	5.6280954524988743E-5	TGCCTCGTGGGTGACAAAGCTGCAGGCAACAAGCTAACTTTT	CLVGDKAAGNKLTF	TRAV4-1	.	TRAJ17-1	-1	-1	-1	14
6	5.6280954524988743E-5	TGTGCTGTACATATAGAAACCAGTGGCTCTAGGTTGACCTTT	CAVHIETSGSRLTF	TRAV20-1	TRDD1	TRAJ58-1	7	10	12	14
6	5.6280954524988743E-5	TGTGCTGGGCGTAAAGGAACCTACAAATACATCTTT	CAGRKGTYKYIF	TRAV35-1	TRDD1	TRAJ40-1	9	11	12	14
6	5.6280954524988743E-5	TGTGCAGCAAGTGGGGGCGATATTCAGGGAGCCCAGAAGCTGGTATTT	CAASGGDIQGAQKLVF	TRAV13-1	TRDD1-1	TRAJ54-1	-1	12	16	21
6	5.6280954524988743E-5	TGTGCTTTCATCAGAGATTCAGGAGGAGGTGCTGACGGACTCACCTTT	CAFIRDSGGGADGLTF	TRAV38-1	TRDD1	TRAJ45-1	10	13	14	16
6	5.6280954524988743E-5	TGTGCTTAAATTCAGGGAGCCCAGAAGCTGGTATTT	CA*IQGAQKLVF	TRAV21-1	TRDD1	TRAJ54-1	-1	6	-1	8
6	5.6280954524988743E-5	TGTGCTCTTGGGGAACTAACCCGTAGGCGGGATACCGATAAACTCATCTTT	CALGELTRRRDTDKLIF	TRDV1-1	TRDD1	TRDJ1-1	16	28	-1	31
6	5.6280954524988743E-5	TGTGCTCTTGGGGAACCGTAGGGAGGTGGCCAGAAGCTGCTCTTT	CALGEP*GGGQKLLF	TRDV1-1	TRDD1	TRAJ16-1	15	20	-1	23
6	5.6280954524988743E-5	TAGACACCGACAAGCTCATCTTTG	*TPTSSSL	TRAV12-1	TRDD3-1	TRAJ34-1	-1	1	-1	3
6	5.6280954524988743E-5	TGCGGCACAGCCCCGGGCAACCCAGGAGGAGGTGCTGACGGACTCACCTTT	CGTAPGNPGGGADGLTF	TRAV30-1	TRDD1	TRAJ45-1	9	14	16	22
6	5.6280954524988743E-5	TGTGCAGGGCCGGGGGGTGGTGCTACAAACAAGCTCATCTTT	CAGPGGGATNKLIF	TRAV25-1	TRDD1-1	TRAJ32-1	8	11	-1	15
6	5.6280954524988743E-5	TGTGCTGTGCAGACTTATAACACCGACAAGCTCATCTTT	CAVQTYNTDKLIF	TRAV22-1	TRDD1	TRAJ34-1	8	11	-1	13
6	5.6280954524988743E-5	TGCCTCGTGGGTGACATGGTGGATAGCAGCTATAAATTGATCTTC	CLVGDMVDSSYKLIF	TRAV4-1	.	TRAJ12-1	-1	-1	15	17
6	5.6280954524988743E-5	TGTGCTGGCCCTGAACACCGGTAACCAGTTCTATTTTGG	CAGPEHR*PVLFW	TRAV35-1	TRDD2-1	TRAJ49-1	7	9	-1	12
6	5.6280954524988743E-5	TGTGCTGTGAGAGGGTGACAGCTGGGGGAAATTGCAGTT	CAVRG*QLGEIAV	TRAV8-6	TRDD1-1	TRAJ24-1	10	21	28	35
6	5.6280954524988743E-5	TGTGCAGGGAAGGAAGACTTTGGAAATGAGAAATTAACCTTT	CAGKEDFGNEKLTF	TRAV25-1	TRDD1	TRAJ48-1	8	11	13	16
6	5.6280954524988743E-5	TGTGCTCTCCTCTCACGGGAGGAGGAAACAAACTCACCTTTG	CALLSREEETNSPL	TRAV16-1	TRDD2-1	TRAJ10-1	-1	8	-1	11
6	5.6280954524988743E-5	TGTGTGGTGGGAGGAGGAAGCTACATACCTACATTT	CVVGGGSYIPTF	TRAV10-1	TRDD1-1	TRAJ6-1	-1	9	-1	11
6	5.6280954524988743E-5	TGTGCAGGAGGGGGCCCGGACAACTTCAACAAATTTTACTTT	CAGGGPDNFNKFYF	TRAV27-1	TRDD1-1	TRAJ21-1	-1	10	13	19
6	5.6280954524988743E-5	TGTGCTTTCAGGGGCACCGACAAGCTCATCTTT	CAFRGTDKLIF	TRAV38-1	TRDD1-1	TRAJ34-1	-1	10	-1	14
6	5.6280954524988743E-5	TGTGCTGTGCTTAATTCAGGGAGCCCAGAAGCTGGTATT	CAVLNSGSPEAGI	TRAV22-1	TRDD1	TRAJ54-1	-1	9	-1	11
6	5.6280954524988743E-5	TGTGCCCTCCTCCTTGTTCATACTGGGGGATACGTATCCTGGGACACCCGACAGATGTTTTTC	CALLLVHTGGYVSWDTRQMFF	TRDV3-1	TRDD1-1	TRDJ3-1	5	21	33	36
6	5.6280954524988743E-5	TGTGCAGCGAGCATGCCTTCCTACTTTCCGGGGGATACGCGTTTCACCGATAAACTCATCTTT	CAASMPSYFPGDTRFTDKLIF	TRAV29-1	TRDD1-1	TRDJ1-1	11	29	38	44
6	5.6280954524988743E-5	TGTGCTGGGCAAAACCTATTTCCAGTAACCAGTTCTATTTTG	CAGQNLFPVTSSIL	TRAV35-1	TRDD2-1	TRAJ49-1	10	14	17	21
6	5.6280954524988743E-5	TGTGCTGGTTATCATAACTATGGTCAGAATTTTGTCTTT	CAGYHNYGQNFVF	TRAV35-1	TRDD1	TRAJ26-1	7	10	11	13
6	5.6280954524988743E-5	TGTGCAAAAAAGGTGCGGGAGCTCATCTTT	CAKKVRELIF	TRAV12-3	TRDD1	TRAJ34-1	6	16	-1	19
6	5.6280954524988743E-5	TGTGCAATGACTGATGGATAGCAGCTATAAATTGATCTT	CAMTDG*QL*IDL	TRAV12-3	TRDD1	TRAJ12-1	-1	10	-1	12
6	5.6280954524988743E-5	TGTGCCGTGAACAGAGAAACAATGCCAGACTCATGTTTG	CAVNRETMPDSCL	TRAV12-2	TRDD1	TRAJ31-1	-1	13	14	17
6	5.6280954524988743E-5	TGCCTCGTGGGCCCCCTTTTG	CLVGPLL	TRAV4-1	TRDD2-1	TRAJ13-1	-1	11	12	15
6	5.6280954524988743E-5	TGTGCAGCGGATAGCAGCTATAAATTGATCTTC	CAADSSYKLIF	TRAV5-1	.	TRAJ12-1	-1	-1	6	8
6	5.6280954524988743E-5	TGTGCTCATGGGTGCGACCGGCCTTTGACTGGGGGATACGTCGGGTTGGTCATAAACTCATCTTTG	CAHGCDRPLTGGYVGLVINSSL	TRDV1-1	TRDD1-1	TRDJ1-1	11	27	39	51
6	5.6280954524988743E-5	TGTGCTGTGAGAGACTGAGAGCAACTATCAGTTAATCTG	CAVRD*EQLSVNL	TRAV3-1	.	TRAJ33-1	-1	-1	14	16
6	5.6280954524988743E-5	TGTGCCGATTGAGGGCGGATAGCAGCTATAAATTGATCTTCG	CAD*GRIAAIN*SS	TRAV27-1	TRDD1-1	TRAJ12-1	4	12	14	16
6	5.6280954524988743E-5	TGTGCCCGAGAGTATCCTCCTAATACTGGGGGTGAACTCATCTTT	CAREYPPNTGGELIF	TRDV3-1	TRDD1-1	TRDJ1-1	5	24	-1	32
6	5.6280954524988743E-5	TGTGCAGAGACCCAAATGGAAACAAACTGGTCTTTG	CAETQMETNWSL	TRAV13-2	TRDD2-1	TRAJ47-1	-1	10	11	13
6	5.6280954524988743E-5	TGTGCGCTTACCCGAGGGATCAGGAGGAGGTGCTGACGGACTCACCTTTGG	CALTRGIRRRC*RTHLW	TRAV13-2	TRDD1	TRAJ45-1	4	15	-1	19
6	5.6280954524988743E-5	TGTGCCGTGAATCGCCGAGAAGGAAGCCAAGGAAATCTCATCTTT	CAVNRREGSQGNLIF	TRAV8-1	TRDD1	TRAJ42-1	11	16	-1	18
6	5.6280954524988743E-5	TGTGCTCTTGGGGAACCTCGAGGCCGCCTCCAACTGATCCGTGGGGGATACACCGATAAACTCATCTTT	CALGEPRGRLQLIRGGYTDKLIF	TRDV1-1	TRDD1-1	TRDJ1-1	15	41	-1	49
6	5.6280954524988743E-5	TGTGCTGGGCGAGGATGAGGTGCTACAAACAAGCTCATCTTT	CAGRG*GATNKLIF	TRAV35-1	TRDD1-1	TRAJ32-1	9	12	-1	16
6	5.6280954524988743E-5	TGTGCAATGACAGGACACCAGGCAGGAACTGCTCTGATCTTT	CAMTGHQAGTALIF	TRAV12-3	TRDD1-1	TRAJ15-1	9	12	14	16
6	5.6280954524988743E-5	TGTGCTGTCCCTTAACTATGGTCAGAATTTTGTCTTTGG	CAVP*LWSEFCLW	TRAV21-1	TRDD2-1	TRAJ26-1	7	9	-1	12
6	5.6280954524988743E-5	TGTGCTTGATCTGAAAAGCTGGTCTTT	CA*SEKLVF	TRAV8-6	TRDD1	TRAJ2-1	5	18	21	24
6	5.6280954524988743E-5	GTGCCCCGGGGAACTCTGGGGCTGGGAGTTACCAACTCACTTTCG	VPRGTLGLGVTNSLS	TRAV1	TRDD1-1	TRAJ6	-1	15	20	45
6	5.6280954524988743E-5	TGCCTCGTG	CLV	TRAV4-1	.	TRAJ46-1	-1	-1	-1	10
6	5.6280954524988743E-5	TGTGCTGGTCCTAATTCAGGAGGAGGTGCTGACGGACTCACCTTT	CAGPNSGGGADGLTF	TRAV35-1	TRDD2-1	TRAJ45-1	-1	8	-1	13
6	5.6280954524988743E-5	TGTGCTGTGAGAGACGGGTACACAGGCTTTCAGAAACTTGTATTT	CAVRDGYTGFQKLVF	TRAV3-1	TRDD1-1	TRAJ8-1	-1	15	-1	17
6	5.6280954524988743E-5	TGTGTGGTGAACCGGCGGGGAAACAAGCTGGTCTTT	CVVNRRGNKLVF	TRAV12-1	TRDD1-1	TRAJ47-1	11	13	14	18
6	5.6280954524988743E-5	TGTGCTTTTCATTCAGGAGGAGGTGCTGACGGACTCACCTTT	CAFHSGGGADGLTF	TRAV9-2	TRDD2-1	TRAJ45-1	5	7	-1	10
6	5.6280954524988743E-5	TGTGCCCGTGGGGGGAATAACAATGCCAGACTCATGTTT	CARGGNNNARLMF	TRAV19-1	TRDD1-1	TRAJ31-1	4	8	-1	13
6	5.6280954524988743E-5	TGTGCTTTCATGAAGCGTTACGAGACCGGTAACCAGTTCTATTTT	CAFMKRYETGNQFYF	TRAV38-1	TRDD1-1	TRAJ49-1	15	18	-1	22
6	5.6280954524988743E-5	TGTGCTCTGGGTGAGGGTCCGACAGAGGCTCAACCCTGGGGAGGCTATACTTTG	CALGEGPTEAQPWGGYTL	TRAV19-1	TRDD3-1	TRAJ18-1	-1	16	-1	18
6	5.6280954524988743E-5	TGTGCTGTGCAGCCACGCCTTGGAGGAAGCCAAGGAAATCTCATCTTT	CAVQPRLGGSQGNLIF	TRAV20-1	TRDD1	TRAJ42-1	11	14	16	20
6	5.6280954524988743E-5	TGTGTGGTGAGCTCATGGATAGCAACTATCAGTTAATCTGGG	CVVSSWIATIS*SG	TRAV10-1	TRDD2-1	TRAJ33-1	-1	12	13	15
6	5.6280954524988743E-5	TGTGCAGGGGCCCCAGGAGGAGGTGCTGACGGACTCACCTTT	CAGAPGGGADGLTF	TRAV27-1	TRDD1	TRAJ45-1	-1	8	9	13
6	5.6280954524988743E-5	TGTGCTCTTGCACCTAAAGCTGCAGGCAACAAGCTAACTTTT	CALAPKAAGNKLTF	TRAV9-2	TRDD2-1	TRAJ17-1	7	12	-1	15
6	5.6280954524988743E-5	TGTGCAATGAGCGAGGCTGGTGCAGGCAACATGCTCACCTTT	CAMSEAGAGNMLTF	TRAV12-3	TRDD1-1	TRAJ39-1	12	16	-1	20
6	5.6280954524988743E-5	TGTGCCTTTGTGCAGGGCGGATCTGAAAAGCTGGTCTTT	CAFVQGGSEKLVF	TRAV24-1	TRDD1	TRAJ57-1	8	10	-1	12
6	5.6280954524988743E-5	TGTGCAGCAAATTCTGGGGGTTACCAGAAAGTTACCTTT	CAANSGGYQKVTF	TRAV13-1	.	TRAJ13-1	-1	-1	-1	9
6	5.6280954524988743E-5	TGTGCAGCACAGTAAAGCGAGATGACAAGATCATCTTTG	CAAQ*SEMTRSSL	TRAV13-1	TRDD3-1	TRAJ30-1	8	13	15	18
6	5.6280954524988743E-5	TGTGCTGGGCCCCATAACCCTAACTCAGGGCGGATCTGAAAAGCTGGTCTT	CAGPHNPNSGRI*KAGL	TRAV35-1	TRDD1	TRAJ57-1	9	13	15	20
6	5.6280954524988743E-5	TGTGCTGGGCGACTCACGGGAGGAGGAAACAAACTCACCTTT	CAGRLTGGGNKLTF	TRAV35-1	.	TRAJ10-1	-1	-1	9	11
6	5.6280954524988743E-5	TGTGCTCTTGGGCCTTCAACCCGGACACGGGCAGGAGAGCACTTACTTTTG	CALGPSTRTRAGEHLLL	TRDV1-1	TRDD2-1	TRAJ5-1	-1	12	16	22
6	5.6280954524988743E-5	TGTGCTCCCCAACAGACTCGCTTTTGG	CAPQQTRFW	TRAV3-1	TRDD1	TRAJ6	5	15	17	26
6	5.6280954524988743E-5	TGTGCCTGTGACACCGTGTTGGGGGATACGCATAAAACCCTGATCTTT	CACDTVLGDTHKTLIF	TRDV2-1	TRDD1-1	TRDJ4-1	14	19	29	35
6	5.6280954524988743E-5	TGTGCCTCCCTTTAACGGGGGGGATACAGTTGACGATAAACTCATCTTTGG	CASL*RGGYS*R*THLW	TRDV3-1	TRDD1-1	TRDJ1-1	6	18	26	33
6	5.6280954524988743E-5	GTCTTT	VF	TRAV3-1	.	TRAJ26-1	-1	-1	-1	-1
5	4.690079543749062E-5	TGTGCTGTGGCGGAAGGAATAACAATGCCAGACTCATGTTTG	CAVAEGITMPDSCL	TRAV2-1	.	TRAJ31-1	-1	-1	13	15
5	4.690079543749062E-5	TGTGCTGTACGGACCTAACTGTAGGGGCAAACAACCTCTTCTTTG	CAVRT*L*GQTTSSL	TRAV2-1	TRDD1	TRAJ36-1	7	17	20	23
5	4.690079543749062E-5	TGTGCTGTCATGGATAGCAACTATCAGTTAATCTGG	CAVMDSNYQLIW	TRAV1-2	TRDD2-1	TRAJ33-1	-1	8	-1	10
5	4.690079543749062E-5	TGTGCTGTGGTAGGTCAGAATTTTGTCTTT	CAVVGQNFVF	TRAV2-1	TRDD1	TRAJ26-1	-1	10	-1	12
5	4.690079543749062E-5	TGTGCTGTGTTGGATAGCAACTATCAGTTAATCTGG	CAVLDSNYQLIW	TRAV1-2	.	TRAJ33-1	-1	-1	8	10
5	4.690079543749062E-5	TGTGCTCTCATAGGCGGTATGGAAACAAGCTGGTCTTTG	CALIGGMETSWSL	TRAV1-2	TRDD3-1	TRAJ47-1	5	9	12	17
5	4.690079543749062E-5	TCCCCCTGGGGCTGGGAGTTACCAACTCACTTT	SPWGWELPTHF	TRAV2-1	TRDD2-1	TRAJ28-1	-1	-1	-1	3
5	4.690079543749062E-5	TGTTCGAAAGGTGGCTTTCAGAAACTTGTATTT	CSKGGFQKLVF	TRAV9-1	TRDD3-1	TRAJ8-1	2	5	8	12
5	4.690079543749062E-5	TGCGCTGCAGCGCCAGGGAGGAAAGCTTATCTT	CAAAPGRKAYL	TRAV1-2	TRDD1	TRAJ23-1	6	10	-1	12
5	4.690079543749062E-5	TGTGCCGCCTTTCTAATAAGCTGATTTTTG	CAAFLIS*FL	TRAV8-1	TRDD2-1	TRAJ4-1	-1	7	10	14
5	4.690079543749062E-5	TGTGCTCCCGAAGGCTCTGGGGCTGGGAGTTACCAACTCACTTTC	CAPEGSGAGSYQLTF	TRAV1-2	TRDD1-1	TRAJ58-1	5	16	21	40
5	4.690079543749062E-5	TGTGCCGTGACCTTGGGGGGGTAAGGAGGAGGTGCTGACGGACTCACCTTT	CAVTLGG*GGGADGLTF	TRAV8-1	TRDD1-1	TRAJ45-1	9	13	18	21
5	4.690079543749062E-5	TGTGCAGCAACCTCTTTGGGAGGAAAGCTTATCTTC	CAATSLGGKLIF	TRAV29-1	TRDD2-1	TRAJ23-1	-1	10	12	17
5	4.690079543749062E-5	TGCGCTGTGAGAGTCAGGAGGAAGCTACATACCTACATT	CAVRVRRKLHTYI	TRAV1-1	.	TRAJ6-1	-1	-1	-1	13
5	4.690079543749062E-5	TGTGCTACGGCCTCAGGAGAGGGCGGATCTGAAAAGCTGGTCTTT	CATASGEGGSEKLVF	TRAV17-1	TRDD1	TRAJ2-1	9	36	39	42
5	4.690079543749062E-5	TGTGCTCCCAAGGGGCTGGGAGTTACCAACTCACTTTCG	CAPKGLGVTNSLS	TRAV6-1	TRDD2-1	TRAJ28-1	-1	7	9	11
5	4.690079543749062E-5	TGTGCTCTAGACCTCCGGTAACCAGTTCTATTT	CALDLR*PVLF	TRAV6-1	.	TRAJ49-1	-1	-1	-1	12
5	4.690079543749062E-5	TGTGCTCTGCTCCCGCCGAACCAGGGAGGAAAGCTTATCTTC	CALLPPNQGGKLIF	TRAV9-2	TRDD2-1	TRAJ23-1	8	10	12	18
5	4.690079543749062E-5	TGTGCCGTGACCTCGTAACACCGGTAACCAGTTCTATTT	CAVTS*HR*PVLF	TRAV8-1	TRDD2-1	TRAJ49-1	-1	10	12	16
5	4.690079543749062E-5	TGTGCAATGAGAGAGGGCTCCGGAACTTCAGGAAACACACCTCTTGTCTTT	CAMREGSGTSGNTPLVF	TRAV14-1	TRDD1	TRAJ29-1	16	21	-1	24
5	4.690079543749062E-5	TGTGCTTTCATAAAGATTATGGAGGAAGCCAAGGAAATCTCATCTTTG	CAFIKIMEEAKEISSL	TRAV38-1	.	TRAJ42-1	-1	-1	-1	15
5	4.690079543749062E-5	TGTGCCGTGAAAAGTGGGGTTCTCAGGAACCTACAAATACATCTT	CAVKSGVLRNLQIHL	TRAV8-1	TRDD1-1	TRAJ40-1	10	14	18	21
5	4.690079543749062E-5	TGTGCTCTGAGTGATGAGGCTCAGGGCGGATCTGAAAAGCTGGTCTTT	CALSDEAQGGSEKLVF	TRAV9-2	TRDD1	TRAJ57-1	-1	14	15	19
5	4.690079543749062E-5	TGTGCTTATAGGAGCGCGCAAGGGGTAAAGGACACCAATGCAGGCAAATCAACCTTT	CAYRSAQGVKDTNAGKSTF	TRAV38-2	TRDD1-1	TRAJ27-1	15	21	24	31
5	4.690079543749062E-5	TGCATCGTCATACCGTCGGGTGGTACTAGCTATGGAAAGCTGACATTT	CIVIPSGGTSYGKLTF	TRAV26-1	TRDD2-1	TRAJ52-1	-1	10	13	16
5	4.690079543749062E-5	TGTGCAGTTTACTTTTTTGGAAATGAGAAATTAACCTTT	CAVYFFGNEKLTF	TRAV5-1	TRDD1	TRAJ48-1	6	10	12	15
5	4.690079543749062E-5	TGTGCTCTCCGAAGCTGGGGGAAATTGCAGTTT	CALRSWGKLQF	TRAV6-1	TRDD1-1	TRAJ24-1	7	14	21	28
5	4.690079543749062E-5	TGTGCTCTGAGTGATCCCCCCTCAGGAACCTACAAATACATCTTT	CALSDPPSGTYKYIF	TRAV9-2	TRDD2-1	TRAJ40-1	-1	14	16	19
5	4.690079543749062E-5	TGTGCTACGGACGACTATGGTCAGAATTTTGTCTTT	CATDDYGQNFVF	TRAV17-1	.	TRAJ26-1	-1	-1	-1	13
5	4.690079543749062E-5	TGCGCTGTCCCGGATTCTGGGGGTTACCAGAAAGTTACCTTT	CAVPDSGGYQKVTF	TRAV1-1	TRDD2-1	TRAJ13-1	-1	8	9	11
5	4.690079543749062E-5	TGCATCGTCAGAGGAGGAAGCCAAGGAAATCTCATCTTT	CIVRGGSQGNLIF	TRAV26-1	.	TRAJ42-1	-1	-1	-1	12
5	4.690079543749062E-5	TGCCTCGTGGGTGCTCAAACTGGGGCAAACAACCTCTTCTTT	CLVGAQTGANNLFF	TRAV4-1	.	TRAJ36-1	-1	-1	12	14
5	4.690079543749062E-5	TGTGCTTTCATGAGCCCCAGGAACCTACAAATACATCTT	CAFMSPRNLQIHL	TRAV38-1	.	TRAJ40-1	-1	-1	12	14
5	4.690079543749062E-5	TGTGCTACGCCCGACTCAGGAAACACACCTCTTGTCTTT	CATPDSGNTPLVF	TRAV17-1	TRDD1	TRAJ29-1	8	11	-1	13
5	4.690079543749062E-5	TGTGCTCTGAGCGATTTAGGCTTTGGGAATGTGCTGCATTGC	CALSDLGFGNVLHC	TRAV9-2	TRDD1-1	TRAJ35-1	10	12	14	16
5	4.690079543749062E-5	TGTGCTACGGTACAAACTGGGGCAAACAACCTCTTCTTT	CATVQTGANNLFF	TRAV17-1	TRDD1	TRAJ36-1	-1	10	-1	12
5	4.690079543749062E-5	TGTGTTGTGAGTGATCTTCGTGGCTACAATAAGCTGATTTTT	CVVSDLRGYNKLIF	TRAV8-2	TRDD1	TRAJ4-1	13	15	-1	17
5	4.690079543749062E-5	TGCGGCACAGCCTTTGGAAATGAGAAATTAACCTTT	CGTAFGNEKLTF	TRAV30-1	.	TRAJ48-1	-1	-1	9	11
5	4.690079543749062E-5	TGTGCAGCAACCCTACAGGGCGGATCTGAAAAGCTGGTCTTT	CAATLQGGSEKLVF	TRAV29-1	TRDD2-1	TRAJ57-1	9	11	-1	15
5	4.690079543749062E-5	TGTGCAATGAAGGGTACTGGAGGCTTCAAAACTATCTTT	CAMKGTGGFKTIF	TRAV12-3	TRDD1-1	TRAJ9-1	9	11	-1	14
[truncated: 19,425 more rows]

## Sheet: 2078
count	freq	cdr3nt	cdr3aa	v	d	j	VEnd	DStart	DEnd	JStart
[truncated: 1,695 more rows]

[truncated: 18 more sheets: 2080, 2081, 2082, 2083, 2084, 2085, 3056, 3058, 3059, 3060, 3061, 3062, 3064, 3066, 3067, 3068_1, 3068_2, 3068_3]
