# Supplementary material for: Unbiased Profiling Reveals Compartmentalization of Unconventional T-Cells Within the Intestinal Mucosa Irrespective of HIV Infection
Source: Front Immunol. 2020 Sep 30;11:579743. doi: 10.3389/fimmu.2020.579743 (PMC7561384; doi:10.3389/fimmu.2020.579743)
Supplement: Supplementary Table 4 — TCRs found in colon (n = 12). [file Table_4.xlsx]

## Sheet: 1067
count	freq	cdr3nt	cdr3aa	v	d	j	VEnd	DStart	DEnd	JStart
1037	0.08634471273938385	TGTGCCTGTGACACCGTGGGGAAGTACACCGATAAACTCATCTTT	CACDTVGKYTDKLIF	TRDV2-1	TRDD1-1	TRDJ1-1	14	16	20	25
414	0.03447127393838468	TGTGCTCTTGGGGCCATGGGGGACTGGGGGGTTACCGATAAACTCATCTTT	CALGAMGDWGVTDKLIF	TRDV1-1	TRDD1-1	TRDJ1-1	12	22	29	33
173	0.01440466278101582	TGTGCTCTGGGAGATGACAAGATCATCTTT	CALGDDKIIF	TRAV9-2	.	TRAJ30-1	-1	-1	8	10
113	0.009408825978351373	TGTGCTCTCACACCTATAGGCTTCCTCCCGGTACTGGGTTGGGAACTCATCTTT	CALTPIGFLPVLGWELIF	TRDV1-1	TRDD1	TRDJ1-1	7	32	37	43
93	0.0077435470441298915	TGTGCTCTTGGGGAACTAGTTAGGCTTAGTTGGAGGATACCATTTGTGGGGTAAACTCATCTT	CALGELVRLSWRIPFVG*THL	TRDV1-1	TRDD1-1	TRDJ1-1	16	34	39	49
89	0.0074104912572855956	TGTGCTGTGGGCTCGCGGACTTAACTTTGGAAATGAGAAATTAACCTTTGG	CAVGSRT*LWK*EINLW	TRAV8-3	TRDD1-1	TRAJ48-1	10	18	-1	21
88	0.007327227310574521	TGTGCAGCAAGTGACGGGGAGAAATTAACCTTT	CAASDGEKLTF	TRAV13-1	TRDD1-1	TRAJ48-1	11	15	-1	18
88	0.007327227310574521	TGTGTTGTGAGTGGAGAAGGAAACACACCTCTTGTCTTT	CVVSGEGNTPLVF	TRAV8-2	TRDD1	TRAJ29-1	-1	13	14	17
80	0.006661115736885929	TGTGCAGCAAGTGATGGAAACAAACTGGTCTTT	CAASDGNKLVF	TRAV13-1	.	TRAJ47-1	-1	-1	11	13
76	0.006328059950041632	TGTGCCCGAGGTTACCAGAAAGTTACCTTT	CARGYQKVTF	TRAV20-1	TRDD2-1	TRAJ13-1	-1	5	-1	7
60	0.004995836802664446	TGTGCTTTCCGTATTCAGGAGGAGGTGCTGACGGACTCACCTTTG	CAFRIQEEVLTDSPL	TRAV38-1	.	TRAJ45-1	-1	-1	8	10
56	0.00466278101582015	TGTGCAGAGATTCTCTTTAATGATCAAAGCTGCAGGCAACAAGCTAACTTT	CAEILFNDQSCRQQANF	TRAV13-2	TRDD2-1	TRAJ17-1	9	14	16	20
55	0.004579517069109076	TGTGCCGTGGGGGGTGGTCAGAATTTTGTCTTT	CAVGGGQNFVF	TRAV12-2	TRDD1-1	TRAJ26-1	-1	9	-1	14
52	0.0043297252289758534	TGTGCTGGGGAAAACACACCTCTTGTCTTT	CAGENTPLVF	TRAV27-1	TRDD1-1	TRAJ29-1	-1	5	-1	9
52	0.0043297252289758534	TGTGCAGGCCATGGCTCTGGCAACACAGGCAAACTAATCTTT	CAGHGSGNTGKLIF	TRAV27-1	TRDD2-1	TRAJ37-1	-1	8	-1	11
50	0.004163197335553705	TGTGCAATGATCCTGACACGGGAGGAGGAAACAAACTCACCTTTG	CAMILTREEETNSPL	TRAV12-3	TRDD2-1	TRAJ10-1	-1	10	13	16
49	0.004079933388842631	TGTGCTCTGAGTGATCCCATGAACAGAGATGACAAGATCATCTTT	CALSDPMNRDDKIIF	TRAV19-1	TRDD2-1	TRAJ30-1	-1	14	16	19
43	0.0035803497085761865	TGTGCTGTGTACCCCCCCAGACTTGTATTT	CAVYPPRLVF	TRAV22-1	TRDD2-1	TRAJ8-1	-1	9	12	18
42	0.0034970857618651123	TGTGCTGTGGGGTCAGGAACCTACAAATACATCTTT	CAVGSGTYKYIF	TRAV21-1	TRDD1-1	TRAJ40-1	-1	9	-1	12
41	0.0034138218151540385	TGTGCAATGAGAGAGCCCCCTGGGGGTTACCAGAAAGTTACCTTT	CAMREPPGGYQKVTF	TRAV14-1	TRDD2-1	TRAJ13-1	-1	15	16	19
39	0.00324729392173189	TGTGCCCGGGGGGGGTGCTTCCAAGATAATCTT	CARGGCFQDNL	TRAV24-1	TRDD1-1	TRAJ3-1	5	7	11	14
39	0.00324729392173189	TGTGCTCTTGGGGAACTAAAATCGACATGGGGGATGATTGATAAACTCATCTTT	CALGELKSTWGMIDKLIF	TRDV1-1	TRDD1-1	TRDJ1-1	16	27	34	39
36	0.002997502081598668	TGTGCTCTGAGTGATCAGGGAGCCCAGAAGCTGGTATTT	CALSDQGAQKLVF	TRAV9-2	.	TRAJ54-1	-1	-1	-1	14
36	0.002997502081598668	TGTGCTCTTGGGGAAAGGCGTCCTACGTGGGGGATAAGGTCCGATAAACTCATCTTT	CALGERRPTWGIRSDKLIF	TRDV1-1	TRDD1-1	TRDJ1-1	14	27	35	40
36	0.002997502081598668	TGTGCTCTTGGGGAACTCGGCGATACGTACCCGTATACCCCCGATAAACTCATCTTT	CALGELGDTYPYTPDKLIF	TRDV1-1	TRDD1-1	TRDJ1-1	16	21	26	38
33	0.0027477102414654453	TGTGTGGTGTCGTCCATGAACAGAGATGACAAGATCATCTTT	CVVSSMNRDDKIIF	TRAV12-1	TRDD2-1	TRAJ30-1	8	12	14	16
29	0.002414654454621149	TGTGCTCTTGGGGACCTTGGTCGGAGACCGGATAAACTCATCTTT	CALGDLGRRPDKLIF	TRDV1-1	TRDD2-1	TRDJ1-1	-1	14	17	28
28	0.002331390507910075	TGTGCTGTGGGTACCTCGGGGGATATACTCACGGGAGGAGGAAACAAACTCACCTTT	CAVGTSGDILTGGGNKLTF	TRAV8	TRDD1-1	TRAJ10-1	11	17	-1	24
28	0.002331390507910075	TGTGCCGTGAAAAGTGCCGACAAGCTCATCTTT	CAVKSADKLIF	TRAV12-2	TRDD3-1	TRAJ34-1	10	12	14	16
28	0.002331390507910075	TGTGCTCTTGGGGAACTGTCTGGACTCATCTTT	CALGELSGLIF	TRDV1-1	TRDD1-1	TRDJ1-1	16	19	-1	23
27	0.002248126561199001	TGTGCTGCCCGAGGTGCAACAATGCCAGACTCATGTTTG	CAARGATMPDSCL	TRAV41-1	TRDD1	TRAJ31-1	6	14	15	17
25	0.0020815986677768525	TGTGCTGTACCCCCCTGATTTTCAGATGGCCAGAAGCTGCTCTTT	CAVPP*FSDGQKLLF	TRAV20-1	TRDD2-1	TRAJ16-1	7	13	-1	16
25	0.0020815986677768525	TGTGCTCTTGGGGAACTGGGCCCCCATCCGTACTGGGGGGACGTCGGGATGAGCACCGATAAACTCATCTTT	CALGELGPHPYWGDVGMSTDKLIF	TRDV1-1	TRDD1-1	TRDJ1-1	16	31	38	53
24	0.0019983347210657783	TGTGCTGTGAGTCCTGATGGCCAGAAGCTGCTCTTT	CAVSPDGQKLLF	TRAV8-6	.	TRAJ16-1	-1	-1	11	13
23	0.0019150707743547043	TGTGCTACGCACCCTTTTGGAAATGAGAAATTAACCTTT	CATHPFGNEKLTF	TRAV17-1	TRDD2-1	TRAJ48-1	8	12	-1	15
22	0.0018318068276436303	TGTGCAGGCCTTATAAATACATCTTTG	CAGLINTSL	TRAV27-1	TRDD2-1	TRAJ40-1	-1	8	-1	11
22	0.0018318068276436303	TGGGCTCTTGGGGCCATGGGGGACTGGGGGGTTACCGATAAACTCATCTTT	WALGAMGDWGVTDKLIF	TRDV1-1	TRDD1-1	TRDJ1-1	12	22	29	33
20	0.0016652789342214821	TGTGCTGTGATTTCGCTTCAGGGCGGATCTGAAAAGCTGGTCTTT	CAVISLQGGSEKLVF	TRAV8-6	TRDD2-1	TRAJ57-1	9	11	13	17
20	0.0016652789342214821	TGTGCTGTGAAGGGCAATTCCGGGTATGCACTCAACTTC	CAVKGNSGYALNF	TRAV21-1	TRDD1-1	TRAJ41-1	9	11	13	15
20	0.0016652789342214821	TGTGCTCTTGGGGAAGGCGCTGCCCTCCTGGCGGGACCCGATAAACTCATCTTT	CALGEGAALLAGPDKLIF	TRDV1-1	TRDD1	TRDJ1-1	14	27	30	37
19	0.001582014987510408	TGTGCTGTGAGATCGTTATATGGAGGAAGCCAAGGAAATCTCATCTTT	CAVRSLYGGSQGNLIF	TRAV3-1	TRDD1	TRAJ42-1	11	16	-1	18
19	0.001582014987510408	TGTGCTTATAGGAGCACGGATAACTATGGTCAGAATTTTGTCTTT	CAYRSTDNYGQNFVF	TRAV38-2	TRDD1	TRAJ26-1	-1	15	-1	17
19	0.001582014987510408	TGTGCCTTTAGCGACTACAAGCTCAGCTTT	CAFSDYKLSF	TRAV24-1	.	TRAJ20-1	-1	-1	-1	8
18	0.001498751040799334	TGTGCTACGAATGAGGCTCAACCCTGGGGAGGCTATACTTTG	CATNEAQPWGGYTL	TRAV17-1	TRDD3-1	TRAJ18-1	-1	9	-1	12
18	0.001498751040799334	TGTGCGCTTGGGGCCATGGGGGACGGGGGGGTTACCGATAAACTCATCTTT	CALGAMGDGGVTDKLIF	TRDV1-1	TRDD1-1	TRDJ1-1	12	16	22	33
17	0.0014154870940882597	TGTGCTCTGTCATAACTCAGGGCGGATCTGAAAAGCTGGTCTTTG	CALS*LRADLKSWSL	TRAV19-1	TRDD2-1	TRAJ57-1	-1	9	10	12
17	0.0014154870940882597	TGTGCTCTTGGGACGTTATTCAAGTTGCGACTGAACACCGATAAACTCATCTTT	CALGTLFKLRLNTDKLIF	TRDV1-1	TRDD1-1	TRDJ1-1	11	29	32	34
17	0.0014154870940882597	TGTGCTCTTGGGGAACTCGCGAGTAATTGGGGGATACGCTGGTACACCGATAAACTCATCTTT	CALGELASNWGIRWYTDKLIF	TRDV1-1	TRDD1-1	TRDJ1-1	16	27	37	43
16	0.0013322231473771858	TGTGCTGTGACCCCCGTCACATCAGGAGGAAGCTACATACCTACATTT	CAVTPVTSGGSYIPTF	TRAV8-6	TRDD1	TRAJ6-1	9	14	15	19
16	0.0013322231473771858	TGTGCTCTTGGGGCCATGGGGGACGGGGGGGTTACCGATAAACTCATCTTT	CALGAMGDGGVTDKLIF	TRDV1-1	TRDD1-1	TRDJ1-1	12	16	22	33
16	0.0013322231473771858	TGTGCGCTTGGGGCCATGGGGGACTGGGGGGTTACCGATAAACTCATCTTT	CALGAMGDWGVTDKLIF	TRDV1-1	TRDD1-1	TRDJ1-1	12	22	29	33
15	0.0012489592006661116	TGAGGGAACTATGGTCAGAATTTTGTCTTT	*GNYGQNFVF	TRAV25-1	TRDD1-1	TRAJ26-1	1	3	-1	6
14	0.0011656952539550376	TGTGCTCTAGACGATGGCTCAGGAACCTACAAATACATCTTT	CALDDGSGTYKYIF	TRAV6-1	TRDD1-1	TRAJ40-1	11	14	-1	17
14	0.0011656952539550376	TGTGCTGTGAGTTCCAATACCGGCACTGCCAGTAAACTCACCTTT	CAVSSNTGTASKLTF	TRAV8-4	TRDD2-1	TRAJ44-1	-1	12	-1	15
14	0.0011656952539550376	TGTGCAATGAGAGAGGGCCAGATGGGCAGGAGAGCACTTACTTTT	CAMREGQMGRRALTF	TRAV14-1	TRDD2-1	TRAJ5-1	-1	17	19	21
14	0.0011656952539550376	TGTGCCTGTGACGACAAGGTGGCTGGGGGTGTGCAAGTGAGTGTCTCATCTTTG	CACDDKVAGGVQVSVSSL	TRDV2-1	TRDD1-1	TRAJ42-1	11	22	28	43
14	0.0011656952539550376	TGTGTGGTGAACGGGGGGGATAGCAGCTATAAATTGATCTTC	CVVNGGDSSYKLIF	TRAV12-1	TRDD1-1	TRAJ12-1	-1	12	-1	17
14	0.0011656952539550376	TGTGCCGTGAACAAGGATAGCAGCTATAAATTGATCTTC	CAVNKDSSYKLIF	TRAV12-2	.	TRAJ12-1	-1	-1	-1	12
14	0.0011656952539550376	TGTGCTCTGGGGGCCATGGGGGACGGGGGGGTTACCGATAAACTCATCTTT	CALGAMGDGGVTDKLIF	TRDV1-1	TRDD1-1	TRDJ1-1	12	16	22	33
13	0.0010824313072439634	TGTGCAGCAACCCTGAATTCAGGATACAGCACCCTCACCTTT	CAATLNSGYSTLTF	TRAV13-1	TRDD2-1	TRAJ11-1	-1	10	11	13
13	0.0010824313072439634	TGTGCTGTGGGTGAATCAGATGGCCAGAAGCTGCTCTTT	CAVGESDGQKLLF	TRAV8-3	TRDD3-1	TRAJ16-1	-1	13	-1	15
13	0.0010824313072439634	TGTGCTCTTGGGGTTCCAAACCTCACCGATAAACTCATCTTT	CALGVPNLTDKLIF	TRDV1-1	TRDD2-1	TRDJ1-1	-1	13	16	23
13	0.0010824313072439634	TGTGCTCTTGGGGCCAGGGGGGACTGGGGGGTTACCGATAAACTCATCTTT	CALGARGDWGVTDKLIF	TRDV1-1	TRDD1-1	TRDJ1-1	12	22	29	33
13	0.0010824313072439634	TGTGCTCTGGGGGCCATGGGGGACTGGGGGGTTACCGATAAACTCATCTTT	CALGAMGDWGVTDKLIF	TRDV1-1	TRDD1-1	TRDJ1-1	12	22	29	33
12	9.991673605328892E-4	TGTGCAGCAAGCCCGGGCGAGTGGAGGTAGCAACTATAAACTGACATTTGG	CAASPGEWR*QL*TDIW	TRAV29-1	TRDD1-1	TRAJ53-1	11	14	16	19
12	9.991673605328892E-4	TGTGCTGTGGGTGAGTCTGGTTCTGCAAGGCAACTGACCTTT	CAVGESGSARQLTF	TRAV8-3	TRDD3-1	TRAJ22-1	-1	13	-1	15
12	9.991673605328892E-4	TGTGTGGTGATTCGTTACCTCAGGAACCTACAAATACATCTTTGG	CVVIRYLRNLQIHLW	TRAV12-1	TRDD2-1	TRAJ40-1	-1	10	12	15
12	9.991673605328892E-4	TGTGCAGGGGGCTTCTCAGGGCGGATCTGAAAAGCTGGTCTTTGG	CAGGFSGRI*KAGLW	TRAV27-1	TRDD1	TRAJ57-1	-1	8	10	14
12	9.991673605328892E-4	TGTGCTCTGAGTGAGGGTGGTGGTGCTACAAACAAGCTCATCTTT	CALSEGGGATNKLIF	TRAV19-1	.	TRAJ32-1	-1	-1	15	17
11	9.159034138218152E-4	TGTGCTCTGAGTGCTCTAATGCTGGTGGTACTAGCTATGGAAAGCTGACATTTG	CALSALMLVVLAMES*HL	TRAV19-1	TRDD1	TRAJ52-1	-1	13	-1	15
11	9.159034138218152E-4	TGTGCTGTGAGTGAACCCACCGGTAACCAGTTCTATTTT	CAVSEPTGNQFYF	TRAV8-4	TRDD2-1	TRAJ49-1	-1	14	-1	17
11	9.159034138218152E-4	TGTGCTCTGAGTGATAATGCAGGCAACATGCTCACCTTT	CALSDNAGNMLTF	TRAV9-2	.	TRAJ39-1	-1	-1	-1	11
11	9.159034138218152E-4	TGTGCAGGGAAGGGTTGGGTCTAACTTTGGAAATGAGAAATTAACCTTTGG	CAGKGWV*LWK*EINLW	TRAV25-1	TRDD1-1	TRAJ48-1	8	15	-1	19
11	9.159034138218152E-4	TGTGCAGTCTCGATTTGGGGGTTACCAGAAAGTTACCTT	CAVSIWGLPESYL	TRAV13-2	TRDD1	TRAJ13-1	6	8	9	13
11	9.159034138218152E-4	TGTGCTTTCATGAATGGAGTCGGCCGGTAACCAGTTCTATTTTGG	CAFMNGVGR*PVLFW	TRAV38-1	TRDD1	TRAJ49-1	-1	14	16	23
11	9.159034138218152E-4	TGTGCTCTGAAGAATCAGAATTTTGTCTTT	CALKNQNFVF	TRAV9-2	TRDD3-1	TRAJ26-1	9	11	-1	14
11	9.159034138218152E-4	TGTGCTCTGAGTGATTGACGGGGAACTTCAACAAATTTTACTTTG	CALSD*RGTSTNFTL	TRAV9-2	TRDD1-1	TRAJ21-1	13	19	-1	23
11	9.159034138218152E-4	TGTGCTCTTGGCGTACTGGGGGATGGTCCGATTGTACCCGACAGATGTTTTTCG	CALGVLGDGPIVPDRCFS	TRDV1-1	TRDD1-1	TRDJ3-1	10	14	23	35
11	9.159034138218152E-4	TTGCCAGAAGCTGCTCTTTGC	LPEAALC	TRAV3-1	TRDD2-1	TRAJ16-1	-1	-1	-1	0
11	9.159034138218152E-4	TGTGCCCTTGGGGCCATGGGGGACTGGGGGGTTACCGATAAACTCATCTTT	CALGAMGDWGVTDKLIF	TRDV1-1	TRDD1-1	TRDJ1-1	12	22	29	33
10	8.326394671107411E-4	TGCGCTGTGAGTTTCAGGGAGGGAGGAAAGCTTATCTTC	CAVSFREGGKLIF	TRAV1-1	TRDD1	TRAJ23-1	10	16	-1	19
10	8.326394671107411E-4	TGTGCTGTGAGAGCAACATGAACACAGGCTTTCAGAAACTTGTATTTG	CAVRAT*TQAFRNLYL	TRAV3-1	TRDD1	TRAJ8-1	12	15	16	18
10	8.326394671107411E-4	TGTGTGGTGATCGGGAGGAAGCCAAGGAAATCTCATCTT	CVVIGRKPRKSHL	TRAV12-1	TRDD1	TRAJ42-1	9	11	-1	13
10	8.326394671107411E-4	GGGGAACAACAGACTCGCTTT	GEQQTRF	TRAV25-1	TRDD1-1	TRAJ7-1	-1	-1	-1	-1
10	8.326394671107411E-4	TGTGCCCTGGAATGGCAGACTCATGTT	CALEWQTHV	TRAV13-1	TRDD1-1	TRAJ31-1	4	6	-1	10
10	8.326394671107411E-4	TGTGCCTTTAGACTACGGGATAGGTACACCGATAAACTCATCTTT	CAFRLRDRYTDKLIF	TRDV3-1	TRDD1-1	TRDJ1-1	10	16	21	25
9	7.49375520399667E-4	TGTGCTCTAGAGGCGCTGGGGCTGGGAGTTACCAACTCACTTTCG	CALEALGLGVTNSLS	TRAV6-1	TRDD1-1	TRAJ28-1	-1	11	-1	13
9	7.49375520399667E-4	TGTGCTGTGACCCCCCGACGGAGGAAAGCTTATCTTCGG	CAVTPRRRKAYLR	TRAV8-4	TRDD1	TRAJ23-1	9	15	-1	17
9	7.49375520399667E-4	TGTGCTGTGCAGGCCGGGAACACAGGCTTTCAGAAACTTGTATTT	CAVQAGNTGFQKLVF	TRAV20-1	TRDD1	TRAJ8-1	12	15	-1	17
9	7.49375520399667E-4	TGTGCAGCAAAATCGATGAACGGTAACCAGTTCTATTTT	CAAKSMNGNQFYF	TRAV29-1	TRDD1	TRAJ49-1	9	14	16	18
9	7.49375520399667E-4	TGTGCAGCAACCATCCCAGGAGGAAGCTACATACCTACATTT	CAATIPGGSYIPTF	TRAV13-1	TRDD2-1	TRAJ6-1	9	13	-1	16
9	7.49375520399667E-4	TGTGTGGTCCCCCCTAAGGATGACAAGATCATCTTT	CVVPPKDDKIIF	TRAV12-1	TRDD2-1	TRAJ30-1	7	12	15	18
9	7.49375520399667E-4	TGTGCAGCAAGCTTTGGAAATGAGAAATTAACCTTT	CAASFGNEKLTF	TRAV29-1	.	TRAJ48-1	-1	-1	-1	9
9	7.49375520399667E-4	TGTGTGGTGAACACCGGTAACCAGTTCTATTTT	CVVNTGNQFYF	TRAV12-1	.	TRAJ49-1	-1	-1	-1	8
9	7.49375520399667E-4	TGTGCTTATTTTGGCCGGCACTGCCAGTAAACTCACCTT	CAYFGRHCQ*THL	TRAV38-2	TRDD1-1	TRAJ44-1	8	11	-1	14
9	7.49375520399667E-4	TGTGCCTGTGACACCCTAAGGGTCGGGGAGCTTACGGGTTAATAGGAAACTGACATT	CACDTLRVGELTG**ETDI	TRDV2-1	TRDD1-1	TRAJ61-1	14	24	28	34
9	7.49375520399667E-4	TGCATCGAATCTGCGCCCGTAACGACTACAAGCTCAGCTTTG	CIESAPVTTTSSAL	TRAV26-2	TRDD1	TRAJ20-1	5	10	12	19
9	7.49375520399667E-4	TGTGCCGTGTGGGATAACTATGGTCAGAATTTTGTCTTT	CAVWDNYGQNFVF	TRAV12-2	.	TRAJ26-1	-1	-1	8	10
9	7.49375520399667E-4	TGTGCCTCTGACTTCCTACGGCCAACCAGGCAGGAACTGCTCTGATCTTTG	CASDFLRPTRQELL*SL	TRAV8-4	TRDD2-1	TRAJ15-1	4	11	18	21
9	7.49375520399667E-4	TGTGCTGTGGGGGGCTTTGGGAATGTGCTGCATTGC	CAVGGFGNVLHC	TRAV22-1	TRDD1-1	TRAJ35-1	-1	10	-1	12
9	7.49375520399667E-4	TGTGCTGGTTTGGGGGAAGAGGAGGTGCTGACGGACTCACCTTTG	CAGLGEEEVLTDSPL	TRAV35-1	TRDD1-1	TRAJ45-1	7	10	-1	16
9	7.49375520399667E-4	TGTGCTCTTGGGGAAGGTGGCTTCCCCCTGCCTGGGAGGGTAGGACTCATCTTT	CALGEGGFPLPGRVGLIF	TRDV1-1	TRDD1	TRDJ1-1	14	31	35	44
9	7.49375520399667E-4	TGTGGAACTGGGGCTGGGAGTTACCAACTCACTTTC	CGTGAGSYQLTF	TRAV35-1	TRDD3-1	TRAJ28-1	-1	4	-1	7
9	7.49375520399667E-4	TGTGCTCTTGGGGACTTACCGGGCTGGGGGATTAACACCGATAAACTCATCTTT	CALGDLPGWGINTDKLIF	TRDV1-1	TRDD1-1	TRDJ1-1	13	23	31	34
9	7.49375520399667E-4	TGTGCCTGTGATATCTTTGTGGGATACGCGTCCTGGGACACCCGACAGATGTTTTTC	CACDIFVGYASWDTRQMFF	TRDV2-1	TRDD1-1	TRDJ3-1	10	20	27	30
9	7.49375520399667E-4	TGTGCTGGGTTCCCCACCGGTAACCAGTTCTATTTT	CAGFPTGNQFYF	TRAV35-1	TRDD2-1	TRAJ49-1	-1	9	12	14
8	6.661115736885929E-4	TGCGCTGTGAGAGATCCGAGTAACAATGACATGCGCTTT	CAVRDPSNNDMRF	TRAV1-1	TRDD2-1	TRAJ43-1	-1	14	16	18
8	6.661115736885929E-4	AGGCCAGGTGGGGGAGCCCAGAAGCTGGTATTT	RPGGGAQKLVF	TRAV8	TRDD1	TRAJ54-1	-1	8	-1	11
8	6.661115736885929E-4	TGTGCTCTCAAAACCTCCTACGACAAGGTGATATTT	CALKTSYDKVIF	TRAV9-2	.	TRAJ50-1	-1	-1	-1	7
8	6.661115736885929E-4	TGTGCTTCCGGTAGCAACTATCAGTTAATCTGG	CASGSNYQLIW	TRAV25-1	TRDD2-1	TRAJ33-1	-1	5	-1	9
8	6.661115736885929E-4	TGTGTGGTGAGAATGGATAGGAGGAAGCTACATACCTACATTTGG	CVVRMDRRKLHTYIW	TRAV10-1	TRDD1-1	TRAJ6-1	10	14	-1	18
8	6.661115736885929E-4	TGTGCTGGGCAGGTTCAGACCGGCACTGCCAGTAAACTCACCTTT	CAGQVQTGTASKLTF	TRAV35-1	TRDD2-1	TRAJ44-1	11	13	-1	16
8	6.661115736885929E-4	TGTGCTGTGAACGCTGGGGGTTACCAGAAAGTTACCTTT	CAVNAGGYQKVTF	TRAV8-6	TRDD1-1	TRAJ13-1	-1	10	-1	13
8	6.661115736885929E-4	TGTGCTCTAAGTGCAGGGATAACTATGGTCAGAATTTTGTCTTTG	CALSAGITMVRILSL	TRAV16-1	TRDD2-1	TRAJ26-1	-1	13	-1	15
8	6.661115736885929E-4	TGTGCTCTCCATATGATCCTCGTACTGGGGGATAGGGACACCGATAAACTCATCTTT	CALHMILVLGDRDTDKLIF	TRDV1-1	TRDD1-1	TRDJ1-1	7	23	33	37
8	6.661115736885929E-4	TGTGCTCTATTCTGGTTCTGCAAGGCAACTGACCTTTGG	CALFWFCKATDLW	TRAV16-1	.	TRAJ22-1	-1	-1	-1	7
8	6.661115736885929E-4	TGTGCCGCTAATTCAGGAGGAGGTGCTGACGGACTCACCTTT	CAANSGGGADGLTF	TRAV12-2	TRDD2-1	TRAJ45-1	-1	7	-1	10
8	6.661115736885929E-4	TGTGCTGTGGGCACCAATGCAGGCAACATGCTCACCTTT	CAVGTNAGNMLTF	TRAV8-6	TRDD2-1	TRAJ39-1	8	12	-1	15
8	6.661115736885929E-4	TGTGCTCTTGGGGGCGATAAACTCATCTTT	CALGGDKLIF	TRDV1-1	.	TRDJ1-1	-1	-1	12	14
8	6.661115736885929E-4	TGTGCTGTGAGTCCTTCCGGGTATGCACTCAACTTC	CAVSPSGYALNF	TRAV8-4	TRDD2-1	TRAJ41-1	-1	12	-1	14
8	6.661115736885929E-4	TGTGTGGTGACCGGACAAGCTCAGCTT	CVVTGQAQL	TRAV10-1	TRDD1	TRAJ20-1	9	12	-1	14
8	6.661115736885929E-4	TGTGCTGTGAGAGACAACCCGACTCTGGGGCTGGGAGTTACCAACTCACTTTCG	CAVRDNPTLGLGVTNSLS	TRAV3-1	TRDD2-1	TRAJ28-1	-1	16	18	21
8	6.661115736885929E-4	TGCATCCTGAGAGACGTTAAGGGAGGAAGCCAAGGAAATCTCATCTTT	CILRDVKGGSQGNLIF	TRAV26-2	TRDD1	TRAJ42-1	14	17	-1	19
8	6.661115736885929E-4	TGTGCGCTTGGGGCCAGGGGGGACTGGGGGGTTACCGATAAACTCATCTTT	CALGARGDWGVTDKLIF	TRDV1-1	TRDD1-1	TRDJ1-1	12	22	29	33
7	5.828476269775188E-4	TGTGCTCTGTATTATGGTCAGAATTTTGTCTTT	CALYYGQNFVF	TRAV1-2	TRDD1-1	TRAJ26-1	-1	6	8	10
7	5.828476269775188E-4	TGTGCTGTTGATATAACACCGACAAGCTCATCTTTG	CAVDITPTSSSL	TRAV2-1	TRDD1	TRAJ34-1	-1	8	9	11
7	5.828476269775188E-4	TGTGCTCTGTCACCAGGGGGAGGAGGTGCTGACGGACTCACCTTT	CALSPGGGGADGLTF	TRAV9-2	TRDD2-1	TRAJ45-1	8	11	14	18
7	5.828476269775188E-4	TGTGCAGAGACCAAGGGTTCTGCAAGGCAACTGACCTTT	CAETKGSARQLTF	TRAV5-1	TRDD2-1	TRAJ22-1	-1	10	12	15
7	5.828476269775188E-4	TGTGCTGTGAGTTTTTCTTCTGGTTCTGCAAGGCAACTGACCTTT	CAVSFSSGSARQLTF	TRAV8-4	.	TRAJ22-1	-1	-1	11	13
7	5.828476269775188E-4	TGTGCAGCAAGCGATAACCTCCTTGACATGCGCTTT	CAASDNLLDMRF	TRAV29-1	TRDD2-1	TRAJ43-1	12	19	-1	23
7	5.828476269775188E-4	TGTGCAGCAAGCGGGAGCCAGTTCTATTTT	CAASGSQFYF	TRAV29-1	TRDD1-1	TRAJ49-1	-1	13	-1	15
7	5.828476269775188E-4	TGTGCTTTCCAAACGAATTATGGTGGTGCTACAAACAAGCTCATCTTT	CAFQTNYGGATNKLIF	TRAV38-1	TRDD3-1	TRAJ32-1	8	10	12	14
7	5.828476269775188E-4	TGTGCAGGCCTCCTAAGGGGACACCGGTAACCAGTTCTATTTTGG	CAGLLRGHR*PVLFW	TRAV27-1	TRDD2-1	TRAJ49-1	7	10	14	18
7	5.828476269775188E-4	TGCATCCTGAAAGCAGGATACAGCACCCTCACCTTT	CILKAGYSTLTF	TRAV26-2	TRDD3-1	TRAJ11-1	-1	10	11	13
7	5.828476269775188E-4	TGTGCTGTGGGTGCGACCTTAACCAGTTCTATTTTG	CAVGATLTSSIL	TRAV8-3	TRDD2-1	TRAJ49-1	13	16	-1	19
7	5.828476269775188E-4	TGTGCAGAGAGTATAGGACTTCAACAAATTTTACTTTGG	CAESIGLQQILLW	TRAV5-1	TRDD3-1	TRAJ21-1	-1	13	15	17
7	5.828476269775188E-4	TGTGCCTTAACCAAAATGGATAGCAGCTATAAATTGATCTTC	CALTKMDSSYKLIF	TRAV8-1	TRDD2-1	TRAJ12-1	5	9	12	15
7	5.828476269775188E-4	TGTGCTCTGAGGGGAGGCAACACAGGCAAACTAATCTTT	CALRGGNTGKLIF	TRAV19-1	TRDD1-1	TRAJ37-1	-1	11	-1	15
7	5.828476269775188E-4	TGTGCCGTGAACACAAGGACTGACAGCTGGGGGAAATTGCAGTTT	CAVNTRTDSWGKLQF	TRAV12-2	TRDD1-1	TRAJ24-1	12	26	33	40
7	5.828476269775188E-4	TGTGCAGCAAGCCAGAAAAGGAGGTGCTGACGGACTCACCTTTGG	CAASQKRRC*RTHLW	TRAV13-1	TRDD3-1	TRAJ45-1	10	14	-1	18
7	5.828476269775188E-4	TGTGCTGTGAGAGACAGGGACATGGGCAGGAGAGCACTTACTTTT	CAVRDRDMGRRALTF	TRAV3-1	.	TRAJ5-1	-1	-1	15	17
7	5.828476269775188E-4	TGTGCTGTGCGGATATCAGGAGGAAGCTACATACCTACATTT	CAVRISGGSYIPTF	TRAV20-1	TRDD1-1	TRAJ6-1	-1	10	-1	14
7	5.828476269775188E-4	TGTGCTTTCATGAAGCTACCGAGGACCGATAAACTCATCTTT	CAFMKLPRTDKLIF	TRAV38-1	TRDD2-1	TRDJ1-1	-1	16	19	24
7	5.828476269775188E-4	TGTGCTGTGACCCCCCGGGATAACTATGGTCAGAATTTTGTCTTT	CAVTPRDNYGQNFVF	TRAV21-1	TRDD2-1	TRAJ26-1	-1	10	11	16
7	5.828476269775188E-4	TGTGCCGTGAAAAACCTCCTACGACAAGGTGATATTTGG	CAVKNLLRQGDIW	TRAV12-2	.	TRAJ50-1	-1	-1	-1	10
7	5.828476269775188E-4	TGTGCCTGTGACACCGTGTCTGGGGGATACTTCACCGATAAACTCATCTTT	CACDTVSGGYFTDKLIF	TRDV2-1	TRDD1-1	TRDJ1-1	14	19	29	32
7	5.828476269775188E-4	TGTGTTGTGAGCCTATCTGGCAACACAGGCAAACTAATCTTT	CVVSLSGNTGKLIF	TRAV8-2	TRDD2-1	TRAJ37-1	-1	11	-1	15
7	5.828476269775188E-4	TGTGCTCTTGGGGGACTAGAGATCCCGTACTGGGGGAGCCAGGTACACCGATAAACTCATCTT	CALGGLEIPYWGSQVHR*THL	TRDV1-1	TRDD1-1	TRDJ1-1	16	28	36	44
7	5.828476269775188E-4	TGTGCTTTCAAGGGTTATAACACCGACAAGCTCATCTTT	CAFKGYNTDKLIF	TRAV38-1	TRDD1-1	TRAJ34-1	9	11	-1	14
7	5.828476269775188E-4	TGTGCCGTGACTCAGGGGGTGATCATCTTT	CAVTQGVIIF	TRAV12-2	TRDD1-1	TRAJ30-1	9	14	18	20
7	5.828476269775188E-4	TGTGCTCTTGGGGCCATGGGGGACTGGGGGGGTACCGATAAACTCATCTTT	CALGAMGDWGGTDKLIF	TRDV1-1	TRDD1-1	TRDJ1-1	12	22	29	33
7	5.828476269775188E-4	TGGGCTCTTGGGGCCATGGGGGACGGGGGGGTTACCGATAAACTCATCTTT	WALGAMGDGGVTDKLIF	TRDV1-1	TRDD1-1	TRDJ1-1	12	16	22	33
7	5.828476269775188E-4	TGTGCCGTGATTCAGAATAATGCAGGCAACATGCTCACCTTT	CAVIQNNAGNMLTF	TRAV8-1	TRDD2-1	TRAJ39-1	-1	10	-1	13
7	5.828476269775188E-4	TGTGCTGTAGGATACCGGCACTGCCAGTAAACTCACCTT	CAVGYRHCQ*THL	TRAV8-4	TRDD1	TRAJ44-1	7	9	-1	11
7	5.828476269775188E-4	TGTGCTGGGCCTAAGGGGGACTTCTTCTGGTTCTGCAAGGCAACTGACCTT	CAGPKGDFFWFCKATDL	TRAV35-1	TRDD1-1	TRAJ22-1	9	14	19	21
6	4.995836802664446E-4	TGTGCTGTGGAGTCCACCCCTTCTATGGTCAGAATTTTGTCTTTG	CAVESTPSMVRILSL	TRAV2-1	TRDD2-1	TRAJ26-1	11	18	-1	22
6	4.995836802664446E-4	TGCGCTGTGAGGGACCCTTGCAGGAAACACACCTCTTGTCTTTGG	CAVRDPCRKHTSCLW	TRAV1-1	TRDD1	TRAJ29-1	-1	11	13	18
6	4.995836802664446E-4	TGTGCCGTGAATACTGACAGCTGGGGGAAATTGCAGTTT	CAVNTDSWGKLQF	TRAV8-1	TRDD1-1	TRAJ24-1	11	20	27	34
6	4.995836802664446E-4	TGTGCTGTGGAGGATCAGGATGGAGGCTTCAAAACTATCTTT	CAVEDQDGGFKTIF	TRAV2-1	TRDD1-1	TRAJ9-1	13	17	-1	20
6	4.995836802664446E-4	TGTGCAATGAGAAGGGCACCGGTAACCAGTTCTATTTTG	CAMRRAPVTSSIL	TRAV14-1	TRDD1-1	TRAJ49-1	11	13	-1	16
6	4.995836802664446E-4	TGTGCAGCTTATAATGCTGGCAACAACCGTAAGCTGATTTGG	CAAYNAGNNRKLIW	TRAV29-1	TRDD1	TRAJ38-1	7	9	-1	11
6	4.995836802664446E-4	TGTGCTCTGAGTGGAAGACGATAACCAGGGAGGAAAGCTTATCTT	CALSGRR*PGRKAYL	TRAV9-2	TRDD1	TRAJ23-1	12	17	-1	20
6	4.995836802664446E-4	TGTGCTCTGTGTTCTAACGACTACAAGCTCAGCTTT	CALCSNDYKLSF	TRAV19-1	.	TRAJ20-1	-1	-1	8	10
6	4.995836802664446E-4	TGTGCTCTTTTTCCTTATAACCAGGGAGGAAAGCTTATCTTC	CALFPYNQGGKLIF	TRAV19-1	TRDD2-1	TRAJ23-1	7	10	-1	14
6	4.995836802664446E-4	TGTGTGGTGAACCCCCAGGGCGGATCTGAAAAGCTGGTCTTT	CVVNPQGGSEKLVF	TRAV12-1	.	TRAJ57-1	-1	-1	11	13
6	4.995836802664446E-4	TGTGCCGTGGACCTAATTCAGGGAGCCCAGAAGCTGGTATTT	CAVDLIQGAQKLVF	TRAV39-1	.	TRAJ54-1	-1	-1	11	13
6	4.995836802664446E-4	TGTGCAGCAAGCAAGCAGGGAGGAAAGCTTATCTTC	CAASKQGGKLIF	TRAV23-1	.	TRAJ23-1	-1	-1	-1	12
6	4.995836802664446E-4	TGCGCTGTGAGGGGGGGAGCAACTATCAGTTAATCTGGG	CAVRGGATIS*SG	TRAV1-1	TRDD1-1	TRAJ33-1	-1	11	15	17
6	4.995836802664446E-4	TGTGCCTGTGACTCCGTAACTGGGGGATCCCCAGGTAGCGATAAACTCATCTTT	CACDSVTGGSPGSDKLIF	TRDV2-1	TRDD1-1	TRDJ1-1	11	18	27	36
6	4.995836802664446E-4	TGTGCAGAGAACCCCCACAGCAGTGCTTCCAAGATAATCTTT	CAENPHSSASKIIF	TRAV5-1	TRDD2-1	TRAJ3-1	-1	10	12	16
6	4.995836802664446E-4	TGTGCAGGGTCTAGGGGTTACCAGAAAGTTACCTTT	CAGSRGYQKVTF	TRAV29-1	TRDD1-1	TRAJ13-1	-1	7	-1	9
6	4.995836802664446E-4	TGTGCCTGTGACATGCTACTGGGGGATGGAACCGATAAACTCATCTTT	CACDMLLGDGTDKLIF	TRDV2-1	TRDD1-1	TRDJ1-1	12	17	26	30
6	4.995836802664446E-4	TGTGCTCTTAATGCTGGCAACAACCGTAAGCTGATTTGG	CALNAGNNRKLIW	TRAV9-2	.	TRAJ38-1	-1	-1	-1	8
6	4.995836802664446E-4	TGTGTTGTGACTCCTGCTTCTGGCAACACAGGCAAACTAATCTTT	CVVTPASGNTGKLIF	TRAV8-2	TRDD2-1	TRAJ37-1	9	11	14	18
6	4.995836802664446E-4	TGTGCTCTGAGTGAGGCGCGACTCTGGGGCTGGGAGTTACCAACTCACTTT	CALSEARLWGWELPTHF	TRAV19-1	TRDD1-1	TRAJ28-1	16	18	-1	20
6	4.995836802664446E-4	TGTGCTCTTGGGGAAGGCCTTCCTACTTTTACTGGGGGATGGATCCACCGATAAACTCATCTT	CALGEGLPTFTGGWIHR*THL	TRDV1-1	TRDD1-1	TRDJ1-1	14	30	39	45
6	4.995836802664446E-4	TGTGCTCTAGACGGAGGGCTCTGGCAACACAGGCAAACTAATCTT	CALDGGLWQHRQTNL	TRAV16-1	TRDD1-1	TRAJ37-1	8	12	14	16
6	4.995836802664446E-4	TGTGCAGCAAGTAATGGCTATGGTCAGAATTTTGTCTTT	CAASNGYGQNFVF	TRAV13-1	TRDD1-1	TRAJ26-1	12	14	-1	17
6	4.995836802664446E-4	TGTGCTCTTGGGCCACCCTCCACCCTCGTTACTGGGGGATACCAATTACTATACCGATAAACTCATCTT	CALGPPSTLVTGGYQLLYR*THL	TRDV1-1	TRDD1-1	TRDJ1-1	11	30	41	50
6	4.995836802664446E-4	TGTGTCAACCAGGCAGGAACTGCTCTGATCTTT	CVNQAGTALIF	TRAV6-1	.	TRAJ15-1	-1	-1	3	5
6	4.995836802664446E-4	TGTGCTGTGAGTGAACCTCCTACGACAAGGTGATATTTG	CAVSEPPTTR*YL	TRAV8-6	.	TRAJ50-1	-1	-1	-1	13
6	4.995836802664446E-4	TGTGCTGTGAGTCTCTTCTGGGGGTTACCAGAAAGTTACCTTTGG	CAVSLFWGLPESYLW	TRAV8-6	TRDD1	TRAJ13-1	-1	12	13	15
6	4.995836802664446E-4	TGTGCTCTAAGGATAATGGTGGTGCTACAAACAAGCTCATCTTTG	CALRIMVVLQTSSSL	TRAV16-1	.	TRAJ32-1	-1	-1	10	12
6	4.995836802664446E-4	TGTGCTCTTGGGGAAAATATCTACTCTACCCCTACTGGGGGACTCGATAAACTCATCTTT	CALGENIYSTPTGGLDKLIF	TRDV1-1	TRDD1-1	TRDJ1-1	14	33	41	44
6	4.995836802664446E-4	CACCTTTGG	HLW	TRAV31-1	TRDD2-1	TRAJ44-1	-1	-1	-1	-1
6	4.995836802664446E-4	TGTGCTGGGCCCCTGGCGAAGGCCCAGAAGCTGGTATTT	CAGPLAKAQKLVF	TRAV35-1	TRDD1-1	TRAJ54-1	9	12	15	21
6	4.995836802664446E-4	TGTCTTATTATAACACCGACAAGCTCATCTTTG	CLIITPTSSSL	TRAV25-1	TRDD1	TRAJ34-1	-1	3	-1	5
6	4.995836802664446E-4	TGTGCTCTTGGGGCCATGGGGGACTGGGGGGTTACCGATAAACTCATCTTT	CALGAMGDWGVTDKLIF	TRDV1-1	TRDD1-1	TRAJ2-1	12	22	29	48
6	4.995836802664446E-4	TGTGCAGCAAAGGATGTACTCTGGGGCTGGGAGTTACCAACTCACTTTCGG	CAAKDVLWGWELPTHFR	TRAV29-1	TRDD1-1	TRAJ28-1	9	11	14	16
6	4.995836802664446E-4	AAACGCTGGGGCTGGGAGTTACCAACTCACTTT	KRWGWELPTHF	TRAV13-1	TRDD1	TRAJ28-1	-1	-1	0	2
6	4.995836802664446E-4	TGTGCCTGTGACACCCCGGTAGTTGTAATAAACTCATCTTTG	CACDTPVVVINSSL	TRDV2-1	TRDD3-1	TRDJ1-1	14	19	22	27
6	4.995836802664446E-4	TGTGCTCTTGGGGAACTTTGGGGATACGCTCAGTTTCCCGATAAACTCATCTTT	CALGELWGYAQFPDKLIF	TRDV1-1	TRDD1-1	TRDJ1-1	16	19	27	37
6	4.995836802664446E-4	TGTGCTCTTGGGGAATGGGCCTACCGTCGTACTGGGGACCCGTACACCGATAAACTCATCTTT	CALGEWAYRRTGDPYTDKLIF	TRDV1-1	TRDD1-1	TRDJ1-1	14	30	36	43
5	4.1631973355537054E-4	TGTGCTGTGGAGAGTAGAATAATAATGCAGGCAACATGCTCACCTTTG	CAVESRIIMQATCSPL	TRAV2-1	TRDD3-1	TRAJ39-1	-1	12	14	16
5	4.1631973355537054E-4	TGTGCTGTGAGTGATCGGGGGAACACAGGCTTTCAGAAACTTGTATTT	CAVSDRGNTGFQKLVF	TRAV8-4	TRDD1-1	TRAJ8-1	13	16	-1	20
5	4.1631973355537054E-4	TGTGCTGTGAGACCCCCCGAAGGAACCTACAAATACATCTTT	CAVRPPEGTYKYIF	TRAV1-2	TRDD1	TRAJ40-1	11	18	-1	20
5	4.1631973355537054E-4	TGTGCTCTGATGAATAATGCAGGCAACATGCTCACCTTT	CALMNNAGNMLTF	TRAV6-1	TRDD1-1	TRAJ39-1	-1	8	10	12
5	4.1631973355537054E-4	TGTGCTGTCGTCCAATATGGTGGTGCTACAAACAAGCTCATCTTT	CAVVQYGGATNKLIF	TRAV2-1	TRDD2-1	TRAJ32-1	7	10	-1	13
5	4.1631973355537054E-4	TGTGCTACGGACGCAAGGGCGGATCTGAAAAGCTGGTCTTTG	CATDARADLKSWSL	TRAV17-1	TRDD2-1	TRAJ57-1	-1	13	-1	15
5	4.1631973355537054E-4	TGCATCGTCAGAGTCATTGACAGACTCATGTTT	CIVRVIDRLMF	TRAV26-1	TRDD1	TRAJ31-1	-1	15	-1	17
5	4.1631973355537054E-4	TGTGCTTATAGGGAGGAAACCAGTGGCTCTAGGTTGACCTTT	CAYREETSGSRLTF	TRAV38-2	.	TRAJ58-1	-1	-1	11	13
5	4.1631973355537054E-4	TGTGGAGCAGACGGGTAACTATGGTCAGAATTTTGTCTT	CGADG*LWSEFCL	TRAV34-1	.	TRAJ26-1	-1	-1	-1	12
5	4.1631973355537054E-4	TGTGCTGTGAGTGATCAGAAAAACCAGTTCTATTTT	CAVSDQKNQFYF	TRAV8-4	TRDD3-1	TRAJ49-1	13	17	-1	21
5	4.1631973355537054E-4	TGTGCTACGGACAAAAGGTGCTGACGGACTCACCTTTGG	CATDKRC*RTHLW	TRAV17-1	TRDD3-1	TRAJ45-1	-1	12	-1	15
5	4.1631973355537054E-4	TGTGCAGGCTCAACGGGAAGCTGGGGGAAATTGCAGTTT	CAGSTGSWGKLQF	TRAV25-1	TRDD1-1	TRAJ24-1	7	20	27	34
5	4.1631973355537054E-4	TGTGCTCTGAGTGAGATCGAGGGAAGAGATGACAAGATCATCTTT	CALSEIEGRDDKIIF	TRAV19-1	TRDD1-1	TRAJ30-1	14	20	-1	24
5	4.1631973355537054E-4	TGTGTGGTGCCCGGGGTAATGCAGGCAACATGCTCACCTTTG	CVVPGVMQATCSPL	TRAV10-1	TRDD1-1	TRAJ39-1	8	12	-1	16
5	4.1631973355537054E-4	TGTGGAGCAGACCTAATGACATGCGCTTTG	CGADLMTCAL	TRAV34-1	TRDD1	TRAJ43-1	-1	12	-1	14
5	4.1631973355537054E-4	TGTGCTGTGGAGGCTTAAATCTAGGGGGCGGATCTGAAAAGCTGGTCTTTG	CAVEA*I*GADLKSWSL	TRAV36-1	TRDD3-1	TRAJ57-1	12	16	19	25
5	4.1631973355537054E-4	TGTGCTCCTTGGTACATGCGCTTT	CAPWYMRF	TRAV19-1	TRDD1	TRAJ43-1	6	9	11	13
5	4.1631973355537054E-4	TGTGCAGCAAGGATAACACCGGTAACCAGTTCTATTTTG	CAARITPVTSSIL	TRAV13-1	TRDD1-1	TRAJ49-1	-1	11	-1	14
5	4.1631973355537054E-4	TGTGCCTTTCTGTTCGGCGGATCTGAAAAGCTGGTCTTT	CAFLFGGSEKLVF	TRAV24-1	TRDD1	TRAJ57-1	-1	9	11	15
5	4.1631973355537054E-4	TGTGCAATGAGCGACGACTACAAGCTCAGCTTT	CAMSDDYKLSF	TRAV12-3	.	TRAJ20-1	-1	-1	-1	13
5	4.1631973355537054E-4	TGTGCTGCCCCTCGGCTGGGAGGCTTTGGGAATGTGCTGCATTGC	CAAPRLGGFGNVLHC	TRAV41-1	TRDD1-1	TRAJ35-1	6	15	-1	20
5	4.1631973355537054E-4	TGTGCTGGGCCAATTCAGGGAGCCCAGAAGCTGGTATTT	CAGPIQGAQKLVF	TRAV35-1	.	TRAJ54-1	-1	-1	9	11
5	4.1631973355537054E-4	TGTGCCTGTGACACCCTTGAGGTTGGGGACCACGATAAACTCATCTTT	CACDTLEVGDHDKLIF	TRDV2-1	TRDD1-1	TRDJ1-1	14	23	27	32
5	4.1631973355537054E-4	TGTGCCGCCGCGGGGGGGGCTGGGAGTTACCAACTCACTTTC	CAAAGGAGSYQLTF	TRAV22-1	TRDD1-1	TRAJ28-1	4	11	-1	15
5	4.1631973355537054E-4	TGTGCCTGTGACATTGTCGTACGGATCGAAGGGAAACACCGATAAACTCATCTTTGG	CACDIVVRIEGKHR*THLW	TRDV2-1	TRDD1-1	TRDJ1-1	12	30	33	35
5	4.1631973355537054E-4	TGTGCCATTTCTTCTGGTTCTGCAAGGCAACTGACCTTT	CAISSGSARQLTF	TRAV12-2	.	TRAJ22-1	-1	-1	5	7
5	4.1631973355537054E-4	TGTGCTGGGACGTTTAGGCGAAGACGCAGGGGGAAAACCTCCTACGACAAGGTGATATTT	CAGTFRRRRRGKTSYDKVIF	TRAV35-1	TRDD1-1	TRAJ50-1	8	28	-1	32
5	4.1631973355537054E-4	TGTGCCGTGAACAGTAGGAACCTCAGGAACCTACAAATACATCTT	CAVNSRNLRNLQIHL	TRAV12-2	TRDD1	TRAJ40-1	12	16	-1	19
5	4.1631973355537054E-4	TGTGCTCTGAAGGAGAGCAGCTATAAATTGATCTTC	CALKESSYKLIF	TRAV9-2	.	TRAJ12-1	-1	-1	9	11
5	4.1631973355537054E-4	GGGGAACAACAGACTCGCTTTTGG	GEQQTRFW	TRAV25-1	TRDD1-1	TRAJ6	-1	0	4	23
5	4.1631973355537054E-4	TGTGCTCTTGGGGAACTACCCTTCCTCTGGGGGATACGACCGAAACTCATCTTT	CALGELPFLWGIRPKLIF	TRDV1-1	TRDD1-1	TRDJ1-1	16	26	37	42
5	4.1631973355537054E-4	TGTGCTCTTGGGGAACTAAGGGGCCTTCCTAGGGTACTGGGGGATAGAAACCAGACCCCTGATCTTTGG	CALGELRGLPRVLGDRNQTPDLW	TRDV1-1	TRDD1-1	TRDJ4-1	16	35	45	50
5	4.1631973355537054E-4	TGTGCAGTGTAATTCAGGAGGAGGTGCTGACGGACTCACCTTTGG	CAV*FRRRC*RTHLW	TRAV29-1	TRDD1	TRAJ45-1	-1	7	8	11
5	4.1631973355537054E-4	TGTGCTCTTGGGGAACTACCCCCGGCCAGACCCCTGATCTTT	CALGELPPARPLIF	TRDV1-1	TRDD2-1	TRDJ4-1	-1	17	19	25
5	4.1631973355537054E-4	TGTGCTCTAAGAGCTGCAGGCAACAAGCTAACTTTT	CALRAAGNKLTF	TRAV16-1	.	TRAJ17-1	-1	-1	-1	9
5	4.1631973355537054E-4	TGTGCTCTTGTGGAAATCTACGGTCTAACTGGGGTAAGGGGCACCGATAAACTCATCTTT	CALVEIYGLTGVRGTDKLIF	TRDV1-1	TRDD1-1	TRDJ1-1	14	27	33	41
5	4.1631973355537054E-4	TGTGCAGCATGGAGGTACAATAACAATGACATGCGCTTT	CAAWRYNNNDMRF	TRAV23-1	TRDD1-1	TRAJ43-1	-1	9	11	16
5	4.1631973355537054E-4	TGTGCTGTGAGTGCTCATCTT	CAVSAHL	TRAV8-3	TRDD3-1	TRAJ34-1	-1	9	-1	12
5	4.1631973355537054E-4	TGTGCTCTTGGGGAACTCTTATGAACCGGGGTTGAGGACACCGATAAACTCATCTTT	CALGELL*TGVEDTDKLIF	TRDV1-1	TRDD1-1	TRDJ1-1	16	27	30	37
5	4.1631973355537054E-4	TGTGCTGTCGAGTAGGGCACCGACAAGCTCATCTTT	CAVE*GTDKLIF	TRAV41-1	TRDD1	TRAJ34-1	8	14	-1	17
5	4.1631973355537054E-4	TGTGCTGTGGGCTCTCGGAAGGTGGGTGCTCGGGGAACCAGTGGCTCTAGGTTGACCTTT	CAVGSRKVGARGTSGSRLTF	TRAV22-1	TRDD1-1	TRAJ58-1	9	22	25	33
5	4.1631973355537054E-4	TGTGCTGTGAGAGACAGAGGCTCAACCCTGGGGAGGCTATACTTT	CAVRDRGSTLGRLYF	TRAV3-1	.	TRAJ18-1	-1	-1	-1	12
5	4.1631973355537054E-4	TGTGCTCTTGGGGGTACCGTCTGGGGGATATGCGCACCGATAAACTCATCTTTG	CALGGTVWGICAPINSSL	TRDV1-1	TRDD1-1	TRDJ1-1	12	20	29	34
5	4.1631973355537054E-4	TGGGCGCTTGGGGCCATGGGGGACTGGGGGGTTACCGATAAACTCATCTTT	WALGAMGDWGVTDKLIF	TRDV1-1	TRDD1-1	TRDJ1-1	12	22	29	33
5	4.1631973355537054E-4	TGGGCCCTTGGGGCCATGGGGGACTGGGGGGTTACCGATAAACTCATCTTT	WALGAMGDWGVTDKLIF	TRDV1-1	TRDD1-1	TRDJ1-1	12	22	29	33
5	4.1631973355537054E-4	AGGGGGGGGGATGAGAAATTAACCTTT	RGGDEKLTF	TRAV40-1	TRDD1-1	TRAJ48-1	-1	1	5	10
5	4.1631973355537054E-4	TGGGCTCTTGGGGCCATGGGGGACTGGGGGGGTACCGATAAACTCATCTTT	WALGAMGDWGGTDKLIF	TRDV1-1	TRDD1-1	TRDJ1-1	12	22	29	33
5	4.1631973355537054E-4	TGGGCTCTTGGGGCCAGGGGGGACTGGGGGGTTACCGATAAACTCATCTTT	WALGARGDWGVTDKLIF	TRDV1-1	TRDD1-1	TRDJ1-1	12	22	29	33
5	4.1631973355537054E-4	TGTGCTCTTGGGGCCAGGGGGGACTGGGGGGGTACCGATAAACTCATCTTT	CALGARGDWGGTDKLIF	TRDV1-1	TRDD1-1	TRDJ1-1	12	22	29	33
5	4.1631973355537054E-4	TGTGCAGCAGGGGAAACCAGTGGCTCTAGGTTGACCTTT	CAAGETSGSRLTF	TRAV29-1	TRDD1-1	TRAJ58-1	-1	9	-1	12
5	4.1631973355537054E-4	TGCCTCGTGGGTGACGGGTTGTGGTCTGGTTCTGCAAGGCAACTGACCTTT	CLVGDGLWSGSARQLTF	TRAV4-1	TRDD1-1	TRAJ22-1	14	21	-1	24
5	4.1631973355537054E-4	TGTGCAGCAAGCTCTTAACGACTACAAGCTCAGCTTTGG	CAASS*RLQAQLW	TRAV23-1	TRDD1	TRAJ20-1	11	13	-1	15
5	4.1631973355537054E-4	TGTGCTGTGAGAGACGGCGGGAGGAGGAAACAAACTCACCTTTGG	CAVRDGGRRKQTHLW	TRAV3-1	TRDD1-1	TRAJ10-1	-1	15	-1	17
5	4.1631973355537054E-4	TGTGCTCCCGGGGGTCAGATGGCCAGAAGCTGCTCTTTG	CAPGGQMARSCSL	TRAV19-1	TRDD1-1	TRAJ16-1	6	9	-1	14
5	4.1631973355537054E-4	TGTGCTCTTGGGGAACCCAGTAACCAGTTCTATTTT	CALGEPSNQFYF	TRDV1-1	.	TRAJ49-1	-1	-1	-1	16
5	4.1631973355537054E-4	CTTAGAAACTTGTATTTG	LRNLYL	TRAV8	TRDD2-1	TRAJ8-1	-1	-1	-1	1
5	4.1631973355537054E-4	TGTGCCGTGATTGACAATGCCAGACTCATGTTT	CAVIDNARLMF	TRAV12-2	.	TRAJ31-1	-1	-1	9	11
5	4.1631973355537054E-4	TGTGCTGGTCGTCTTCGGAATAACAATGCCAGACTCATGTTT	CAGRLRNNNARLMF	TRAV35-1	TRDD2-1	TRAJ31-1	7	12	-1	16
5	4.1631973355537054E-4	TGTGCAATGAGCTTAAATGCTGGGGCTGGGAGTTACCAACTCACTTTC	CAMSLNAGAGSYQLTF	TRAV12-3	TRDD3-1	TRAJ28-1	11	14	17	19
5	4.1631973355537054E-4	TGTGCCTGTGACGCCCTCGACCAGGGGTCCACCGATAAACTCATCTTT	CACDALDQGSTDKLIF	TRDV2-1	TRDD1	TRDJ1-1	11	23	26	29
5	4.1631973355537054E-4	TGTGCCTGTGACACCGCCTGGGGGATACTCGATGAGGGATGGCCCTGGGACACCCGACAGATGTTTTTC	CACDTAWGILDEGWPWDTRQMFF	TRDV2-1	TRDD1-1	TRDJ3-1	14	17	27	43
5	4.1631973355537054E-4	TGTGCTCTTGGGGCATTCCTATACTGGGGACCCGGGGGACTCATCTTT	CALGAFLYWGPGGLIF	TRDV1-1	TRDD1-1	TRDJ1-1	12	22	28	38
5	4.1631973355537054E-4	TGTGCTCTTGGGGTCCATTTTTTGGGGGATAGTTTGGAATACACCGATAAACTCATCTTT	CALGVHFLGDSLEYTDKLIF	TRDV1-1	TRDD1-1	TRDJ1-1	12	22	30	40
5	4.1631973355537054E-4	TGTGCCTTTCTTGTGGGGGGACTAAACGATAAACTCATCTTT	CAFLVGGLNDKLIF	TRDV3-1	TRDD1-1	TRDJ1-1	8	13	18	24
5	4.1631973355537054E-4	TTG	L	TRAV3-1	.	TRAJ32-1	-1	-1	-1	-1
4	3.3305578684429644E-4	TGTGCTGTGGAGGTCCCTTCTGGTGGCTACAATAAGCTGATTTTT	CAVEVPSGGYNKLIF	TRAV2-1	TRDD2-1	TRAJ4-1	-1	13	15	17
4	3.3305578684429644E-4	TGCGCTGTGACTACGCCGCTTTTCTGGTTCTGCAAGGCAACTGACCTTTGG	CAVTTPLFWFCKATDLW	TRAV1-1	TRDD1	TRAJ22-1	9	11	14	19
4	3.3305578684429644E-4	TGTGCAATGAGAGAGGGCCAAGGGACTGGAGGCTTCAAAACTATCTTT	CAMREGQGTGGFKTIF	TRAV14-1	TRDD1	TRAJ9-1	16	21	-1	24
4	3.3305578684429644E-4	TGTGCAATGAAGCGAGCTGGCAACAACCGTAAGCTGATTTGG	CAMKRAGNNRKLIW	TRAV14-1	TRDD1	TRAJ38-1	9	13	-1	15
4	3.3305578684429644E-4	AGTGGAAGACAAGATCATCTT	SGRQDHL	TRAV2-1	TRDD3-1	TRAJ30-1	-1	0	2	4
4	3.3305578684429644E-4	GCCGAGAGGAAGCCAAGGAAATCTCATCTTTGG	AERKPRKSHLW	TRAV5-1	TRDD2-1	TRAJ42-1	-1	-1	-1	5
4	3.3305578684429644E-4	TGTGCAGCAAGCGCGATTGCGGGGAAGCCAAGGAAATCTCATCTT	CAASAIAGKPRKSHL	TRAV29-1	TRDD1-1	TRAJ42-1	12	14	16	20
4	3.3305578684429644E-4	TGTGCAGCAAGCACGCGAAAGCCAAGGAAATCTCATCTT	CAASTRKPRKSHL	TRAV23-1	TRDD1-1	TRAJ42-1	-1	13	14	16
4	3.3305578684429644E-4	TGTGTTACCGTCTCAGGAACCTACAAATACATCTTT	CVTVSGTYKYIF	TRAV17-1	TRDD1	TRAJ40-1	-1	8	9	11
4	3.3305578684429644E-4	TGTGTGGTGAACGCTGCACCATGGAATATGGAAACAAACTGGTCTTTG	CVVNAAPWNMETNWSL	TRAV12-1	TRDD2-1	TRAJ47-1	11	17	-1	21
4	3.3305578684429644E-4	TGTGCAGCACCCGGAATTCAGGAAACACACCTCTTGTCTTTG	CAAPGIQETHLLSL	TRAV29-1	TRDD2-1	TRAJ29-1	-1	9	10	12
4	3.3305578684429644E-4	TGTGCTGTGGGTGTGGTCACGGGAGGAGGAAACAAACTCACCTTT	CAVGVVTGGGNKLTF	TRAV8-3	TRDD1-1	TRAJ10-1	-1	13	-1	16
4	3.3305578684429644E-4	TGTGCTGGGCAGCGATTCATGGAATATGGAAACAAGCTGGTCTTT	CAGQRFMEYGNKLVF	TRAV35-1	TRDD1	TRAJ47-1	11	13	15	19
4	3.3305578684429644E-4	TGTGCTCTGAGTCAGTGGCTCTAGGTTGACCTT	CALSQWL*VDL	TRAV19-1	.	TRAJ58-1	-1	-1	-1	12
4	3.3305578684429644E-4	TGTGCTCTGAGTGAGGCTAATGCTGGTGGTACTAGCTATGGAAAGCTGACATTT	CALSEANAGGTSYGKLTF	TRAV19-1	.	TRAJ52-1	-1	-1	-1	16
4	3.3305578684429644E-4	TGTGCTGTGAGTGGTCGGGACACGGGCAGGAGAGCACTTACTTTT	CAVSGRDTGRRALTF	TRAV8-4	TRDD1	TRAJ5-1	12	15	-1	17
4	3.3305578684429644E-4	TGTGCTTGTATATTCAATGCAGGCAACATGCTCACCTTT	CACIFNAGNMLTF	TRAV38-2	TRDD1	TRAJ39-1	6	9	11	15
4	3.3305578684429644E-4	TGTGCTCCCCTAGTAAGCTGACATTTG	CAPLVS*HL	TRAV16-1	TRDD2-1	TRAJ56-1	-1	7	8	10
4	3.3305578684429644E-4	TGTGCAATGAGAGACTCGATTCAGGGAGCCCAGAAGCTGGTATTT	CAMRDSIQGAQKLVF	TRAV14-1	TRDD1	TRAJ54-1	-1	14	15	18
4	3.3305578684429644E-4	TGTGCGGCATCAGATGGCCAGAAGCTGCTCTTT	CAASDGQKLLF	TRAV29-1	.	TRAJ16-1	-1	-1	-1	9
4	3.3305578684429644E-4	TGTGTTGTGAAAGGGCCAGGAACCTACAAATACATCTTT	CVVKGPGTYKYIF	TRAV8-2	TRDD1-1	TRAJ40-1	9	12	14	16
4	3.3305578684429644E-4	TGTGCTGTGACCCGCATGGACACGGGCAGGAGAGCACTTACTTTT	CAVTRMDTGRRALTF	TRAV8-4	TRDD1	TRAJ5-1	9	12	13	16
4	3.3305578684429644E-4	TGTGCTGTGAGAGACCGGAAAAACTGGGGCAAACAACCTCTTCTT	CAVRDRKNWGKQPLL	TRAV3-1	TRDD1	TRAJ36-1	14	16	18	20
4	3.3305578684429644E-4	TGTGCTGTGAGTGAGGATCGAACGGGAGGAGGAAACAAACTCACCTTT	CAVSEDRTGGGNKLTF	TRAV8-4	TRDD1-1	TRAJ10-1	-1	14	17	21
4	3.3305578684429644E-4	TGTGCCGTGGACTGGCTGCCTTGGTATGGGGTCCAGTGGCTCTAGGTTGACCTTTGG	CAVDWLPWYGVQWL*VDLW	TRAV39-1	TRDD1-1	TRAJ58-1	11	26	30	32
4	3.3305578684429644E-4	TGTGCAGCAACCCTAAAGATGGCCAGAAGCTGCTCTTTG	CAATLKMARSCSL	TRAV29-1	TRDD2-1	TRAJ16-1	9	11	14	16
4	3.3305578684429644E-4	TGCATCGCCCCCTATTGGGAATAGCAACTATCAGTTAATCTGGGG	CIAPYWE*QLSVNLG	TRAV26-1	TRDD2-1	TRAJ33-1	6	10	13	18
4	3.3305578684429644E-4	TGTGCAGCAAGTAGAAAACACCGACAAGCTCATCTTTGG	CAASRKHRQAHLW	TRAV13-1	.	TRAJ34-1	-1	-1	12	14
4	3.3305578684429644E-4	TGTGTTGTGTCTTATAACGACTACAAGCTCAGCTTT	CVVSYNDYKLSF	TRAV8-2	TRDD2-1	TRAJ20-1	-1	9	-1	11
4	3.3305578684429644E-4	CCGATCGAACACCGGTAACCAGTTCTATTTTGG	PIEHR*PVLFW	TRAV21-1	TRDD1-1	TRAJ49-1	-1	2	4	6
4	3.3305578684429644E-4	GCCAGAAGCTGCTCTTTG	ARSCSL	TRAV9-2	TRDD1-1	TRAJ16-1	-1	-1	-1	-1
4	3.3305578684429644E-4	TGTGCTCTGAAAGGGAAGCCAAGGAAATCTCATCTTTGG	CALKGKPRKSHLW	TRAV9-2	TRDD3-1	TRAJ42-1	-1	10	11	13
4	3.3305578684429644E-4	TGTGCTGTGAAGAGTTCTTATGGTCAGAATTTTGTCTTT	CAVKSSYGQNFVF	TRAV3-1	TRDD2	TRAJ26-1	9	14	16	18
4	3.3305578684429644E-4	TGTGCCCCTCCCCCGACAAGCTCATCTTTG	CAPPPTSSSL	TRAV1-2	TRDD2-1	TRAJ34-1	4	6	8	10
4	3.3305578684429644E-4	TGTGTGGTGAACTAGGGATGCCAGACTCATGTT	CVVN*GCQTHV	TRAV12-1	TRDD1	TRAJ31-1	11	14	-1	17
4	3.3305578684429644E-4	TGTGTGGTGAGCTCTTCTGGGGGTTACCAGAAAGTTACCTTT	CVVSSSGGYQKVTF	TRAV10-1	TRDD2-1	TRAJ13-1	-1	12	-1	14
4	3.3305578684429644E-4	TGTGCTGTGGGTGGCGAGGATAGCAGCTATAAATTGATCTTC	CAVGGEDSSYKLIF	TRAV8-3	TRDD1	TRAJ12-1	12	15	-1	17
4	3.3305578684429644E-4	TGTGCAGAAAACCTTCGAAGGGGTTACCAGAAAGTTACCTTT	CAENLRRGYQKVTF	TRAV13-2	TRDD2-1	TRAJ13-1	7	11	15	19
4	3.3305578684429644E-4	TGTGCTCTGAGTGAGGCGGTCTGGTTCTGCAAGGCAACTGACCTT	CALSEAVWFCKATDL	TRAV19-1	TRDD1-1	TRAJ22-1	-1	17	-1	19
4	3.3305578684429644E-4	TGTGCAGCAGTCTAATTTCTTCTGGTTCTGCAAGGCAACTGACCTTTG	CAAV*FLLVLQGN*PL	TRAV13-1	TRDD2-1	TRAJ22-1	8	11	13	15
4	3.3305578684429644E-4	TGTGCAGTGAATGCTGGTGGTACTAGCTATGGAAAGCTGACATTT	CAVNAGGTSYGKLTF	TRAV13-1	TRDD1-1	TRAJ52-1	-1	7	-1	9
4	3.3305578684429644E-4	TGTGCTGTGAGAGACATCCGGAGCTCTGGGGCTGGGAGTTACCAACTCACTTTC	CAVRDIRSSGAGSYQLTF	TRAV3-1	TRDD1	TRAJ28-1	15	19	21	23
4	3.3305578684429644E-4	TGTGCTCTAAGTGGCCTGGGAGCCCAGAAGCTGGTATTT	CALSGLGAQKLVF	TRAV16-1	.	TRAJ54-1	-1	-1	13	15
4	3.3305578684429644E-4	TGTGCTCTGAGTGAGGGCTCTGGCAACACAGGCAAACTAATCTTT	CALSEGSGNTGKLIF	TRAV19-1	.	TRAJ37-1	-1	-1	-1	15
4	3.3305578684429644E-4	TGTGTGGTGAGAAACAATGCCAGACTCATGTTT	CVVRNNARLMF	TRAV12-1	TRDD1	TRAJ31-1	-1	10	-1	12
4	3.3305578684429644E-4	TGTGCCGTGAATGCGAACTATGGTCAGAATTTTGTCTTT	CAVNANYGQNFVF	TRAV8-1	.	TRAJ26-1	-1	-1	13	15
4	3.3305578684429644E-4	TGTGCAATTTATGGTGGTGCTACAAACAAGCTCATCTTT	CAIYGGATNKLIF	TRAV12-3	.	TRAJ32-1	-1	-1	-1	6
4	3.3305578684429644E-4	ACCCGAGGCAACATGCTCACCTTT	TRGNMLTF	TRAV29-1	TRDD2-1	TRAJ39-1	-1	0	2	5
4	3.3305578684429644E-4	TGTGCCGTGGACATAAGAAACCAGTGGCTCTAGGTTGACCTTTGG	CAVDIRNQWL*VDLW	TRAV39-1	.	TRAJ58-1	-1	-1	-1	13
4	3.3305578684429644E-4	TGTGCAGGATCCCCGGGATACAACTTCAACAAATTTTACTTT	CAGSPGYNFNKFYF	TRAV25-1	TRDD1-1	TRAJ21-1	7	14	-1	18
4	3.3305578684429644E-4	TGTGTGGTGATCTAATCTCAAAGCTGCAGGCAACAAGCTAACTTT	CVVI*SQSCRQQANF	TRAV10-1	TRDD2	TRAJ17-1	9	11	13	17
4	3.3305578684429644E-4	TGTGCCGTGTTATCAATGACATGCGCTTTG	CAVLSMTCAL	TRAV12-2	.	TRAJ43-1	-1	-1	8	10
4	3.3305578684429644E-4	TGTGCTCTTGGGGAAGAGGCAGAAGGCTTTGGGAATGTGCTGCATTGC	CALGEEAEGFGNVLHC	TRDV1-1	TRDD1	TRAJ35-1	14	17	18	23
4	3.3305578684429644E-4	TGTGCAATGAGCGAAGAGGGGCTCTGGCAACACAGGCAAACTAATCTTTGG	CAMSEEGLWQHRQTNLW	TRAV12-3	TRDD1	TRAJ37-1	12	17	-1	19
4	3.3305578684429644E-4	TGTGTGGTGAGCTTCCTATGGGAACAACAGACTCGCTTT	CVVSFLWEQQTRF	TRAV10-1	TRDD2-1	TRAJ7-1	-1	12	-1	15
4	3.3305578684429644E-4	TGTGCAGCAAGCCTCCAGATGCAGGCAAATCAACCTTTG	CAASLQMQANQPL	TRAV13-1	TRDD2-1	TRAJ27-1	-1	11	13	18
4	3.3305578684429644E-4	TGTGCTCTAACTCGGGGGTGCTACAAACAAGCTCATCTT	CALTRGCYKQAHL	TRAV16-1	TRDD1	TRAJ32-1	-1	10	11	13
4	3.3305578684429644E-4	TGATTTCACGCA	*FHA	TRDV3-1	TRDD3-1	TRAJ38-1	-1	-1	-1	12
4	3.3305578684429644E-4	TGTGCTGTGAGTGGAGGGGTACTATGGGAACAACAGACTCGCTTTTGG	CAVSGGVLWEQQTRFW	TRAV8-4	TRDD1-1	TRAJ6	12	24	27	47
4	3.3305578684429644E-4	TGTGCTCTGAGAACCGACCAATGCAGGCAAATCAACCTT	CALRTDQCRQINL	TRAV9-2	TRDD2-1	TRAJ27-1	10	12	14	16
4	3.3305578684429644E-4	TGTGTGGTGTGAATGCTGGCAACAACCGTAAGCTGATTTGGG	CVV*MLATTVS*FG	TRAV12-1	TRDD1-1	TRAJ38-1	-1	9	-1	11
4	3.3305578684429644E-4	TGTGCTGTGCCCCCCAACACCAATGCAGGCAAATCAACCTTT	CAVPPNTNAGKSTF	TRAV8-4	TRDD2-1	TRAJ27-1	-1	9	10	15
4	3.3305578684429644E-4	TGTGCTGGGGGCCCTCTAGGGGGCTGGGAGTTACCAACTCACTTT	CAGGPLGGWELPTHF	TRAV20-1	TRDD1-1	TRAJ28-1	-1	7	10	19
4	3.3305578684429644E-4	TGTGCTGTGAGACACGGGTCGGGAGGCTTCAAAACTATCTTT	CAVRHGSGGFKTIF	TRAV3-1	TRDD1-1	TRAJ9-1	11	15	17	19
4	3.3305578684429644E-4	TGTGCCTGTGACACGTGGGGCACCGATAAACTCATCTTT	CACDTWGTDKLIF	TRDV2-1	TRDD1-1	TRDJ1-1	13	15	-1	20
4	3.3305578684429644E-4	TGTGCTCTATGGAGGGGCTGGGAGTTACCAACTCACTTT	CALWRGWELPTHF	TRAV16-1	TRDD1-1	TRAJ28-1	-1	9	11	13
4	3.3305578684429644E-4	TGTGCTCCTTCGTCCTAAATACTGGAGGCTTCAAAACTATCTTTG	CAPSS*ILEASKLSL	TRAV2-1	TRDD2-1	TRAJ9-1	-1	6	10	16
4	3.3305578684429644E-4	TGTGCTGTGCAGGCTCCCGCCATGGACACGGGCAGGAGAGCACTTACTTTT	CAVQAPAMDTGRRALTF	TRAV20-1	TRDD2-1	TRAJ5-1	12	14	16	22
4	3.3305578684429644E-4	TGCATCGTCAGAAGAGAGGGAGGCTCAACCCTGGGGAGGCTATACTTT	CIVRREGGSTLGRLYF	TRAV26-1	TRDD1	TRAJ18-1	11	17	-1	19
4	3.3305578684429644E-4	TGTGCAGCCCGGTACAGCAGTGCTTCCAAGATAATCTTT	CAARYSSASKIIF	TRAV23-1	TRDD2-1	TRAJ3-1	-1	8	-1	10
4	3.3305578684429644E-4	TGTGCCGTGAACTTCTCATCAGGAGGAAGCTACATACCTACATTT	CAVNFSSGGSYIPTF	TRAV12-2	TRDD2-1	TRAJ6-1	-1	12	14	16
4	3.3305578684429644E-4	TGTGCTCTTGGGGAGGTTGACCCCCGTTCCTGTTCTCACTGGGGGCAGATCGATAAACTCATCTTT	CALGEVDPRSCSHWGQIDKLIF	TRDV1-1	TRDD1-1	TRDJ1-1	13	37	44	48
4	3.3305578684429644E-4	TGTGCTCTGAGTGAAAAAGGAGGCAAATCAACCTTT	CALSEKGGKSTF	TRAV19-1	TRDD3-1	TRAJ27-1	-1	14	16	18
4	3.3305578684429644E-4	TGTGCTCTGAGTTATACCGACATGAAAACCTCCTACGACAAGGTGATATTT	CALSYTDMKTSYDKVIF	TRAV9-2	TRDD1	TRAJ50-1	11	13	16	22
4	3.3305578684429644E-4	TGTGCTCGAGGAAGCCAAGGAAATCTCATCTTT	CARGSQGNLIF	TRAV39-1	.	TRAJ42-1	-1	-1	-1	5
4	3.3305578684429644E-4	TGTGCTCCCTAAGGGCGGATAGCAGCTATAAATTGATCTTCG	CAP*GRIAAIN*SS	TRAV9-2	TRDD2-1	TRAJ12-1	-1	7	10	16
4	3.3305578684429644E-4	TGTGCTGTGTGGATGTACTGGGTAGGGGATAAACTCATCTTT	CAVWMYWVGDKLIF	TRAV22-1	TRDD1-1	TRDJ1-1	8	16	21	27
4	3.3305578684429644E-4	TGTGCTGTCAGATCTCGAGGCGGATCTGAAAAGCTGGTCTTT	CAVRSRGGSEKLVF	TRAV41-1	TRDD1	TRAJ57-1	11	13	14	18
4	3.3305578684429644E-4	TGTGCTGTGAGTAACGATGGCCAGAAGCTGCTCTTT	CAVSNDGQKLLF	TRAV8-6	TRDD1	TRAJ16-1	11	13	-1	15
4	3.3305578684429644E-4	TGTGCTTATAGGGATAACAATGCCAGACTCATGTTT	CAYRDNNARLMF	TRAV38-2	.	TRAJ31-1	-1	-1	-1	10
4	3.3305578684429644E-4	TGTGTCTTTAATTCAGGGAGCCCAGAAGCTGGTATTTGG	CVFNSGSPEAGIW	TRAV17-1	TRDD2-1	TRAJ54-1	3	5	-1	8
4	3.3305578684429644E-4	TGTGCAGCAAGTCCCGGACCTCTGGGGACCAATGCAGGCAAATCAACCTTT	CAASPGPLGTNAGKSTF	TRAV13-1	TRDD1-1	TRAJ27-1	11	21	-1	27
4	3.3305578684429644E-4	TGTGCTCTGAAGATTCAGGAAACACACCTCTTGTCTTTG	CALKIQETHLLSL	TRAV9-2	TRDD3-1	TRAJ29-1	-1	10	-1	12
4	3.3305578684429644E-4	TGTGTGGTGAGCTTCCTATGGGAACAACAGACTCGCTTTTGG	CVVSFLWEQQTRFW	TRAV10-1	TRDD2-1	TRAJ6	-1	12	17	41
4	3.3305578684429644E-4	TGTGCCTTTGGGCCCCTTTCGCTCACTTAAGGAGGCACCGATAAACTCATCTTT	CAFGPLSLT*GGTDKLIF	TRDV3-1	TRDD2-1	TRDJ1-1	8	14	17	35
4	3.3305578684429644E-4	TGTGCAATGAGAGAGGGCTCCAATGCAGGCAAATCAACCTTT	CAMREGSNAGKSTF	TRAV14-1	.	TRAJ27-1	-1	-1	-1	17
4	3.3305578684429644E-4	TGTGCAGTACCCTCGAGGGGGGAAGGAAACAGGAAATTTACATTT	CAVPSRGEGNRKFTF	TRAV29-1	TRDD1	TRAJ59-1	6	16	-1	20
4	3.3305578684429644E-4	TGTGCCTTTTAGTCGGGCCGATGCTTAGCTATAAATTGATCTTCG	CAF*SGRCLAIN*SS	TRAV24-1	TRDD3-1	TRAJ12-1	-1	9	12	26
4	3.3305578684429644E-4	TGTGCAGAGAATGAAAAGAACCTACAAATACATCTTTGG	CAENEKNLQIHLW	TRAV13-2	TRDD3-1	TRAJ40-1	-1	12	-1	15
4	3.3305578684429644E-4	TGTGCTGTGGTGCTTGTTTTCTGGTGGCTACAATAAGCTGATTTT	CAVVLVFWWLQ*ADF	TRAV8-3	TRDD1	TRAJ4-1	9	12	-1	14
4	3.3305578684429644E-4	TGTGCTGGGTCCCCTAGTTGGAGGAGGTGCTGACGGACTCACCTT	CAGSPSWRRC*RTHL	TRAV35-1	TRDD2	TRAJ45-1	8	12	15	19
4	3.3305578684429644E-4	TGCATCGTCAGCCGGCGTGACTGGTTCTGCAAGGCAACTGACCTT	CIVSRRDWFCKATDL	TRAV26-1	TRDD1	TRAJ22-1	10	17	18	20
4	3.3305578684429644E-4	GGAGGGGTTAATAGGAAACTGACATTT	GGVNRKLTF	TRAV30-1	TRDD1-1	TRAJ61-1	-1	0	2	4
4	3.3305578684429644E-4	TGTGCTGGGCTTTTGGATGCCAGACTCATGTTT	CAGLLDARLMF	TRAV35-1	TRDD1-1	TRAJ31-1	9	13	-1	16
4	3.3305578684429644E-4	TGTGCTCTGAGGTATACTGGAGGCTTCAAAACTATCTTT	CALRYTGGFKTIF	TRAV9-2	TRDD3-1	TRAJ9-1	-1	11	-1	13
4	3.3305578684429644E-4	TGTGCCTTTCCTTTAACCGTAACAATGCCAGACTCATGTTTG	CAFPLTVTMPDSCL	TRAV24-1	TRDD2-1	TRAJ31-1	-1	9	12	19
4	3.3305578684429644E-4	TGTGCTCTTGGGGACGACCCCTGGAACTGGGGGATGCGCTACACCGATAAACTCATCTTT	CALGDDPWNWGMRYTDKLIF	TRDV1-1	TRDD1-1	TRDJ1-1	13	25	34	40
4	3.3305578684429644E-4	TGTGCCGTGAAAGTTCTGGGGGTTACCAGAAAGTTACCTTTG	CAVKVLGVTRKLPL	TRAV12-2	.	TRAJ13-1	-1	-1	-1	11
4	3.3305578684429644E-4	TCGGAAGCTACATACCTACATTTG	SEATYLHL	TRAV3-1	.	TRAJ6-1	-1	-1	0	2
4	3.3305578684429644E-4	TGTGCCTGCCAAAGCCTTCATAACTGGGGGAGGTACACCGATAAACTCATCTTT	CACQSLHNWGRYTDKLIF	TRDV2-1	TRDD1-1	TRDJ1-1	7	22	30	34
4	3.3305578684429644E-4	TGCGCTCGG	CAR	TRAV1-1	TRDD1-1	TRAJ27	5	7	-1	9
4	3.3305578684429644E-4	TGTGCTCTGGGGGCCAGGGGGGACTGGGGGGTTACCGATAAACTCATCTTT	CALGARGDWGVTDKLIF	TRDV1-1	TRDD1-1	TRDJ1-1	12	22	29	33
4	3.3305578684429644E-4	TGGGCGCTTGGGGCCATGGGGGACGGGGGGGTTACCGATAAACTCATCTTT	WALGAMGDGGVTDKLIF	TRDV1-1	TRDD1-1	TRDJ1-1	12	16	22	33
4	3.3305578684429644E-4	TGTGCGCTGGGGGCCATGGGGGACTGGGGGGTTACCGATAAACTCATCTTT	CALGAMGDWGVTDKLIF	TRDV1-1	TRDD1-1	TRDJ1-1	12	22	29	33
4	3.3305578684429644E-4	TGTGCCCTTGGGGCCAGGGGGGACTGGGGGGTTACCGATAAACTCATCTTT	CALGARGDWGVTDKLIF	TRDV1-1	TRDD1-1	TRDJ1-1	12	22	29	33
4	3.3305578684429644E-4	TGTGCAGAGAGTTCGAACACCGGTAACCAGTTCTATTTT	CAESSNTGNQFYF	TRAV5-1	TRDD2-1	TRAJ49-1	-1	12	-1	14
4	3.3305578684429644E-4	TGTGTGGTGAGTCCCCGTATGGAATATGGAAACAAGCTGGTCTTT	CVVSPRMEYGNKLVF	TRAV10-1	TRDD2-1	TRAJ47-1	-1	11	13	19
4	3.3305578684429644E-4	TGTGCTCTGAGTGATGGAGGGGTAACCAGTGGCTCTAGGTTGACCTTT	CALSDGGVTSGSRLTF	TRAV9-2	TRDD1-1	TRAJ58-1	-1	14	16	21
4	3.3305578684429644E-4	TGTGCAGCAGGGGACGGTACTGGAGGCTTCAAAACTATCTTT	CAAGDGTGGFKTIF	TRAV13-1	TRDD1-1	TRAJ9-1	-1	9	13	17
4	3.3305578684429644E-4	TGTGCAGCACGGGAGGAAGCCAAGGAAATCTCATCTTTG	CAAREEAKEISSL	TRAV13-1	TRDD1-1	TRAJ42-1	-1	9	-1	11
4	3.3305578684429644E-4	TGCGCAGTCGCAAATGGATAGCAACTATCAGTTAATCTG	CAVANG*QLSVNL	TRAV37-1	TRDD3-1	TRAJ33-1	6	11	-1	14
4	3.3305578684429644E-4	TGTGCAGCAAGCGAGGACACCGGTAACCAGTTCTATTTT	CAASEDTGNQFYF	TRAV29-1	.	TRAJ49-1	-1	-1	12	14
4	3.3305578684429644E-4	TGTGCTCTATTGAAAGCTGCAGGCAACAAGCTAACTTTT	CALLKAAGNKLTF	TRAV9-2	TRDD1	TRAJ17-1	-1	8	-1	10
4	3.3305578684429644E-4	TGTGCTGTCCCCTAATAATGCAGGCAACATGCTCACCTT	CAVP**CRQHAHL	TRAV21-1	TRDD2-1	TRAJ39-1	-1	8	9	12
4	3.3305578684429644E-4	TGTGCTGCGTCGCCTACCGGCACTGCCAGTAAACTCACCTTT	CAASPTGTASKLTF	TRAV21-1	TRDD1	TRAJ44-1	-1	7	8	14
4	3.3305578684429644E-4	TGTGTTGTGAGTGGAGTATACAACTTCAACAAATTTTACTTT	CVVSGVYNFNKFYF	TRAV8-2	TRDD3-1	TRAJ21-1	12	14	16	18
4	3.3305578684429644E-4	TGTGCTGCCGACAGAGGCTCAACCCTGGGGAGGCTATACTTT	CAADRGSTLGRLYF	TRAV21-1	.	TRAJ18-1	-1	-1	-1	7
4	3.3305578684429644E-4	TGTGCTGTGAGGCAAGAAATTAACCTT	CAVRQEINL	TRAV21-1	TRDD2-1	TRAJ48-1	-1	12	-1	14
4	3.3305578684429644E-4	TGTGCAATGAGCGCTATTCAGGAGGAGGTGCTGACGGACTCACCTTTG	CAMSAIQEEVLTDSPL	TRAV12-3	.	TRAJ45-1	-1	-1	12	14
4	3.3305578684429644E-4	GGGGAAGGAAACAGGAAATTTACATTT	GEGNRKFTF	TRAV9-2	TRDD1-1	TRAJ59-1	-1	-1	-1	2
4	3.3305578684429644E-4	TGTGCAGCAACCGATTTCCAGAAGCTGGTATTT	CAATDFQKLVF	TRAV13-1	TRDD1-1	TRAJ54-1	9	12	14	17
4	3.3305578684429644E-4	TGTGCCTGTGACGGGTACTTGTCGCTGGGGGATACGCGTTTGTCCCTTCGAACACCGGTAACCAGTTCTATTTTG	CACDGYLSLGDTRLSLRTPVTSSIL	TRDV2-1	TRDD1-1	TRAJ49-1	11	24	35	49
4	3.3305578684429644E-4	TGTGCTCTGAGTTTTAATAATGCAGGCAACATGCTCACCTTT	CALSFNNAGNMLTF	TRAV19-1	TRDD2-1	TRAJ39-1	-1	12	-1	14
4	3.3305578684429644E-4	TGTGCTGTCGTTAATACCGGCACTGCCAGTAAACTCACCTTT	CAVVNTGTASKLTF	TRAV22-1	TRDD1-1	TRAJ44-1	-1	8	-1	10
4	3.3305578684429644E-4	TGTGTGGTGAATCCGTTCCCAGGACTACAAGCTCAGCTT	CVVNPFPGLQAQL	TRAV12-1	TRDD2-1	TRAJ20-1	10	15	18	20
4	3.3305578684429644E-4	TGTGCAGCCTAGACCATCAGGAGGAAGCTACATACCTACATTTGG	CAA*TIRRKLHTYIW	TRAV13-1	TRDD2	TRAJ6-1	-1	8	10	14
4	3.3305578684429644E-4	TGTGCTGTGAGCGACTATGGTCAGAATTTTGTCTTT	CAVSDYGQNFVF	TRAV8-6	TRDD1-1	TRAJ26-1	-1	11	-1	13
4	3.3305578684429644E-4	TGTGCTGTGAGAGACGAGTGGGGCTGGGAGTTACCAACTCACTTT	CAVRDEWGWELPTHF	TRAV3-1	TRDD1	TRAJ28-1	-1	15	16	18
4	3.3305578684429644E-4	TGTGCCTGTGACCAAATTGGGGGGGTGTACACCGATAAACTCATCTTT	CACDQIGGVYTDKLIF	TRDV2-1	TRDD1-1	TRDJ1-1	11	17	22	28
4	3.3305578684429644E-4	TGTGCCTGTGACACCTTGGGGGGTCTAAACACCGATAAACTCATCTTT	CACDTLGGLNTDKLIF	TRDV2-1	TRDD1-1	TRDJ1-1	14	16	21	28
4	3.3305578684429644E-4	GTCGCGGCTCTGGCAACACAGGCAAACTAATCTTTG	VAALATQAN*SL	TRAV35-1	TRDD1-1	TRAJ37-1	-1	-1	0	5
4	3.3305578684429644E-4	TGTGCTCTTGGGGAACTCCCTTTCCTTCCTAGGGGGATACTCATCCCAGGCCCCGATAAACTCATCTTT	CALGELPFLPRGILIPGPDKLIF	TRDV1-1	TRDD1-1	TRDJ1-1	16	31	39	50
4	3.3305578684429644E-4	TGTGCTCTTGGGGATCTGGTTGGTACACGGTACACCGATAAACTCATCTTT	CALGDLVGTRYTDKLIF	TRDV1-1	TRDD1-1	TRDJ1-1	13	15	18	31
4	3.3305578684429644E-4	TGTGCTCTTGGTCTAAAATGGGGGGGATACGCCGATAAACTCATCTTT	CALGLKWGGYADKLIF	TRDV1-1	TRDD1-1	TRDJ1-1	10	21	-1	28
4	3.3305578684429644E-4	TAGATGACAAGATCATCTTTG	*MTRSSL	TRAV8	TRDD2-1	TRAJ30-1	-1	-1	-1	1
4	3.3305578684429644E-4	TCTAGTGTTGGGCTGGTCTTT	SSVGLVF	TRAV8	TRDD3-1	TRAJ47-1	0	2	5	11
4	3.3305578684429644E-4	TGTGCTCTTGGGGAACTAGGGGCCCAGAGTAGCTCGTACTGGGGGATACGAAGTACACCGATAAACTCATCTTTG	CALGELGAQSSSYWGIRSTPINSSL	TRDV1-1	TRDD1-1	TRDJ1-1	16	37	49	54
4	3.3305578684429644E-4	TGTAAGGGCAAATCAACCTTT	CKGKSTF	TRAV29-1	TRDD1	TRAJ27-1	-1	0	1	6
4	3.3305578684429644E-4	TGTGCCCTCGGGTCCTGGAGTGATAAACTCATCTTT	CALGSWSDKLIF	TRDV3-1	TRDD1	TRDJ1-1	5	14	17	21
4	3.3305578684429644E-4	TGTGCCTCCGCAGGCCTTCCTAACGTACTGGGGGGTTTCGCCGATAAACTCATCTTT	CASAGLPNVLGGFADKLIF	TRDV3-1	TRDD1	TRDJ1-1	6	26	33	38
3	2.497918401332223E-4	TGTGCTGTTGTCTGGTTCTGCAAGGCAACTGACCTTTGG	CAVVWFCKATDLW	TRAV2-1	TRDD1-1	TRAJ22-1	-1	8	-1	10
3	2.497918401332223E-4	TGCGCTGTCCTTAACAGAGATGACAAGATCATCTTT	CAVLNRDDKIIF	TRAV1-1	TRDD2-1	TRAJ30-1	-1	8	-1	10
3	2.497918401332223E-4	TGTGCTTCTACGAATTATGGAGGAAGCCAAGGAAATCTCATCTTT	CASTNYGGSQGNLIF	TRAV6-1	TRDD2-1	TRAJ42-1	5	7	-1	11
3	2.497918401332223E-4	TGTGCCGTGATGAGGCTACCGGCACTGCCAGTAAACTCACCTTTG	CAVMRLPALPVNSPL	TRAV8-1	TRDD1	TRAJ44-1	-1	10	11	16
3	2.497918401332223E-4	TGTGCTACGGACGCCGCAGGCTTTCAGAAACTTGTATTT	CATDAAGFQKLVF	TRAV17-1	.	TRAJ8-1	-1	-1	12	14
3	2.497918401332223E-4	TGTGCAATGCCCCACCAAACCGGCACTGCCAGTAAACTCACCTTT	CAMPHQTGTASKLTF	TRAV14-1	TRDD2-1	TRAJ44-1	8	13	-1	16
3	2.497918401332223E-4	TGCGCTCGGGGGGACGGGACAAGATCATCTTTG	CARGDGTRSSL	TRAV1-1	TRDD1-1	TRAJ30-1	5	8	13	17
3	2.497918401332223E-4	TGTGCTCTGAGGGGAGGGAGTAACCAGGGAGGAAAGCTTATCTTC	CALRGGSNQGGKLIF	TRAV9-2	TRDD1-1	TRAJ23-1	-1	11	14	20
3	2.497918401332223E-4	TGTGCCGTGACCCGGAGAGGCTCAACCCTGGGGAGGCTATACTTT	CAVTRRGSTLGRLYF	TRAV8-1	TRDD1	TRAJ18-1	9	13	-1	15
3	2.497918401332223E-4	TGTGCAGCAAGCATTTTTCGGGGCTTTGGGAATGTGCTGCATTGC	CAASIFRGFGNVLHC	TRAV23-1	TRDD2-1	TRAJ35-1	12	16	18	21
3	2.497918401332223E-4	TGCATCGCCTGGAGGAAGCCAAGGAAATCTCATCTTTGG	CIAWRKPRKSHLW	TRAV26-1	TRDD2-1	TRAJ42-1	-1	7	-1	9
3	2.497918401332223E-4	TGTGCTCTCATTACTGGAGGCTTCAAAACTATCTTT	CALITGGFKTIF	TRAV9-2	.	TRAJ9-1	-1	-1	7	9
3	2.497918401332223E-4	TGTGCTGTGAGGCGGGGATAGGCTTTGGGAATGTGCTGCATTGCG	CAVRRG*ALGMCCIA	TRAV21-1	TRDD1-1	TRAJ35-1	11	13	-1	16
3	2.497918401332223E-4	TGTGCTGTGAGAGAAGGCTTTGGGAATGTGCTGCATTGC	CAVREGFGNVLHC	TRAV3-1	.	TRAJ35-1	-1	-1	-1	14
3	2.497918401332223E-4	TGCCAATTTTCAGGAGGAGGTGCTGACGGACTCACCTTT	CQFSGGGADGLTF	TRAV26-1	TRDD2	TRAJ45-1	-1	3	4	6
3	2.497918401332223E-4	TGTGCAGCAAGCGCGGGTGGTACTAGCTATGGAAAGCTGACATTT	CAASAGGTSYGKLTF	TRAV29-1	.	TRAJ52-1	-1	-1	-1	12
3	2.497918401332223E-4	TGTGCTGTGAGTGGAGGGGTACTATGGGAACAACAGACTCGCTTT	CAVSGGVLWEQQTRF	TRAV8-4	TRDD1-1	TRAJ7-1	12	15	18	20
3	2.497918401332223E-4	TGTGCCGATACTATATGGAAACAAGCTGGTCTT	CADTIWKQAGL	TRAV21-1	TRDD1-1	TRAJ47-1	4	6	10	12
3	2.497918401332223E-4	TGTGCTCTGAGTGAGGGTAAATACCGGCACTGCCAGTAAACTCACCTTTGG	CALSEGKYRHCQ*THLW	TRAV19-1	.	TRAJ44-1	-1	-1	15	17
3	2.497918401332223E-4	TGTGCTACGGCCCTCTTTTCAGGAAACACACCTCTTGTCTTT	CATALFSGNTPLVF	TRAV17-1	TRDD2-1	TRAJ29-1	9	11	13	17
3	2.497918401332223E-4	TGCATCGTCAGAGTCGGGGGTGGTGCTACAAACAAGCTCATCTTT	CIVRVGGGATNKLIF	TRAV26-1	TRDD1-1	TRAJ32-1	-1	16	-1	18
3	2.497918401332223E-4	TGTGCTCTGAGTGGGGCCGGTTCTGCAAGGCAACTGACCTTT	CALSGAGSARQLTF	TRAV9-2	TRDD1-1	TRAJ22-1	-1	13	-1	16
3	2.497918401332223E-4	TGTGCTCTGAGTGAAAATAATGCAGGCAACATGCTCACCTTT	CALSENNAGNMLTF	TRAV9-2	.	TRAJ39-1	-1	-1	-1	13
3	2.497918401332223E-4	TGTGCTTATCGTGGAAACAAACTGGTCTTT	CAYRGNKLVF	TRAV16-1	TRDD1	TRAJ47-1	5	7	8	11
3	2.497918401332223E-4	TGTGCAGCAAGTAAGGACGGTTCTGCAAGGCAACTGACCTTT	CAASKDGSARQLTF	TRAV23-1	TRDD1-1	TRAJ22-1	10	14	16	18
3	2.497918401332223E-4	TGCATCGTCAGAGTCGATAACACCGACAAGCTCATCTTT	CIVRVDNTDKLIF	TRAV26-1	.	TRAJ34-1	-1	-1	-1	16
3	2.497918401332223E-4	TGTGCAGCAAGCGGGCGGGTTGGTCAGGAGGAGGTGCTGACGGACTCACCTTTG	CAASGRVGQEEVLTDSPL	TRAV29-1	TRDD1-1	TRAJ45-1	12	20	-1	23
3	2.497918401332223E-4	TGTGCTGTGAGGGAGATTTATAACCAGGGAGGAAAGCTTATCTTC	CAVREIYNQGGKLIF	TRAV8-6	TRDD1-1	TRAJ23-1	-1	11	-1	14
3	2.497918401332223E-4	TGTGCTTATAGGAGCGCGTTGAGGATAGAGAAACCAGTGGCTCTAGGTTGACCTTTG	CAYRSALRIEKPVALG*PL	TRAV38-2	TRDD1-1	TRAJ58-1	15	22	26	28
3	2.497918401332223E-4	TGTGCTGTGGGTGCAATTCAGGGAGCCCAGAAGCTGGTATTT	CAVGAIQGAQKLVF	TRAV8-3	.	TRAJ54-1	-1	-1	-1	14
3	2.497918401332223E-4	TGTGCTACGGACATCGCGCGGTTAGGAAGGAAACAGGAAATTTACATTTGG	CATDIARLGRKQEIYIW	TRAV17-1	TRDD1	TRAJ59-1	11	19	20	23
3	2.497918401332223E-4	TGCATCGCCCATCTTATAACACCGACAAGCTCATCTTTG	CIAHLITPTSSSL	TRAV26-1	TRDD2-1	TRAJ34-1	6	8	-1	11
3	2.497918401332223E-4	TGCATCGTTCTCATAATTCAGGGAGCCCAGAAGCTGGTATTT	CIVLIIQGAQKLVF	TRAV26-1	TRDD1	TRAJ54-1	7	9	10	13
3	2.497918401332223E-4	TGTGCTCTGAGTGTGACCGATAACTATGGTCAGAATTTTGTCTTT	CALSVTDNYGQNFVF	TRAV19-1	TRDD2-1	TRAJ26-1	12	15	-1	18
3	2.497918401332223E-4	TGTGCTGTGGGTGCGCAGGTTAAACTTCAACAAATTTTACTTTGG	CAVGAQVKLQQILLW	TRAV8-3	TRDD1	TRAJ21-1	13	17	18	22
3	2.497918401332223E-4	TGTCAGGGTAGCAGGCTTTCAGAAACTTGTATT	CQGSRLSETCI	TRAV13-1	TRDD1	TRAJ8-1	2	5	7	11
3	2.497918401332223E-4	TGTGCTCTGAGTGGGGGGATCTAACTTTGGAAATGAGAAATTAACCTTTGG	CALSGGI*LWK*EINLW	TRAV9-2	TRDD1-1	TRAJ48-1	-1	13	-1	18
3	2.497918401332223E-4	TGTGCTGTGAGTGATTCCGATGGAGGAAGCCAAGGAAATCTCATCTTT	CAVSDSDGGSQGNLIF	TRAV8-6	TRDD2-1	TRAJ42-1	-1	14	17	19
3	2.497918401332223E-4	TGTGCTGTGACAGAGGAAAGCTTATCTTCG	CAVTEESLSS	TRAV21-1	TRDD2-1	TRAJ23-1	-1	10	-1	12
3	2.497918401332223E-4	TGTGTGGTGAACTTAGTTTCAGGAACCTACAAATACATCTTT	CVVNLVSGTYKYIF	TRAV12-1	TRDD3-1	TRAJ40-1	11	13	16	18
3	2.497918401332223E-4	TGTGCTGATCCAATTCAGGAGGAGGTGCTGACGGACTCACCTTTG	CADPIQEEVLTDSPL	TRAV1-2	TRDD2-1	TRAJ45-1	6	8	10	12
3	2.497918401332223E-4	TGAGGGGGTGCTGGTGGTACTAGCTATGGAAAGCTGACATTT	*GGAGGTSYGKLTF	TRAV38-1	TRDD1-1	TRAJ52-1	1	3	-1	8
3	2.497918401332223E-4	TGTGCTGCTAACTTTGGAAATGAGAAATTAACCTTT	CAANFGNEKLTF	TRAV8-3	.	TRAJ48-1	-1	-1	-1	7
3	2.497918401332223E-4	TGTGCTCTGATCGAAAGGGGATTCAGGGAGCCCAGAAGCTGGTATTTG	CALIERGFREPRSWYL	TRAV19-1	TRDD1	TRAJ54-1	9	16	-1	20
3	2.497918401332223E-4	TGTGCAGCAAGCATGTAAAGGGTATGGTCAGAATTTTGTCTTTGG	CAASM*RVWSEFCLW	TRAV23-1	TRDD1	TRAJ26-1	12	19	-1	22
3	2.497918401332223E-4	TGTGCTGTGAGTGATACTGGAGGCTTCAAAACTATCTTT	CAVSDTGGFKTIF	TRAV3-1	TRDD1-1	TRAJ9-1	-1	11	-1	13
3	2.497918401332223E-4	TGTGCTGTGCAGGCCGGGTGGGGAAGCCAAGGAAATCTCATCTTT	CAVQAGWGSQGNLIF	TRAV20-1	TRDD1-1	TRAJ42-1	12	15	17	19
3	2.497918401332223E-4	TGTGCTCTGAGCGAGGGCCAGTGGCTCTAGGTTGACCTT	CALSEGQWL*VDL	TRAV19-1	.	TRAJ58-1	-1	-1	15	17
3	2.497918401332223E-4	TGTGCCGTGAGGGGGCTTTGGGAATGTGCTGCATTGCGG	CAVRGLWECAALR	TRAV12-2	TRDD1-1	TRAJ35-1	-1	10	-1	13
3	2.497918401332223E-4	TGTGCTCTTAATTCTGGGGGTTACCAGAAAGTTACCTTT	CALNSGGYQKVTF	TRAV9-2	.	TRAJ13-1	-1	-1	-1	7
3	2.497918401332223E-4	TGTGCCGTGAGGACAGGCTTTCAGAAACTTGTATTT	CAVRTGFQKLVF	TRAV12-2	TRDD1-1	TRAJ8-1	-1	10	-1	12
3	2.497918401332223E-4	TGTGCTGTGGTCTGGAGGCTTCAAAACTATCTT	CAVVWRLQNYL	TRAV21-1	TRDD3-1	TRAJ9-1	-1	9	-1	11
3	2.497918401332223E-4	TGTGCTGTGAGAGACACGCGTAACGACTACAAGCTCAGCTTT	CAVRDTRNDYKLSF	TRAV3-1	TRDD1-1	TRAJ20-1	-1	16	17	20
3	2.497918401332223E-4	TGTGTGGTTCACTACCTCAGGAACCTACAAATACATCTT	CVVHYLRNLQIHL	TRAV10-1	TRDD2-1	TRAJ40-1	-1	8	-1	10
3	2.497918401332223E-4	TGTGCTGTTATATTTCGAGGAAGCCAAGGAAATCTCATCTTT	CAVIFRGSQGNLIF	TRAV35-1	TRDD1	TRAJ42-1	6	9	11	14
3	2.497918401332223E-4	TGTGCTGTGAGCACTGCCAGTAAACTCACCTTT	CAVSTASKLTF	TRAV8-4	.	TRAJ44-1	-1	-1	-1	10
3	2.497918401332223E-4	TGTGCAGCAAGTAGTATTGGTTCTGCAAGGCAACTGACCTTT	CAASSIGSARQLTF	TRAV13-1	TRDD1	TRAJ22-1	12	15	-1	17
3	2.497918401332223E-4	TGTGCTCCCTTACCGGCACTGCCAGTAAACTCACCTTTG	CAPLPALPVNSPL	TRAV38-2	TRDD2-1	TRAJ44-1	5	7	-1	10
3	2.497918401332223E-4	TGTGCTGTGGCCGGTTTCAGGAAACACATCTCTTGTCTT	CAVAGFRKHISCL	TRAV8-3	TRDD1	TRAJ29-1	9	12	13	15
3	2.497918401332223E-4	TGTGCCTTCATGAAGGGGAAACCAGTGGCTCTAGGTTGACCTTTG	CAFMKGKPVALG*PL	TRAV36-1	TRDD2-1	TRAJ58-1	-1	5	8	17
3	2.497918401332223E-4	TAGGGGAGGATAGCAACTATCAGTTAATCTGGG	*GRIATIS*SG	TRAV3-1	TRDD1-1	TRAJ33-1	0	2	-1	7
3	2.497918401332223E-4	TGTGCTGTGAAATATGGTCAGAATTTTGTCTTT	CAVKYGQNFVF	TRAV21-1	.	TRAJ26-1	-1	-1	-1	9
3	2.497918401332223E-4	TGTGCTGTCCGGGGCGGATCTGAAAAGCTGGTCTTT	CAVRGGSEKLVF	TRAV22-1	.	TRAJ57-1	-1	-1	7	9
3	2.497918401332223E-4	TGTGCCGTGAACAATGGACGAACTGGAGCCAATAGTAAGCTGACATTT	CAVNNGRTGANSKLTF	TRAV12-2	TRDD1-1	TRAJ56-1	12	14	16	21
3	2.497918401332223E-4	TGTGCTACGGACGCTGATGGATAGCAGCTATAAATTGATCTTCGG	CATDADG*QL*IDLR	TRAV17-1	TRDD1	TRAJ12-1	-1	13	-1	15
3	2.497918401332223E-4	TGTGCTCTGAGCACAACCCTCACCGACAAGCTCATCTTT	CALSTTLTDKLIF	TRAV9-2	TRDD2-1	TRAJ34-1	10	17	-1	20
3	2.497918401332223E-4	TGCGGCACAGAGGGCGTCATCAGATGGCCAGAAGCTGCTCTTTGC	CGTEGVIRWPEAALC	TRAV30-1	TRDD1	TRAJ16-1	-1	12	13	19
3	2.497918401332223E-4	TGTGCAGCAAGCATTTAGGGCAGGAGGAAGCTACATACCTACATT	CAASI*GRRKLHTYI	TRAV23-1	TRDD1	TRAJ6-1	12	17	-1	20
3	2.497918401332223E-4	TGTGCTACGGACACTTCCTACACGGGCAGGAGAGCACTTACTTTT	CATDTSYTGRRALTF	TRAV17-1	TRDD2-1	TRAJ5-1	11	13	-1	19
3	2.497918401332223E-4	TGTGCTGTGCAAAAAGTGCCAGACTCATGTTTG	CAVQKVPDSCL	TRAV20-1	TRDD3-1	TRAJ31-1	-1	11	-1	14
3	2.497918401332223E-4	TGTGCTCTCTCAGCTAATGCTGGTGGTACTAGCTATGGAAAGCTGACATTT	CALSANAGGTSYGKLTF	TRAV16-1	TRDD1	TRAJ52-1	-1	8	9	13
3	2.497918401332223E-4	TGTGCCGTGACCGGGAGATATGGAGGAAGCCAAGGAAATCTCATCTTT	CAVTGRYGGSQGNLIF	TRAV12-2	TRDD1-1	TRAJ42-1	9	12	15	18
3	2.497918401332223E-4	TGTGCTTTCATTTCATACTCTGGGGCTGGGAGTTACCAACTCACTTTC	CAFISYSGAGSYQLTF	TRAV38-1	TRDD2-1	TRAJ28-1	-1	11	-1	13
3	2.497918401332223E-4	TGTGCTACGGCTTCGGTTAATACTGGAGGCTTCAAAACTATCTTT	CATASVNTGGFKTIF	TRAV17-1	TRDD2-1	TRAJ9-1	-1	10	13	18
3	2.497918401332223E-4	TGTGCTCTTCAAGCTGCAGGCAACAAGCTAACTTTT	CALQAAGNKLTF	TRAV6-1	TRDD2-1	TRAJ17-1	-1	8	-1	10
3	2.497918401332223E-4	TGTGCTCTGAGTGATCAGGGCGGATCTGAAAAGCTGGTCTTT	CALSDQGGSEKLVF	TRAV9-2	.	TRAJ57-1	-1	-1	-1	14
3	2.497918401332223E-4	TGTGCTGTGAGGGGCAATGCCAGACTCATGTTT	CAVRGNARLMF	TRAV21-1	TRDD1-1	TRAJ31-1	-1	12	-1	14
3	2.497918401332223E-4	TGTGCCGGGGACCCGGGCAGCTGGGGGAAATTGCAGTTT	CAGDPGSWGKLQF	TRAV12-2	TRDD1-1	TRAJ24-1	6	20	27	34
3	2.497918401332223E-4	TGTGCTCTGAGTGAGGCGTGAAACCAGTGGCTCTAGGTTGACCTT	CALSEA*NQWL*VDL	TRAV19-1	TRDD3-1	TRAJ58-1	-1	17	-1	19
3	2.497918401332223E-4	TGTGCAGCAAGTATCTCCGGCACTGCCAGTAAACTCACCTTT	CAASISGTASKLTF	TRAV13-1	TRDD1	TRAJ44-1	12	14	-1	16
3	2.497918401332223E-4	TGTGCAGGGGGGCTCGGTTCTGCAAGGCAACTGACCTTT	CAGGLGSARQLTF	TRAV25-1	TRDD1-1	TRAJ22-1	-1	9	11	15
3	2.497918401332223E-4	TGCCTCGTGGGTGGCCCCTCGAGGAACAGAGATGACAAGATCATCTTT	CLVGGPSRNRDDKIIF	TRAV4-1	TRDD2-1	TRAJ30-1	12	16	18	23
3	2.497918401332223E-4	TGTGCAATGAGAGAGCCTCCATTCCGGGTATGCACTCAACTTCGG	CAMREPPFRVCTQLR	TRAV14-1	TRDD2-1	TRAJ41-1	-1	15	17	20
3	2.497918401332223E-4	TGAAAGAAGATCACCTAGATGCTCAACTTT	*KKIT*MLNF	TRAV13-1	TRDD3-1	TRAJ60-1	-1	2	-1	5
3	2.497918401332223E-4	TGTGCTCTAAGTGGCCTAGGACCGGTAACCAGTTCTATTTTG	CALSGLGPVTSSIL	TRAV16-1	TRDD2-1	TRAJ49-1	-1	14	17	20
3	2.497918401332223E-4	TGTGCAATGTCCTTGATCAAAGCTGCAGGCAACAAGCTAACTTTT	CAMSLIKAAGNKLTF	TRAV12-3	TRDD2-1	TRAJ17-1	-1	9	-1	13
3	2.497918401332223E-4	TGTGCTCTTTCTTGGCGAGAAACCAGTGGCTCTAGGTTGACCTTT	CALSWRETSGSRLTF	TRAV16-1	TRDD1	TRAJ58-1	7	12	14	17
3	2.497918401332223E-4	TGTGCTGCCCTTTATGATCAAAGCTGCAGGCAACAAGCTAACTTT	CAALYDQSCRQQANF	TRAV21-1	TRDD2-1	TRAJ17-1	6	8	11	14
3	2.497918401332223E-4	TGTGCTGTGAACTACAAGCTCAGCTTT	CAVNYKLSF	TRAV22-1	.	TRAJ20-1	-1	-1	8	10
3	2.497918401332223E-4	TGTGCTGTGGAGTACCATACTATGGTCAGAATTTTGTCTTTG	CAVEYHTMVRILSL	TRAV22-1	TRDD2-1	TRAJ26-1	-1	12	16	18
3	2.497918401332223E-4	TGATGAGAAACCAGTGGCTCTAGGTTGACCTTT	**ETSGSRLTF	TRAV21-1	.	TRAJ58-1	-1	-1	1	3
3	2.497918401332223E-4	TGTGCTGTGAGAGACATAAGGGATACTCTGGGGCTGGGAGTTACCAACTCACTTTCG	CAVRDIRDTLGLGVTNSLS	TRAV3-1	TRDD1-1	TRAJ28-1	15	19	-1	22
3	2.497918401332223E-4	TGTGCTGTAACTGGGGCTGGGAGTTACCAACTCACTTTC	CAVTGAGSYQLTF	TRAV1-2	TRDD3-1	TRAJ28-1	-1	8	-1	10
3	2.497918401332223E-4	TGTGCCCTTCCAGGGGGTGCTGACGGACTCACCTTT	CALPGGADGLTF	TRAV12-2	TRDD2-1	TRAJ45-1	-1	6	-1	11
3	2.497918401332223E-4	TGTGCTCCCGCCGGGACGACTACAAGCTCAGCTTTG	CAPAGTTTSSAL	TRAV22-1	TRDD1-1	TRAJ20-1	5	12	-1	15
3	2.497918401332223E-4	TAACACCAATGCAGGCAAATCAACCTT	*HQCRQINL	TRAV1-2	TRDD3-1	TRAJ27-1	-1	-1	-1	0
3	2.497918401332223E-4	TGTGCTCTAAGTTCCGCATCAGGAGGAAGCTACATACCTACATTT	CALSSASGGSYIPTF	TRAV16-1	TRDD2-1	TRAJ6-1	-1	12	-1	15
3	2.497918401332223E-4	TGTGCAGGGCCCCTCGACAGAGGCTCAACCCTGGGGAGGCTATACTTT	CAGPLDRGSTLGRLYF	TRAV25-1	TRDD2-1	TRAJ18-1	8	11	-1	14
3	2.497918401332223E-4	TGTGCAATGAGAGAGGGATAGTGGTGGCTACAATAAGCTGATTTT	CAMREG*WWLQ*ADF	TRAV14-1	TRDD3-1	TRAJ4-1	-1	17	-1	21
3	2.497918401332223E-4	TGTGCCTGTGACACTTTGGTTTCTGCCGTACTGGGGGACACTCTTCGGGACACCGATAAACTCATCTTT	CACDTLVSAVLGDTLRDTDKLIF	TRDV2-1	TRDD1-1	TRDJ1-1	13	29	37	49
3	2.497918401332223E-4	TGTGCTGGGCGGGGCTTTGGGAATGTGCTGCATTGC	CAGRGFGNVLHC	TRAV35-1	TRDD1-1	TRAJ35-1	-1	10	-1	12
3	2.497918401332223E-4	TGTGCCGTGGCTCAGGAGGAGGTGCTGACGGACTCACCTTTG	CAVAQEEVLTDSPL	TRAV12-2	.	TRAJ45-1	-1	-1	8	11
3	2.497918401332223E-4	TGTGCTGTCCCAGGCGCGGACAGAGATGACAAGATCATCTTT	CAVPGADRDDKIIF	TRAV21-1	TRDD2-1	TRAJ30-1	7	9	11	17
3	2.497918401332223E-4	TGTGCCGTGACCGTGACATGCGCTTTG	CAVTVTCAL	TRAV12-2	TRDD1	TRAJ43-1	9	11	-1	13
3	2.497918401332223E-4	TGCGCTGTGAGAGATTGGAGGAAGCCAAGGAAATCTCATCTTTGG	CAVRDWRKPRKSHLW	TRAV1-1	.	TRAJ42-1	-1	-1	13	15
3	2.497918401332223E-4	TGTGCTGTGAGACTCTGCGGATGGATAGCAGCTATAAATTGATCTTCG	CAVRLCGWIAAIN*SS	TRAV3-1	TRDD1-1	TRAJ12-1	11	14	16	18
3	2.497918401332223E-4	TGCATCGTCAGACCCAATGGAATATGGAAACAAACTGGTCTTTGG	CIVRPNGIWKQTGLW	TRAV26-1	TRDD2-1	TRAJ47-1	11	13	15	17
3	2.497918401332223E-4	TGTGCCGTGAAGACACCGGTAACCAGTTCTATTTTG	CAVKTPVTSSIL	TRAV12-2	.	TRAJ49-1	-1	-1	10	12
3	2.497918401332223E-4	TGCATCCTTGCCGAATTCAGGAAACACACCTCTTGTCTT	CILAEFRKHTSCL	TRAV26-2	TRDD1	TRAJ29-1	-1	8	9	12
3	2.497918401332223E-4	TGTGCAGCAAGCATGTCCGGTAACCAGTTCTATTTT	CAASMSGNQFYF	TRAV23-1	TRDD1	TRAJ49-1	-1	13	14	16
3	2.497918401332223E-4	TGTGCTGGGCAGCTTAATGGCCAGAAGCTGCTCTTT	CAGQLNGQKLLF	TRAV35-1	TRDD2-1	TRAJ16-1	-1	12	14	16
3	2.497918401332223E-4	TGTGCTGTGAGTGCCGTCCCGATATTAATTCAGGGAGCCCAGAAGCTGGTATTT	CAVSAVPILIQGAQKLVF	TRAV8-6	TRDD1-1	TRAJ54-1	12	20	23	25
3	2.497918401332223E-4	TGTGTGGTGAACGGGCTTATCTTC	CVVNGLIF	TRAV12-1	TRDD1-1	TRAJ23-1	-1	12	-1	14
3	2.497918401332223E-4	TGCATCCTGAGACCTTACTAGGGGGATAGCAGCTATAAATTGATCTTC	CILRPY*GDSSYKLIF	TRAV26-2	TRDD2-1	TRAJ12-1	-1	12	15	23
3	2.497918401332223E-4	TGTGCTGGTACCCATGGATAGCAACTATCAGTTAATCTG	CAGTHG*QLSVNL	TRAV35-1	TRDD2-1	TRAJ33-1	-1	8	11	14
3	2.497918401332223E-4	TGTGCCTGTGACACCCTGGGGATACTAGTGGATAAACTCATCTTT	CACDTLGILVDKLIF	TRDV2-1	TRDD1-1	TRDJ1-1	14	17	24	30
3	2.497918401332223E-4	TGTGCTGGGTTCAAAGCTGCAGGCAACAAGCTAACTTTT	CAGFKAAGNKLTF	TRAV35-1	.	TRAJ17-1	-1	-1	-1	8
3	2.497918401332223E-4	TGTGCAGAGAATATTGAGGGAGCCCAGAAGCTGGTATTT	CAENIEGAQKLVF	TRAV13-2	.	TRAJ54-1	-1	-1	-1	12
3	2.497918401332223E-4	TGTGCTGGGCGGCGGGGCTCAACCCTGGGGAGGCTATACTTT	CAGRRGSTLGRLYF	TRAV35-1	TRDD1-1	TRAJ18-1	-1	10	11	13
3	2.497918401332223E-4	TGTGCCGTTCCGGCTACCTCAGGAACCTACAAATACATCTTT	CAVPATSGTYKYIF	TRAV8-1	TRDD2-1	TRAJ40-1	-1	8	10	13
3	2.497918401332223E-4	TGTGCAATGACCTTTCAGGAAACACACCTCTTGTCTTTG	CAMTFQETHLLSL	TRAV12-3	TRDD2-1	TRAJ29-1	-1	10	-1	13
3	2.497918401332223E-4	TGTGTGGTGACAAAATCCGGGTATGCACTCAACTTC	CVVTKSGYALNF	TRAV12-1	.	TRAJ41-1	-1	-1	-1	10
3	2.497918401332223E-4	TGTGCAGCAACCCGGGGGGGGGCTGGGAGTTACCAACTCACTTTC	CAATRGGAGSYQLTF	TRAV13-1	TRDD1-1	TRAJ28-1	9	13	-1	18
3	2.497918401332223E-4	TGCATCGTCAGAGCTTCTCTTCTAACGACTACAAGCTCAGCTTTG	CIVRASLLTTTSSAL	TRAV26-1	TRDD2-1	TRAJ20-1	-1	13	16	19
3	2.497918401332223E-4	GAAGGAGGAAGCCAAGGAAATCTCATCTTT	EGGSQGNLIF	TRAV21-1	TRDD3-1	TRAJ42-1	-1	-1	-1	1
3	2.497918401332223E-4	TGTGCAGCAGCTCGAGAGAGGCTCAACCCTGGGGAGGCTATACTT	CAAARERLNPGEAIL	TRAV23-1	TRDD1	TRAJ18-1	8	10	-1	12
3	2.497918401332223E-4	TGTGCTGTGGGTGAGAATTCGAGCCCGGAACCAGTGGCTCTAGGTTGACCTTTG	CAVGENSSPEPVALG*PL	TRAV8	TRDD2	TRAJ58-1	12	17	19	26
3	2.497918401332223E-4	TGTGCCGTGACATATGGTTCTGCAAGGCAACTGACCTTT	CAVTYGSARQLTF	TRAV12-2	TRDD2-1	TRAJ22-1	-1	10	-1	12
3	2.497918401332223E-4	TGTGCTGTGAGGGGGGGAACTACAAGCTCAGCTTTG	CAVRGGTTSSAL	TRAV8-6	TRDD1-1	TRAJ20-1	10	12	-1	18
3	2.497918401332223E-4	TGTGCTCTGAGTTCGATATGATCACATCAACCAGGCAGGAACTGCTCTGATCTTTGG	CALSSI*SHQPGRNCSDLW	TRAV9-2	TRDD1-1	TRAJ15-1	11	14	17	27
3	2.497918401332223E-4	TGTGCTCTACAGGGGAACTTCAACAAATTTTACTTT	CALQGNFNKFYF	TRAV19-1	TRDD1-1	TRAJ21-1	7	11	-1	15
3	2.497918401332223E-4	TGTGCTCCTAGGGGGAACTATGGTCAGAATTTTGTCTTT	CAPRGNYGQNFVF	TRAV13-2	TRDD1	TRAJ26-1	4	10	-1	15
3	2.497918401332223E-4	TGTGCTCTTGGGGAACCCCCGACTTCGTTTGGGTGGGGGATTCACACCGATAAACTCATCTTT	CALGEPPTSFGWGIHTDKLIF	TRDV1-1	TRDD1-1	TRDJ1-1	15	33	40	43
3	2.497918401332223E-4	TGTGCTGTTTATGGTGGTGCTACAAACAAGCTCATCTTT	CAVYGGATNKLIF	TRAV21-1	.	TRAJ32-1	-1	-1	-1	8
3	2.497918401332223E-4	TGTGCTGGGTATGGTGGTGCTACAAACAAGCTCATCTTT	CAGYGGATNKLIF	TRAV35-1	.	TRAJ32-1	-1	-1	-1	9
3	2.497918401332223E-4	TGCATCCTGAGGGACTGCCCAGAACAATGACATGCGCTT	CILRDCPEQ*HAL	TRAV26-2	TRDD1	TRAJ43-1	-1	15	16	20
3	2.497918401332223E-4	TGTGCAGAGCGGGGCAACACAGGCAAACTAATCTTT	CAERGNTGKLIF	TRAV5-1	TRDD1-1	TRAJ37-1	8	10	-1	12
3	2.497918401332223E-4	TGTGCCAATTCAGGAGGAGGTGCTGACGGACTCACCTTT	CANSGGGADGLTF	TRAV24-1	.	TRAJ45-1	-1	-1	5	7
3	2.497918401332223E-4	TGCATCCTGAGAGCATACTCTGGGGCTGGGAGTTACCAACTCACTTTC	CILRAYSGAGSYQLTF	TRAV26-2	.	TRAJ28-1	-1	-1	-1	13
3	2.497918401332223E-4	TGTGCTCTTGGGGAGCCCATCCCTTCTGGTTCTGCAAGGCAACTGACCTTT	CALGEPIPSGSARQLTF	TRDV1-1	TRDD2-1	TRAJ22-1	13	19	-1	22
3	2.497918401332223E-4	TGTGCAGAGAGGTCTATTTATAACCAGGGAGGAAAGCTTATCTTC	CAERSIYNQGGKLIF	TRAV5-1	TRDD1	TRAJ23-1	10	13	-1	15
3	2.497918401332223E-4	TGTGCCGTGGACCCCTTGCTCATCTGGCAACACAGGCAAACTAATCTTTGG	CAVDPLLIWQHRQTNLW	TRAV39-1	TRDD2-1	TRAJ37-1	11	13	16	22
3	2.497918401332223E-4	TGTGCTGTGAGAGACAGTCCCGGCAGGCAGGAACTGCTCTGATCTTTG	CAVRDSPGRQELL*SL	TRAV3-1	TRDD2-1	TRAJ15-1	15	17	19	23
3	2.497918401332223E-4	TGTGCTGCCCCTCCCCCCCCGGTGGTGCTACAAACAAGCTCATCTTTG	CAAPPPPVVLQTSSSL	TRAV22-1	TRDD2-1	TRAJ32-1	6	9	11	20
3	2.497918401332223E-4	TGTGCAGCACTCGATCACATGCTCACCTTT	CAALDHMLTF	TRAV29-1	TRDD1-1	TRAJ39-1	8	12	14	16
3	2.497918401332223E-4	TGTGCGGTCCCCTCTCCAGGGAACAACAGACTCGCTTTT	CAVPSPGNNRLAF	TRAV21-1	TRDD2-1	TRAJ7-1	4	10	12	18
3	2.497918401332223E-4	TGTGCAGAGAGTATGAGATCTTCTGGTTCTGCAAGGCAACTGACCTTT	CAESMRSSGSARQLTF	TRAV5-1	TRDD1	TRAJ22-1	-1	13	14	18
3	2.497918401332223E-4	TGTGCAATGAGCGTCGGCCAGGGAGGAAAGCTTATCTTC	CAMSVGQGGKLIF	TRAV12-3	TRDD1	TRAJ23-1	12	15	-1	17
3	2.497918401332223E-4	TGTGCTCTTAGCTTTAGGAGTGGCTACAATAAGCTGATTTTT	CALSFRSGYNKLIF	TRAV19-1	TRDD1	TRAJ4-1	7	16	-1	19
3	2.497918401332223E-4	TGTCCCCGTTGAAGGGGAGATCATCTT	CPR*RGDHL	TRAV12-2	TRDD1-1	TRAJ30-1	2	13	-1	17
3	2.497918401332223E-4	TGTGCTCTTGGGGAAAGTATCAAACTGGGGCAAACAACCTCTTCTTTG	CALGESIKLGQTTSSL	TRDV1-1	TRDD3-1	TRAJ36-1	-1	15	17	19
3	2.497918401332223E-4	TGTGCTGTGAGTGGAATTCAGGGAGCCCAGAAGCTGGTATTT	CAVSGIQGAQKLVF	TRAV8-3	.	TRAJ54-1	-1	-1	12	14
3	2.497918401332223E-4	TGTGCCTTGGGGGTGCCCTCCCGTACTGGGGGATACGGGGGGGAGGCCGATAAACTCATCTTT	CALGVPSRTGGYGGEADKLIF	TRDV3-1	TRDD1-1	TRDJ1-1	7	24	36	46
3	2.497918401332223E-4	TGTGCAGCAACATGACAGCAGTGCTTCCAAGATAATCTT	CAAT*QQCFQDNL	TRAV13-1	TRDD1	TRAJ3-1	9	12	-1	14
3	2.497918401332223E-4	TGTGCTGTGATTCCTTTCTATATACTCACGGGAGGAGGAAACAAACTCACCTTT	CAVIPFYILTGGGNKLTF	TRAV8-4	TRDD2-1	TRAJ10-1	-1	10	14	21
3	2.497918401332223E-4	TGTGCTGTGTCTCTCCCTGACAGCTGGGGGAAATTGCAGTTT	CAVSLPDSWGKLQF	TRAV21-1	TRDD1-1	TRAJ24-1	8	23	30	37
3	2.497918401332223E-4	TGCATACCCAGGGCTGGCAACAACCGTAAGCTGATTTGG	CIPRAGNNRKLIW	TRAV29-1	TRDD1	TRAJ38-1	1	3	6	12
3	2.497918401332223E-4	TCCCCCTTCCAAGCCCACACACCTCTTGTCTTT	SPFQAHTPLVF	TRAV40-1	TRDD2-1	TRAJ29-1	-1	4	9	16
3	2.497918401332223E-4	TGTGCCGTGAGAACCTCCTACGACAAGGTGATATTT	CAVRTSYDKVIF	TRAV12-2	.	TRAJ50-1	-1	-1	-1	7
3	2.497918401332223E-4	TGTGCAGGAGCTCTAACTGACAGCTGGGGGAAATTGCAGTTT	CAGALTDSWGKLQF	TRAV27-1	TRDD1-1	TRAJ24-1	9	23	30	37
3	2.497918401332223E-4	TGTGCCGTGGCCAATGCAGGCAAATCAACCTTT	CAVANAGKSTF	TRAV12-2	.	TRAJ27-1	-1	-1	8	10
3	2.497918401332223E-4	TGTGCTCTTGGTGTCGTTTCCCCCTGGGGTTACACCGATAAACTCATCTTT	CALGVVSPWGYTDKLIF	TRDV1-1	TRDD1-1	TRDJ1-1	10	23	28	31
3	2.497918401332223E-4	TGTGCAGCAAGCATACTAGGCTTTGGGAATGTGCTGCATTGC	CAASILGFGNVLHC	TRAV23-1	TRDD1	TRAJ35-1	-1	13	-1	16
3	2.497918401332223E-4	TGTGCTGTGAGGCAGAGACCAATGCAGGCAAATCAACCTTTG	CAVRQRPMQANQPL	TRAV21-1	TRDD2	TRAJ27-1	-1	12	13	15
3	2.497918401332223E-4	TGTGCGGTCCCCTCTCCAGGGAACAACAGACTCGCTTTT	CAVPSPGNNRLAF	TRAV21-1	TRDD1-1	TRAJ6	4	18	21	40
3	2.497918401332223E-4	TGTGCCCGGGGGGGGGTGCTTCCAAGATAATCTTTG	CARGGVLPR*SL	TRAV24-1	TRDD1-1	TRAJ3-1	5	7	11	15
3	2.497918401332223E-4	TGTGCTGTGAGCCCCTCCTCTGGGGCTGGGAGTTACCAACTCACTTTC	CAVSPSSGAGSYQLTF	TRAV8-6	TRDD2-1	TRAJ28-1	-1	11	12	15
3	2.497918401332223E-4	TGTGCTGTGATAGTCGGCAGGCAGGAACTGCTCTGATCTTTG	CAVIVGRQELL*SL	TRAV21-1	TRDD3-1	TRAJ15-1	-1	10	13	17
3	2.497918401332223E-4	CATGCA	HA	TRAV25-1	TRDD1	TRAJ26-1	-1	-1	-1	6
3	2.497918401332223E-4	GCA	A	TRAV25-1	TRDD1-1	TRAJ26-1	-1	-1	-1	3
3	2.497918401332223E-4	CATGCA	HA	TRAV41-1	TRDD1-1	TRAJ26-1	-1	-1	-1	6
3	2.497918401332223E-4	TGTGCACCTTAAACCAGGCAGGAACTGCTCTGATCTTTG	CAP*TRQELL*SL	TRAV12-3	TRDD2-1	TRAJ15-1	-1	6	9	11
3	2.497918401332223E-4	GCA	A	TRAV41-1	TRDD2-1	TRAJ26-1	-1	-1	-1	3
3	2.497918401332223E-4	TGTGCTCTTGGGGCCAGGGGGGACGGGGGGGTTACCGATAAACTCATCTTT	CALGARGDGGVTDKLIF	TRDV1-1	TRDD1-1	TRDJ1-1	12	17	22	33
3	2.497918401332223E-4	AGC	S	TRAV41-1	TRDD1-1	TRAJ26-1	-1	-1	-1	1
3	2.497918401332223E-4	TGTGCTTTGCAGTAGTGTCTCCCCAGCACCTGCAGCCTGTACCATAACCTG	CALQ*CLPSTCSLYHNL	TRAV11-1	TRDD2-1	TRAJ20	9	39	43	49
3	2.497918401332223E-4	ACATGCAGC	TCS	TRAV25-1	TRDD1-1	TRAJ26-1	-1	-1	-1	7
3	2.497918401332223E-4	GGGAAACACACCTCTTGTCTT	GKHTSCL	TRAV6-1	TRDD1-1	TRAJ29-1	-1	-1	-1	1
3	2.497918401332223E-4	TGTGCTCTGAGTGATCGAAATGGAAACAAACTGGTCTTT	CALSDRNGNKLVF	TRAV9-2	TRDD1	TRAJ47-1	13	15	-1	17
3	2.497918401332223E-4	TGTGCAGCAAGCGAAGGAAATATGGAAACAAACTGGTCTTTG	CAASEGNMETNWSL	TRAV29-1	TRDD3-1	TRAJ47-1	-1	13	14	16
3	2.497918401332223E-4	TGTGCTTATAGGAGAATAGGAATTATGGAGGAAGCCAAGGAAATCTCATCTTTG	CAYRRIGIMEEAKEISSL	TRAV38-2	TRDD3-1	TRAJ42-1	-1	14	-1	19
3	2.497918401332223E-4	TGCATCGTCAGAGTCGCGCTTTCTGGTAAGCTGACATTT	CIVRVALSGKLTF	TRAV26-1	TRDD2-1	TRAJ56-1	15	18	20	23
3	2.497918401332223E-4	TGTGGAGCATAAAGTAGGTAGTAAGCTGACATT	CGA*SR**ADI	TRAV34-1	TRDD3-1	TRAJ56-1	8	10	12	18
3	2.497918401332223E-4	TGTGCTGTGGGTGAACTGGGGCAAACAACCTCTTCTTTG	CAVGELGQTTSSL	TRAV8-3	.	TRAJ36-1	-1	-1	-1	13
3	2.497918401332223E-4	TGTGTTGTGAGTGATAAGAGAAGAAGCCAAGGAAATCTCATCTTT	CVVSDKRRSQGNLIF	TRAV8-2	TRDD1	TRAJ42-1	13	17	-1	19
3	2.497918401332223E-4	TGTGCTGTGAGTGTAGGAGGGAACCTACAAATACATCTT	CAVSVGGNLQIHL	TRAV8-4	TRDD1	TRAJ40-1	12	15	17	19
3	2.497918401332223E-4	TGTGCTCTGAGTGATAGGACGGCTGGCAACAACCGTAAGCTGATTTGG	CALSDRTAGNNRKLIW	TRAV9-2	TRDD1	TRAJ38-1	13	16	18	21
3	2.497918401332223E-4	TGAACTCAGGGCGGATCTGAAAAGCTGGTCTTT	*TQGGSEKLVF	TRAV9-2	TRDD2-1	TRAJ57-1	-1	-1	-1	2
3	2.497918401332223E-4	TGTGCTGTCGGCAGAATTATGGAGGAAGCCAAGGAAATCTCATCTTTG	CAVGRIMEEAKEISSL	TRAV41-1	TRDD1	TRAJ42-1	-1	9	10	13
3	2.497918401332223E-4	TGCATCCTGAGAGAAGTGAATTATGGAGGAAGCCAAGGAAATCTCATCTTT	CILREVNYGGSQGNLIF	TRAV26-2	TRDD3-1	TRAJ42-1	-1	14	-1	16
3	2.497918401332223E-4	TGTGCTGTGTCGTCAGATGGTCAGAATTTTGTCTTT	CAVSSDGQNFVF	TRAV8-4	TRDD1	TRAJ26-1	8	10	11	16
3	2.497918401332223E-4	TGTGCTGTGGGTGGTGGTGGAGCCAATAGTAAGCTGACATTT	CAVGGGGANSKLTF	TRAV8-3	TRDD1-1	TRAJ56-1	12	14	-1	17
3	2.497918401332223E-4	TGTGTGGTGTCCCCTTTTTCTGGTGGCTACAATAAGCTGATTTTT	CVVSPFSGGYNKLIF	TRAV12-1	TRDD2-1	TRAJ4-1	8	12	-1	15
3	2.497918401332223E-4	TGTGCAGCAAGCAGTCAAGCAACTATCAGTTAATCTGGG	CAASSQATIS*SG	TRAV23-1	TRDD2	TRAJ33-1	12	14	15	17
3	2.497918401332223E-4	TGTGCTGTGGGTGCGGGGGGAGCCCAGAAGCTGGTATTT	CAVGAGGAQKLVF	TRAV8-3	TRDD1-1	TRAJ54-1	-1	14	-1	17
3	2.497918401332223E-4	TGTGCTGTGAGTGATAATCCAGTTCTATTTTGG	CAVSDNPVLFW	TRAV8-4	TRDD1	TRAJ49-1	-1	14	-1	16
3	2.497918401332223E-4	TGTGCTGTGAGCGGAAATACTGGAGGCTTCAAAACTATCTTT	CAVSGNTGGFKTIF	TRAV3-1	.	TRAJ9-1	-1	-1	10	12
3	2.497918401332223E-4	TGCATCGTCAGATCCCCCTATGGTCAGAATTTTGTCTTT	CIVRSPYGQNFVF	TRAV26-1	TRDD2-1	TRAJ26-1	-1	12	14	17
3	2.497918401332223E-4	TGTGCAGGGTCGAGAAAATGGAAACAAGCTGGTCTTTGG	CAGSRKWKQAGLW	TRAV25-1	TRDD1	TRAJ47-1	8	11	-1	13
3	2.497918401332223E-4	TGTGCTGTGAGTGGAAACTATGGTCAGAATTTTGTCTTT	CAVSGNYGQNFVF	TRAV8-4	TRDD1	TRAJ26-1	-1	13	-1	15
3	2.497918401332223E-4	TGTGCTCTGAGCGAACTCTCGGGCGGAGGTGCTGACGGACTCACCTTT	CALSELSGGGADGLTF	TRAV9-2	TRDD1	TRAJ45-1	10	14	16	21
3	2.497918401332223E-4	TGTGCTGTGAGACACGACAGCTGGGGGAAATTGCAGTTT	CAVRHDSWGKLQF	TRAV3-1	TRDD1-1	TRAJ24-1	11	20	27	34
3	2.497918401332223E-4	TGTGCAGCAAGCAAAAGAGGCTCAACCCTGGGGAGGCTATACTTT	CAASKRGSTLGRLYF	TRAV23-1	.	TRAJ18-1	-1	-1	-1	13
3	2.497918401332223E-4	TGTGCTGTCAGATAAGGGAAAAGCAGCGGAGACAAGCTGACTTTT	CAVR*GKSSGDKLTF	TRAV41-1	TRDD1	TRAJ46-1	11	15	-1	17
3	2.497918401332223E-4	TGTGCTGTGGAGGCAGGGAGCCCAGAAGCTGGTATTTGG	CAVEAGSPEAGIW	TRAV36-1	.	TRAJ54-1	-1	-1	-1	13
3	2.497918401332223E-4	TGCATCGTCAGAGTCGACAGAGATGACAAGATCATCTTT	CIVRVDRDDKIIF	TRAV26-1	.	TRAJ30-1	-1	-1	-1	16
3	2.497918401332223E-4	TGCATCGTCAGAGTCAGGCGCTAGGAACAGAGATGACAAGATCATCTTTGG	CIVRVRR*EQR*QDHLW	TRAV26-1	TRDD2	TRAJ30-1	14	20	22	24
3	2.497918401332223E-4	TGTGCAGCACTACGTTCTAACGACTACAAGCTCAGCTTT	CAALRSNDYKLSF	TRAV29-1	TRDD2-1	TRAJ20-1	-1	9	-1	13
3	2.497918401332223E-4	TGTGCTCTAAGAAGGAGAAGCCAAGGAAATCTCATCTTT	CALRRRSQGNLIF	TRAV16-1	TRDD1-1	TRAJ42-1	10	13	-1	16
3	2.497918401332223E-4	TGTGCTGTGAGTCCTTCAGGAGGAAGCTACATACCTACATTT	CAVSPSGGSYIPTF	TRAV8-4	.	TRAJ6-1	-1	-1	11	13
3	2.497918401332223E-4	CAGGCAACATGCTCACCTTTG	QATCSPL	TRAV34-1	TRDD3-1	TRAJ39-1	-1	-1	-1	-1
3	2.497918401332223E-4	TGTGCAGCAAAGACCGACTTCGTCAGGAGGAGGTGCTGACGGACTCACCTT	CAAKTDFVRRRC*RTHL	TRAV13-1	TRDD2-1	TRAJ45-1	9	17	20	22
3	2.497918401332223E-4	TGTGCTACGGACGATAGCAGCTATAAATTGATCTTC	CATDDSSYKLIF	TRAV17-1	.	TRAJ12-1	-1	-1	-1	12
3	2.497918401332223E-4	TGCATCCTGAGAGACGGGAAGGGACACCGGTAACCAGTTCTATTT	CILRDGKGHR*PVLF	TRAV26-2	TRDD1-1	TRAJ49-1	-1	15	18	21
3	2.497918401332223E-4	TGTGTGGTGATGGATAGCAACTATCAGTTAATCTGG	CVVMDSNYQLIW	TRAV10-1	.	TRAJ33-1	-1	-1	-1	10
3	2.497918401332223E-4	TGCATCCTGAGAGACTCCCGGCTAAGATCACCTAGATGCTCAACTTTG	CILRDSRLRSPRCSTL	TRAV26-2	TRDD2-1	TRAJ60-1	-1	15	17	23
3	2.497918401332223E-4	TGTGTGGTGAAAAGAACTAGCTATGGAAAGCTGACATTT	CVVKRTSYGKLTF	TRAV12-1	TRDD3-1	TRAJ52-1	-1	11	-1	13
3	2.497918401332223E-4	TGTGTGGTGATCCCGACCGGCACTGCCAGTAAACTCACCTTT	CVVIPTGTASKLTF	TRAV12-1	TRDD2-1	TRAJ44-1	-1	10	12	15
3	2.497918401332223E-4	TGTGCTGTGAGTGGCTCTGGGGCTGGGAGTTACCAACTCACTTTC	CAVSGSGAGSYQLTF	TRAV8-4	.	TRAJ28-1	-1	-1	12	14
3	2.497918401332223E-4	TGTGCTCTATCGACTCAGGAACCTACAAATACATCTTTG	CALSTQEPTNTSL	TRAV24-1	TRDD2-1	TRAJ40-1	4	6	8	13
3	2.497918401332223E-4	TGTGCAGCAAGTTGGGACACCGGTAACCAGTTCTATTTT	CAASWDTGNQFYF	TRAV13-1	TRDD1-1	TRAJ49-1	-1	12	-1	14
3	2.497918401332223E-4	TGTGCTCTTGGGGAATGAAGCAACTATCAGTTAATCTGG	CALGE*SNYQLIW	TRDV1-1	TRDD1	TRAJ33-1	-1	15	16	18
3	2.497918401332223E-4	TGTGCTGTGAGGCGGGACGACTACAAGCTCAGCTTT	CAVRRDDYKLSF	TRAV21-1	TRDD1-1	TRAJ20-1	11	13	-1	16
3	2.497918401332223E-4	TGTGCTCTTGGGGACCGGAGGTGCTGACGGACTCACCTT	CALGDRRC*RTHL	TRDV1-1	TRDD2-1	TRAJ45-1	-1	14	-1	16
3	2.497918401332223E-4	TGTGCTCTGGGGCTGGGAGTTACCAACTCACTTTCG	CALGLGVTNSLS	TRAV19-1	.	TRAJ28-1	-1	-1	-1	2
3	2.497918401332223E-4	TGTGCTCCCCATATACTCACGGGAGGAGGAAACAAACTCACCTTT	CAPHILTGGGNKLTF	TRAV16-1	TRDD2-1	TRAJ10-1	6	8	10	12
3	2.497918401332223E-4	TGCATTCTGGTCGGGTATTCAGGAAACACACCTCTTGTCTTT	CILVGYSGNTPLVF	TRAV26-2	TRDD1	TRAJ29-1	8	11	-1	13
3	2.497918401332223E-4	TGTGCAGCGACCCCTGGCAACACAGGCAAACTAATCTTT	CAATPGNTGKLIF	TRAV23-1	TRDD1	TRAJ37-1	7	9	-1	11
3	2.497918401332223E-4	TGTGCTCTTGGGGAACGAGAGAAGGGAACCTACAAATACATCTTT	CALGEREKGTYKYIF	TRDV1-1	TRDD3-1	TRAJ40-1	15	20	22	24
3	2.497918401332223E-4	TGTGTGGTGACGTGTGGACGACTACAAGCTCAGCTTTGG	CVVTCGRLQAQLW	TRAV10-1	TRDD1-1	TRAJ20-1	9	14	-1	17
3	2.497918401332223E-4	TGTGCAGCAAGAGGAAGGAGCAGTGCTTCCAAGATAATCTTT	CAARGRSSASKIIF	TRAV23-1	TRDD1	TRAJ3-1	10	12	14	18
3	2.497918401332223E-4	TGTGCTCTAGACCCCGGAGGTAGGAACAATGACATGCGCTTT	CALDPGGRNNDMRF	TRAV6-1	TRDD1	TRAJ43-1	11	15	17	24
3	2.497918401332223E-4	TGTGCTCTGGTGGGAATAACAATGCCAGACTCATGTTTG	CALVGITMPDSCL	TRAV16-1	TRDD1	TRAJ31-1	7	10	-1	12
3	2.497918401332223E-4	TGTGGGAGTAATGCAGGCAACATGCTCACCTTT	CGSNAGNMLTF	TRAV22-1	TRDD1-1	TRAJ39-1	-1	4	-1	6
3	2.497918401332223E-4	TGTGCTGGGCGAATGAGCGGATCTGAAAAGCTGGTCTTT	CAGRMSGSEKLVF	TRAV35-1	TRDD3-1	TRAJ57-1	-1	10	12	14
3	2.497918401332223E-4	TGTAAAGGGCAAATCAACCTT	CKGQINL	TRAV29-1	TRDD3-1	TRAJ27-1	-1	3	5	7
3	2.497918401332223E-4	TGTGCAATGAGTGGGGTTAACACCAATGCAGGCAAATCAACCTTT	CAMSGVNTNAGKSTF	TRAV14-1	TRDD1-1	TRAJ27-1	-1	11	15	17
3	2.497918401332223E-4	TGTGCTGTGGCGGGGATCATCTTT	CAVAGIIF	TRAV8-3	TRDD1-1	TRAJ30-1	9	11	-1	14
3	2.497918401332223E-4	TGTGTGGTGAACAAAGCGGACGACTACAAGCTCAGCTTT	CVVNKADDYKLSF	TRAV12-1	TRDD1	TRAJ20-1	12	17	-1	19
3	2.497918401332223E-4	TGTGCTCTTGGGGAACTATGACGACTACAAGCTCAGCTT	CALGEL*RLQAQL	TRDV1-1	.	TRAJ20-1	-1	-1	16	18
3	2.497918401332223E-4	TGTGCCTTATGGTGGTGCTACAAACAAGCTCATCTTTGG	CALWWCYKQAHLW	TRAV24-1	.	TRAJ32-1	-1	-1	-1	6
3	2.497918401332223E-4	TGTGCCGTGTACCCTATGACCTCCTACGACAAGGTGATATTT	CAVYPMTSYDKVIF	TRAV24-1	TRDD2-1	TRAJ50-1	5	12	15	18
3	2.497918401332223E-4	TGTGCTCTTGGCCTCGCTTCCCTTTAAAGGAAGGAAACAGGAAATTTACATTTG	CALGLASL*RKETGNLHL	TRDV1-1	TRDD2-1	TRAJ59-1	10	16	20	26
3	2.497918401332223E-4	TGTGCAGCGCCTCTCAAAGCTGCAGGCAACAAGCTAACTTTT	CAAPLKAAGNKLTF	TRAV13-1	TRDD2-1	TRAJ17-1	7	9	11	13
3	2.497918401332223E-4	TGTCTTCTGGGATTCAACTTTGGAAATGAGAAATTAACCTTT	CLLGFNFGNEKLTF	TRAV40-1	TRDD2-1	TRAJ48-1	-1	12	-1	15
3	2.497918401332223E-4	TGTGCCGTGTGACCGGTGGTACTAGCTATGGAAAGCTGACATTTG	CAV*PVVLAMES*HL	TRAV12-2	TRDD1	TRAJ52-1	-1	9	10	12
3	2.497918401332223E-4	TGTGCTCTCGACCAGGCCGACAAGCTCATCTTT	CALDQADKLIF	TRAV19-1	TRDD2-1	TRAJ34-1	7	10	13	16
3	2.497918401332223E-4	TGTGCCGTGAACGCCCCTGGTTCTGCAAGGCAACTGACCTTT	CAVNAPGSARQLTF	TRAV12-2	TRDD2-1	TRAJ22-1	11	13	14	16
3	2.497918401332223E-4	TGTGCTCCAATTAAAGCTGCAGGCAACAAGCTAACTTTT	CAPIKAAGNKLTF	TRAV24-1	TRDD2-1	TRAJ17-1	-1	5	7	9
3	2.497918401332223E-4	TGTGCTGTGCGGGTCTATTCTGGGGGTTACCAGAAAGTTACCTTT	CAVRVYSGGYQKVTF	TRAV8-6	TRDD1-1	TRAJ13-1	8	10	12	16
3	2.497918401332223E-4	TGTGCAATGAGAGAGGGCCAACCAGGCAGGAACTGCTCTGATCTT	CAMREGQPGRNCSDL	TRAV14-1	.	TRAJ15-1	-1	-1	-1	17
3	2.497918401332223E-4	TGTGCTGGGGTACACGGGCAGGAGAGCACTTACTTTTGG	CAGVHGQESTYFW	TRAV22-1	TRDD1-1	TRAJ5-1	-1	7	-1	9
3	2.497918401332223E-4	TGTGCCGTGATTAGGATCAGGAGGAGGTGCTGACGGACTCACCTT	CAVIRIRRRC*RTHL	TRAV12-2	TRDD1	TRAJ45-1	9	13	-1	16
3	2.497918401332223E-4	TGTGCAGCAAGACTGGGGGCGCTCTGGGGCTGGGAGTTACCAACTCACTTT	CAARLGALWGWELPTHF	TRAV13-1	TRDD1-1	TRAJ28-1	-1	11	18	21
3	2.497918401332223E-4	TGCGCTGTGGGCAGAGCAACTATCAGTTAATCTGGG	CAVGRATIS*SG	TRAV1-1	TRDD1-1	TRAJ33-1	-1	9	10	12
3	2.497918401332223E-4	TGTGCCGTGAGGGGGCCGAACACCGGTAACCAGTTCTATTTT	CAVRGPNTGNQFYF	TRAV12-2	TRDD1-1	TRAJ49-1	-1	10	14	17
3	2.497918401332223E-4	TGTGCTGTGCGGGAATACAGCAGTGCTTCCAAGATAATCTTT	CAVREYSSASKIIF	TRAV20-1	TRDD1-1	TRAJ3-1	-1	10	13	15
3	2.497918401332223E-4	TGTGCCGGGGGTTGAGGTGGCTACAATAAGCTGATTTTT	CAGG*GGYNKLIF	TRAV12-2	TRDD1-1	TRAJ4-1	-1	7	10	15
3	2.497918401332223E-4	TGTGCCTGTGACACCCTACCTGGGGGATCCAAGTACACCGATAAACTCATCTTT	CACDTLPGGSKYTDKLIF	TRDV2-1	TRDD1-1	TRDJ1-1	14	19	27	34
3	2.497918401332223E-4	TGTGCTCTGAGAGAGGGCAGGAGAGCACTTACTTTT	CALREGRRALTF	TRAV9-2	TRDD1	TRAJ5-1	10	12	-1	14
3	2.497918401332223E-4	TGTTCGCCTTCCCCCAATGTGCGGGGGGCATCGATAAACTCATCTTTG	CSPSPNVRGASINSSL	TRDV1-1	TRDD2-1	TRDJ1-1	2	6	11	28
3	2.497918401332223E-4	TGTGCCGTCCTGACAGGAGGAGGTGCTGACGGACTCACCTTT	CAVLTGGGADGLTF	TRAV12-2	TRDD1	TRAJ45-1	7	9	11	13
3	2.497918401332223E-4	TGTGCTCTTGGGGAGGCCCTCCGTAAGGACTGGGGGATACCCGGGCCCGATAAACTCATCTTT	CALGEALRKDWGIPGPDKLIF	TRDV1-1	TRDD1-1	TRDJ1-1	13	28	39	46
3	2.497918401332223E-4	TGTGCTCTCGAATTCCCGCACCCCCTACCCAATATCGGACTCATCTTT	CALEFPHPLPNIGLIF	TRDV1-1	TRDD2-1	TRDJ1-1	7	23	28	38
3	2.497918401332223E-4	TGTGCTCTTGGGGAACTAGCCTGGGGGATGCATAGGTACACCGATAAACTCATCTTT	CALGELAWGMHRYTDKLIF	TRDV1-1	TRDD1-1	TRDJ1-1	16	20	28	37
3	2.497918401332223E-4	TGTGCTCTGGCGAGAAGCCAGGCAGGAACTGCTCTGATCTTT	CALARSQAGTALIF	TRAV9-2	TRDD1	TRAJ15-1	8	11	12	15
3	2.497918401332223E-4	TGTGCCTGTGACACGGTGGGTACTGGGGGATACCTTCTTACCGATAAACTCATCTTT	CACDTVGTGGYLLTDKLIF	TRDV2-1	TRDD1-1	TRDJ1-1	13	21	32	39
3	2.497918401332223E-4	TGTGCTCTTGGGGAAATCGTCCTCCTGAGGGGGAGACCCATCGATAAACTCATCTTT	CALGEIVLLRGRPIDKLIF	TRDV1-1	TRDD1-1	TRDJ1-1	14	28	33	38
3	2.497918401332223E-4	TGTGCTCTTGGGGCCCTGACCTACCGCGTACTGGGGACCTACCCTTCTCGGTACACCGATAAACTCATCTTT	CALGALTYRVLGTYPSRYTDKLIF	TRDV1-1	TRDD1-1	TRDJ1-1	12	29	35	52
3	2.497918401332223E-4	TGTGCCTTTACCCGGAGCAGGTTGGCGACCCTCAAACTCATCTTT	CAFTRSRLATLKLIF	TRDV3-1	TRDD1	TRDJ1-1	9	22	24	33
3	2.497918401332223E-4	TGTGCAGGGACGGGGTCTTGGGGTTACCAGAAAGTTACCTTT	CAGTGSWGYQKVTF	TRAV25-1	TRDD1-1	TRAJ13-1	8	11	-1	15
3	2.497918401332223E-4	TGTGCTCTAAATTGGTCACCAATGCAGGCAAATCAACCTTTG	CALNWSPMQANQPL	TRAV16-1	TRDD1-1	TRAJ27-1	9	12	14	16
3	2.497918401332223E-4	TGTGCCGTGGGAATTCAGGAGGAGGTGCTGACGGACTCACCTTTG	CAVGIQEEVLTDSPL	TRAV39-1	.	TRAJ45-1	-1	-1	-1	10
3	2.497918401332223E-4	TGTGCTGTGCAGGGCGGATCTGAAAAGCTGGTCTTT	CAVQGGSEKLVF	TRAV20-1	.	TRAJ57-1	-1	-1	-1	9
2	1.6652789342214822E-4	TGTGCTGTGGAGGGTCCAGGAGGAAGCCAAGGAAATCTCATCTTT	CAVEGPGGSQGNLIF	TRAV2-1	TRDD2-1	TRAJ42-1	12	14	16	18
2	1.6652789342214822E-4	TGCCGCCTGGGGGCAGGCAACATGCTCACCTTT	CRLGAGNMLTF	TRAV2-1	TRDD1-1	TRAJ39-1	1	6	-1	12
2	1.6652789342214822E-4	TGTGCTCCCTCCCCAGGGTAATGCAGGCAACATGCTCACCTTTGG	CAPSPG*CRQHAHLW	TRAV2-1	TRDD1	TRAJ39-1	5	15	-1	18
2	1.6652789342214822E-4	TGCGCTGTGAGAGGGCCGAAGAGGAAGCCAAGGAAATCTCATCTT	CAVRGPKRKPRKSHL	TRAV1-1	TRDD3-1	TRAJ42-1	12	17	-1	20
2	1.6652789342214822E-4	TGTGCTCTAGCCATCAGCCTTTGGAAATGAGAAATTAACCTTTGG	CALAISLWK*EINLW	TRAV6-1	TRDD2-1	TRAJ48-1	-1	10	12	18
2	1.6652789342214822E-4	TGTGCTGCCATGGATAGCAACTATCAGTTAATCTGG	CAAMDSNYQLIW	TRAV1-2	TRDD2-1	TRAJ33-1	-1	7	-1	10
2	1.6652789342214822E-4	TGTGGGCCATAAAAGGGGGCTGGGAGTTACCAACTCACTTTC	CGP*KGAGSYQLTF	TRAV2-1	TRDD1	TRAJ28-1	3	8	10	15
2	1.6652789342214822E-4	TGTGCAGAGGTCCTATTTCTGGTGGCTACAATAAGCTGATTTTTG	CAEVLFLVATIS*FL	TRAV5-1	TRDD2-1	TRAJ4-1	8	10	-1	15
2	1.6652789342214822E-4	TGTGCTGTGGAGGATCACGGGCAGGAGAGCACTTACTTT	CAVEDHGQESTYF	TRAV2-1	.	TRAJ5-1	-1	-1	13	15
2	1.6652789342214822E-4	TGCGCTGTGAGAGAGGGTTACCAGAAAGTTACCTTT	CAVREGYQKVTF	TRAV1-1	.	TRAJ13-1	-1	-1	-1	12
2	1.6652789342214822E-4	TGTGCCGTGAATCGAAGGGGAGGAAGCCAAGGAAATCTCATCTTT	CAVNRRGGSQGNLIF	TRAV8-1	TRDD3-1	TRAJ42-1	11	13	15	18
2	1.6652789342214822E-4	TGCGCTGTGAGAGTAAGGAGCAGTGCTTCCAAGATAATCTTT	CAVRVRSSASKIIF	TRAV1-1	TRDD1	TRAJ3-1	12	16	-1	18
2	1.6652789342214822E-4	TGCCTCGTGGGTGACACAGGCTTTCAGAAACTTGTATTT	CLVGDTGFQKLVF	TRAV4-1	.	TRAJ8-1	-1	-1	-1	13
2	1.6652789342214822E-4	TGTGCTACGGACCAGCCTTTATGGAGGAAGCCAAGGAAATCTCATCTTTGG	CATDQPLWRKPRKSHLW	TRAV17-1	TRDD2-1	TRAJ42-1	11	15	-1	18
2	1.6652789342214822E-4	TGCATCGTCAGAGTCCGGGGTAACCAGGGAGGAAAGCTTATCTTC	CIVRVRGNQGGKLIF	TRAV26-1	TRDD1-1	TRAJ23-1	14	16	-1	20
2	1.6652789342214822E-4	TGTGCTGTGAGTCAGAGGGTGGAATATGGAAACAAACTGGTCTTT	CAVSQRVEYGNKLVF	TRAV8-4	TRDD1-1	TRAJ47-1	11	16	-1	19
2	1.6652789342214822E-4	TGTGCCGTGCAGGTCCGTGCTGGCAACAACCGTAAGCTGATTTGG	CAVQVRAGNNRKLIW	TRAV8-1	TRDD2-1	TRAJ38-1	8	13	15	17
2	1.6652789342214822E-4	TGTGCCGTCCTCACGGGAGGAGGAAACAAACTCACCTTT	CAVLTGGGNKLTF	TRAV8-1	.	TRAJ10-1	-1	-1	-1	7
2	1.6652789342214822E-4	TGTGCAATGAGAGAGGGCCCAGGAAACAATGCCAGACTCATGTTT	CAMREGPGNNARLMF	TRAV14-1	TRDD1	TRAJ31-1	16	21	-1	24
2	1.6652789342214822E-4	TGTGCTGTGGAGGTCCGATGGATAGCAGCTATAAATTGATCTTCG	CAVEVRWIAAIN*SS	TRAV2-1	TRDD2-1	TRAJ12-1	-1	13	-1	16
2	1.6652789342214822E-4	TGTGCTGTGGGTGCACGGGAATATGGAAACAAACTGGTCTTT	CAVGAREYGNKLVF	TRAV8-3	TRDD1-1	TRAJ47-1	-1	14	-1	17
2	1.6652789342214822E-4	TGTGCCGTGAAAAAAGGAGGAGGTGCTGACGGACTCACCTTT	CAVKKGGGADGLTF	TRAV8-1	TRDD3-1	TRAJ45-1	-1	11	-1	14
2	1.6652789342214822E-4	TGTGCCGTGAATTCTCCAGGAGGAGGTGCTGACGGACTCACCTTT	CAVNSPGGGADGLTF	TRAV8-1	TRDD2-1	TRAJ45-1	-1	12	-1	14
2	1.6652789342214822E-4	TGTGCTGTGAAGGATAGCAACTATCAGTTAATCTGG	CAVKDSNYQLIW	TRAV1-2	.	TRAJ33-1	-1	-1	9	11
2	1.6652789342214822E-4	TGTGCTGTGATGTGGAACCAGGGAGGAAAGCTTATCTTC	CAVMWNQGGKLIF	TRAV8-4	TRDD1-1	TRAJ23-1	9	12	-1	15
2	1.6652789342214822E-4	TGTGCCGTGAATTTTAATAATGCAGGCAACATGCTCACCTTT	CAVNFNNAGNMLTF	TRAV8-1	TRDD2-1	TRAJ39-1	-1	12	-1	14
2	1.6652789342214822E-4	TGCATCGTCAGAGTCGCAAATACTGGAGGCTTCAAAACTATCTTT	CIVRVANTGGFKTIF	TRAV26-1	.	TRAJ9-1	-1	-1	-1	15
2	1.6652789342214822E-4	TGTGCAGAGACCCTCTCGTCTATCAATGCCAGACTCATGTTT	CAETLSSINARLMF	TRAV5-1	TRDD2-1	TRAJ31-1	9	11	13	20
2	1.6652789342214822E-4	TGTGTGGTGAACCTACATGGAATATGGAAACAAGCTGGTCTTTGG	CVVNLHGIWKQAGLW	TRAV10-1	TRDD2-1	TRAJ47-1	9	11	15	17
2	1.6652789342214822E-4	TGTGCTTTCATGAAGCATGACAGATAACTCGGCTTTGGGGCAAACAACCTCTTCTTT	CAFMKHDR*LGFGANNLFF	TRAV38-1	TRDD1-1	TRAJ36-1	16	22	25	35
2	1.6652789342214822E-4	TGTGCTACCCATCGGGGGGGAACCTACAAATACATCTTT	CATHRGGTYKYIF	TRAV17-1	TRDD1-1	TRAJ40-1	7	13	-1	18
2	1.6652789342214822E-4	TGTGCAGAGAAGGAGGATAACCAGGGAGGAAAGCTTATCTTC	CAEKEDNQGGKLIF	TRAV5-1	TRDD1-1	TRAJ23-1	9	11	13	16
2	1.6652789342214822E-4	GGGGACACAGGCTTTCAGAAACTTGTATTT	GDTGFQKLVF	TRAV5-1	TRDD1-1	TRAJ8-1	-1	-1	-1	2
2	1.6652789342214822E-4	TGTGCTGTGCCCCAGGGGGGCTTTCAGAAACTTGTATTT	CAVPQGGFQKLVF	TRAV21-1	TRDD1-1	TRAJ8-1	8	14	-1	18
2	1.6652789342214822E-4	TGTGCAATGAGCCTCGTATAATGCTGGCAACAACCGTAAGCTGATTTGGGG	CAMSLV*CWQQP*ADLG	TRAV14-1	TRDD2-1	TRAJ38-1	-1	11	13	18
2	1.6652789342214822E-4	TGTGCTTTACCGCCCAGGGCGGATCTGAAAAGCTGGTCTTTG	CALPPRADLKSWSL	TRAV38-2	TRDD2-1	TRAJ57-1	-1	7	10	12
2	1.6652789342214822E-4	TGTGCAGAGAGTAGCGCAGGCAACATGCTCACCTTT	CAESSAGNMLTF	TRAV5-1	.	TRAJ39-1	-1	-1	12	15
2	1.6652789342214822E-4	TGTGCTGTGAGAGACAGGCGTAACCAGGGAGGAAAGCTTATCTTC	CAVRDRRNQGGKLIF	TRAV3-1	TRDD1-1	TRAJ23-1	-1	16	17	20
2	1.6652789342214822E-4	TGTGCTGTGGGTGGGCGGAATAACAATGCCAGACTCATGTTT	CAVGGRNNNARLMF	TRAV8-3	TRDD1-1	TRAJ31-1	-1	13	14	16
2	1.6652789342214822E-4	TGTGCTGTGGAGGATTGAAGAGATGACAAGATCATCTTT	CAVED*RDDKIIF	TRAV2-1	TRDD1	TRAJ30-1	13	15	16	18
2	1.6652789342214822E-4	TGTGCTACGGACGCGGAGGGGTTATAACCAGGGAGGAAAGCTTATCTTCGG	CATDAEGL*PGRKAYLR	TRAV17-1	TRDD1-1	TRAJ23-1	12	17	-1	21
2	1.6652789342214822E-4	TGTGCTGGGGTCCCTCGGGGAACCTACAAATACATCTTT	CAGVPRGTYKYIF	TRAV2-1	TRDD1	TRAJ40-1	-1	7	9	18
2	1.6652789342214822E-4	TGTGCAATGCGCTTTGGAAATGAGAAATTAACCTTT	CAMRFGNEKLTF	TRAV14-1	TRDD1-1	TRAJ48-1	-1	9	-1	11
2	1.6652789342214822E-4	TGTGCTTTCATGAACCCTTTCTGGAGAAGCTGGTCTTTG	CAFMNPFWRSWSL	TRAV38-1	TRDD2-1	TRAJ57-1	13	15	18	23
2	1.6652789342214822E-4	TGCATCCTGATGGGAATATGGAAACAAGCTGGTCTTTGG	CILMGIWKQAGLW	TRAV26-2	TRDD1-1	TRAJ47-1	-1	10	-1	12
2	1.6652789342214822E-4	TGTGCTACGGCCTTCTCATCAGGAGGAAGCTACATACCTACATTT	CATAFSSGGSYIPTF	TRAV17-1	TRDD2-1	TRAJ6-1	-1	10	14	16
2	1.6652789342214822E-4	TGTGCAATGAGAGGGCCCATCAGGAGGAAGCTACATACCTACATT	CAMRGPIRRKLHTYI	TRAV14-1	TRDD1	TRAJ6-1	-1	13	14	17
2	1.6652789342214822E-4	TGTGCTCGGGGTTCGGCACTGCCAGTAAACTCACCTTTG	CARGSALPVNSPL	TRAV17-1	TRDD1-1	TRAJ44-1	5	7	10	13
2	1.6652789342214822E-4	TGTGCTGCCTTTCTGGTGGCTACAATAAGCTGATTTTTG	CAAFLVATIS*FL	TRAV8-3	TRDD2-1	TRAJ4-1	-1	7	-1	9
2	1.6652789342214822E-4	TGTGCAATGAGAGAGGACCACCGGTAACCAGTTCTATTT	CAMREDHR*PVLF	TRAV14-1	.	TRAJ49-1	-1	-1	-1	15
2	1.6652789342214822E-4	TGTGCTTATTGAGACTATCAGTTAATCTGG	CAY*DYQLIW	TRAV38-2	TRDD1	TRAJ33-1	-1	9	10	13
2	1.6652789342214822E-4	TGTGCTACGGCCCCTGGAGGTCAGAATTTTGTCTTT	CATAPGGQNFVF	TRAV17-1	TRDD1-1	TRAJ26-1	9	13	16	18
2	1.6652789342214822E-4	TGTGCTGTGAGTGAGACTGGAGGCTTCAAAACTATCTTT	CAVSETGGFKTIF	TRAV8-4	.	TRAJ9-1	-1	-1	-1	13
2	1.6652789342214822E-4	TGTGCTGTGATAGGTGGGGCAAACAACCTCTTCTTT	CAVIGGANNLFF	TRAV1-2	TRDD3-1	TRAJ36-1	-1	10	12	14
2	1.6652789342214822E-4	TGTGCCGGGGGAGGAAGCCAAGGAAATCTCATCTTT	CAGGGSQGNLIF	TRAV39-1	TRDD1-1	TRAJ42-1	-1	7	-1	9
2	1.6652789342214822E-4	TGTGCTGTCCCCTATGGAGGAAGCCAAGGAAATCTCATCTTT	CAVPYGGSQGNLIF	TRAV21-1	TRDD2-1	TRAJ42-1	-1	8	9	12
2	1.6652789342214822E-4	TGTGCTTGAAGAATGACATGCGCTTTG	CA*RMTCAL	TRAV38-2	.	TRAJ43-1	-1	-1	6	8
2	1.6652789342214822E-4	TGTGCTCTCCTCCGGAATAACAATGCCAGACTCATGTTT	CALLRNNNARLMF	TRAV9-2	TRDD2-1	TRAJ31-1	-1	8	10	13
2	1.6652789342214822E-4	TGTGCAATGATTACCTCAGGAACCTACAAATACATCTTT	CAMITSGTYKYIF	TRAV14-1	.	TRAJ40-1	-1	-1	-1	9
2	1.6652789342214822E-4	TGCATCGTCCTCCCTCTTTCTTCTGGTTCTGCAAGGCAACTGACCTTT	CIVLPLSSGSARQLTF	TRAV26-1	TRDD2-1	TRAJ22-1	8	12	14	16
2	1.6652789342214822E-4	TGTGCTCTAGGGAGCAGCAGTGCTTCCAAGATAATCTTT	CALGSSSASKIIF	TRAV6-1	TRDD1-1	TRAJ3-1	-1	10	12	14
2	1.6652789342214822E-4	TGTGCTGTGAGTGAAATACGTGGAAATGAGAAATTAACCTTT	CAVSEIRGNEKLTF	TRAV8-4	TRDD1-1	TRAJ48-1	13	15	-1	20
2	1.6652789342214822E-4	TGTGCCTAAACAATAACAATGACATGCGCTTTG	CA*TITMTCAL	TRAV6-1	TRDD2-1	TRAJ43-1	-1	5	7	9
2	1.6652789342214822E-4	TGTGCAATGAGCGCGCCTGGGTATGGAGGAAGCCAAGGAAATCTCATCTTT	CAMSAPGYGGSQGNLIF	TRAV12-3	TRDD1-1	TRAJ42-1	12	16	-1	21
2	1.6652789342214822E-4	ATATAGGCTTTGGGAATGTGCTGCATTGCG	I*ALGMCCIA	TRAV12-1	TRDD1	TRAJ35-1	-1	0	-1	2
2	1.6652789342214822E-4	TGTGCAATGAGCTTCACTGACAGCTGGGGGAAATTGCAGTTT	CAMSFTDSWGKLQF	TRAV14-1	TRDD1-1	TRAJ24-1	10	23	30	37
2	1.6652789342214822E-4	TGTGCTGTGGAAAAAGGAGGAAGCCAAGGAAATCTCATCTTT	CAVEKGGSQGNLIF	TRAV36-1	TRDD3-1	TRAJ42-1	-1	11	-1	13
2	1.6652789342214822E-4	TGTGCTGTGAGTCCCCAATATTTCTTCTGGTTCTGCAAGGCAACTGACCTT	CAVSPQYFFWFCKATDL	TRAV8-4	TRDD3-1	TRAJ22-1	11	16	-1	20
2	1.6652789342214822E-4	TGTGCTGTGAGTGAAGTAACTCACGGGAGGAGGAAACAAACTCACCTTTGG	CAVSEVTHGRRKQTHLW	TRAV8-4	TRDD3-1	TRAJ10-1	-1	14	16	18
2	1.6652789342214822E-4	TGTGCTGCCCTGTAATGAACACAGGCTTTCAGAAACTTGTATTTG	CAAL**TQAFRNLYL	TRAV21-1	TRDD1	TRAJ8-1	6	9	11	15
2	1.6652789342214822E-4	TGTGCTGTGAGTGTCCCGAACACCGGTAACCAGTTCTATTTT	CAVSVPNTGNQFYF	TRAV8-4	TRDD2-1	TRAJ49-1	-1	13	15	17
2	1.6652789342214822E-4	TGTGCTGTGTCGGTAAAACGTGGTCAGAATTTTGTCTTT	CAVSVKRGQNFVF	TRAV8-3	TRDD1	TRAJ26-1	8	17	-1	20
2	1.6652789342214822E-4	TGTGCAGAGTAAAACCGGTAACCAGTTCTATTT	CAE*NR*PVLF	TRAV29-1	TRDD3-1	TRAJ49-1	-1	7	-1	10
2	1.6652789342214822E-4	TGTGCTACAAATGCTGGTGGTACTAGCTATGGAAAGCTGACATTT	CATNAGGTSYGKLTF	TRAV17-1	.	TRAJ52-1	-1	-1	-1	7
2	1.6652789342214822E-4	TGTGCTTCTCATACCTCAGGAACCTACAAATACATCTTT	CASHTSGTYKYIF	TRAV38-2	TRDD1	TRAJ40-1	-1	7	8	11
2	1.6652789342214822E-4	TGCCCCACCCCTCATATGGAAACAAACTGGTCTTTG	CPTPHMETNWSL	TRAV40-1	TRDD2-1	TRAJ47-1	1	9	11	13
2	1.6652789342214822E-4	TGTGGAGCAGACCTTATACTGGAGCCAATAGTAAGCTGACATTTG	CGADLILEPIVS*HL	TRAV34-1	.	TRAJ56-1	-1	-1	11	13
2	1.6652789342214822E-4	TGCCTCGTGGGTGAAAGTGGCTACAATAAGCTGATTTTT	CLVGESGYNKLIF	TRAV4-1	TRDD3-1	TRAJ4-1	-1	14	-1	16
2	1.6652789342214822E-4	TGTGCTCTGAGAGCCAGTGGCTCTAGGTTGACCTTT	CALRASGSRLTF	TRAV9-2	.	TRAJ58-1	-1	-1	-1	11
2	1.6652789342214822E-4	TGTGCCGTCATCTCAGGAACCTACAAATACATCTTT	CAVISGTYKYIF	TRAV39-1	.	TRAJ40-1	-1	-1	7	9
2	1.6652789342214822E-4	TGTGCTTCATCAGGAGGAGGTGCTGACGGACTCACCTTT	CASSGGGADGLTF	TRAV9-2	TRDD2-1	TRAJ45-1	-1	6	7	9
2	1.6652789342214822E-4	TGTGCTGTGAGTGTTCGTGGGGGGGTTACCAGAAAGTTACCTTTG	CAVSVRGGVTRKLPL	TRAV8-4	TRDD1	TRAJ13-1	12	17	-1	20
2	1.6652789342214822E-4	TGTGCAGCAAAAGAACTGGAGCCAATAGTAAGCTGACATTTG	CAAKELEPIVS*HL	TRAV13-1	TRDD1	TRAJ56-1	9	12	-1	14
2	1.6652789342214822E-4	TAAGGCAGGGAGGAAAGCTTATCTTCG	*GREESLSS	TRAV8	TRDD1	TRAJ23-1	0	3	-1	5
2	1.6652789342214822E-4	TGTGCAGCAAGCGCGTAGGTCCGGTAACCAGTTCTATTT	CAASA*VR*PVLF	TRAV29-1	TRDD3-1	TRAJ49-1	12	15	17	20
2	1.6652789342214822E-4	TGTGTTGTGAGTGACACAGCTGGGGGAAATTGCAGTTTG	CVVSDTAGGNCSL	TRAV8-2	TRDD1-1	TRAJ24-1	13	19	26	33
2	1.6652789342214822E-4	TGTGCTCTAAACCTAACTTTGGAAATGAGAAATTAACCTTTG	CALNLTLEMRN*PL	TRAV8-3	TRDD2-1	TRAJ48-1	-1	6	8	10
2	1.6652789342214822E-4	TGTGCTCTGGGCCCCGAATAATGCAGGCAACATGCTCACCTTTGG	CALGPE*CRQHAHLW	TRAV9-2	TRDD1	TRAJ39-1	-1	9	10	16
2	1.6652789342214822E-4	TGCATCGTCAAGTCAGGAAACACACCTCTTGTCTTT	CIVKSGNTPLVF	TRAV26-1	.	TRAJ29-1	-1	-1	-1	9
2	1.6652789342214822E-4	TGTGCAGCAAGTAATATCTGATTAGGAGGAAGCCAAGGAAATCTCATCTTT	CAASNI*LGGSQGNLIF	TRAV13-1	TRDD1	TRAJ42-1	12	17	19	24
2	1.6652789342214822E-4	TGCCGGAGGAACCTACAAATACATCTT	CRRNLQIHL	TRAV36-1	TRDD1	TRAJ40-1	1	4	-1	6
2	1.6652789342214822E-4	CGGGGGGAGCCCAGAAGCTGGTATTTG	RGEPRSWYL	TRAV38-1	TRDD1-1	TRAJ54-1	-1	1	-1	4
2	1.6652789342214822E-4	TGTGCTTGACTATAGGGAGCCCAGAAGCTGGTATTT	CA*L*GAQKLVF	TRAV38-1	TRDD1	TRAJ54-1	6	8	10	13
2	1.6652789342214822E-4	TGCCTCGTGGTAGGGAGGAGGAAACAAACTCACCTTTGG	CLVVGRRKQTHLW	TRAV4-1	TRDD1	TRAJ10-1	-1	10	-1	12
2	1.6652789342214822E-4	TGCATCCGGCCGGCACTGCCAGTAAACTCACCTTTG	CIRPALPVNSPL	TRAV26-2	TRDD1-1	TRAJ44-1	-1	7	-1	9
2	1.6652789342214822E-4	TGTGCTACGGCCCGGTTTTCAGATGGCCAGAAGCTGCTCTTT	CATARFSDGQKLLF	TRAV17-1	TRDD2-1	TRAJ16-1	-1	10	11	13
2	1.6652789342214822E-4	TGTGCTTTCGAGACTATGGTCAGAATTTTGTCTTTG	CAFETMVRILSL	TRAV38-1	TRDD1	TRAJ26-1	-1	9	10	12
2	1.6652789342214822E-4	TGTGCTGTGCTTGGAGGAAACACACCTCTTGTCTTT	CAVLGGNTPLVF	TRAV1-2	TRDD1	TRAJ29-1	8	11	-1	14
2	1.6652789342214822E-4	TGTGCTGGTGGTACTAGCTATGGAAAGCTGACATTT	CAGGTSYGKLTF	TRAV25-1	.	TRAJ52-1	-1	-1	-1	2
2	1.6652789342214822E-4	TGTGCAGCAAGAGGATATGGAGGAAGCCAAGGAAATCTCATCTTT	CAARGYGGSQGNLIF	TRAV13-1	TRDD1-1	TRAJ42-1	10	12	-1	15
2	1.6652789342214822E-4	TGTGCAGAGTAAGTGGGTTTGGGAATGTGCTGCATTGCG	CAE*VGLGMCCIA	TRAV5-1	TRDD3-1	TRAJ35-1	8	11	-1	14
2	1.6652789342214822E-4	TGTGCTGTGGGTGCAGGAGGAAGCTACATACCTACATTT	CAVGAGGSYIPTF	TRAV8-3	.	TRAJ6-1	-1	-1	-1	13
2	1.6652789342214822E-4	TGTGCAGCAAGCTTGGGGCAGTCGGGGCTGGTGGTACTAGCTATGGAAAGCTGACATTTG	CAASLGQSGLVVLAMES*HL	TRAV23-1	TRDD1-1	TRAJ52-1	11	13	17	26
2	1.6652789342214822E-4	TGTGCTGTGACATCCGTAGGAGGCGGATCTGAAAAGCTGGTCTTT	CAVTSVGGGSEKLVF	TRAV21-1	TRDD1	TRAJ57-1	9	18	-1	21
2	1.6652789342214822E-4	TGTGCTTTCAGGTCAATTTAATGCTGGTGGTACTAGCTATGGAAAGCTGACATTTGG	CAFRSI*CWWY*LWKADIW	TRAV38-1	TRDD3-1	TRAJ52-1	9	14	16	18
2	1.6652789342214822E-4	TGTGGAGTTCAGGGAGCCCAGAAGCTGGTATTT	CGVQGAQKLVF	TRAV29-1	.	TRAJ54-1	-1	-1	3	5
2	1.6652789342214822E-4	TGTGCTGTGGTGGCCCCAATGCCAGACTCATGTTTG	CAVVAPMPDSCL	TRAV36-1	TRDD1-1	TRAJ31-1	-1	10	12	16
2	1.6652789342214822E-4	CGATAACCAGGGAGGAAAGCTTATCTT	R*PGRKAYL	TRAV16-1	TRDD1	TRAJ23-1	-1	0	-1	2
2	1.6652789342214822E-4	TGTGCTGTGAGAGGGAATAACAATGCCAGACTCATGTTT	CAVRGNNNARLMF	TRAV3-1	.	TRAJ31-1	-1	-1	-1	13
2	1.6652789342214822E-4	TGCCCAACACCAATGCAGGCAAATCAACCTTTG	CPTPMQANQPL	TRAV21-1	TRDD2-1	TRAJ27-1	-1	2	3	5
2	1.6652789342214822E-4	TGTGCTCTGAGTGATATAGAAGGAGGAAGCTACATACCTACATTT	CALSDIEGGSYIPTF	TRAV9-2	TRDD3-1	TRAJ6-1	13	15	18	20
2	1.6652789342214822E-4	TGTGCTGTCCTAATGGATAGCAACTATCAGTTAATCTGG	CAVLMDSNYQLIW	TRAV21-1	TRDD2-1	TRAJ33-1	-1	8	11	13
2	1.6652789342214822E-4	TGTGCTGTGGCCACCACCCTCTATGGTCAGAATTTTGTCTTT	CAVATTLYGQNFVF	TRAV8-3	TRDD2-1	TRAJ26-1	9	12	15	20
2	1.6652789342214822E-4	TGTGCTCTGAGTGGGGCTCAGGGCGGATCTGAAAAGCTGGTCTTT	CALSGAQGGSEKLVF	TRAV19-1	TRDD1-1	TRAJ57-1	-1	13	-1	16
2	1.6652789342214822E-4	TGTGCTGTGGGCAACTTCAACAAATTTTACTTT	CAVGNFNKFYF	TRAV21-1	TRDD1-1	TRAJ21-1	-1	9	-1	11
2	1.6652789342214822E-4	TGTGCAGCAAACTTCCTCCTCAGGAACCTACAAATACATCTTTGG	CAANFLLRNLQIHLW	TRAV13-1	TRDD2-1	TRAJ40-1	9	11	-1	17
2	1.6652789342214822E-4	TGTGCAGCAAGTAAGGGGGGAGGAGGTGCTGACGGACTCACCTTT	CAASKGGGGADGLTF	TRAV13-1	TRDD1-1	TRAJ45-1	12	14	-1	18
2	1.6652789342214822E-4	TGTGCAGCAAGTGGTGAGCGTGGTACTAGCTATGGAAAGCTGACATTT	CAASGERGTSYGKLTF	TRAV13-1	TRDD1	TRAJ52-1	11	14	15	19
2	1.6652789342214822E-4	TGCCTCGTGGGTGGTTCTCTATTCAGAGATGACAAGATCATCTTT	CLVGGSLFRDDKIIF	TRAV4-1	TRDD2-1	TRAJ30-1	12	14	16	23
2	1.6652789342214822E-4	TGTGCAGGGCCTACCTCAGGAACCTACAAATACATCTTT	CAGPTSGTYKYIF	TRAV25-1	.	TRAJ40-1	-1	-1	8	10
2	1.6652789342214822E-4	TGTGCTGTGAGAGCTACACCGGTAACCAGTTCTATTTTG	CAVRATPVTSSIL	TRAV21-1	TRDD1	TRAJ49-1	10	13	-1	15
2	1.6652789342214822E-4	TGTGCTGTGGGTGTGGATCTAACTTTGGAAATGAGAAATTAACCTTTG	CAVGVDLTLEMRN*PL	TRAV8-3	TRDD1-1	TRAJ48-1	-1	13	-1	16
2	1.6652789342214822E-4	TGTGCAGAGTCCATGGCTCTGGCAACACAGGCAAACTAATCTTTG	CAESMALATQAN*SL	TRAV5-1	TRDD2-1	TRAJ37-1	-1	9	11	13
2	1.6652789342214822E-4	TGTGCTCTGAGTGAGGCTACCAATGCTGGTGGTACTAGCTATGGAAAGCTGACATTT	CALSEATNAGGTSYGKLTF	TRAV19-1	TRDD1	TRAJ52-1	-1	17	-1	19
2	1.6652789342214822E-4	TGTGCTGTGGACGGTCGATCTAACGACTACAAGCTCAGCTTT	CAVDGRSNDYKLSF	TRAV2-1	TRDD1	TRAJ20-1	10	12	13	16
2	1.6652789342214822E-4	TGTGCCGTGGACATAAAAGTGGCCAGGGCGGATCTGAAAAGCTGGTCTTTG	CAVDIKVARADLKSWSL	TRAV39-1	TRDD1	TRAJ57-1	12	19	21	23
2	1.6652789342214822E-4	TGTGCTCTGAGGATGGCCAGAAGCTGCTCTTTG	CALRMARSCSL	TRAV9-2	.	TRAJ16-1	-1	-1	-1	11
2	1.6652789342214822E-4	TGTGCAGCAAGCTATGAATCCGGTAACCAGTTCTATTTT	CAASYESGNQFYF	TRAV23-1	TRDD3-1	TRAJ49-1	11	15	17	19
2	1.6652789342214822E-4	TGTGCAGAGAGATCGGACTGGCAACACAGGCAAACTAATCTTTGG	CAERSDWQHRQTNLW	TRAV5-1	TRDD1-1	TRAJ37-1	10	14	-1	17
2	1.6652789342214822E-4	TGTGCAGGGTTGGGAGGCTGGGGGAAATTGCAGTTT	CAGLGGWGKLQF	TRAV25-1	TRDD1-1	TRAJ24-1	8	17	24	31
2	1.6652789342214822E-4	TGTGCAATGAGCGTCCTAAATTATGGAGGAAGCCAAGGAAATCTCATCTTT	CAMSVLNYGGSQGNLIF	TRAV12-3	TRDD2-1	TRAJ42-1	-1	13	-1	16
2	1.6652789342214822E-4	TGTGCAGCAAGCAAGGGGATCCAGTTCTATTTT	CAASKGIQFYF	TRAV23-1	TRDD1-1	TRAJ49-1	12	14	-1	18
2	1.6652789342214822E-4	TGTGCTGTCCTTCCTTTCGATGGCCAGAAGCTGCTCTTT	CAVLPFDGQKLLF	TRAV8-3	TRDD2-1	TRAJ16-1	-1	8	14	18
2	1.6652789342214822E-4	TGTGTGGTGTATAAAACCTCCTACGACAAGGTGATATTT	CVVYKTSYDKVIF	TRAV10-1	TRDD1	TRAJ50-1	8	10	-1	12
2	1.6652789342214822E-4	TGTGCTCTGAGTCAAACCGGTAACCAGTTCTATTTT	CALSQTGNQFYF	TRAV9-2	.	TRAJ49-1	-1	-1	11	13
2	1.6652789342214822E-4	TGTGCAGCAGTGGGCTCTAACGACTACAAGCTCAGCTTT	CAAVGSNDYKLSF	TRAV23-1	TRDD1-1	TRAJ20-1	8	10	-1	13
2	1.6652789342214822E-4	TTATGCCATGGAATATGGAAACAAACTGGTCTT	LCHGIWKQTGL	TRAV35-1	TRDD2-1	TRAJ47-1	0	5	-1	8
2	1.6652789342214822E-4	TGTGCTCTAAGGACGAATGCTGGCAACAACCGTAAGCTGATTTGG	CALRTNAGNNRKLIW	TRAV16-1	TRDD1-1	TRAJ38-1	10	12	-1	15
2	1.6652789342214822E-4	TGTGCTGTGGGTGCGGTCTCAGGAAACACACCTCTTGTCTTT	CAVGAVSGNTPLVF	TRAV8-3	TRDD1	TRAJ29-1	-1	14	15	18
2	1.6652789342214822E-4	TGTGTGCCGTCGGGGGGGGTGACAATGCTGGTGGTACTAGCTATGGAAAGCTGACATTTG	CVPSGGVTMLVVLAMES*HL	TRAV12	TRDD1-1	TRAJ52-1	5	11	15	23
2	1.6652789342214822E-4	TGTGCAGCAAGCATCGGTAACTTTGGAAATGAGAAATTAACCTTT	CAASIGNFGNEKLTF	TRAV23-1	TRDD1	TRAJ48-1	12	15	-1	17
2	1.6652789342214822E-4	TGCATCGTCAGAGTCAAGGAAAGCGGCACTGCCAGTAAACTCACCTTT	CIVRVKESGTASKLTF	TRAV26-1	TRDD1	TRAJ44-1	14	17	19	21
2	1.6652789342214822E-4	TGTGCTCTGAGTGAGGCCGTTTTGGATCAGGAGGAGGTGCTGACGGACTCACCTTTG	CALSEAVLDQEEVLTDSPL	TRAV19-1	TRDD1-1	TRAJ45-1	16	22	24	26
2	1.6652789342214822E-4	TGTGCAGCAAGTTTCCTGACTGACAGCTGGGGGAAATTGCAGTTT	CAASFLTDSWGKLQF	TRAV13-1	TRDD1-1	TRAJ24-1	11	26	33	40
2	1.6652789342214822E-4	TGCATCGTCAGACCCTAACTCAGGGCGGATCTGAAAAGCTGGTCTTTG	CIVRP*LRADLKSWSL	TRAV26-1	TRDD2-1	TRAJ57-1	-1	12	13	15
2	1.6652789342214822E-4	TGTGCTCCGTGTGGTGCTACAAACAAGCTCATCTTT	CAPCGATNKLIF	TRAV21-1	TRDD1	TRAJ32-1	5	7	8	10
2	1.6652789342214822E-4	TGTGCTGTCGGATATGCTCACGGGAGGAGGAAACAAACTCACCTT	CAVGYAHGRRKQTHL	TRAV41-1	TRDD1-1	TRAJ10-1	-1	9	-1	13
2	1.6652789342214822E-4	TGTGCAGCAAGTGAGACCGACAAGCTCATCTTT	CAASETDKLIF	TRAV13-1	.	TRAJ34-1	-1	-1	11	13
2	1.6652789342214822E-4	TGTGCTGTGAGTGGAATTCAGGGAGCCCAGAAGCTGGTATTT	CAVSGIQGAQKLVF	TRAV8-4	.	TRAJ54-1	-1	-1	12	14
2	1.6652789342214822E-4	TGTGCTACGGGCCTTCAAACTGGAGCCAATAGTAAGCTGACATTT	CATGLQTGANSKLTF	TRAV17-1	TRDD2-1	TRAJ56-1	9	11	-1	16
2	1.6652789342214822E-4	TGTGCTGCATCTGGTTCTGCAAGGCAACTGACCTTT	CAASGSARQLTF	TRAV21-1	.	TRAJ22-1	-1	-1	-1	7
2	1.6652789342214822E-4	TGTGTGGTGTCCCCTCTGGTTCTGCAAGGCAACTGACCTTTG	CVVSPLVLQGN*PL	TRAV12-1	TRDD2-1	TRAJ22-1	-1	9	-1	12
2	1.6652789342214822E-4	TGTGCAGCAAAAAAGGGGGGGATCTCAGGAACCTACAAATACATCTTT	CAAKKGGISGTYKYIF	TRAV29-1	TRDD1-1	TRAJ40-1	9	14	18	21
2	1.6652789342214822E-4	TGTGCTGGGCAGCTAGCCCGGAGCCAATAGTAAGCTGACATTTGG	CAGQLARSQ**ADIW	TRAV35-1	TRDD2	TRAJ56-1	-1	12	14	17
2	1.6652789342214822E-4	TGTGCAGGGGGGGCAACATGCTCACCTTTG	CAGGATCSPL	TRAV25-1	TRDD1-1	TRAJ39-1	-1	9	-1	11
2	1.6652789342214822E-4	TGTGCAGCCCGGCGTTATACCGGCACTGCCAGTAAACTCACCTTT	CAARRYTGTASKLTF	TRAV25-1	TRDD1	TRAJ44-1	6	10	11	16
2	1.6652789342214822E-4	TGCGCTGTGAGAGATGACAACCAGGGAGGAAAGCTTATCTTC	CAVRDDNQGGKLIF	TRAV1-1	TRDD1-1	TRAJ23-1	-1	14	-1	16
2	1.6652789342214822E-4	TGCATCCTGAGAACCTCAGGAACCTACAAATACATCTTT	CILRTSGTYKYIF	TRAV26-2	.	TRAJ40-1	-1	-1	-1	12
2	1.6652789342214822E-4	TGTGCAGCAAGTATGTATGGTCAGAATTTTGTCTTT	CAASMYGQNFVF	TRAV13-1	TRDD1-1	TRAJ26-1	-1	13	-1	15
2	1.6652789342214822E-4	TGTGTGGTGAAGAAGAGTGGTTCTGCAAGGCAACTGACCTTT	CVVKKSGSARQLTF	TRAV12-1	TRDD3-1	TRAJ22-1	-1	11	13	17
2	1.6652789342214822E-4	TGTGTTGTGAGGAGGGCAACTGGGGGTTACCAGAAAGTTACCTTT	CVVRRATGGYQKVTF	TRAV8-2	TRDD1-1	TRAJ13-1	10	13	15	19
2	1.6652789342214822E-4	TGTGCTTATAGGAGCCCGAACTACCGGCACTGCCAGTAAACTCACCTTTGG	CAYRSPNYRHCQ*THLW	TRAV38-2	TRDD1	TRAJ44-1	14	16	-1	18
2	1.6652789342214822E-4	TGTGCTAACCCAATATGGTCAGAATTTTGTCTT	CANPIWSEFCL	TRAV17-1	TRDD2-1	TRAJ26-1	-1	7	9	11
2	1.6652789342214822E-4	TGCCGGTGGTGCTACAAACAAGCTCATCTTTGG	CRWCYKQAHLW	TRAV12-1	TRDD2-1	TRAJ32-1	-1	2	-1	4
2	1.6652789342214822E-4	TGTGCTGTTGGCCGTGAAACTATGGTCAGAATTTTGTCTTTG	CAVGRETMVRILSL	TRAV21-1	TRDD1-1	TRAJ26-1	-1	8	10	17
2	1.6652789342214822E-4	TGTGCAGAGAGAGAAACCTCCTACGACAAGGTGATATTT	CAERETSYDKVIF	TRAV13-2	TRDD1	TRAJ50-1	-1	10	11	13
2	1.6652789342214822E-4	TGTGCTGTCCCGGTCTTT	CAVPVF	TRAV41-1	.	TRAJ47-1	-1	-1	-1	9
2	1.6652789342214822E-4	TGCCTCGTGGGTGTAAGAATTCAGGATACAGCACCCTCACCTTTG	CLVGVRIQDTAPSPL	TRAV4-1	TRDD1	TRAJ11-1	-1	13	14	16
2	1.6652789342214822E-4	TGTGCAATGAGGAGCACCAATGCAGGCAAATCAACCTTT	CAMRSTNAGKSTF	TRAV12-3	.	TRAJ27-1	-1	-1	10	12
2	1.6652789342214822E-4	TGCATCCGCCAGGGAGCCCAGAAGCTGGTATTT	CIRQGAQKLVF	TRAV26-2	.	TRAJ54-1	-1	-1	6	9
2	1.6652789342214822E-4	TGCCTCGTGGGCTATTTTTTTCAGATGGCCAGAAGCTGCTCTTTG	CLVGYFFQMARSCSL	TRAV4-1	TRDD2-1	TRAJ16-1	-1	11	13	17
2	1.6652789342214822E-4	TGTGCAGCAAGTATAAAAGGAACCTACAAATACATCTTT	CAASIKGTYKYIF	TRAV13-1	TRDD3-1	TRAJ40-1	12	14	-1	17
2	1.6652789342214822E-4	TGTGCAGCAAACTCGGACTGAGGGAGGAAAGCTTATCTT	CAANSD*GRKAYL	TRAV29-1	TRDD1-1	TRAJ23-1	9	16	-1	20
2	1.6652789342214822E-4	TGTGCAATGAGAGAGGGCCAAATGGGCAGGAGAGCACTTACTTTT	CAMREGQMGRRALTF	TRAV14-1	TRDD2-1	TRAJ5-1	-1	17	19	21
2	1.6652789342214822E-4	TGTGCTCTGAGTGAGGCCTGCTTCCGGGTATGCACTCAACTTCGG	CALSEACFRVCTQLR	TRAV19-1	TRDD1-1	TRAJ41-1	-1	17	19	21
2	1.6652789342214822E-4	TGTGCAGCAACCCTATCGAACACCGGTAACCAGTTCTATTTT	CAATLSNTGNQFYF	TRAV13-1	TRDD2-1	TRAJ49-1	9	11	14	17
2	1.6652789342214822E-4	TGTGCTAAAGAAGGGTCTAACTTTGGAAATGAGAAATTAACCTTT	CAKEGSNFGNEKLTF	TRAV16-1	TRDD1	TRAJ48-1	5	12	-1	15
2	1.6652789342214822E-4	TGTGCGTCGGTTCTGCAAGGCAACTGACCTTTG	CASVLQGN*PL	TRAV12-3	TRDD2	TRAJ22-1	4	6	-1	8
2	1.6652789342214822E-4	TGTGCAGCAAGTAGCATTCAGGGAGCCCAGAAGCTGGTATTT	CAASSIQGAQKLVF	TRAV13-1	.	TRAJ54-1	-1	-1	12	15
2	1.6652789342214822E-4	TGTGCAGCAAGGATCCCCACCAGTGGCTCTAGGTTGACCTTT	CAARIPTSGSRLTF	TRAV23-1	TRDD1	TRAJ58-1	-1	11	13	18
2	1.6652789342214822E-4	TGCCTCGTGGGTGACATTGAATAACAATGCCAGACTCATGTTTGG	CLVGDIE*QCQTHVW	TRAV4-1	TRDD2-1	TRAJ31-1	-1	16	-1	18
2	1.6652789342214822E-4	TGTGCAATGGGTTCTGCAAGGCAACTGACCTTT	CAMGSARQLTF	TRAV12-3	.	TRAJ22-1	-1	-1	-1	9
2	1.6652789342214822E-4	TGTGCTGTGAGGGGCTATAGCAACTATCAGTTAATCTGG	CAVRGYSNYQLIW	TRAV3-1	TRDD1-1	TRAJ33-1	-1	11	13	16
2	1.6652789342214822E-4	TGCATCGTCAGATCGAGAGATGACAAGATCATCTTT	CIVRSRDDKIIF	TRAV26-1	TRDD1	TRAJ30-1	11	13	-1	15
2	1.6652789342214822E-4	TGTCCTCAAAGGAGGAGGAAGCCAAGGAAATCTCATCTT	CPQRRRKPRKSHL	TRAV13-2	TRDD1	TRAJ42-1	2	10	-1	13
2	1.6652789342214822E-4	TGTGCAATGAGACCAATGCAGGCAAATCAACCTTTG	CAMRPMQANQPL	TRAV14-1	.	TRAJ27-1	-1	-1	-1	9
2	1.6652789342214822E-4	TGTGTTCCTCGGCAAGGAACCTACAAATACATCTTT	CVPRQGTYKYIF	TRAV8-2	TRDD2-1	TRAJ40-1	-1	6	8	14
2	1.6652789342214822E-4	TGTGCAATGAGAAGTTATAATGCTGGTGGTACTAGCTATGGAAAGCTGACATTT	CAMRSYNAGGTSYGKLTF	TRAV14-1	TRDD3-1	TRAJ52-1	-1	12	14	17
2	1.6652789342214822E-4	TGTGCCTTCCCCGGTTCTGCAAGGCAACTGACCTTT	CAFPGSARQLTF	TRAV24-1	TRDD2-1	TRAJ22-1	-1	8	-1	10
2	1.6652789342214822E-4	TGTGCTGTGAGAGACCGTAAAATGCGCGACAAGGTGATATTT	CAVRDRKMRDKVIF	TRAV3-1	TRDD3-1	TRAJ50-1	14	19	22	26
2	1.6652789342214822E-4	TGTGCTCTAGAGGCGCTGGGGCTGGGAGTTACCAACTCACTTTCG	CALEALGLGVTNSLS	TRAV6-1	TRDD1-1	TRAJ6	10	15	20	45
2	1.6652789342214822E-4	TGTGCTTATACCACCGACAAGCTCATCTTT	CAYTTDKLIF	TRAV38-2	.	TRAJ34-1	-1	-1	-1	4
2	1.6652789342214822E-4	TGTGCTGTGGAGTTCGGGGCGGATCTGAAAAGCTGGTCTTTG	CAVEFGADLKSWSL	TRAV22-1	.	TRAJ57-1	-1	-1	11	13
2	1.6652789342214822E-4	TGTGCAGCCCATCCTTAATAATGCAGGCAACATGCTCACCTTTGG	CAAHP**CRQHAHLW	TRAV13-1	TRDD2-1	TRAJ39-1	7	11	-1	15
2	1.6652789342214822E-4	TGTGCAATGAGCCCTAACCCTGTCAGGAAACACACCTCTTGTCTT	CAMSPNPVRKHTSCL	TRAV12-3	TRDD2-1	TRAJ29-1	-1	12	15	22
2	1.6652789342214822E-4	TGTGCTCTGAGTGGACAATTTCAGATGGCCAGAAGCTGCTCTTTG	CALSGQFQMARSCSL	TRAV19-1	TRDD1	TRAJ16-1	12	14	15	18
2	1.6652789342214822E-4	TGTGCTGCAGGTATATACTCACGGGAGGAGGAAACAAACTCACCTTTG	CAAGIYSREEETNSPL	TRAV8-3	TRDD1	TRAJ10-1	6	9	10	14
2	1.6652789342214822E-4	TGCATCCTGAGAGACCCCTGGTGGTACTAGCTATGGAAAGCTGACATTTGG	CILRDPWWY*LWKADIW	TRAV26-2	TRDD2-1	TRAJ52-1	-1	15	-1	17
2	1.6652789342214822E-4	TGTGCTGTGGACCCCTTTGGAAATGAGAAATTAACCTTT	CAVDPFGNEKLTF	TRAV22-1	TRDD2-1	TRAJ48-1	-1	11	12	14
2	1.6652789342214822E-4	TGTGCAGCCCCCCGGGGTACAGCAGTGCTTCCAAGATAATCTTTG	CAAPRGTAVLPR*SL	TRAV23-1	TRDD2-1	TRAJ3-1	-1	8	9	13
2	1.6652789342214822E-4	TGCATCGTCAGAGTCCAGGGAGCCCAGAAGCTGGTATTT	CIVRVQGAQKLVF	TRAV26-1	.	TRAJ54-1	-1	-1	-1	13
2	1.6652789342214822E-4	TGTGCTCTGAAGGTTAACACCGGTAACCAGTTCTATTTT	CALKVNTGNQFYF	TRAV9-2	TRDD1	TRAJ49-1	9	11	12	15
2	1.6652789342214822E-4	TGTGCTGTGGGACCTTAACACCAATGCAGGCAAATCAACCTTTGG	CAVGP*HQCRQINLW	TRAV1-2	TRDD1	TRAJ27-1	-1	9	11	15
2	1.6652789342214822E-4	TGTGCCGTGAATGCTCTGAACACCGGTAACCAGTTCTATTTT	CAVNALNTGNQFYF	TRAV8-1	TRDD1	TRAJ49-1	13	15	-1	17
2	1.6652789342214822E-4	TGTGCAGCAAGCGCGTCTGGCAACACAGGCAAACTAATCTTT	CAASASGNTGKLIF	TRAV29-1	TRDD1-1	TRAJ37-1	-1	13	-1	15
2	1.6652789342214822E-4	TGTGCAGCAAGTATAAAATGCAGGCAACATGCTCACCTT	CAASIKCRQHAHL	TRAV13-1	.	TRAJ39-1	-1	-1	12	14
2	1.6652789342214822E-4	TGTGCAGCAGGAATACATGGAATATGGAAACAAACTGGTCTTTGG	CAAGIHGIWKQTGLW	TRAV13-1	TRDD1	TRAJ47-1	8	12	15	17
2	1.6652789342214822E-4	TGTGTGGTGGCCTGAACTATGGTCAGAATTTTGTCTTTG	CVVA*TMVRILSL	TRAV12-1	TRDD1	TRAJ26-1	8	11	-1	14
2	1.6652789342214822E-4	TGTGTTGTGAGCACGGGAGGAGGAAACAAACTCACCTTT	CVVSTGGGNKLTF	TRAV8-2	.	TRAJ10-1	-1	-1	-1	11
2	1.6652789342214822E-4	TGTGCTCTAGAGGCGCTGGGGCTGGGAGTTACCAACTCACTTTCG	CALEALGLGVTNSLS	TRAV6-1	TRDD1-1	TRAJ58-1	10	15	20	39
2	1.6652789342214822E-4	TGTGCAGCCCTAGTTCCGGGTATGCACTCAACTTCG	CAALVPGMHSTS	TRAV29-1	TRDD2-1	TRAJ41-1	-1	8	-1	11
2	1.6652789342214822E-4	TGTGCAGGGGGGTCAGAATTTTGTCTT	CAGGSEFCL	TRAV25-1	.	TRAJ26-1	-1	-1	8	10
2	1.6652789342214822E-4	TGTGCTGTGAGTGATGCAGGAAACACACCTCTTGTCTTT	CAVSDAGNTPLVF	TRAV8-4	.	TRAJ29-1	-1	-1	-1	13
2	1.6652789342214822E-4	TGTGCTTGACCGGTAACCAGTTCTATTTTG	CA*PVTSSIL	TRAV41-1	TRDD1-1	TRAJ49-1	-1	6	-1	8
2	1.6652789342214822E-4	TGTGCTGTGCCGCCTCGGGGCGGATCTGAAAAGCTGGTCTTT	CAVPPRGGSEKLVF	TRAV20-1	TRDD1-1	TRAJ57-1	-1	10	11	13
2	1.6652789342214822E-4	TGTGCTGTGCAACCCATCAGGAGGAGGTGCTGACGGACTCACCTT	CAVQPIRRRC*RTHL	TRAV22-1	TRDD2-1	TRAJ45-1	8	11	13	16
2	1.6652789342214822E-4	TGTGTGGTGAACATTAAGAGGAGGTGCTGACGGACTCACCTTTGG	CVVNIKRRC*RTHLW	TRAV12-1	TRDD2-1	TRAJ45-1	-1	13	-1	15
2	1.6652789342214822E-4	TGTGCTGTGCCCTCTCAGGGCGGATCTGAAAAGCTGGTCTTT	CAVPSQGGSEKLVF	TRAV21-1	TRDD2-1	TRAJ57-1	8	10	-1	13
2	1.6652789342214822E-4	TGTGCAATGAGAGATATTGGCACCAATGCAGGCAAATCAACCTTT	CAMRDIGTNAGKSTF	TRAV14-1	TRDD1-1	TRAJ27-1	13	17	-1	20
2	1.6652789342214822E-4	TGTGCAGCAATCGATTTAGGTTCAGGAGGAGGTGCTGACGGACTCACCTTT	CAAIDLGSGGGADGLTF	TRAV29-1	TRDD1	TRAJ45-1	9	12	14	20
2	1.6652789342214822E-4	TGTTCGACTTTATCCGGGCGCTTT	CSTLSGRF	TRAV35-1	TRDD1	TRAJ43-1	2	6	8	17
2	1.6652789342214822E-4	TGTGTGGTGGGGGACAGCAGTGCTTCCAAGATAATCTTT	CVVGDSSASKIIF	TRAV12-1	.	TRAJ3-1	-1	-1	-1	8
2	1.6652789342214822E-4	TGTGCAGGGCGCTGGGGAGCCCAGAAGCTGGTATTT	CAGRWGAQKLVF	TRAV25-1	TRDD1-1	TRAJ54-1	8	11	-1	14
2	1.6652789342214822E-4	TGTGCCTTTTCCGGCACTGCCAGTAAACTCACCTTT	CAFSGTASKLTF	TRAV24-1	.	TRAJ44-1	-1	-1	-1	8
2	1.6652789342214822E-4	TGTGCAATGAGAGAGGGGCCTTTGGAAATGAGAAATTAACCTTTG	CAMREGPLEMRN*PL	TRAV14-1	.	TRAJ48-1	-1	-1	16	19
2	1.6652789342214822E-4	TGTGCTTTATAAGAAACCAGTGGCTCTAGGTTGACCTTT	CAL*ETSGSRLTF	TRAV16-1	.	TRAJ58-1	-1	-1	5	7
2	1.6652789342214822E-4	TGCATCGTCAACCCCATGCTGTATAACACCGACAAGCTCATCTTT	CIVNPMLYNTDKLIF	TRAV26-1	TRDD1	TRAJ34-1	9	18	-1	21
2	1.6652789342214822E-4	TGCATCGTCAGAGTCGCTGGTGGTGCTACAAACAAGCTCATCTTT	CIVRVAGGATNKLIF	TRAV26-1	.	TRAJ32-1	-1	-1	15	17
2	1.6652789342214822E-4	TGTGCAGCATACTATACTGGAGCCAATAGTAAGCTGACATTT	CAAYYTGANSKLTF	TRAV29-1	TRDD1	TRAJ56-1	-1	9	-1	12
2	1.6652789342214822E-4	TGTGCTCTCCTCTCCAGATGGCCAGAAGCTGCTCTTTGC	CALLSRWPEAALC	TRAV16-1	TRDD2-1	TRAJ16-1	-1	8	10	12
2	1.6652789342214822E-4	TGTGCAGCACAGAGGGTGGTGCTACAAACAAGCTCATCTTTG	CAAQRVVLQTSSSL	TRAV23-1	TRDD2	TRAJ32-1	-1	9	10	12
2	1.6652789342214822E-4	TGTGCAATGAGAGAGGGCAGAGATGACAAGATCATCTTT	CAMREGRDDKIIF	TRAV14-1	.	TRAJ30-1	-1	-1	-1	17
2	1.6652789342214822E-4	TGTGCTGGCTGATTCAGGGAGCCCAGAAGCTGGTATTTG	CAG*FREPRSWYL	TRAV20-1	.	TRAJ54-1	-1	-1	6	9
2	1.6652789342214822E-4	TGCATCGTCAGAGTTCTCTCTGGCAACACAGGCAAACTAATCTTT	CIVRVLSGNTGKLIF	TRAV26-1	TRDD1	TRAJ37-1	13	15	-1	17
2	1.6652789342214822E-4	TGTGCTTATAGGAGGGGTCTCGGATCTGAAAAGCTGGTCTTT	CAYRRGLGSEKLVF	TRAV38-2	TRDD1-1	TRAJ57-1	-1	14	16	20
2	1.6652789342214822E-4	TGTGCTGTGAGTGAGCAGGGAGCCCAGAAGCTGGTATTT	CAVSEQGAQKLVF	TRAV8-6	.	TRAJ54-1	-1	-1	13	15
2	1.6652789342214822E-4	TGCATCCTGAGAGACCACCGAGGCTCTGGCAACACAGGCAAACTAATCTTT	CILRDHRGSGNTGKLIF	TRAV26-2	TRDD2-1	TRAJ37-1	14	16	18	21
2	1.6652789342214822E-4	TGTGCTCTTTGAACACCGGTAACCAGTTCTATTTTG	CAL*TPVTSSIL	TRAV16-1	TRDD2-1	TRAJ49-1	-1	8	-1	10
2	1.6652789342214822E-4	CTCGAAGGGATCAAAGCTGCAGGCAACAAGCTAACTTTT	LEGIKAAGNKLTF	TRAV25-1	TRDD3-1	TRAJ17-1	-1	3	5	8
2	1.6652789342214822E-4	TGTGCTGTGAAAACGGAGGATGCTGGCAACAACCGTAAGCTGATTTGG	CAVKTEDAGNNRKLIW	TRAV8-6	TRDD1	TRAJ38-1	9	14	16	19
2	1.6652789342214822E-4	TGTGCAATGAGAGGGGTCCCTCATGGATAGCAACTATCAGTTAATCTGGGG	CAMRGVPHG*QLSVNLG	TRAV14-1	TRDD1	TRAJ33-1	-1	13	15	23
2	1.6652789342214822E-4	TGTGCAATGAAGGAAGGCGGAAACAAGCTGGTCTTT	CAMKEGGNKLVF	TRAV14-1	TRDD1	TRAJ47-1	9	11	13	18
2	1.6652789342214822E-4	TGTGCTGGGCAGCTTCCATTAGAAACTCAGGAACCTACAAATACATCTTTG	CAGQLPLETQEPTNTSL	TRAV35-1	TRDD2-1	TRAJ40-1	-1	12	16	23
2	1.6652789342214822E-4	TGTGCAGGGCTGGGACAGCAGTGCTTCCAAGATAATCTT	CAGLGQQCFQDNL	TRAV25-1	TRDD1	TRAJ3-1	-1	9	-1	11
2	1.6652789342214822E-4	TGTGCCTCCCCGGACACCGGTAACCAGTTCTATTTT	CASPDTGNQFYF	TRAV24-1	TRDD2-1	TRAJ49-1	-1	7	8	11
2	1.6652789342214822E-4	TGCGCTGTGAGTCCCTAGTAGAATTCAGGAAACACACCTCTTGTCTTT	CAVSP**NSGNTPLVF	TRAV1-1	TRDD2	TRAJ29-1	10	13	16	20
2	1.6652789342214822E-4	TGTGCTACCAGGGGGAACCAGGGAGGAAAGCTTATCTTC	CATRGNQGGKLIF	TRAV38-2	TRDD1-1	TRAJ23-1	5	10	-1	15
2	1.6652789342214822E-4	TGTGCTCTGAGCCGCGACAAGCTCATCTTT	CALSRDKLIF	TRAV19-1	TRDD1	TRAJ34-1	10	12	-1	14
2	1.6652789342214822E-4	TGTGCTTCCCGTTCTAACGACTACAAGCTCAGCTTT	CASRSNDYKLSF	TRAV20-1	TRDD2-1	TRAJ20-1	-1	6	8	10
2	1.6652789342214822E-4	TGTGCTGTCTAAAACCGACAAGCTCATCTTTGG	CAV*NRQAHLW	TRAV41-1	.	TRAJ34-1	-1	-1	-1	9
2	1.6652789342214822E-4	TGTGCTTTCCTCCTGTACAATAACAATGACATGCGCTTT	CAFLLYNNNDMRF	TRAV38-1	TRDD2-1	TRAJ43-1	8	10	13	16
2	1.6652789342214822E-4	TGAATGGGAACCTACAAATACATCTTT	*MGTYKYIF	TRAV35-1	TRDD3-1	TRAJ40-1	-1	2	4	6
2	1.6652789342214822E-4	TGTGTGGTGAACGGCGCTGGCAACACAGGCAAACTAATCTTT	CVVNGAGNTGKLIF	TRAV12-1	.	TRAJ37-1	-1	-1	-1	12
2	1.6652789342214822E-4	TGTGCTTATAGGAGCAGGTATAACACCGACAAGCTCATCTTT	CAYRSRYNTDKLIF	TRAV38-2	TRDD1	TRAJ34-1	14	16	-1	18
2	1.6652789342214822E-4	TGTGCCGTGTGAGTGAAAAGCTGGTCTTTG	CAV*VKSWSL	TRAV12-2	TRDD1	TRAJ57-1	-1	9	10	13
2	1.6652789342214822E-4	TGTGCCTTTAGGAACGACTACAAGCTCAGCTTT	CAFRNDYKLSF	TRAV24-1	TRDD1-1	TRAJ20-1	-1	10	-1	12
2	1.6652789342214822E-4	TGTGCTGTAAGGGGACCAAACTGGGGCAAACAACCTCTTCTTTGG	CAVRGPNWGKQPLLW	TRAV22-1	TRDD1-1	TRAJ36-1	7	10	14	16
2	1.6652789342214822E-4	TGTGCTGGGCAGCTATCTCGGAGGTCAGAATTTTGTCTT	CAGQLSRRSEFCL	TRAV35-1	TRDD1	TRAJ26-1	11	19	-1	22
2	1.6652789342214822E-4	TGTGCTCTGAGTGATCGAAATAACCAGGGAGGAAAGCTTATCTTC	CALSDRNNQGGKLIF	TRAV9-2	TRDD3-1	TRAJ23-1	13	16	-1	19
2	1.6652789342214822E-4	TGTGCAGCAAGCACGTGTAGGGGAACAACAGACTCGCTTTTG	CAASTCRGTTDSLL	TRAV23-1	TRDD1	TRAJ7-1	12	15	-1	17
2	1.6652789342214822E-4	TGTGCTGTGGGGATACATGGGCAGGAGAGCACTTACTTT	CAVGIHGQESTYF	TRAV8-3	TRDD1-1	TRAJ5-1	-1	11	-1	14
2	1.6652789342214822E-4	TGTGCTGTGAGTTGGGTCTTTGGAAATGAGAAATTAACCTTT	CAVSWVFGNEKLTF	TRAV8-6	TRDD1-1	TRAJ48-1	-1	12	15	17
2	1.6652789342214822E-4	TGTGCAGCAAGTAAGGAGAAGCTGCAGGCAACAAGCTAACTTTTG	CAASKEKLQATS*LL	TRAV13-1	TRDD1-1	TRAJ17-1	12	14	16	18
2	1.6652789342214822E-4	TGTGCTGTGAGTTCCGCGTCGTAACGACTACAAGCTCAGCTTTGG	CAVSSAS*RLQAQLW	TRAV8-6	TRDD2-1	TRAJ20-1	-1	12	14	21
2	1.6652789342214822E-4	TGTGCTGTGAGTTTTGGAAATGAGAAATTAACCTTT	CAVSFGNEKLTF	TRAV8-6	.	TRAJ48-1	-1	-1	-1	12
2	1.6652789342214822E-4	TGTGCTCCCATTCTCTGGCAACACAGGCAAACTAATCTT	CAPILWQHRQTNL	TRAV8-6	TRDD2-1	TRAJ37-1	5	7	9	12
2	1.6652789342214822E-4	TGTGCTCTGAGTGAGACGAATGCTGGCAACAACCGTAAGCTGATTTGG	CALSETNAGNNRKLIW	TRAV19-1	TRDD1-1	TRAJ38-1	-1	15	-1	18
2	1.6652789342214822E-4	TGTGTGGTGAACTTCAAATTCCGGGTATGCACTCAACTT	CVVNFKFRVCTQL	TRAV12-1	.	TRAJ41-1	-1	-1	11	13
2	1.6652789342214822E-4	TGTGCTGTGCAGGCTGCCTCTGGCAACACAGGCAAACTAATCTTT	CAVQAASGNTGKLIF	TRAV20-1	.	TRAJ37-1	-1	-1	12	14
2	1.6652789342214822E-4	TGTGCCGTGGAAACTGGGGCAAACAACCTCTTCTTT	CAVETGANNLFF	TRAV12-2	.	TRAJ36-1	-1	-1	8	10
2	1.6652789342214822E-4	TGTGCTGGGCAGGTCTCAGGAACCTACAAATACATCTTT	CAGQVSGTYKYIF	TRAV35-1	TRDD3-1	TRAJ40-1	-1	12	-1	14
2	1.6652789342214822E-4	TGTGCAGGGCCAGGGGCACCGACAAGCTCATCTTTG	CAGPGAPTSSSL	TRAV25-1	TRDD1-1	TRAJ34-1	8	12	-1	16
2	1.6652789342214822E-4	TGTGCAGCAGCATAGGCTTTGGGAATGTGCTGCATTGCG	CAAA*ALGMCCIA	TRAV13-1	.	TRAJ35-1	-1	-1	8	11
2	1.6652789342214822E-4	TGCATCGTCAGAACTGGCAGGAGAGCACTTACTTTT	CIVRTGRRALTF	TRAV26-1	.	TRAJ5-1	-1	-1	-1	12
2	1.6652789342214822E-4	TGTGCTCTAAGTGGCCCGGCAGCAGGAGGAAGCTACATACCTACATTT	CALSGPAAGGSYIPTF	TRAV16-1	TRDD1	TRAJ6-1	13	16	-1	18
2	1.6652789342214822E-4	TGTGCTCTGAGTGGGGATAGCAGCTATAAATTGATCTTC	CALSGDSSYKLIF	TRAV9-2	.	TRAJ12-1	-1	-1	12	14
2	1.6652789342214822E-4	TGTGCTGTGGAGCGTTCCGGTACTGGAGGCTTCAAAACTATCTTT	CAVERSGTGGFKTIF	TRAV22-1	TRDD2-1	TRAJ9-1	12	14	17	20
2	1.6652789342214822E-4	TGTGTGGTGACGGACAGGAGGAAGCTACATACCTACATT	CVVTDRRKLHTYI	TRAV12-1	TRDD1-1	TRAJ6-1	9	11	-1	14
2	1.6652789342214822E-4	TGTGCTGTGAGAGAATCGGCCACCGACAAGCTCATCTTT	CAVRESATDKLIF	TRAV1-2	TRDD1	TRAJ34-1	13	17	18	20
2	1.6652789342214822E-4	TGTGCAGCAACCGGTGCACCAATGCAGGCAAATCAACCTTTG	CAATGAPMQANQPL	TRAV39-1	TRDD2-1	TRAJ27-1	4	9	11	16
2	1.6652789342214822E-4	TGTGCTGTGAAGGGGACACCAATGCAGGCAAATCAACCTTTG	CAVKGTPMQANQPL	TRAV8-6	TRDD1-1	TRAJ27-1	9	11	-1	15
2	1.6652789342214822E-4	TGTGCAGACGGTAAGCTTCATTTCTGGTGGCTACAATAAGCTGATTTTTGG	CADGKLHFWWLQ*ADFW	TRAV5-1	TRDD2-1	TRAJ4-1	7	15	18	20
2	1.6652789342214822E-4	TGTGCTCTTGAGACCTAACACCGACAAGCTCATCTTTGG	CALET*HRQAHLW	TRDV1-1	TRDD2-1	TRAJ34-1	9	12	-1	15
2	1.6652789342214822E-4	TGTGCAGCAACCTTCGGGGGTAACACCGACAAGCTCATCTTT	CAATFGGNTDKLIF	TRAV29-1	TRDD1	TRAJ34-1	9	15	-1	20
2	1.6652789342214822E-4	TGTGCTCTGAGTGAGGGGGGGAATAACAATGCCAGACTCATGTTT	CALSEGGNNNARLMF	TRAV19-1	TRDD1-1	TRAJ31-1	-1	16	-1	19
2	1.6652789342214822E-4	TCTGGGGCTGGGAGTTACCAACTCACTTTC	SGAGSYQLTF	TRAV27-1	TRDD1-1	TRAJ28-1	-1	-1	-1	-1
2	1.6652789342214822E-4	TGTGCTGTGAGTGAAACGGGAGGCTTCAAAACTATCTTT	CAVSETGGFKTIF	TRAV8-4	.	TRAJ9-1	-1	-1	13	15
2	1.6652789342214822E-4	TGTGCAGCAAAAAGGTCCGGGTATGCACTCAACTTC	CAAKRSGYALNF	TRAV29-1	TRDD3-1	TRAJ41-1	-1	10	12	15
2	1.6652789342214822E-4	TGTGCTGTGAGTGAAGTTTCAGGAAACACACCTCTTGTCTTT	CAVSEVSGNTPLVF	TRAV8-6	TRDD3-1	TRAJ29-1	-1	14	-1	17
2	1.6652789342214822E-4	TGTGCTCTTGGCCCACTCAAATTCCGGGTATGCACTCAACTTCGG	CALGPLKFRVCTQLR	TRDV1-1	TRDD2-1	TRAJ41-1	-1	11	12	14
2	1.6652789342214822E-4	AGCATAATGAGTAGG	SIMSR	TRDV3-1	TRDD2	TRAJ4	-1	-1	-1	14
2	1.6652789342214822E-4	TGTGCTGTCGGTGGTGCTACAAACAAGCTCATCTTT	CAVGGATNKLIF	TRAV8-3	.	TRAJ32-1	-1	-1	7	9
2	1.6652789342214822E-4	TGTGCTTATAGGAGGTCCGGTGCCAGACTCATGTTT	CAYRRSGARLMF	TRAV38-2	TRDD2-1	TRAJ31-1	13	15	17	20
2	1.6652789342214822E-4	TGTGCTGTGACTCCCTTATCATCTGGTGGCTACAATAAGCTGATTTTT	CAVTPLSSGGYNKLIF	TRAV8-6	TRDD2-1	TRAJ4-1	9	13	16	21
2	1.6652789342214822E-4	TGTGCAGCAAGCGCGAGACAGGGAGGAAAGCTTATCTTC	CAASARQGGKLIF	TRAV29-1	TRDD1	TRAJ23-1	12	14	15	18
2	1.6652789342214822E-4	TGTTCCGCCCGCCTCGGTAACCAGTTCTATTTT	CSARLGNQFYF	TRAV13-1	TRDD2-1	TRAJ49-1	2	11	-1	14
2	1.6652789342214822E-4	TGTGCAGGAGACAGCTGGGGGAAATTGCAGTTT	CAGDSWGKLQF	TRAV27-1	TRDD1-1	TRAJ24-1	9	14	21	28
2	1.6652789342214822E-4	TGTGCAGCAAAAGCTGGTGGTACTAGCTATGGAAAGCTGACATTT	CAAKAGGTSYGKLTF	TRAV29-1	.	TRAJ52-1	-1	-1	-1	9
2	1.6652789342214822E-4	TGTGCTACGGTCGCTGGGAGTTACCAACTCACTTTC	CATVAGSYQLTF	TRAV17-1	TRDD2-1	TRAJ28-1	-1	10	-1	12
2	1.6652789342214822E-4	TGTGCTCTTGGGGAGTGGGTAAACTGGGGGATAGAAGCATATCTCATCTTT	CALGEWVNWGIEAYLIF	TRDV1-1	TRDD1-1	TRAJ42-1	13	22	32	38
2	1.6652789342214822E-4	TGTGCCGTGAGGGGAGGAGGAAACAAACTCACCTTT	CAVRGGGNKLTF	TRAV12-2	.	TRAJ10-1	-1	-1	-1	9
2	1.6652789342214822E-4	TGCCTCGTGGGTGACATGATACTCACGGGAGGAGGAAACAAACTCACCTTT	CLVGDMILTGGGNKLTF	TRAV4-1	TRDD1-1	TRAJ10-1	-1	16	-1	18
2	1.6652789342214822E-4	TGTGCTCTTGGGGAACGCCCTTCCTACCAGTACTGGGGGATACCTAACGATAAACTCATCTTT	CALGERPSYQYWGIPNDKLIF	TRDV1-1	TRDD1-1	TRDJ1-1	15	31	42	45
2	1.6652789342214822E-4	TGTGCTGTGGGTGATCCCTATAATGCAGGCAACATGCTCACCTTT	CAVGDPYNAGNMLTF	TRAV8-3	TRDD2-1	TRAJ39-1	12	16	-1	19
2	1.6652789342214822E-4	TGTGCCGTGTACAACTTCAACAAATTTTACTTT	CAVYNFNKFYF	TRAV12-2	.	TRAJ21-1	-1	-1	-1	9
2	1.6652789342214822E-4	TGTGTTCTGCCTCCTAATAGTGGAGGTAGCAACTATAAACTGACATTT	CVLPPNSGGSNYKLTF	TRAV9-2	TRDD2-1	TRAJ53-1	8	11	-1	15
2	1.6652789342214822E-4	TGTCTTCTGGGAGATCAGGAGGAAGCTATGGTGGTGCTACAAACAAGCTCATCTTTG	CLLGDQEEAMVVLQTSSSL	TRAV40-1	TRDD1	TRAJ32-1	13	17	19	26
2	1.6652789342214822E-4	TGTGCTGTGCAGGACGGAGGTGGCAACAACCGTAAGCTGATTTGG	CAVQDGGGNNRKLIW	TRAV20-1	TRDD1-1	TRAJ38-1	12	15	-1	18
2	1.6652789342214822E-4	TGTGCAGCAAGCAGGAGTGGAGGCTTCAAAACTATCTTT	CAASRSGGFKTIF	TRAV29-1	TRDD1	TRAJ9-1	11	13	-1	15
2	1.6652789342214822E-4	TGTGCCGTCCTCCTTGCCAGACTCATGTTT	CAVLLARLMF	TRAV12-2	TRDD2-1	TRAJ31-1	7	10	-1	14
2	1.6652789342214822E-4	TGTGCTCTGACCGGATGGATAGCAGCTATAAATTGATCTTCG	CALTGWIAAIN*SS	TRAV9-2	TRDD2-1	TRAJ12-1	-1	10	-1	12
2	1.6652789342214822E-4	TGTGTTGTGAGTGAGGTAACCGGCACTGCCAGTAAACTCACCTTT	CVVSEVTGTASKLTF	TRAV8-2	TRDD1	TRAJ44-1	-1	14	15	18
2	1.6652789342214822E-4	TGCCTCGTGGGATGGGGGGTGACGGGCAGGAGAGCACTTACTTTT	CLVGWGVTGRRALTF	TRAV4-1	TRDD1-1	TRAJ5-1	10	12	17	21
2	1.6652789342214822E-4	TGCATCCCCAACACCAATGCAGGCAAATCAACCTTT	CIPNTNAGKSTF	TRAV26-2	TRDD2-1	TRAJ27-1	-1	7	-1	9
2	1.6652789342214822E-4	TGTGCTGTGAGCCGCTAAGGTCTGGGGGTTACCAGAAAGTTACCTTTG	CAVSR*GLGVTRKLPL	TRAV21-1	TRDD2-1	TRAJ13-1	10	14	16	20
2	1.6652789342214822E-4	TGTGCCTGTGACCCGCTACTGGGGGCTTCAGGCACCGATAAACTCATCTTT	CACDPLLGASGTDKLIF	TRDV2-1	TRDD1-1	TRDJ1-1	11	17	24	32
2	1.6652789342214822E-4	TGCCCACTAACCAGTTCTATTTTG	CPLTSSIL	TRAV26-2	TRDD2-1	TRAJ49-1	-1	3	5	7
2	1.6652789342214822E-4	TGCGCTGTGAGTTTCAGGGAGGGAGGAAAGCTTATCTTC	CAVSFREGGKLIF	TRAV1-1	TRDD1	TRAJ10	10	16	19	36
2	1.6652789342214822E-4	TGTGCTGTGAGGCGGGAGGATAGCAGCTATAAATTGATCTTC	CAVRREDSSYKLIF	TRAV21-1	TRDD1-1	TRAJ12-1	11	13	-1	17
2	1.6652789342214822E-4	TGCATCCCCTACAGAGATGACAAGATCATCTTT	CIPYRDDKIIF	TRAV26-2	TRDD2-1	TRAJ30-1	-1	7	-1	10
2	1.6652789342214822E-4	TGTGCCAAGGGGGAAGGCAACACAGGCAAACTAATCTTT	CAKGEGNTGKLIF	TRAV8-6	TRDD1-1	TRAJ37-1	4	8	13	15
2	1.6652789342214822E-4	TGTGCCCTAAACAGAGATGACAAGATCATCTTT	CALNRDDKIIF	TRAV41-1	TRDD2-1	TRAJ30-1	-1	5	-1	7
2	1.6652789342214822E-4	TGTGCTGTGAGAGACGACAGCAGTGCTTCCAAGATAATCTTT	CAVRDDSSASKIIF	TRAV3-1	.	TRAJ3-1	-1	-1	14	16
2	1.6652789342214822E-4	TGTGCTCCCCCAAGAGCCTTGAACAGAGATGACAAGATCATCTTT	CAPPRALNRDDKIIF	TRAV16-1	TRDD2-1	TRAJ30-1	6	16	-1	19
2	1.6652789342214822E-4	TGTGCTGTGAGGCCCTTAATTTCTTCTGGTTCTGCAAGGCAACTGACCTTT	CAVRPLISSGSARQLTF	TRAV21-1	TRDD2-1	TRAJ22-1	11	13	16	19
2	1.6652789342214822E-4	TGCATCCTCAAGCTGCTTCAGGATACAGCACCCTCACCTTTG	CILKLLQDTAPSPL	TRAV26-2	TRDD1-1	TRAJ11-1	7	12	14	16
2	1.6652789342214822E-4	TGTCTTCGCCCCATGGATAGCAACTATCAGTTAATCTGG	CLRPMDSNYQLIW	TRAV40-1	TRDD2-1	TRAJ33-1	6	10	-1	13
2	1.6652789342214822E-4	TGTGCCCCTTCGAAACCAGTGGCTCTAGGTTGACCTTTG	CAPSKPVALG*PL	TRDV3-1	TRDD2-1	TRAJ58-1	-1	6	-1	11
2	1.6652789342214822E-4	TCCCAGCCGGTAACCAGTTCTATTTTG	SQPVTSSIL	TRAV21-1	TRDD2-1	TRAJ49-1	-1	-1	2	6
2	1.6652789342214822E-4	TGTGCTCTTGGGGAACTCCATATCTTCGAAACTCATCTT	CALGELHIFETHL	TRDV1-1	TRDD2-1	TRDJ1-1	16	23	26	28
2	1.6652789342214822E-4	TGTGCTCTTGGGGAAGACCCCTACCTTCCTGAATTTTACTGGGGGATACCTTACACCGATAAACTCATCTTT	CALGEDPYLPEFYWGIPYTDKLIF	TRDV1-1	TRDD1-1	TRDJ1-1	14	37	48	52
2	1.6652789342214822E-4	TGTGCTCTGACCCTATCTGGTTCTGCAAGGCAACTGACCTTT	CALTLSGSARQLTF	TRAV9-2	TRDD2-1	TRAJ22-1	9	11	-1	15
2	1.6652789342214822E-4	TGTGCAGGGATGCATCAGGAGGAAGCTACATACCTACATTTG	CAGMHQEEATYLHL	TRAV25-1	.	TRAJ6-1	-1	-1	8	10
2	1.6652789342214822E-4	TGTGCTGGGCCTCCAAATTCCGGGTATGCACTCAACTTC	CAGPPNSGYALNF	TRAV35-1	TRDD1	TRAJ41-1	-1	10	11	13
2	1.6652789342214822E-4	TGTGCTGTGGGCGGCACTGCCAGTAAACTCACCTTT	CAVGGTASKLTF	TRAV22-1	.	TRAJ44-1	-1	-1	9	11
2	1.6652789342214822E-4	TGTGCTCCCATGGGACAACTTCAACAAATTTTACTTTGG	CAPMGQLQQILLW	TRAV21-1	TRDD1-1	TRAJ21-1	5	10	-1	14
2	1.6652789342214822E-4	TGTGCTGCCTTTCAGGGAGCCCAGAAGCTGGTATTT	CAAFQGAQKLVF	TRAV8-4	TRDD2-1	TRAJ54-1	-1	7	-1	10
2	1.6652789342214822E-4	TGTGCCTCTGACTTCCTACGGCCAACCAGGCAGGAACTGCTCTGATCTTTG	CASDFLRPTRQELL*SL	TRAV8-4	TRDD2-1	TRAJ58-1	4	11	18	47
2	1.6652789342214822E-4	TGTGCTCTTGGGGAATTCGGGAATCGAGGGATAGGACTGTACACCGATAAACTCATCTTT	CALGEFGNRGIGLYTDKLIF	TRDV1-1	TRDD1-1	TRDJ1-1	14	27	32	40
2	1.6652789342214822E-4	TGTGCTGTGCGGACCCCTTGGGGAGAACAATGACATGCGCTTTGG	CAVRTPWGEQ*HALW	TRAV20-1	TRDD1-1	TRAJ43-1	9	18	-1	23
2	1.6652789342214822E-4	TGTGCTCTTTCGTCGGGGGAGTCAATGCAGGCAAATCAACCTTTG	CALSSGESMQANQPL	TRAV19-1	TRDD1-1	TRAJ27-1	7	14	19	22
2	1.6652789342214822E-4	TTTAGGCTTTGGGAATGTGCTGCATTG	FRLWECAAL	TRAV14-1	TRDD2-1	TRAJ35-1	-1	-1	-1	2
2	1.6652789342214822E-4	TGTGCAGAGAATACCGTACAGCAGTGCTTCCAAGATAATCTTTGG	CAENTVQQCFQDNLW	TRAV13-2	TRDD2-1	TRAJ3-1	-1	13	-1	15
2	1.6652789342214822E-4	TGTGCCGTGAGGGAGTATTCAGGAGGAGGTGCTGACGGACTCACCTTT	CAVREYSGGGADGLTF	TRAV39-1	TRDD1-1	TRAJ45-1	8	10	-1	14
2	1.6652789342214822E-4	TGTGCAGCAAGTTCCGGGGGTTACCAGAAAGTTACCTTT	CAASSGGYQKVTF	TRAV13-1	.	TRAJ13-1	-1	-1	-1	11
2	1.6652789342214822E-4	TGTGCCTGTGATTTTGGGGGATACAGGCCTTAGTACCGGGTTAATAGGAAACTGACATTT	CACDFGGYRP*YRVNRKLTF	TRDV2-1	TRDD1-1	TRAJ61-1	10	14	23	32
2	1.6652789342214822E-4	TGTGCCTGTGACACCGTGGGGAAGTACACCGATAAACTCATCTTT	CACDTVGKYTDKLIF	TRDV2-1	TRDD1-1	TRAJ2-1	14	16	20	42
2	1.6652789342214822E-4	TGTGCTGTGAGTGTCCTATCTTATAACACCGACAAGCTCATCTTT	CAVSVLSYNTDKLIF	TRAV8-6	TRDD2-1	TRAJ34-1	-1	13	-1	18
2	1.6652789342214822E-4	TGTGCTACGGAATAATAATGCAGGCAACATGCTCACCTT	CATE**CRQHAHL	TRAV17-1	.	TRAJ39-1	-1	-1	-1	9
2	1.6652789342214822E-4	TGTGCAATGAGCGATAACACCAATGCAGGCAAATCAACCTTT	CAMSDNTNAGKSTF	TRAV12-3	.	TRAJ27-1	-1	-1	12	14
2	1.6652789342214822E-4	TGTGCAGCAAGCACCGTACTCCCTCTGGCAACACAGGCAAACTAATCTTTG	CAASTVLPLATQAN*SL	TRAV23-1	TRDD1	TRAJ37-1	12	17	19	22
2	1.6652789342214822E-4	TGTGCTGTGGAGAAATCAACCTTT	CAVEKSTF	TRAV21-1	TRDD1	TRAJ27-1	-1	9	10	12
2	1.6652789342214822E-4	TGTGCAGCAAGCGCGGAGGGTGTAATAGTGGAGGTAGCAACTATAAACTGACATTTG	CAASAEGVIVEVATIN*HL	TRAV29-1	TRDD1-1	TRAJ53-1	12	17	19	23
2	1.6652789342214822E-4	TGCGCTGTGACCTTGGGGGCTGCAGGCAACAAGCTAACTTTT	CAVTLGAAGNKLTF	TRAV1-1	TRDD1-1	TRAJ17-1	9	13	-1	18
2	1.6652789342214822E-4	TGTGCAGCAGGAGGAGCAGGCAACACAGGCAAACTAATCTTT	CAAGGAGNTGKLIF	TRAV13-1	TRDD1-1	TRAJ37-1	-1	9	11	16
2	1.6652789342214822E-4	TGCATCGTCAGTTCTTTAACAATAACAATGACATGCGCTTTG	CIVSSLTITMTCAL	TRAV26-1	TRDD2-1	TRAJ43-1	10	13	15	18
2	1.6652789342214822E-4	TGTGCTCTTGGGCCCGAGGGGATCTTCCTCCTGGGAGATAAACTCATCTTT	CALGPEGIFLLGDKLIF	TRDV1-1	TRDD1	TRDJ1-1	11	17	22	36
2	1.6652789342214822E-4	TGTGCTGTGAGGGGGGTTTCAGGAACCTACAAATACATCTTT	CAVRGVSGTYKYIF	TRAV1-2	TRDD1-1	TRAJ40-1	-1	11	15	18
2	1.6652789342214822E-4	TGTGCTGTGAGGCCCCCTTCTGGTGGCTACAATAAGCTGATTTTT	CAVRPPSGGYNKLIF	TRAV8-4	TRDD2-1	TRAJ4-1	10	12	13	17
2	1.6652789342214822E-4	TGTGCAGCAAGCACGTGTAGGGGAACAACAGACTCGCTTTTG	CAASTCRGTTDSLL	TRAV23-1	TRDD1-1	TRAJ6	12	19	23	42
2	1.6652789342214822E-4	TGTGCCCCCCCAAGGGAGGTAGCAACTATAAACTGACATTTG	CAPPREVATIN*HL	TRAV16-1	TRDD2-1	TRAJ53-1	4	9	11	14
2	1.6652789342214822E-4	TGCATCGTCAGAGTCGCGCAGGCAGGAACTGCTCTGATCTTT	CIVRVAQAGTALIF	TRAV26-1	TRDD1-1	TRAJ15-1	-1	16	-1	18
2	1.6652789342214822E-4	TGTGCAGGGGGCAGGCAAATCAACCTT	CAGGRQINL	TRAV27-1	TRDD1-1	TRAJ27-1	-1	8	-1	10
2	1.6652789342214822E-4	TGTGTTGTGAGTGGTCCCTTCGGGAGGAAGCTACATACCTACATT	CVVSGPFGRKLHTYI	TRAV8-2	TRDD2-1	TRAJ6-1	12	16	-1	19
2	1.6652789342214822E-4	TGTGCTTGGGGCTTTGGGAATGTGCTGCATTGC	CAWGFGNVLHC	TRAV38-2	TRDD1-1	TRAJ35-1	-1	7	-1	9
2	1.6652789342214822E-4	TGCGGCACAGGTGCACGGGGGCTGGGAGTTACCAACTCACTTTCG	CGTGARGLGVTNSLS	TRAV30-1	TRDD1	TRAJ28-1	9	11	12	15
2	1.6652789342214822E-4	TGTGCCGTCCTTAACGACTACAAGCTCAGCTTT	CAVLNDYKLSF	TRAV12-2	TRDD2-1	TRAJ20-1	-1	8	-1	11
2	1.6652789342214822E-4	TGTGCTGTGAGTGATCGAACCCCAACTTTGGAAATGAGAAATTAACCTTTG	CAVSDRTPTLEMRN*PL	TRAV8-4	TRDD2	TRAJ48-1	13	18	-1	21
2	1.6652789342214822E-4	TGTGCTGCAGGGAGGAAAGCTTATCTT	CAAGRKAYL	TRAV8-3	.	TRAJ23-1	-1	-1	-1	7
2	1.6652789342214822E-4	TGTGCTGTGGAGGGATTGAGGGTTAATAGGAAACTGACATTT	CAVEGLRVNRKLTF	TRAV22-1	TRDD1-1	TRAJ61-1	-1	12	15	19
2	1.6652789342214822E-4	TGTGCTGTGAGTGATAATGCCAGACTCATGTTT	CAVSDNARLMF	TRAV8-4	.	TRAJ31-1	-1	-1	-1	13
2	1.6652789342214822E-4	TGCATCGTTTTAATATTCAGGAGGAGGTGCTGACGGACTCACCTT	CIVLIFRRRC*RTHL	TRAV26-1	TRDD1	TRAJ45-1	7	10	11	13
2	1.6652789342214822E-4	TGTGCTGGCCAGCATAAGCATACTCTGGGGCTGGGAGTTACCAACTCACTTTCG	CAGQHKHTLGLGVTNSLS	TRAV35-1	TRDD1	TRAJ28-1	11	13	15	18
2	1.6652789342214822E-4	TGTGTTTCCAGTACGGGAGGAGGAAACAAACTCACCTTT	CVSSTGGGNKLTF	TRAV17-1	TRDD2-1	TRAJ10-1	3	5	8	12
2	1.6652789342214822E-4	TGTGCTGTGAGTGAGGAAGCTGCAGGCAACAAGCTAACTTTT	CAVSEEAAGNKLTF	TRAV8-6	TRDD1-1	TRAJ17-1	-1	14	-1	16
2	1.6652789342214822E-4	TGTGCTCTTGGGAATCTAGGGGGGCCTTCCTACGGATCGGGGATAATAAGGTTCGATAAACTCATCTTT	CALGNLGGPSYGSGIIRFDKLIF	TRDV1-1	TRDD2-1	TRDJ1-1	11	24	32	53
2	1.6652789342214822E-4	TGTGCAGGT	CAG	TRAV29-1	.	TRAJ30	-1	-1	-1	7
2	1.6652789342214822E-4	TGTGCAGAGAATCAGCCTCTTAACTCAAATTCCGGGTATGCACTCAACTTC	CAENQPLNSNSGYALNF	TRAV13-2	TRDD2-1	TRAJ41-1	11	15	17	21
2	1.6652789342214822E-4	TGTGCAGGAGCCATCTTACATGAACACAGGCTTTCAGAAACTTGTATTTGG	CAGAILHEHRLSETCIW	TRAV27-1	TRDD1	TRAJ8-1	9	16	18	20
2	1.6652789342214822E-4	TGTGCTCTGAGTTCCTTCCTATTAAAGGGGATTATAAACTCATCTTTG	CALSSFLLKGIINSSL	TRAV19-1	TRDD2-1	TRDJ1-1	11	13	20	33
2	1.6652789342214822E-4	TGTGCAGGAACCGACAAGCTCATCTTT	CAGTDKLIF	TRAV25-1	.	TRAJ34-1	-1	-1	7	9
2	1.6652789342214822E-4	TGTGCTGTGAGTGAACCCAATCAGGGAGCCCAGAAGCTGGTATTT	CAVSEPNQGAQKLVF	TRAV8-6	TRDD2-1	TRAJ54-1	-1	14	16	18
2	1.6652789342214822E-4	TGTGCTGTGATTCTCGATAGCAACTATCAGTTAATCTGG	CAVILDSNYQLIW	TRAV8-4	TRDD2-1	TRAJ33-1	-1	10	-1	13
2	1.6652789342214822E-4	TGCCTGGCGGAGGGGGGCTCTGGCAACACAGGCAAACTAATCTTT	CLAEGGSGNTGKLIF	TRAV12-1	TRDD1-1	TRAJ37-1	1	3	6	15
2	1.6652789342214822E-4	TGTGCTGTGAATGGAGATGACAAGATCATCTTT	CAVNGDDKIIF	TRAV20-1	TRDD3-1	TRAJ30-1	-1	9	11	13
2	1.6652789342214822E-4	TGTGCAATGAGCGACTTCAACAAATTTTACTTT	CAMSDFNKFYF	TRAV12-3	.	TRAJ21-1	-1	-1	-1	11
2	1.6652789342214822E-4	TGCATCGTCAGAGGGAGGGAAACCAGTGGCTCTAGGTTGACCTTT	CIVRGRETSGSRLTF	TRAV26-1	TRDD1-1	TRAJ58-1	-1	13	15	18
2	1.6652789342214822E-4	TGTGCTCTGAGTGAGGCGGATACTCAGGAACCTACAAATACATCTTTG	CALSEADTQEPTNTSL	TRAV19-1	TRDD1-1	TRAJ40-1	-1	17	-1	22
2	1.6652789342214822E-4	TGTGCAGAGAAAGAAAACCCTCACCTT	CAEKENPHL	TRAV13-2	TRDD3-1	TRAJ11-1	10	12	-1	16
2	1.6652789342214822E-4	TGTGCTCTCTATTATGGAGGAAGCCAAGGAAATCTCATCTTT	CALYYGGSQGNLIF	TRAV9-2	TRDD1	TRAJ42-1	-1	8	-1	10
2	1.6652789342214822E-4	TGTGCTCTGAGTGAGGCGCGACTCTGGGGCTGGGAGTTACCAACTCACTTT	CALSEARLWGWELPTHF	TRAV19-1	TRDD1-1	TRAJ58-1	16	23	28	47
2	1.6652789342214822E-4	TGTGCAGCATTTGTAAGAAACACACCTCTTGTCTTT	CAAFVRNTPLVF	TRAV29-1	TRDD1	TRAJ29-1	8	11	12	14
2	1.6652789342214822E-4	TGTGTCAACCAGGCAGGAACTGCTCTGATCTTT	CVNQAGTALIF	TRAV6-1	TRDD1	TRAJ58-1	3	18	21	30
2	1.6652789342214822E-4	TGTGCAGCAAGTAAGGGGAGTGGAGGTAGCAACTATAAACTGACATTT	CAASKGSGGSNYKLTF	TRAV13-1	TRDD1-1	TRAJ53-1	12	14	-1	18
2	1.6652789342214822E-4	TGTGCTCTGAGATCTGGGGCTGGGAGTTACCAACTCACTTTC	CALRSGAGSYQLTF	TRAV9-2	.	TRAJ28-1	-1	-1	10	12
2	1.6652789342214822E-4	TGTGCTCTGTCATAACTCAGGGCGGATCTGAAAAGCTGGTCTTTG	CALS*LRADLKSWSL	TRAV19-1	TRDD1	TRAJ2-1	8	35	38	41
2	1.6652789342214822E-4	TTCCACACAAAGCTGCAGGCAACAAGCTAACTTTTG	FHTKLQATS*LL	TRAV25-1	TRDD2-1	TRAJ17-1	-1	1	3	7
2	1.6652789342214822E-4	TGTGCAGCAAGCATGGACACCAATGCAGGCAAATCAACCTTT	CAASMDTNAGKSTF	TRAV23-1	TRDD1-1	TRAJ27-1	-1	13	-1	16
2	1.6652789342214822E-4	TGTGCCGTGGCCCCCGTTCTCAGGAAACACACCTCTTGTCTTTGG	CAVAPVLRKHTSCLW	TRAV39-1	TRDD2-1	TRAJ29-1	9	16	-1	19
2	1.6652789342214822E-4	TGTGCAGCAAAAGCCGGCAAGCAGTATGAGGGCCGGACCGGGTTAATAGGAAACTGACATTTG	CAAKAGKQYEGRTGLIGN*HL	TRAV23-1	TRDD1	TRAJ61-1	9	29	31	34
2	1.6652789342214822E-4	TGTGCTGTGGGTGGAGGAAGCTACATACCTACATTT	CAVGGGSYIPTF	TRAV8-3	.	TRAJ6-1	-1	-1	-1	12
2	1.6652789342214822E-4	TGTGCAGAGAGCGGCTTTACTACCTCAGGAACCTACAAATACATCTTT	CAESGFTTSGTYKYIF	TRAV5-1	TRDD2-1	TRAJ40-1	10	14	16	18
2	1.6652789342214822E-4	TGCATCCTGAGGATCCTAGTGGAGGTAGCAACTATAAACTGACATTTG	CILRILVEVATIN*HL	TRAV26-2	TRDD1	TRAJ53-1	-1	11	13	16
2	1.6652789342214822E-4	TGTGCTGTGGGGGACTAACTTTGGAAATGAGAAATTAACCTTTGG	CAVGD*LWK*EINLW	TRAV36-1	TRDD1-1	TRAJ48-1	-1	10	-1	14
2	1.6652789342214822E-4	TGTGCCTACCGGGCTGGGGGATACGCGTATAAACTCATCTTT	CAYRAGGYAYKLIF	TRDV3-1	TRDD1-1	TRDJ1-1	6	13	24	28
2	1.6652789342214822E-4	TGTCTTCTGACTACCGGGTTAATAGGAAACTGACATTTG	CLLTTGLIGN*HL	TRAV40-1	TRDD1	TRAJ61-1	-1	9	-1	11
2	1.6652789342214822E-4	TGTGCAGCATTCAATAGTGGAGGTAGCAACTATAAACTGACATTT	CAAFNSGGSNYKLTF	TRAV29-1	TRDD2-1	TRAJ53-1	-1	9	-1	12
2	1.6652789342214822E-4	TGCATCCTGAGAGTCTTTGATAATGCAGGCAACATGCTCACCTTT	CILRVFDNAGNMLTF	TRAV26-2	TRDD2-1	TRAJ39-1	12	14	-1	17
2	1.6652789342214822E-4	TGTGCTGTGAGAGATCCCGGGGCAAACAACCTCTTCTTT	CAVRDPGANNLFF	TRAV3-1	TRDD2-1	TRAJ36-1	-1	14	-1	16
2	1.6652789342214822E-4	TGTGCAGGGTACACCGGTAACCAGTTCTATTTT	CAGYTGNQFYF	TRAV29-1	.	TRAJ49-1	-1	-1	6	8
2	1.6652789342214822E-4	TGTGCTTATAGGAGCGGTAGTGGAGGTAGCAACTATAAACTGACATTT	CAYRSGSGGSNYKLTF	TRAV38-2	.	TRAJ53-1	-1	-1	15	17
2	1.6652789342214822E-4	TGTGCTCTTGGCTACCCGGTGGAGGGCCTTTTGACAGCACAACTCTTCTTT	CALGYPVEGLLTAQLFF	TRDV1-1	TRDD2-1	TRDJ2-1	-1	11	15	29
2	1.6652789342214822E-4	TGTGTGGTGAGCGAAAAACGACTACAAGCTCAGCTTTGG	CVVSEKRLQAQLW	TRAV10-1	TRDD3-1	TRAJ20-1	-1	13	-1	16
2	1.6652789342214822E-4	TGTGCAGGGCGGAATGCAGGCAACATGCTCACCTTT	CAGRNAGNMLTF	TRAV27-1	TRDD1-1	TRAJ39-1	7	10	-1	12
2	1.6652789342214822E-4	TGTGCTGTGACCGAGGGTGGTGCTACAAACAAGCTCATCTTT	CAVTEGGATNKLIF	TRAV8-6	TRDD1	TRAJ32-1	9	11	-1	13
2	1.6652789342214822E-4	TGCATCGTCAGAGTCACCATGGATAGCAGCTATAAATTGATCTTC	CIVRVTMDSSYKLIF	TRAV26-1	TRDD2-1	TRAJ12-1	-1	15	-1	18
2	1.6652789342214822E-4	TGTGCTGTGAGAGACTACAATTCAGGAAACACACCTCTTGTCTTT	CAVRDYNSGNTPLVF	TRAV3-1	TRDD1	TRAJ29-1	-1	15	-1	18
2	1.6652789342214822E-4	AGCGGAGACAAGCTGACTTTT	SGDKLTF	TRAV29-1	TRDD1-1	TRAJ46-1	-1	-1	-1	-1
2	1.6652789342214822E-4	TGTGCTGTGAACACAGGCTTTCAGAAACTTGTATTT	CAVNTGFQKLVF	TRAV22-1	.	TRAJ8-1	-1	-1	-1	7
2	1.6652789342214822E-4	TGTGCTCCCGAGGAGGCCAGTGGCTCTAGGTTGACCTTT	CAPEEASGSRLTF	TRAV21-1	TRDD1-1	TRAJ58-1	5	11	13	16
2	1.6652789342214822E-4	TGTGCCTATCCTCCTGGTGGGGGATACCACACCGATAAACTCATCTTT	CAYPPGGGYHTDKLIF	TRDV3-1	TRDD1-1	TRDJ1-1	6	17	26	28
2	1.6652789342214822E-4	TGTGCTTCAAGTGGAGGTAGCAACTATAAACTGACATTT	CASSGGSNYKLTF	TRAV36-1	TRDD2-1	TRAJ53-1	-1	6	7	9
2	1.6652789342214822E-4	TACAGTTTAGTG	YSLV	TRAV37-1	TRDD1	TRAJ17-1	-1	-1	-1	10
2	1.6652789342214822E-4	TGTGCAATGAGGGGTAACTATGGTCAGAATTTTGTCTTT	CAMRGNYGQNFVF	TRAV12-3	.	TRAJ26-1	-1	-1	-1	10
2	1.6652789342214822E-4	TGTGCTGCCGATTCAGGAGGAGGTGCTGACGGACTCACCTTT	CAADSGGGADGLTF	TRAV41-1	TRDD1	TRAJ45-1	6	8	-1	10
2	1.6652789342214822E-4	TGTGTGGTGGCCCTTTTCAGATGGCCAGAAGCTGCTCTT	CVVALFRWPEAAL	TRAV12-1	TRDD2-1	TRAJ16-1	8	10	11	13
2	1.6652789342214822E-4	TGTGCTGTGAGTCCCTCACCAATGCAGGCAAATCAACCTTTG	CAVSPSPMQANQPL	TRAV8-6	TRDD2-1	TRAJ27-1	11	13	-1	16
2	1.6652789342214822E-4	TGTGCTGTAACTGGGGCTGGGAGTTACCAACTCACTTTC	CAVTGAGSYQLTF	TRAV1-2	TRDD1-1	TRAJ6	7	9	15	40
2	1.6652789342214822E-4	TGTGCTGTCAAGAGGCTCACCTTT	CAVKRLTF	TRAV41-1	TRDD1	TRAJ45-1	9	11	-1	13
2	1.6652789342214822E-4	TGTGCTGTGGACTTAATTCAGGGAGCCCAGAAGCTGGTATTT	CAVDLIQGAQKLVF	TRAV21-1	TRDD1-1	TRAJ54-1	8	10	-1	13
2	1.6652789342214822E-4	TGTGCAGCAAGCTCGAAGTCCGGATACAGCACCCTCACCTTT	CAASSKSGYSTLTF	TRAV29-1	TRDD3-1	TRAJ11-1	11	14	16	18
2	1.6652789342214822E-4	TGTGCTACGGTCGCTGGGAGTTACCAACTCACTTTCGGG	CATVAGSYQLTFG	TRAV17-1	TRDD1	TRAJ6	9	13	17	37
2	1.6652789342214822E-4	TGTGCTTTCATTTCATACTCTGGGGCTGGGAGTTACCAACTCACTTTC	CAFISYSGAGSYQLTF	TRAV38-1	TRDD1-1	TRAJ58-1	10	19	24	43
2	1.6652789342214822E-4	TGCATCCTGAGAGACGTGAGGAGGTGCTGACGGACTCACCTTTGG	CILRDVRRC*RTHLW	TRAV26-2	TRDD3-1	TRAJ45-1	-1	15	-1	17
2	1.6652789342214822E-4	TGTGCTGGACCAATTCAGGGAGCCCAGAAGCTGGTATTT	CAGPIQGAQKLVF	TRAV35-1	TRDD2-1	TRAJ54-1	-1	8	-1	11
2	1.6652789342214822E-4	TGTGCTTATAGGCCCTTTTCAGGAGGAGGTGCTGACGGACTCACCTTT	CAYRPFSGGGADGLTF	TRAV38-2	TRDD2-1	TRAJ45-1	-1	12	13	15
2	1.6652789342214822E-4	TGTGCAGCAGGATCCGGGTATGCACTCAACTTC	CAAGSGYALNF	TRAV13-1	TRDD1-1	TRAJ41-1	-1	9	-1	12
2	1.6652789342214822E-4	TGTGCAGCAAGCGGGGCAAACAACCTCTTCTTT	CAASGANNLFF	TRAV29-1	.	TRAJ36-1	-1	-1	-1	12
2	1.6652789342214822E-4	TGTCCGGAGTGGAGGTAGCAACTATAAACTGACATTTGG	CPEWR*QL*TDIW	TRAV13-2	TRDD1	TRAJ53-1	2	5	-1	7
2	1.6652789342214822E-4	TGTGCTCTTGGGGCCATGGGGGACTGGGGGTTACCGATAAACTCATCTTTG	CALGAMGDWGLPINSSL	TRDV1-1	TRDD1-1	TRDJ1-1	12	22	29	32
2	1.6652789342214822E-4	TGTGCAGCAACCCCTACAACCAGGCAGGAACTGCTCTGATCTTTG	CAATPTTRQELL*SL	TRAV13-1	TRDD2-1	TRAJ15-1	9	12	-1	16
2	1.6652789342214822E-4	TGTGGAACTGGGGCTGGGAGTTACCAACTCACTTTCGGG	CGTGAGSYQLTFG	TRAV35-1	TRDD1-1	TRAJ6	3	6	12	37
2	1.6652789342214822E-4	TGTGCTTATAGGAGCCCTAATGCTGGTGGTACTAGCTATGGAAAGCTGACATTT	CAYRSPNAGGTSYGKLTF	TRAV38-2	.	TRAJ52-1	-1	-1	14	16
2	1.6652789342214822E-4	TGTGCTGTGAGAGACAAAGGAAGAGATGACAAGATCATCTTT	CAVRDKGRDDKIIF	TRAV3-1	TRDD1-1	TRAJ30-1	15	18	-1	21
2	1.6652789342214822E-4	TGTGCTGTGAATTCTAACGACTACAAGCTCAGCTTT	CAVNSNDYKLSF	TRAV8-4	.	TRAJ20-1	-1	-1	9	11
2	1.6652789342214822E-4	TGTGCTCTTGGGGCCATGGGGACTGGGGGGTTACCGATAAACTCATCTTTG	CALGAMGTGGLPINSSL	TRDV1-1	TRDD1-1	TRDJ1-1	12	21	28	32
2	1.6652789342214822E-4	TGTGCTCTGAGTGAGGCGCGACTCTGGGGCTGGGAGTTACCAACTCACTTTCGG	CALSEARLWGWELPTHFR	TRAV19-1	TRDD1-1	TRAJ6	16	23	28	53
2	1.6652789342214822E-4	TGTGCCCCAGGTAGCAACTATAAACTGACATTT	CAPGSNYKLTF	TRAV19-1	TRDD2-1	TRAJ53-1	-1	5	6	8
2	1.6652789342214822E-4	TGTGCTTTCATGAAGGGTCCGGGGGGCTGGGAGTTACCAACTCACTTTCGG	CAFMKGPGGWELPTHFR	TRAV38-1	TRDD2-1	TRAJ28-1	14	17	19	22
2	1.6652789342214822E-4	TGTGCTCTGAGTGACTAGGGGGATAGCAACTATCAGTTAATCTGG	CALSD*GDSNYQLIW	TRAV9-2	TRDD1	TRAJ33-1	13	17	-1	20
2	1.6652789342214822E-4	TGTGCTCTTGGCCATTTGAGGGTGGTACTAGCTATGGAAAGCTGACATTTG	CALGHLRVVLAMES*HL	TRDV1-1	TRDD2-1	TRAJ52-1	-1	11	13	20
2	1.6652789342214822E-4	TGTGTGGTGAACCTTCGTACAATAACAATGACATGCGCTTTG	CVVNLRTITMTCAL	TRAV12-1	TRDD2-1	TRAJ43-1	-1	12	15	18
2	1.6652789342214822E-4	TGTGCTTTCATGAATAGCAGAAAAGCAGCGGAGACAAGCTGACTTTTG	CAFMNSRKAAETS*LL	TRAV38-1	.	TRAJ46-1	-1	-1	13	15
2	1.6652789342214822E-4	TGTGCTCTCACACCTATAGGCTTCCTCCCGGTACTG	CALTPIGFLPVL	TRDV1-1	TRDD2-1	TRAJ38-1	7	20	25	35
2	1.6652789342214822E-4	TGTGCTCTTGGGGAACTTCAGGAATTCTGGGGGTTACCAGAAAGTTACCTT	CALGELQEFWGLPESYL	TRDV1-1	TRDD2	TRAJ13-1	-1	17	18	21
2	1.6652789342214822E-4	TGTGCCCGTAATAGTGGAGGTAGCAACTATAAACTGACATTT	CARNSGGSNYKLTF	TRAV9-2	TRDD1	TRAJ53-1	4	6	7	9
2	1.6652789342214822E-4	TGTGCAGCCAAGACGGTAGCAACTATAAACTGACATTTG	CAAKTVATIN*HL	TRAV29-1	TRDD1	TRAJ53-1	7	12	-1	14
2	1.6652789342214822E-4	TGCATCTCTCAAGAAACCAGTGGCTCTAGGTTGACCTTT	CISQETSGSRLTF	TRAV26-1	TRDD2-1	TRAJ58-1	-1	6	-1	8
2	1.6652789342214822E-4	TGTGCTGTGACCATTAAAGATGGCCAGAAGCTGCTCTTT	CAVTIKDGQKLLF	TRAV8-6	TRDD2-1	TRAJ16-1	-1	10	12	17
2	1.6652789342214822E-4	TGTGCTGTGGAGGCCACGGGGGTCAGGTTCTGCAAGGCAACTGACCTTTGG	CAVEATGVRFCKATDLW	TRAV36-1	TRDD1-1	TRAJ22-1	12	17	-1	22
2	1.6652789342214822E-4	GCCAAAGCCCTAAGCTGT	AKALSC	TRAV39-1	TRDD1	TRAJ7	-1	-1	-1	17
2	1.6652789342214822E-4	TGTGCTGTGATTTCGCTTCAGGGCGGATCTGAAAAGCTGGTCTTT	CAVISLQGGSEKLVF	TRAV8-6	TRDD1	TRAJ2-1	9	36	39	42
2	1.6652789342214822E-4	TGTGCTCTTGGGGAACTCTCGACCTCCACGTAGAGATGACAAGATCATCTT	CALGELSTST*R*QDHL	TRDV1-1	TRDD1	TRAJ30-1	16	27	29	31
2	1.6652789342214822E-4	TGCATCCTGAGATTAAATTATGGAGGAAGCCAAGGAAATCTCATCTTT	CILRLNYGGSQGNLIF	TRAV26-2	.	TRAJ42-1	-1	-1	11	13
2	1.6652789342214822E-4	TGTGCTGTGTACCCCCCAGACTTGTATTTG	CAVYPPDLYL	TRAV22-1	TRDD2-1	TRAJ8-1	-1	9	12	17
2	1.6652789342214822E-4	TGTGCTGTGAGAGACATCCCCTGCAAACTGGGGCAAACAACCTCTTCTTTG	CAVRDIPCKLGQTTSSL	TRAV3-1	TRDD1	TRAJ36-1	15	20	-1	23
2	1.6652789342214822E-4	TGTGCTCTGGGAGATGACAAGATCATCTTT	CALGDDKIIF	TRAV9-2	TRDD1-1	TRAJ2-1	-1	9	11	27
2	1.6652789342214822E-4	TGTGGAGCAGACCATAGTGGAGGTAGCAACTATAAACTGACATTT	CGADHSGGSNYKLTF	TRAV34-1	.	TRAJ53-1	-1	-1	11	13
2	1.6652789342214822E-4	TGTGCAATGAGCCTCGTATAATGCTGGCAACAACCGTAAGCTGATTTG	CAMSLV*CWQQP*ADL	TRAV14-1	TRDD1-1	TRAJ5	10	23	26	48
2	1.6652789342214822E-4	TGTGCAGAGAGAGGTAGCAACTATAAACTGACATTT	CAERGSNYKLTF	TRAV13-2	.	TRAJ53-1	-1	-1	-1	10
2	1.6652789342214822E-4	TGTGCCTTGCGCTTGCACACCGATAAACTCATCTTT	CALRLHTDKLIF	TRDV3-1	TRDD2-1	TRDJ1-1	7	11	13	16
2	1.6652789342214822E-4	TGTGCTTATAGGAGCGCGTCGGGAGTGGAGGTAGCAACTATAAACTGACATTTG	CAYRSASGVEVATIN*HL	TRAV38-2	TRDD1-1	TRAJ53-1	15	20	-1	23
2	1.6652789342214822E-4	TGTGCTTATAGGAGCGGAGGTAGCAACTATAAACTGACATTT	CAYRSGGSNYKLTF	TRAV38-2	.	TRAJ53-1	-1	-1	-1	12
2	1.6652789342214822E-4	TGTGCAGCAACCCGGGGGGGGGCTGGGAGTTACCAACTCACTTTC	CAATRGGAGSYQLTF	TRAV13-1	TRDD1	TRAJ58-1	9	22	26	40
2	1.6652789342214822E-4	TGTGCCTGTGACACCGTGGGAAGTACACCGATAAACTCATCTTTG	CACDTVGSTPINSSL	TRDV2-1	TRDD1-1	TRDJ1-1	14	16	19	24
2	1.6652789342214822E-4	TGTGCAGCAAGTATCAACCAGGCAGGAACTGCTCTGATCTTT	CAASINQAGTALIF	TRAV13-1	.	TRAJ15-1	-1	-1	12	14
2	1.6652789342214822E-4	TGTGCTCTGCAACTGATGGATAGCAGCTATAAATTGATCTTC	CALQLMDSSYKLIF	TRAV24-1	TRDD1-1	TRAJ12-1	4	11	-1	14
2	1.6652789342214822E-4	TGTGCTGTCCCCCCAGCAATATCAAAGCTGCAGGCAACAAGCTAACTTTTG	CAVPPAISKLQATS*LL	TRAV21-1	TRDD2	TRAJ17-1	7	12	14	20
2	1.6652789342214822E-4	TGTGTGGTGAGCGCGCTTAGTGGAGGTAGCAACTATAAACTGACATTT	CVVSALSGGSNYKLTF	TRAV10-1	TRDD1	TRAJ53-1	12	15	-1	17
2	1.6652789342214822E-4	TGTGCAGCAACCCGGGGGGGGGCTGGGAGTTACCAACTCACTTTC	CAATRGGAGSYQLTF	TRAV13-1	TRDD1	TRAJ6	9	22	26	46
2	1.6652789342214822E-4	TGTGCTGTAACTGGGGCTGGGAGTTACCAACTCACTTTC	CAVTGAGSYQLTF	TRAV1-2	TRDD1-1	TRAJ58-1	7	9	15	34
2	1.6652789342214822E-4	TGTGCAGCAAGCCCGGGCGAGTGGAGGTAGCAACTATAAACTGACATT	CAASPGEWR*QL*TDI	TRAV29-1	TRDD1-1	TRAJ2-1	11	39	42	46
2	1.6652789342214822E-4	TGTGCTGTGACCCCCCGACGGAGGAAAGCTTATCTT	CAVTPRRRKAYL	TRAV8-4	TRDD3-1	TRAJ10	9	23	26	34
2	1.6652789342214822E-4	TGTGCTCTTGGGGAACGATGTACTGGGGGATACGCATCTTACACCGATAAACTCATCTTT	CALGERCTGGYASYTDKLIF	TRDV1-1	TRDD1-1	TRDJ1-1	15	21	33	40
2	1.6652789342214822E-4	GCGGCAGGAAACACACCTCTTGTCTTT	AAGNTPLVF	TRAV13-1	TRDD1	TRAJ29-1	-1	2	-1	4
2	1.6652789342214822E-4	TGTGCTGTGAGAGACAACCCGACTCTGGGGCTGGGAGTTACCAACTCACTTTCG	CAVRDNPTLGLGVTNSLS	TRAV3-1	TRDD1-1	TRAJ6	15	24	29	54
2	1.6652789342214822E-4	TGTGCAGCAAGTAAGGGGGAGCAGTGCTTCCAAGATAATCTTTGG	CAASKGEQCFQDNLW	TRAV13-1	TRDD1-1	TRAJ3-1	12	14	-1	19
2	1.6652789342214822E-4	TGTGCCTGTGACACCGTGGGGAAGTACACCGATAAACTCATCTTT	CACDTVGKYTDKLIF	TRDV2-1	TRDD1-1	TRAJ19	14	16	20	46
2	1.6652789342214822E-4	TGTGCTGTGCGGGGGTACAGCAGTGCTTCCAAGATAATCTTT	CAVRGYSSASKIIF	TRAV20-1	.	TRAJ3-1	-1	-1	9	11
2	1.6652789342214822E-4	TGTGCTGTGAGAGACAACCCGACTCTGGGGCTGGGAGTTACCAACTCACTT	CAVRDNPTLGLGVTNSL	TRAV3-1	TRDD1-1	TRAJ58-1	15	24	29	48
2	1.6652789342214822E-4	TGTGCTACGGTCGCTGGGAGTTACCAACTCACTTTC	CATVAGSYQLTF	TRAV17-1	TRDD1	TRAJ58-1	9	13	17	31
2	1.6652789342214822E-4	TGTGCCTTTCCCCCTGGGGGATACGGAACTCATCTTTGG	CAFPPGGYGTHLW	TRDV3-1	TRDD1-1	TRDJ1-1	8	13	24	26
2	1.6652789342214822E-4	TGTGTGGGGGTTTTTAGGGGCTGGGAGTTACCAACTCACTTTCGG	CVGVFRGWELPTHFR	TRAV12-1	TRDD1	TRAJ6	6	20	24	44
2	1.6652789342214822E-4	TGTGCAATGACAAAAGGCACTGCCAGTAAACTCACCTTT	CAMTKGTASKLTF	TRAV12-3	TRDD3-1	TRAJ44-1	9	11	13	15
2	1.6652789342214822E-4	TGTGGAACTGGGGCTGGGAGTTACCAACTCACTTTC	CGTGAGSYQLTF	TRAV35-1	TRDD1-1	TRAJ58-1	3	6	12	31
2	1.6652789342214822E-4	TGTGCTCTGGGAGATGACAAGATCATCTTTGGA	CALGDDKIIFG	TRAV9-2	TRDD1	TRAJ19	-1	9	11	31
2	1.6652789342214822E-4	TGTGCCGTGCGGGGGATGGCTTTGGAAATGAGAAATTAACCTTTG	CAVRGMALEMRN*PL	TRAV12-2	TRDD1-1	TRAJ48-1	8	10	16	19
2	1.6652789342214822E-4	TGTGCTGTGTACCCCCCCCAGACTTGTATTTGG	CAVYPPQTCIW	TRAV22-1	TRDD2-1	TRAJ8-1	-1	9	12	19
2	1.6652789342214822E-4	TGTGCTGTGAGTCTCCCGTATGGTGGTGCTACAAACAAGCTCATCTTT	CAVSLPYGGATNKLIF	TRAV8-6	TRDD2-1	TRAJ32-1	11	13	15	18
2	1.6652789342214822E-4	TGTGCTTATAACGAATTCAGGAGGAGGTGCTGACGGACTCACCTT	CAYNEFRRRC*RTHL	TRAV38-2	TRDD1	TRAJ45-1	-1	10	-1	12
2	1.6652789342214822E-4	TGTGCCTTAACCAAAATGGATAGCAGCTATAAATTGATCTTCGGG	CALTKMDSSYKLIFG	TRAV8-1	TRDD1-1	TRAJ38-1	5	17	21	42
2	1.6652789342214822E-4	TGTGCAGGGGGCTTCTCAGGGCGGATCTGAAAAGCTGGTCTT	CAGGFSGRI*KAGL	TRAV27-1	TRDD1	TRAJ2-1	7	34	37	40
2	1.6652789342214822E-4	TGCCCAACACCAATGCAGGCAAATCAACCTTTG	CPTPMQANQPL	TRAV21-1	TRDD2	TRAJ7	1	27	30	33
2	1.6652789342214822E-4	TGTGCTGGCCTACGCCGCGCAGGCAACATGCTCACCTTT	CAGLRRAGNMLTF	TRAV35-1	TRDD2-1	TRAJ39-1	-1	8	12	18
2	1.6652789342214822E-4	GGCAGGAGAGCACTTACTTTT	GRRALTF	TRAV9-2	TRDD1-1	TRAJ5-1	-1	-1	-1	-1
2	1.6652789342214822E-4	TGTGCTGTGAGAAATACGGGCAGGAGAGCACTTACTTTT	CAVRNTGRRALTF	TRAV8-6	TRDD3-1	TRAJ5-1	-1	11	-1	13
2	1.6652789342214822E-4	TGTGCTTATAGGAGCGCGTAGACTGGGAGTTACCAACTCACTTTC	CAYRSA*TGSYQLTF	TRAV38-2	TRDD1	TRAJ28-1	15	18	-1	20
2	1.6652789342214822E-4	TGTGCTGTGGAGGCTTAAATCTAGGGGGCGGATCTGAAAAGCTGGTCTTTG	CAVEA*I*GADLKSWSL	TRAV36-1	TRDD1-1	TRAJ2-1	12	23	27	47
2	1.6652789342214822E-4	TGTGCCGTGGATAATTCAGGGAGCCCAGAAGCTGGTATT	CAVDNSGSPEAGI	TRAV39-1	.	TRAJ54-1	-1	-1	-1	11
2	1.6652789342214822E-4	TGCGCTGTGAGGGACCCTTGCAGGAAACACACCTCTTGTCTT	CAVRDPCRKHTSCL	TRAV1-1	TRDD2	TRAJ2-1	10	15	18	40
2	1.6652789342214822E-4	TGTGCTCTGAGTGATCAGGGCGGATCTGAAAAGCTGGTCTTT	CALSDQGGSEKLVF	TRAV9-2	TRDD1	TRAJ2-1	13	33	36	39
2	1.6652789342214822E-4	TGTGCTGTGAAAACGGAGGATGCTGGCAACAACCGTAAGCTGATTTGG	CAVKTEDAGNNRKLIW	TRAV8-6	TRDD1-1	TRAJ5	9	22	25	47
2	1.6652789342214822E-4	TGTGCTCTGAGTGAGTGAACCAGAAAGTTACCTTTG	CALSE*TRKLPL	TRAV19-1	TRDD1	TRAJ13-1	-1	15	16	18
2	1.6652789342214822E-4	TGTGCTGTGGTAACGGGCAGGAGAGCACTTACTTTT	CAVVTGRRALTF	TRAV20-1	TRDD1	TRAJ5-1	8	10	-1	12
2	1.6652789342214822E-4	TGTGCTCTGAGTGAGCGGGAACAATGCCAGACTCATGTT	CALSEREQCQTHV	TRAV19-1	TRDD1-1	TRAJ31-1	14	16	-1	19
2	1.6652789342214822E-4	TGTGCTGGGGAAAACACACCTCTTGTCTTT	CAGENTPLVF	TRAV27-1	TRDD1-1	TRAJ2-1	-1	5	9	27
2	1.6652789342214822E-4	TGTGCAGGAGCCCGAGAGGCTGGCAACAACCGTAAGCTGATTTGG	CAGAREAGNNRKLIW	TRAV27-1	TRDD1	TRAJ38-1	9	13	14	16
2	1.6652789342214822E-4	TGTGCTCTTAATGCTGGCAACAACCGTAAGCTGATTTGG	CALNAGNNRKLIW	TRAV9-2	TRDD1-1	TRAJ5	7	13	16	38
2	1.6652789342214822E-4	TGTGCTCTTGGGGAACTAGCTCCTCCCTGGGGGATACTTAGACCCTTCGATAAACTCATCTTT	CALGELAPPWGILRPFDKLIF	TRDV1-1	TRDD1-1	TRDJ1-1	16	26	36	47
2	1.6652789342214822E-4	TGTGTGGTGAGTGAGGGGGGGCAAACAACCTCTTCTTTG	CVVSEGGQTTSSL	TRAV10-1	TRDD1-1	TRAJ36-1	10	14	-1	17
2	1.6652789342214822E-4	TGCATCCTGAGAGCATACTCTGGGGCTGGGAGTTACCAACTCACTTTC	CILRAYSGAGSYQLTF	TRAV26-2	TRDD1-1	TRAJ58-1	12	19	24	43
2	1.6652789342214822E-4	TGTGTTGTGAGTGGAGAAGGAAACACACCTCTTGTCTTT	CVVSGEGNTPLVF	TRAV8-2	TRDD3-1	TRAJ2-1	12	19	22	36
2	1.6652789342214822E-4	TGTGCTCTGAGTGGAAGACGATAACCAGGGAGGAAAGCTTATCTT	CALSGRR*PGRKAYL	TRAV9-2	TRDD1	TRAJ10	12	27	30	43
2	1.6652789342214822E-4	TGTGCAGCAAGTATCAACCAGGCAGGAACTGCTCTGATCTTT	CAASINQAGTALIF	TRAV13-1	TRDD1	TRAJ58-1	12	27	30	39
2	1.6652789342214822E-4	TGTGCAGCATCTACTTATTATACTGGAGCCAATAGTAAGCTGACATTT	CAASTYYTGANSKLTF	TRAV29-1	TRDD2-1	TRAJ56-1	8	10	13	17
2	1.6652789342214822E-4	TGTGCAGCAACCCTGAATTCAGGATACAGCACCCTCACCTTT	CAATLNSGYSTLTF	TRAV13-1	TRDD1-1	TRAJ58-1	9	21	26	39
2	1.6652789342214822E-4	TGTGCTACGGACGCGGAGGGGTTATAACCAGGGAGGAAAGCTTATCTT	CATDAEGL*PGRKAYL	TRAV17-1	TRDD1	TRAJ10	12	17	20	46
2	1.6652789342214822E-4	TGTGCAATGAGCACAGGTGGTACTAGCTATGGAAAGCTGACATTT	CAMSTGGTSYGKLTF	TRAV12-3	.	TRAJ52-1	-1	-1	11	13
2	1.6652789342214822E-4	TGTGCTTTCCGTATTCAGGAGGAGGTGCTGACGGACTCACCTTTG	CAFRIQEEVLTDSPL	TRAV38-1	TRDD1	TRAJ37-1	8	34	36	41
2	1.6652789342214822E-4	TGTGCTCTTTTTCCTTATAACCAGGGAGGAAAGCTTATCTTC	CALFPYNQGGKLIF	TRAV19-1	TRDD2-1	TRAJ10	7	10	14	39
2	1.6652789342214822E-4	GGTTCTGCAAGGCAACTGACCTTT	GSARQLTF	TRAV13-2	TRDD1	TRAJ22-1	-1	-1	-1	-1
2	1.6652789342214822E-4	TGCATCCTGATCCCCCTCAACCAGGCAGGAACTGCTCTGATCTTT	CILIPLNQAGTALIF	TRAV26-2	TRDD1	TRAJ58-1	9	30	33	42
2	1.6652789342214822E-4	TGTGCTGTGAGATCGTTATATGGAGGAAGCCAAGGAAATCTCATCTTT	CAVRSLYGGSQGNLIF	TRAV3-1	TRDD3-1	TRAJ2-1	11	34	38	45
2	1.6652789342214822E-4	TGTGCTCTTGGGGAACCTTCGGGGGGCCTCGCCGATAAACTCATCTTT	CALGEPSGGLADKLIF	TRDV1-1	TRDD1-1	TRDJ1-1	15	20	24	29
2	1.6652789342214822E-4	TGTGCCTTTCTGTTCGGCGGATCTGAAAAGCTGGTCTTT	CAFLFGGSEKLVF	TRAV24-1	TRDD1	TRAJ2-1	8	30	33	36
2	1.6652789342214822E-4	GCTTTGGGAATGTGCTGCATTGCG	ALGMCCIA	TRAV12-1	TRDD2-1	TRAJ35-1	-1	-1	-1	-1
2	1.6652789342214822E-4	TGTGCTCTTGGGGGGCCTAGGGGACGTAGGCTGGTGGTCGGGTATAAACTCATCTTT	CALGGPRGRRLVVGYKLIF	TRDV1-1	TRDD1-1	TRDJ1-1	12	19	23	43
2	1.6652789342214822E-4	TCCTGACTTTGATGGATAGCAGCTATAAATTGATCTTCG	S*L*WIAAIN*SS	TRAV13-2	TRDD2-1	TRAJ12-1	-1	-1	3	10
2	1.6652789342214822E-4	TGTGCTGTGAAGGCCAACCAGGCAGGAACTGCTCTGATCTTT	CAVKANQAGTALIF	TRAV22-1	TRDD1	TRAJ15-1	8	11	-1	13
2	1.6652789342214822E-4	TGTGCCCGGGGGGGTGCTTCCAAGATAATCTTT	CARGGASKIIF	TRAV24-1	TRDD1-1	TRAJ3-1	5	7	11	13
2	1.6652789342214822E-4	TGTGCAGCAAGTAATAGTGGAGGTAGCAACTATAAACTGACATTT	CAASNSGGSNYKLTF	TRAV13-1	.	TRAJ53-1	-1	-1	-1	12
2	1.6652789342214822E-4	TGCATCCTGAGAGCATACTCTGGGGCTGGGAGTTACCAACTCACTTTCGGG	CILRAYSGAGSYQLTFG	TRAV26-2	TRDD1-1	TRAJ6	12	19	24	49
2	1.6652789342214822E-4	TGTGCAGCAAGCCTCCAGATGCAGGCAAATCAACCTTTG	CAASLQMQANQPL	TRAV13-1	TRDD2	TRAJ7	10	33	36	39
2	1.6652789342214822E-4	TGTGCTCTCACACCTATAGGCTTCCTCCCGGTACTGGGTTGGGAACTCATCTTT	CALTPIGFLPVLGWELIF	TRDV1-1	TRDD1	TRAJ2-1	7	32	37	51
2	1.6652789342214822E-4	TGTGCAATGAGCCCCCCCCAGGCAGGAACTGCTCTGATCTTT	CAMSPPQAGTALIF	TRAV12-3	TRDD2-1	TRAJ15-1	-1	12	13	17
2	1.6652789342214822E-4	TGTGTGGTGTGAATGCTGGCAACAACCGTAAGCTGATTT	CVV*MLATTVS*F	TRAV12-1	TRDD1-1	TRAJ5	8	15	18	40
2	1.6652789342214822E-4	TGTGCAGAGAAGGAGGATAACCAGGGAGGAAAGCTTATCTTC	CAEKEDNQGGKLIF	TRAV5-1	TRDD1-1	TRAJ10	9	14	18	39
2	1.6652789342214822E-4	GGGAGGGCTGCAAAGCCCCAGGCTTTG	GRAAKPQAL	TRAV41-1	TRDD1-1	TRAJ20-1	-1	-1	2	21
2	1.6652789342214822E-4	TGTGCTCTGAGAACCGACCAATGCAGGCAAATCAACCTTTGG	CALRTDQCRQINLW	TRAV9-2	TRDD2	TRAJ7	10	35	38	41
2	1.6652789342214822E-4	TGCGCTGTGAGGGGGGAGCAACTATCAGTTAATCTGGGG	CAVRGEQLSVNLG	TRAV1-1	TRDD1-1	TRAJ33-1	-1	11	-1	16
2	1.6652789342214822E-4	TGTGCCGCCCAAGGGGAGAAGGGAGCCCAGAAGCTGGTATTT	CAAQGEKGAQKLVF	TRAV8-6	TRDD1-1	TRAJ54-1	4	12	16	19
2	1.6652789342214822E-4	GGGGGAGGTGCTGACGGACTCACCTTT	GGGADGLTF	TRAV26-2	.	TRAJ45-1	-1	-1	-1	0
2	1.6652789342214822E-4	TGTGCTCTAAACGGAAAGAAGCCAAGGAAATCTCATCTT	CALNGKKPRKSHL	TRAV16-1	TRDD1-1	TRAJ42-1	9	12	-1	15
2	1.6652789342214822E-4	TGCATCCTGAAAGCAGGATACAGCACCCTCACCTTT	CILKAGYSTLTF	TRAV26-2	TRDD1-1	TRAJ58-1	9	15	20	33
2	1.6652789342214822E-4	TGTGCTCTGAGTGAAAAAGGAGGCAAATCAACCTTTGGG	CALSEKGGKSTFG	TRAV19-1	TRDD2	TRAJ7	13	31	34	37
2	1.6652789342214822E-4	TGCATCGCCCCTATTTCTTCTGGTTCTGCAAGGCAACTGACCTTT	CIAPISSGSARQLTF	TRAV26-1	TRDD2-1	TRAJ22-1	6	9	-1	13
2	1.6652789342214822E-4	TGTGCTGTGAGTGGAGGGGTACTATGGGAACAACAGACTCGCTTT	CAVSGGVLWEQQTRF	TRAV8-4	TRDD1-1	TRAJ58-1	12	24	27	41
2	1.6652789342214822E-4	TGCGCTGTGAGAGATGACAACCAGGGAGGAAAGCTTATCTTC	CAVRDDNQGGKLIF	TRAV1-1	TRDD1	TRAJ10	13	23	26	39
2	1.6652789342214822E-4	TGTGCTGTGCAGGCGCTGGTGGTACTAGCTATGGAAAGCTGACATTTG	CAVQALVVLAMES*HL	TRAV20-1	.	TRAJ52-1	-1	-1	12	14
2	1.6652789342214822E-4	TGTGCTGTGAGTGCTTTGGAGGTAGCAACTATAAACTGACATTTG	CAVSALEVATIN*HL	TRAV8-6	TRDD2-1	TRAJ53-1	-1	13	-1	16
2	1.6652789342214822E-4	TGTGCCTGTGACACCGTGGGGAAGTACACCGATAAACTCATCTTG	CACDTVGKYTDKLIL	TRDV2-1	TRDD1-1	TRAJ30	14	16	20	42
2	1.6652789342214822E-4	TGTGCAGAGACCGCCGGTTCCAAGCTCAGCTTT	CAETAGSKLSF	TRAV13-2	TRDD1	TRAJ20-1	9	15	16	18
2	1.6652789342214822E-4	TGTGCCGTGGGGGGTGGTCAGAATTTTGTCTTT	CAVGGGQNFVF	TRAV12-2	TRDD1-1	TRAJ35-1	-1	9	13	33
2	1.6652789342214822E-4	TGTGCTCTGGAGATGACAAGATCATCTTTG	CALEMTRSSL	TRAV9-2	.	TRAJ30-1	-1	-1	-1	9
2	1.6652789342214822E-4	TGTGCAGCAACCATCCCAGGAGGAAGCTACATACCTACATTT	CAATIPGGSYIPTF	TRAV13-1	TRDD2-1	TRAJ7	9	33	37	39
2	1.6652789342214822E-4	TGCATCGTTTGGGGGTCAACAGGCAAACTAATCTTT	CIVWGSTGKLIF	TRAV26-1	TRDD1-1	TRAJ37-1	7	9	14	18
2	1.6652789342214822E-4	TGTGCTGTGGGTGCGACCTTAACCAGTTCTATTTTG	CAVGATLTSSIL	TRAV8-3	TRDD2-1	TRAJ23-1	13	16	19	33
2	1.6652789342214822E-4	TGTGCTGTGGGCTCGCGGACTTAACTTTGGAAATGAGAAATTAACCTTTGG	CAVGSRT*LWK*EINLW	TRAV8-3	TRDD3-1	TRAJ38-1	10	29	33	49
2	1.6652789342214822E-4	TGTGCTACGAATGAGGCTCAACCCTGGGAGGCTATACTT	CATNEAQPWEAIL	TRAV17-1	TRDD2	TRAJ18-1	8	22	-1	25
2	1.6652789342214822E-4	TGTGCTCTTGGGGAAATCCCACGAATCTGGGGGTCCCCCACCGATAAACTCATCTTT	CALGEIPRIWGSPTDKLIF	TRDV1-1	TRDD1-1	TRDJ1-1	14	26	32	38
2	1.6652789342214822E-4	TGTGCTCTTGGGGACCTTGGTCGGAGACCGGATAAACTCATCTTT	CALGDLGRRPDKLIF	TRDV1-1	TRDD1-1	TRAJ2-1	13	29	33	42
2	1.6652789342214822E-4	TGTGCAGCAAGTGACGGGGAGAAATTAACCTTT	CAASDGEKLTF	TRAV13-1	TRDD1	TRAJ38-1	11	15	19	33
2	1.6652789342214822E-4	TGTGCAGCAAAATCGATGAACGGTAACCAGTTCTATTTT	CAAKSMNGNQFYF	TRAV29-1	TRDD2-1	TRAJ23-1	9	25	28	37
2	1.6652789342214822E-4	TGTGCTCTGAGTGATCAGGGAGCCCAGAAGCTGGTATTT	CALSDQGAQKLVF	TRAV9-2	TRDD1-1	TRAJ50-1	13	30	33	36
2	1.6652789342214822E-4	TGTGCTCTGAGTGAGACGAATGCTGGCAACAACCGTAAGCTGATTTGG	CALSETNAGNNRKLIW	TRAV19-1	TRDD1-1	TRAJ5	14	22	25	47
2	1.6652789342214822E-4	GGGGAACAACAGACTCGCTTT	GEQQTRF	TRAV25-1	TRDD1-1	TRAJ58-1	-1	0	4	17
2	1.6652789342214822E-4	TGTGCAATGAGGAGCACCAATGCAGGCAAATCAACCTTT	CAMRSTNAGKSTF	TRAV12-3	TRDD2	TRAJ7	10	34	37	40
2	1.6652789342214822E-4	TGCATCCTTGCCGAATTCAGGAAACACACCTCTTGTCTT	CILAEFRKHTSCL	TRAV26-2	TRDD3-1	TRAJ2-1	7	20	23	37
2	1.6652789342214822E-4	TGTGCTCTGAGTGATCCCATGAACAGAGATGACAAGATCATCTTT	CALSDPMNRDDKIIF	TRAV19-1	TRDD1	TRAJ19	13	27	29	46
2	1.6652789342214822E-4	TGTGCTGTCGGAGGACCCTCTGGCAACACAGGCAAACTAATCTTT	CAVGGPSGNTGKLIF	TRAV41-1	TRDD1	TRAJ37-1	-1	9	11	17
2	1.6652789342214822E-4	TGTGCTCTTGGGGCCATGGGGGCCTGGGGGGTTACCGATAAACTCATCTTT	CALGAMGAWGVTDKLIF	TRDV1-1	TRDD1-1	TRDJ1-1	12	23	29	33
2	1.6652789342214822E-4	TGTGCAGCAAACTCGGACTGAGGGAGGAAAGCTTATCTT	CAANSD*GRKAYL	TRAV29-1	TRDD1	TRAJ10	9	16	19	37
2	1.6652789342214822E-4	TGTGTGGTGAGCGCCAGAGGCTCAACCCTGGGGAGGCTATACTTT	CVVSARGSTLGRLYF	TRAV10-1	.	TRAJ18-1	-1	-1	12	14
2	1.6652789342214822E-4	TGTGCCTGTGACACCGTGGGGAAGTACACCGATAACTCATCTTTG	CACDTVGKYTDNSSL	TRDV2-1	TRDD1-1	TRDJ1-1	14	16	20	33
2	1.6652789342214822E-4	TGTGCTGTGACCCCCGACGGAGGAAAGCTTATCTTC	CAVTPDGGKLIF	TRAV8-4	TRDD1	TRAJ23-1	9	14	-1	16
2	1.6652789342214822E-4	TGTGCAGCAAGCGGGAGCCAGTTCTATTTTGGG	CAASGSQFYFG	TRAV29-1	TRDD1	TRAJ23-1	-1	13	15	28
2	1.6652789342214822E-4	TGTGCTCGAGGAAGCCAAGGAAATCTCATCTTT	CARGSQGNLIF	TRAV39-1	TRDD3-1	TRAJ2-1	4	19	23	30
2	1.6652789342214822E-4	TGTGCTCTGAGGGGGGTGGATCTGAAAAGCTGGTCTTTG	CALRGVDLKSWSL	TRAV19-1	TRDD1-1	TRAJ57-1	-1	11	-1	13
2	1.6652789342214822E-4	TGTGCCGTGGACATAAAAGTGGCCAGGGCGGATCTGAAAAGCTGGTCTTTG	CAVDIKVARADLKSWSL	TRAV39-1	TRDD1	TRAJ2-1	12	41	44	47
2	1.6652789342214822E-4	TGTGCTGTGACAGAGGAAAGCTTATCT	CAVTEESLS	TRAV21-1	TRDD3-1	TRAJ10	9	15	18	26
2	1.6652789342214822E-4	TGTGCTGTGGGTACCTCGGGGGATATACTCACGGGAGGAGGAAACAAACTCACCTTG	CAVGTSGDILTGGGNKLTL	TRAV8	TRDD1-1	TRAJ10-1	11	17	24	52
2	1.6652789342214822E-4	TGTGCTCTGAGTGATCCCATGAACAGAGATGACAAGATCATCTTT	CALSDPMNRDDKIIF	TRAV19-1	TRDD1	TRAJ2-1	13	27	29	42
2	1.6652789342214822E-4	TGTGCCGTGAGATGGGGGTTACCAGAAAGTTACCTTTGG	CAVRWGLPESYLW	TRAV12-2	TRDD1	TRAJ13-1	-1	10	-1	12
2	1.6652789342214822E-4	TGTGCTCTAGACGATGGCTCAGGAACCTACAAATACATCTTTGGA	CALDDGSGTYKYIFG	TRAV6-1	TRDD2	TRAJ23-1	11	25	29	43
2	1.6652789342214822E-4	TGTGCTCTGGGATATGACAAGATCATCTTT	CALGYDKIIF	TRAV9-2	.	TRAJ30-1	-1	-1	8	10
2	1.6652789342214822E-4	TGTGCAATGAGAGGGTTCGGGGGGTTACCAGAAAGTTACCTTTGG	CAMRGFGGLPESYLW	TRAV14-1	TRDD1-1	TRAJ13-1	-1	13	-1	15
2	1.6652789342214822E-4	TGTGCTGTGCAGGACGGAGGTGGCAACAACCGTAAGCTGATTTGG	CAVQDGGGNNRKLIW	TRAV20-1	TRDD1	TRAJ5	12	36	38	44
2	1.6652789342214822E-4	TGTGCTCTTGGGGCCAGGGGGGCCTGGGGGGTTACCGATAAACTCATCTTT	CALGARGAWGVTDKLIF	TRDV1-1	TRDD1-1	TRDJ1-1	12	23	29	33
2	1.6652789342214822E-4	TGTGCTCTTGGGGGTTACATCGGGCCTACGTGGGGAGGTCCAACCTACACCGATAAACTCATCTTT	CALGGYIGPTWGGPTYTDKLIF	TRDV1-1	TRDD1	TRDJ1-1	12	30	34	46
2	1.6652789342214822E-4	TGTGCTGTGCCCCCCAACACCAATGCAGGCAAATCAACCTTTGGG	CAVPPNTNAGKSTFG	TRAV8-4	TRDD2	TRAJ7	8	37	40	43
2	1.6652789342214822E-4	TGTGCAGAGAGGTCTATTTATAACCAGGGAGGAAAGCTTATCTTC	CAERSIYNQGGKLIF	TRAV5-1	TRDD1	TRAJ10	10	26	29	42
2	1.6652789342214822E-4	TGTGTCCTAACTGGAGCCAATAGTAAGCTGACATTT	CVLTGANSKLTF	TRAV38-1	TRDD2-1	TRAJ56-1	-1	4	-1	9
2	1.6652789342214822E-4	GTGCCTGTGACACCGTGGGGAAGTACACCGATAAACTCATCTTTG	VPVTPWGSTPINSSL	TRDV2-1	TRDD1-1	TRDJ1-1	-1	15	19	24
2	1.6652789342214822E-4	TGTGCAGAGAAAGAAAACCCTCACCTT	CAEKENPHL	TRAV13-2	TRDD3-1	TRAJ58-1	10	12	15	25
2	1.6652789342214822E-4	TGTGTGGTGATCGGGAGGAAGCCAAGGAAATCTCATCTT	CVVIGRKPRKSHL	TRAV12-1	TRDD3-1	TRAJ2-1	9	26	30	37
2	1.6652789342214822E-4	TGTGCACCTTAAACCAGGCAGGAACTGCTCTGATCTTTG	CAP*TRQELL*SL	TRAV12-3	TRDD1	TRAJ58-1	5	23	26	35
2	1.6652789342214822E-4	TGTGCAATGAGAGAGGGCTCCAATGCAGGCAAATCAACCTTTGGG	CAMREGSNAGKSTFG	TRAV14-1	TRDD2	TRAJ7	16	37	40	43
2	1.6652789342214822E-4	TGTGCTCTGAGTGATCGAAATAACCAGGGAGGAAAGCTTATCTTC	CALSDRNNQGGKLIF	TRAV9-2	TRDD3-1	TRAJ10	13	16	21	42
2	1.6652789342214822E-4	TGTGCTCTTGGGGTTCCAAACCTCACCGATAAACTCATCTTT	CALGVPNLTDKLIF	TRDV1-1	TRDD1	TRAJ2-1	12	27	30	39
2	1.6652789342214822E-4	TGTGCAGCAAGCACGTGTAGGGGAACAACAGACTCGCTT	CAASTCRGTTDSL	TRAV23-1	TRDD1-1	TRAJ58-1	12	19	23	36
2	1.6652789342214822E-4	TGTGCTGTGGAGGATTGAAGAGATGACAAGATCATCTTT	CAVED*RDDKIIF	TRAV2-1	TRDD1	TRAJ2-1	13	21	23	36
2	1.6652789342214822E-4	TGTGCTCTTGGGGAACTAGTTAGGCTTAGTTGGAGGATACCATTTGTGGGGTAAACTCATCTT	CALGELVRLSWRIPFVG*THL	TRDV1-1	TRDD1-1	TRAJ2-1	16	34	39	61
2	1.6652789342214822E-4	TGTGCGCTTGGGGCCATGGGGGACTGGGGGGTTACCGATAAACTCATCTTT	CALGAMGDWGVTDKLIF	TRDV1-1	TRDD1-1	TRAJ2-1	12	22	29	48
2	1.6652789342214822E-4	TGTGCTACCAGGGGGAACCAGGGAGGAAAGCTTATCTTC	CATRGNQGGKLIF	TRAV38-2	TRDD1-1	TRAJ10	5	10	15	36
2	1.6652789342214822E-4	TGTGCAGCAAGGATAACACCGGTAACCAGTTCTATTTTG	CAARITPVTSSIL	TRAV13-1	TRDD1	TRAJ23-1	-1	11	14	36
2	1.6652789342214822E-4	TGTGCTGTGACCCCCGTCACATCAGGAGGAAGCTACATACCTACATTT	CAVTPVTSGGSYIPTF	TRAV8-6	TRDD2-1	TRAJ7	9	39	43	45
2	1.6652789342214822E-4	TGTGCTTATAGGAGCGCGTAGACTGGGAGTTACCAACTCACTTTC	CAYRSA*TGSYQLTF	TRAV38-2	TRDD1-1	TRAJ6	15	21	26	46
2	1.6652789342214822E-4	TGTGCTCTAGACGAT	CALDD	TRAV6-1	TRDD1	TRAJ3	-1	12	-1	14
2	1.6652789342214822E-4	TGCGCTGGGAGGGGGGGAGCAACTATCAGTTAATCTGGG	CAGRGGATIS*SG	TRAV1-1	TRDD1-1	TRAJ33-1	-1	11	15	17
2	1.6652789342214822E-4	TGTGCGCTTGGGGCCATGGGGGACTGGGGGGGTACCGATAAACTCATCTTT	CALGAMGDWGGTDKLIF	TRDV1-1	TRDD1-1	TRDJ1-1	12	22	29	33
2	1.6652789342214822E-4	TGTGCTCCCTAAGGGCGGATAGCAGCTATAAATTGATCTTCG	CAP*GRIAAIN*SS	TRAV9-2	TRDD1-1	TRAJ38-1	6	16	20	41
2	1.6652789342214822E-4	TGTGCTCTGAAGATTCAGGAAACACACCTCTTGTCTTTG	CALKIQETHLLSL	TRAV9-2	TRDD3-1	TRAJ2-1	9	18	21	35
2	1.6652789342214822E-4	TGTGCCGTGAAAAGTGCCGACAAGCTCATCTTT	CAVKSADKLIF	TRAV12-2	TRDD2	TRAJ38-1	10	29	31	33
2	1.6652789342214822E-4	TGTGCTCTTTCCTTATAACCAGGGAGGAAAGCTTATCTT	CALSL*PGRKAYL	TRAV19-1	TRDD2-1	TRAJ23-1	-1	8	-1	12
2	1.6652789342214822E-4	TGTGCTGGGTTCCCCACCGGTAACCAGTTCTATTTTGGG	CAGFPTGNQFYFG	TRAV35-1	TRDD2-1	TRAJ23-1	-1	9	12	34
2	1.6652789342214822E-4	TGTCCTCTGGGGGCCATGGGGGACTGGGGGGTTACCGATAAACTCATCTTT	CPLGAMGDWGVTDKLIF	TRDV1-1	TRDD1-1	TRDJ1-1	12	22	29	33
2	1.6652789342214822E-4	TGTGCTCTTGGGGCCATGGGGGCCTGGGGGGGTACCGATAAACTCATCTTT	CALGAMGAWGGTDKLIF	TRDV1-1	TRDD1-1	TRDJ1-1	12	23	29	33
2	1.6652789342214822E-4	TGTGCTGTGTGTACCTCGGGGTATATACTCACGGGAGGAGGAAACAAACTCACCTTT	CAVCTSGYILTGGGNKLTF	TRAV8	TRDD1	TRAJ10-1	8	17	20	24
2	1.6652789342214822E-4	TGTGCTCGTGGGGCCATGGGGGACTGGGGGGTTACCGATAAACTCATCTTT	CARGAMGDWGVTDKLIF	TRDV1-1	TRDD1-1	TRDJ1-1	12	22	29	33
2	1.6652789342214822E-4	TGTGCTTGTATATTCATGCAGGCAACATGCTCACCTTTG	CACIFMQATCSPL	TRAV38-2	TRDD1	TRAJ39-1	6	9	11	13
2	1.6652789342214822E-4	TGTGCCGTGAACATAAAGGTGGTACTAGCTATGGAAAGCTGACATTTG	CAVNIKVVLAMES*HL	TRAV12-2	TRDD3-1	TRAJ52-1	12	14	-1	17
2	1.6652789342214822E-4	TGTGCTCTTGGGGAAGGTGGCTTCCCCCTGCCTGGGAGGGTAGGACTCATCTTT	CALGEGGFPLPGRVGLIF	TRDV1-1	TRDD1	TRAJ2-1	14	31	35	51
2	1.6652789342214822E-4	TGGGCTCTTGGGGCCAGGGGGGACGGGGGGGTTACCGATAAACTCATCTTT	WALGARGDGGVTDKLIF	TRDV1-1	TRDD1-1	TRDJ1-1	12	17	22	33
2	1.6652789342214822E-4	CGGGGGGGGGATGAGAAATTAACCTTT	RGGDEKLTF	TRAV40-1	TRDD1-1	TRAJ48-1	-1	1	5	10
2	1.6652789342214822E-4	TGTGCTGTGAAGGCCAACCAGGCAGGAACTGCTCTGATCTTT	CAVKANQAGTALIF	TRAV22-1	TRDD1	TRAJ58-1	8	27	30	39
2	1.6652789342214822E-4	TGTGCCCTTGGGGCCATGGGGGACGGGGGGGTTACCGATAAACTCATCTTT	CALGAMGDGGVTDKLIF	TRDV1-1	TRDD1-1	TRDJ1-1	12	16	22	33
2	1.6652789342214822E-4	TGTGCCTGTGACACCGTGGTGAAGTACACCGATAAACTCATCTTT	CACDTVVKYTDKLIF	TRDV2-1	TRDD1	TRDJ1-1	14	16	18	25
2	1.6652789342214822E-4	TGTGCCTGTGACGACAAGGTGGCTGGGGGTGTGCAAGTGAGTGTCTCATCTTTG	CACDDKVAGGVQVSVSSL	TRDV2-1	TRDD1-1	TRAJ19	11	22	28	54
2	1.6652789342214822E-4	AGC	S	TRAV25-1	TRDD1-1	TRAJ26-1	-1	-1	-1	1
2	1.6652789342214822E-4	TGTGCAGCATTCAATAGTGGAGGTAGCAACTATAAACTGACATTT	CAAFNSGGSNYKLTF	TRAV29-1	TRDD3-1	TRAJ2-1	8	12	17	42
2	1.6652789342214822E-4	TGTGCTCTGAGTGAGGCTACCAATGCTGGTGGTACTAGCTATGGAAAGCTGACATTT	CALSEATNAGGTSYGKLTF	TRAV19-1	TRDD2-1	TRAJ10	-1	17	21	54
2	1.6652789342214822E-4	TGTGCTTTCATGAATGGAGTCGGCCGGTAACCAGTTCTATTTTGG	CAFMNGVGR*PVLFW	TRAV38-1	TRDD2-1	TRAJ23-1	13	29	32	41
2	1.6652789342214822E-4	TGTGCTGTGAGACCCCCGAAGGAACCTACAAATACATCTTTG	CAVRPPKEPTNTSL	TRAV1-2	TRDD1	TRAJ40-1	11	17	-1	19
2	1.6652789342214822E-4	CGTGCTGGGGAAAACACACCTCTTGTCTTT	RAGENTPLVF	TRAV27-1	TRDD1-1	TRAJ29-1	-1	5	-1	9
2	1.6652789342214822E-4	TGTGCGCTTGGGGCCATGGGGGACTGGGGGGTTACCGATGAACTCATCTTT	CALGAMGDWGVTDELIF	TRDV1-1	TRDD1-1	TRDJ1-1	12	22	29	33
2	1.6652789342214822E-4	TGTGCTCTTGGGGAACTAAAATCGACATGGGGGATGATTGATAAACTCATCTTTGGA	CALGELKSTWGMIDKLIFG	TRDV1-1	TRDD1-1	TRAJ19	16	27	34	55
2	1.6652789342214822E-4	TGTGCGCTGGGGGCCAGGGGGGACTGGGGGGTTACCGATAAACTCATCTTT	CALGARGDWGVTDKLIF	TRDV1-1	TRDD1-1	TRDJ1-1	12	22	29	33
2	1.6652789342214822E-4	TGCGCTGTGAGAGATTGGAGGAAGCCAAGGAAATCTCATCTT	CAVRDWRKPRKSHL	TRAV1-1	TRDD3-1	TRAJ2-1	13	29	33	40
2	1.6652789342214822E-4	TGTGCAATGATCCTGACACGGGAGGAGGAAACAAACTCACCTTGG	CAMILTREEETNSPW	TRAV12-3	TRDD1	TRAJ10-1	9	19	22	39
2	1.6652789342214822E-4	TGTGCAGCAAGTCCCGGACCTCTGGGGACCAATGCAGGCAAATCAACCTTT	CAASPGPLGTNAGKSTF	TRAV13-1	TRDD1-1	TRAJ58-1	11	21	26	45
2	1.6652789342214822E-4	TGTGCTCTTGGGGAACTAGTTAGGCTTAGTTGGAGGATACCATTTGTGGGGTAACTCATCTTT	CALGELVRLSWRIPFVG*LIF	TRDV1-1	TRDD1-1	TRDJ1-1	16	34	39	52
2	1.6652789342214822E-4	TGTGCTTTCCGTATTCAGGAGGAGGTGCTGACGGACTCACCTTGG	CAFRIQEEVLTDSPW	TRAV38-1	TRDD1	TRAJ45	8	34	36	39
2	1.6652789342214822E-4	TGTGCTGTTGATATAACACCGACAAGCTCATCTTTG	CAVDITPTSSSL	TRAV2-1	TRDD1-1	TRAJ38-1	7	9	12	35
2	1.6652789342214822E-4	TGTGCTCTTGGGGCCATGGGGGACGGGGGGGGTACCGATAAACTCATCTTT	CALGAMGDGGGTDKLIF	TRDV1-1	TRDD1-1	TRDJ1-1	12	16	22	33
2	1.6652789342214822E-4	TGTGCTGTGATAGTCGGCAGGCAGGAACTGCTCTGATCT	CAVIVGRQELL*S	TRAV21-1	TRDD1	TRAJ58-1	9	26	29	38
2	1.6652789342214822E-4	TGGGCTCTTGGGGCCCTGGGGGACGGGGGGGTTACCGATAAACTCATCTTT	WALGALGDGGVTDKLIF	TRDV1-1	TRDD1-1	TRDJ1-1	12	15	22	33
2	1.6652789342214822E-4	TGTGCTCTTGGGGAACTCGGCGATACGTACCCGTATACCCCCGATAAACTCATCTTT	CALGELGDTYPYTPDKLIF	TRDV1-1	TRDD1-1	TRAJ2-1	16	21	26	54
2	1.6652789342214822E-4	TGTGCCTGTGACACCGTTGGGAAGTACACCGATAAACTCATCTTT	CACDTVGKYTDKLIF	TRDV2-1	TRDD1-1	TRDJ1-1	14	17	20	25
2	1.6652789342214822E-4	TGTGCTGTGAGGATCAGGATGGAGGCTTCAAAACTATCTTTG	CAVRIRMEASKLSL	TRAV2-1	TRDD1-1	TRAJ9-1	8	10	13	19
2	1.6652789342214822E-4	TGTGTGGTGAGCTTCCTATGGGAACAACAGACTCGCTTT	CVVSFLWEQQTRF	TRAV10-1	TRDD2-1	TRAJ58-1	-1	12	17	35
2	1.6652789342214822E-4	CCTTTAGGG	PLG	TRAV5-1	TRDD1	TRAJ23-1	-1	-1	-1	8
2	1.6652789342214822E-4	TGTGCTACGCACCCTTTTGGAAATGAGAAATTAACCTTT	CATHPFGNEKLTF	TRAV17-1	TRDD3-1	TRAJ38-1	8	19	23	39
2	1.6652789342214822E-4	TGGGCTCTTGGGGCCATGGGGGACTGGGGGGATACCGATAAACTCATCTTT	WALGAMGDWGDTDKLIF	TRDV1-1	TRDD1-1	TRDJ1-1	12	22	29	31
2	1.6652789342214822E-4	TGTGCTTTCCGTATTCAGGAGGAGGTGCTGACGGACTCACCCTTG	CAFRIQEEVLTDSPL	TRAV38-1	.	TRAJ45-1	-1	-1	8	10
2	1.6652789342214822E-4	TGTGCTCTGGGAGATGACAAGATCATCTTG	CALGDDKIIL	TRAV9-2	TRDD1-1	TRAJ30	-1	9	11	27
2	1.6652789342214822E-4	TGTGCTCTGAGTGAAAAAGGAGGCAAATCAACCTTT	CALSEKGGKSTF	TRAV19-1	TRDD3-1	TRAJ58-1	13	24	27	30
2	1.6652789342214822E-4	TGTGCTCTGAGTGATCCCATGAACAGATATGACAAGATCATCTTT	CALSDPMNRYDKIIF	TRAV19-1	TRDD2-1	TRAJ30-1	-1	14	16	19
2	1.6652789342214822E-4	TGTGTGGTCCCCCTAAGGATGACAAGATCATCTTTG	CVVPLRMTRSSL	TRAV12-1	TRDD2-1	TRAJ30-1	7	11	14	17
2	1.6652789342214822E-4	TGTGCTCTTGGGGAACTAAAATCGACATGGGGGATGATTGATAAACTCATCTTT	CALGELKSTWGMIDKLIF	TRDV1-1	TRDD1-1	TRAJ2-1	16	27	34	51
2	1.6652789342214822E-4	GCA	A	TRAV10-1	TRDD1-1	TRAJ26-1	-1	-1	-1	3
2	1.6652789342214822E-4	CGTGCTCTTGGGCCCATGGGGGACTGGGGGGTTACCGATAAACTCATCTTT	RALGPMGDWGVTDKLIF	TRDV1-1	TRDD1-1	TRDJ1-1	11	22	29	33
2	1.6652789342214822E-4	TGTGTGGTGAACACCGGTAACCAGTTCTATTTT	CVVNTGNQFYF	TRAV12-1	TRDD2-1	TRAJ23-1	12	19	22	31
2	1.6652789342214822E-4	TGTGCTGTGTACCCCCAGACTTGTATT	CAVYPQTCI	TRAV22-1	TRDD2-1	TRAJ8-1	-1	9	12	16
2	1.6652789342214822E-4	TGTGCAGAATCAGGAGGAGGTGCTGACGGACTCACCTTT	CAESGGGADGLTF	TRAV5-1	.	TRAJ45-1	-1	-1	-1	7
2	1.6652789342214822E-4	TGTGCAATGAGAGACTCGATTCAGGGAGCCCAGAAGCTGGTATTT	CAMRDSIQGAQKLVF	TRAV14-1	TRDD1-1	TRAJ50-1	13	36	39	42
2	1.6652789342214822E-4	TGTGCAGGCATGGCTCTGGCAACACAGGCAAACTAATCTTTG	CAGMALATQAN*SL	TRAV27-1	TRDD2-1	TRAJ37-1	-1	8	-1	10
2	1.6652789342214822E-4	TGTTCTGTGTACCCCCCCAGACTTGTATTT	CSVYPPRLVF	TRAV22-1	TRDD2-1	TRAJ8-1	-1	9	12	18
2	1.6652789342214822E-4	TGTGCTACGAATGAGGCTCAACCCTGGGGAGGCTATACT	CATNEAQPWGGYT	TRAV17-1	TRDD1-1	TRAJ7	8	23	28	38
2	1.6652789342214822E-4	TGGGCGCTTGGGGCCAGGGGGGACTGGGGGGTTACCGATAAACTCATCTTT	WALGARGDWGVTDKLIF	TRDV1-1	TRDD1-1	TRDJ1-1	12	22	29	33
2	1.6652789342214822E-4	TGTGCTGTGAGACCCCCCCGAAGGAACCTACAAATACATCTTTGG	CAVRPPRRNLQIHLW	TRAV1-2	TRDD1	TRAJ40-1	11	19	-1	21
2	1.6652789342214822E-4	TGTGCTGTGGGTCAGGAACCTACAAATACATCTTTG	CAVGQEPTNTSL	TRAV21-1	TRDD1-1	TRAJ40-1	-1	9	-1	11
2	1.6652789342214822E-4	TGTGCAGCAAGTGACGGGGATAAATTAACCTTT	CAASDGDKLTF	TRAV13-1	TRDD1-1	TRAJ48-1	11	15	-1	18
2	1.6652789342214822E-4	TGTGCCGTGGGGGTGGTCAGAATTTTGTCTTTG	CAVGVVRILSL	TRAV12-2	TRDD1-1	TRAJ26-1	-1	9	-1	13
2	1.6652789342214822E-4	TGTGCTGTGAGTGGAATTCAGGGAGCCCAGAAGCTGGTATTT	CAVSGIQGAQKLVF	TRAV8-3	TRDD1-1	TRAJ50-1	12	33	36	39
2	1.6652789342214822E-4	TGTGCAGCAAGCAAGCAGGGAGGAAAGCTTATCTTC	CAASKQGGKLIF	TRAV23-1	TRDD1	TRAJ10	12	17	20	33
2	1.6652789342214822E-4	TGTGCTGTGGGTACCTCGGGGATATACTCACGGGAGGAGGAAACAAACTCACCTTTG	CAVGTSGIYSREEETNSPL	TRAV8	TRDD1-1	TRAJ10-1	11	17	-1	23
2	1.6652789342214822E-4	TGTGCTCTGAGGGGGGTGGATCTGAAAAGCTGGTCTTTG	CALRGVDLKSWSL	TRAV19-1	TRDD1-1	TRAJ2-1	-1	11	15	35
2	1.6652789342214822E-4	TCAAGGCTTTCAGAAACTTGTATTTGG	SRLSETCIW	TRAV2-1	TRDD2-1	TRAJ8-1	-1	-1	1	3
2	1.6652789342214822E-4	TGTGCTGTGAGGGGGTTATGGAGGAAGCCAAGGAAATCTCATCTT	CAVRGLWRKPRKSHL	TRAV1-2	TRDD1-1	TRAJ42-1	-1	11	-1	15
2	1.6652789342214822E-4	TGTGCTGTGGAGGATCAAGGGTAACAATGCCAGACTCATGTTTGG	CAVEDQG*QCQTHVW	TRAV2-1	TRDD1-1	TRAJ31-1	13	18	-1	21
2	1.6652789342214822E-4	TGTGCTGTGGAGGCCCTCAGGAACCTACAAATACATCTT	CAVEALRNLQIHL	TRAV2-1	.	TRAJ40-1	-1	-1	12	14
2	1.6652789342214822E-4	TGTGCTGTGGATACACGGGCAGGAGAGCACTTACTTTTG	CAVDTRAGEHLLL	TRAV2-1	.	TRAJ5-1	-1	-1	10	12
2	1.6652789342214822E-4	TGCGCTGTGAGAGATCAATAACAATGCCAGACTCATGTT	CAVRDQ*QCQTHV	TRAV1-1	TRDD2-1	TRAJ31-1	-1	14	-1	16
2	1.6652789342214822E-4	TGTGCTGTGGAGCCGAACACAGGCTTTCAGAAACTTGTATTT	CAVEPNTGFQKLVF	TRAV2-1	TRDD2-1	TRAJ8-1	-1	12	-1	14
2	1.6652789342214822E-4	CAAATGAGAAATTAACCTTTG	QMRN*PL	TRAV2-1	TRDD2-1	TRAJ48-1	-1	-1	-1	1
2	1.6652789342214822E-4	TGCGCTGTGGCCGACAGAGGCTCAACCCTGGGGAGGCTATACTTT	CAVADRGSTLGRLYF	TRAV1-1	.	TRAJ18-1	-1	-1	8	10
2	1.6652789342214822E-4	TGTGCAGAGTGGTCGGGAAACAAGCTGGTCTTT	CAEWSGNKLVF	TRAV5-1	TRDD1-1	TRAJ47-1	-1	9	11	15
2	1.6652789342214822E-4	TGTGCTGTCACCACCTGGCAACACAGGCAAACTAATCTT	CAVTTWQHRQTNL	TRAV2-1	TRDD2-1	TRAJ37-1	7	9	12	14
2	1.6652789342214822E-4	TGCGCTGTGAGAGATAGAGAGACAATGCAGGCAAATCAACCTTTG	CAVRDRETMQANQPL	TRAV1-1	TRDD3-1	TRAJ27-1	-1	14	16	22
2	1.6652789342214822E-4	TGTGCAGCCGGGGGAGGAGGAAACAAGCTGGTCTTT	CAAGGGGNKLVF	TRAV29-1	TRDD1-1	TRAJ47-1	7	9	14	18
2	1.6652789342214822E-4	TGTGCTGTGAGATCATCCATGGCTCTGGCAACACAGGCAAACTAATCTTTG	CAVRSSMALATQAN*SL	TRAV1-2	TRDD2-1	TRAJ37-1	11	15	17	19
2	1.6652789342214822E-4	TGTGCTGTGATAAATAGCAACTATCAGTTAATCTGG	CAVINSNYQLIW	TRAV1-2	TRDD1	TRAJ33-1	-1	10	11	13
2	1.6652789342214822E-4	TGCGCTGTGAGTCCACCCCGCGGGATACAGCACCCTCACCTTTGG	CAVSPPRGIQHPHLW	TRAV1-1	TRDD2-1	TRAJ11-1	-1	11	13	20
2	1.6652789342214822E-4	TGCATCGTCAGGGTTAATTATGGAGGAAGCCAAGGAAATCTCATCTTT	CIVRVNYGGSQGNLIF	TRAV26-1	TRDD1-1	TRAJ42-1	-1	11	-1	13
2	1.6652789342214822E-4	TGTGCTGTGACTTGGTAAACCAGGGAGGAAAGCTTATCTTCG	CAVTW*TREESLSS	TRAV8-4	TRDD1	TRAJ23-1	9	12	14	17
2	1.6652789342214822E-4	TGTGCTTATAGGAGTCGTAGCCAAGGAAATCTCATCTTT	CAYRSRSQGNLIF	TRAV38-2	TRDD2-1	TRAJ42-1	-1	14	-1	16
2	1.6652789342214822E-4	TGTGCAATGAGAGAGGGAAGGGAGCCCAGAAGCTGGTATTTG	CAMREGREPRSWYL	TRAV14-1	.	TRAJ54-1	-1	-1	16	18
2	1.6652789342214822E-4	TGCGCTGCCTTGATGGAGGCTTCAAAACTATCTTTG	CAALMEASKLSL	TRAV1-1	TRDD2-1	TRAJ9-1	-1	7	10	13
2	1.6652789342214822E-4	TGTGCAGCAAAAGGCTTTGGGAATGTGCTGCATTGC	CAAKGFGNVLHC	TRAV23-1	.	TRAJ35-1	-1	-1	-1	9
2	1.6652789342214822E-4	TGTGCTACGGTCGGATCAGGAGGAGGTGCTGACGGACTCACCTTT	CATVGSGGGADGLTF	TRAV17-1	TRDD1-1	TRAJ45-1	9	12	-1	15
2	1.6652789342214822E-4	TGTGCTGTGGGGCCCGTCCATGGAGGAAGCCAAGGAAATCTCATCTTT	CAVGPVHGGSQGNLIF	TRAV8-3	TRDD2-1	TRAJ42-1	10	16	-1	19
2	1.6652789342214822E-4	TGTGCGAGAAGGAAGCCAAGGAAATCTCATCTT	CARRKPRKSHL	TRAV23-1	TRDD1	TRAJ42-1	-1	5	-1	7
2	1.6652789342214822E-4	TGTGTTGTGACCTTCCGAGTCGCCCTCGAATATGGAAACAAGCTGGTCTTT	CVVTFRVALEYGNKLVF	TRAV8-2	TRDD2-1	TRAJ47-1	-1	10	15	25
2	1.6652789342214822E-4	TGTGCAGCAAGCTCTTATTATGGAGGAAGCCAAGGAAATCTCATCTTT	CAASSYYGGSQGNLIF	TRAV29-1	TRDD2-1	TRAJ42-1	11	13	-1	16
2	1.6652789342214822E-4	TGTGCTACGGACGCAACTGACAGCTGGGGGAAATTGCAGTTT	CATDATDSWGKLQF	TRAV17-1	TRDD1-1	TRAJ24-1	12	23	30	37
2	1.6652789342214822E-4	TGTGCTGTGAGTGCCGACAGCTGGGGGAAATTGCAGTTT	CAVSADSWGKLQF	TRAV8-4	TRDD1-1	TRAJ24-1	12	20	27	34
2	1.6652789342214822E-4	TGTGCTACGGTCACTAATTCAGGGAGCCCAGAAGCTGGTATTTGG	CATVTNSGSPEAGIW	TRAV17-1	TRDD1	TRAJ54-1	9	12	-1	14
2	1.6652789342214822E-4	TGTGCAATGAGATATGCAAGTGGCTCTAGGTTGACCTTT	CAMRYASGSRLTF	TRAV14-1	TRDD1	TRAJ58-1	11	14	-1	16
2	1.6652789342214822E-4	TGCATCGTCAGAGAGTATACTGGAGCCAATAGTAAGCTGACATTT	CIVREYTGANSKLTF	TRAV26-1	TRDD3-1	TRAJ56-1	-1	13	-1	15
2	1.6652789342214822E-4	TGTGCTCTCCCCAGGGAGGAAAGCTTATCTTCG	CALPREESLSS	TRAV19-1	TRDD2-1	TRAJ23-1	-1	8	-1	10
2	1.6652789342214822E-4	TGTGCTGTGGGTCCTCTTCAAATTTGGGGAGGAAGCCAAGGAAATCTCATCTTT	CAVGPLQIWGGSQGNLIF	TRAV8	TRDD2	TRAJ42-1	11	15	18	27
2	1.6652789342214822E-4	TGTGCAGAGAAAGGGAACAGAGATGACAAGATCATCTTT	CAEKGNRDDKIIF	TRAV5-1	TRDD1	TRAJ30-1	9	12	-1	14
2	1.6652789342214822E-4	TGTGCTACGAGGAGGGAAACCAGTGGCTCTAGGTTGACCTTT	CATRRETSGSRLTF	TRAV17-1	TRDD1-1	TRAJ58-1	8	10	12	15
2	1.6652789342214822E-4	TGCATCGTGCCTAATACCGGCACTGCCAGTAAACTCACCTTT	CIVPNTGTASKLTF	TRAV26-1	TRDD2-1	TRAJ44-1	7	9	-1	12
2	1.6652789342214822E-4	TGTGCTCTGAGTGAGGCCGTATGGGAACAACAGACTCGCTTTTGG	CALSEAVWEQQTRFW	TRAV19-1	TRDD1-1	TRAJ7-1	-1	17	-1	19
2	1.6652789342214822E-4	TGTGCAATGAACTGGGGAGCCCAGAAGCTGGTATTT	CAMNWGAQKLVF	TRAV14-1	TRDD1-1	TRAJ54-1	-1	10	-1	14
2	1.6652789342214822E-4	TGCGCTGTGGGCTCTGGCAACACAGGCAAACTAATCTTT	CAVGSGNTGKLIF	TRAV1-1	.	TRAJ37-1	-1	-1	-1	9
2	1.6652789342214822E-4	TGTGCAGCAAGCGAAAAATTATGGAGGAAGCCAAGGAAATCTCATCTTTGG	CAASEKLWRKPRKSHLW	TRAV29-1	TRDD3-1	TRAJ42-1	-1	13	-1	16
2	1.6652789342214822E-4	TGTGCTGGGAGGAGGAAAGCTTATCTT	CAGRRKAYL	TRAV21-1	TRDD1-1	TRAJ23-1	-1	7	-1	10
2	1.6652789342214822E-4	TGTGCTGTGCAGGGCGGATCTGAAAAGCTGGTCTTT	CAVQGGSEKLVF	TRAV8-3	.	TRAJ57-1	-1	-1	-1	9
2	1.6652789342214822E-4	TGTGCTGTGGCGAAGAACTATGGTCAGAATTTTGTCTTT	CAVAKNYGQNFVF	TRAV2-1	TRDD1	TRAJ26-1	9	11	-1	13
2	1.6652789342214822E-4	TGTGCAATGAGGGATGTCAGGGCGGATCTGAAAAGCTGGTCTTTG	CAMRDVRADLKSWSL	TRAV14-1	TRDD1-1	TRAJ57-1	-1	11	14	16
2	1.6652789342214822E-4	TGTGCAGCAACAATGGGGCAAACAACCTCTTCTTTG	CAATMGQTTSSL	TRAV23-1	.	TRAJ36-1	-1	-1	9	11
2	1.6652789342214822E-4	TGTGCTCTGAACCCCCTCCCCCCACATGCGGGAGGAAGCCAAGGAAATCTCATCTTT	CALNPLPPHAGGSQGNLIF	TRAV9-2	TRDD2-1	TRAJ42-1	9	14	16	30
2	1.6652789342214822E-4	TGCGCTGGGTACCATAGCAGCTATAAATTGATCTTC	CAGYHSSYKLIF	TRAV1-1	TRDD2-1	TRAJ12-1	6	9	-1	13
2	1.6652789342214822E-4	TGTGCTGTGGGTGGAATAACACAACATCCGGTTCTGCAAGGCAACTGACCTTTG	CAVGGITQHPVLQGN*PL	TRAV8-3	TRDD3-1	TRAJ22-1	12	14	17	26
2	1.6652789342214822E-4	TGTGTTGTGAGTGATCGCGGGGTTGGGGCAAACAACCTCTTCTTT	CVVSDRGVGANNLFF	TRAV8-2	TRDD1-1	TRAJ36-1	13	18	21	23
2	1.6652789342214822E-4	TGTGCTCTGAGGGCTTTGAGGCTGGCAACAACCGTAAGCTGATTTGGG	CALRALRLATTVS*FG	TRAV19-1	TRDD2-1	TRAJ38-1	10	13	15	18
2	1.6652789342214822E-4	TGCCTCGTGTGTCGGAGGCTTCAAAACTATCTT	CLVCRRLQNYL	TRAV4-1	TRDD1	TRAJ9-1	-1	9	10	13
2	1.6652789342214822E-4	TGTGCTGTGAGAGATTGAGCAATGCAGGCAAATCAACCTTTG	CAVRD*AMQANQPL	TRAV1-2	TRDD1	TRAJ27-1	13	15	-1	17
2	1.6652789342214822E-4	TTCCGTAGTCAGATGGCCAGAAGCTGCTCTTTG	FRSQMARSCSL	TRAV5-1	TRDD2	TRAJ16-1	-1	1	3	8
2	1.6652789342214822E-4	TGTGCCGCTAACACCAATGCAGGCAAATCAACCTTT	CAANTNAGKSTF	TRAV8-1	.	TRAJ27-1	-1	-1	6	8
2	1.6652789342214822E-4	TGTGCTCTGTTCATACTGGAGCCAATAGTAAGCTGACATTTG	CALFILEPIVS*HL	TRAV19-1	.	TRAJ56-1	-1	-1	8	10
2	1.6652789342214822E-4	TGTGCTCTGAGTGAGGCGGGGAAGCCAAGGAAATCTCATCTTTGG	CALSEAGKPRKSHLW	TRAV19-1	.	TRAJ42-1	-1	-1	-1	17
2	1.6652789342214822E-4	TGCCTTGAATATGGAGGAAGCCAAGGAAATCTCATCTTT	CLEYGGSQGNLIF	TRAV4-1	TRDD1-1	TRAJ42-1	-1	5	-1	7
2	1.6652789342214822E-4	TGTGCAGCCCTTTCAGGAGCCAAGGAAATCTCATCTTTG	CAALSGAKEISSL	TRAV23-1	TRDD2-1	TRAJ42-1	-1	8	11	15
2	1.6652789342214822E-4	TGTGCTGTTGGTAAAGGGACCGACAAGCTCATCTTT	CAVGKGTDKLIF	TRAV1-2	TRDD1	TRAJ34-1	-1	8	10	18
2	1.6652789342214822E-4	TGTGCTACGGACGCAAGAGGCCAGAATTTTGTCTTT	CATDARGQNFVF	TRAV17-1	TRDD1	TRAJ26-1	12	16	-1	18
2	1.6652789342214822E-4	TGTGCTCAAAATACTGGAGGCTTCAAAACTATCTTT	CAQNTGGFKTIF	TRAV9-2	.	TRAJ9-1	-1	-1	6	8
2	1.6652789342214822E-4	TGTGCTTATAGGAGCGGGGGTAACCAGTTCTATTTT	CAYRSGGNQFYF	TRAV38-2	TRDD1-1	TRAJ49-1	-1	16	-1	18
2	1.6652789342214822E-4	TGTGCAGCACTAAGATGGGAGGAGGAAACAAACTCACCTTTG	CAALRWEEETNSPL	TRAV29-1	TRDD2-1	TRAJ10-1	-1	9	11	14
2	1.6652789342214822E-4	TGTGCTTTCATGAAGCGGGGTACATTGCTAGCTGGTGGTACTAGCTATGGAAAGCTGACATTT	CAFMKRGTLLAGGTSYGKLTF	TRAV38-1	TRDD1-1	TRAJ52-1	-1	16	19	30
2	1.6652789342214822E-4	TGTGCTGTGGGTGAGGAGAACTATGGTCAGAATTTTGTCTTT	CAVGEENYGQNFVF	TRAV8-3	.	TRAJ26-1	-1	-1	12	14
2	1.6652789342214822E-4	TGTGCTTATAGGAGCGCGAGAATGCAGGCAACATGCTCACCTTTG	CAYRSARMQATCSPL	TRAV38-2	TRDD1-1	TRAJ39-1	-1	16	-1	18
2	1.6652789342214822E-4	TGTGCTTTATCTAATGCAGGCAACATGCTCACCTTT	CALSNAGNMLTF	TRAV38-1	TRDD1	TRAJ39-1	-1	8	9	11
2	1.6652789342214822E-4	TGCCTCGTAACTCTTGAATTATGGAGGAAGCCAAGGAAATCTCATCTTTGG	CLVTLELWRKPRKSHLW	TRAV4-1	TRDD1-1	TRAJ42-1	7	9	11	14
2	1.6652789342214822E-4	TGTGCTCTGAGTGATCTGGGGAACCTCCTACGACAAGGTGATATT	CALSDLGNLLRQGDI	TRAV9-2	TRDD1-1	TRAJ50-1	13	15	-1	21
2	1.6652789342214822E-4	TGTGCTACGGACGAGAAGGCTCTGGCAACACAGGCAAACTAATCTTTG	CATDEKALATQAN*SL	TRAV17-1	TRDD3-1	TRAJ37-1	12	14	-1	17
2	1.6652789342214822E-4	TGTGCCGTGGATCGAATCTAATGCTGGTGGTACTAGCTATGGAAAGCTGACATTTGG	CAVDRI*CWWY*LWKADIW	TRAV39-1	TRDD3-1	TRAJ52-1	10	13	15	17
2	1.6652789342214822E-4	TGTGCTTTCTTCTTGTACAATAACAATGACATGCGCTTT	CAFFLYNNNDMRF	TRAV38-1	TRDD2-1	TRAJ43-1	8	11	13	16
2	1.6652789342214822E-4	GGCAACACAGGCAAACTAATCTTT	GNTGKLIF	TRAV8-1	TRDD2-1	TRAJ37-1	-1	-1	-1	-1
2	1.6652789342214822E-4	TGTGCAGCAAGTAGGGAAGGCTTTGGGAATGTGCTGCATTGC	CAASREGFGNVLHC	TRAV13-1	TRDD1-1	TRAJ35-1	-1	13	-1	17
2	1.6652789342214822E-4	TGTGCAGCAAGCAGCGGATCTGAAAAGCTGGTCTTT	CAASSGSEKLVF	TRAV23-1	.	TRAJ57-1	-1	-1	-1	13
2	1.6652789342214822E-4	TGTGCTCTGAGGGGTGGTACTAGCTATGGAAAGCTGACATTT	CALRGGTSYGKLTF	TRAV9-2	.	TRAJ52-1	-1	-1	10	12
2	1.6652789342214822E-4	TGTGCTGTGAGTGAAAGTAATAACAATGCCAGACTCATGTTT	CAVSESNNNARLMF	TRAV8-4	TRDD3-1	TRAJ31-1	-1	14	-1	16
2	1.6652789342214822E-4	TGTGCTGTGGGTGCGGTCGGCACTGCCAGTAAACTCACCTTT	CAVGAVGTASKLTF	TRAV8-3	TRDD1	TRAJ44-1	-1	14	15	17
2	1.6652789342214822E-4	TGTGCAATGAGAGACAAAGCTGCAGGCAACAAGCTAACTTTT	CAMRDKAAGNKLTF	TRAV14-1	.	TRAJ17-1	-1	-1	-1	14
2	1.6652789342214822E-4	TGTGCTTATAGGAGCGCGAGGGGTAATGCAGGCAACATGCTCACCTTT	CAYRSARGNAGNMLTF	TRAV38-2	TRDD1-1	TRAJ39-1	15	19	-1	23
2	1.6652789342214822E-4	TGTGCTGCGGCAATGACATGCGCTTTG	CAAAMTCAL	TRAV21-1	TRDD1-1	TRAJ43-1	6	8	-1	10
2	1.6652789342214822E-4	TGTGCTTTCACCCCGTTTGGAAATGAGAAATTAACCTTT	CAFTPFGNEKLTF	TRAV38-1	TRDD1	TRAJ48-1	9	13	-1	15
2	1.6652789342214822E-4	TGTGCTGCCCCTGGTGGCTACAATAAGCTGATTTTT	CAAPGGYNKLIF	TRAV21-1	TRDD2-1	TRAJ4-1	-1	7	8	10
2	1.6652789342214822E-4	TGTGCTGTGAGAGGCCATAATACTGGAGGCTTCAAAACTATCTTT	CAVRGHNTGGFKTIF	TRAV3-1	TRDD2-1	TRAJ9-1	12	14	16	18
2	1.6652789342214822E-4	TGTGCTGTGAGAGGCGGCACTGCCAGTAAACTCACCTTT	CAVRGGTASKLTF	TRAV8-4	TRDD1	TRAJ44-1	10	12	-1	14
2	1.6652789342214822E-4	TGTGCAGGTCACAACCGTAAGCTGATTTGG	CAGHNRKLIW	TRAV25-1	TRDD2-1	TRAJ38-1	-1	8	-1	10
2	1.6652789342214822E-4	TGCATCGTCAGAGATAACTATGGTCAGAATTTTGTCTTT	CIVRDNYGQNFVF	TRAV26-1	.	TRAJ26-1	-1	-1	-1	10
2	1.6652789342214822E-4	TGTGCTGTGGGGGCTTATAATGCAGGCAACATGCTCACCTTT	CAVGAYNAGNMLTF	TRAV8-3	TRDD1-1	TRAJ39-1	-1	11	12	14
2	1.6652789342214822E-4	TGTGCTGTGGCCCTATTGCTGGTAACCAGTTCTATTTTG	CAVALLLVTSSIL	TRAV8-3	TRDD2-1	TRAJ49-1	9	11	14	18
2	1.6652789342214822E-4	TGTGCTTTCTAACTCAGGGCGGATCTGAAAAGCTGGTCTTTG	CAF*LRADLKSWSL	TRAV38-1	.	TRAJ57-1	-1	-1	-1	9
2	1.6652789342214822E-4	TGTGCTCTGAGTGATCGGGTGAACAGAGATGACAAGATCATCTTT	CALSDRVNRDDKIIF	TRAV9-2	TRDD1-1	TRAJ30-1	13	16	-1	19
2	1.6652789342214822E-4	TGTGCTGGGGAATAATGCAGGCAACATGCTCACCTTTGG	CAGE*CRQHAHLW	TRAV8-3	TRDD1-1	TRAJ39-1	-1	7	-1	10
2	1.6652789342214822E-4	TGCCTCGTGGGCCCCTGGGGGGGCACAGGCTTTCAGAAACTTGTATTT	CLVGPWGGTGFQKLVF	TRAV4-1	TRDD1-1	TRAJ8-1	10	14	20	23
2	1.6652789342214822E-4	TGTGCTGTGGAGGTTCCGACTGGGGGAAATTGCAGTTTG	CAVEVPTGGNCSL	TRAV2-1	TRDD1-1	TRAJ24-1	12	18	26	33
2	1.6652789342214822E-4	TGTGCTGTGAGTGATCATATCTAACTTTGGAAATGAGAAATTAACCTTTGG	CAVSDHI*LWK*EINLW	TRAV8-4	TRDD2-1	TRAJ48-1	-1	14	15	17
2	1.6652789342214822E-4	TGTGGAGCCAGCTACTCAGGAACCTACAAATACATCTTT	CGASYSGTYKYIF	TRAV34-1	TRDD2-1	TRAJ40-1	7	11	-1	14
2	1.6652789342214822E-4	TGTGCAGCAGGGGACGACTACAAGCTCAGCTTT	CAAGDDYKLSF	TRAV23-1	TRDD1-1	TRAJ20-1	-1	9	-1	13
2	1.6652789342214822E-4	TGTGCAGCAAGCTGGGACAATGCCAGACTCATGTTT	CAASWDNARLMF	TRAV23-1	TRDD1-1	TRAJ31-1	-1	12	-1	16
2	1.6652789342214822E-4	TGTGTGATCTCTGGCAACAACCGTAAGCTGATTTGG	CVISGNNRKLIW	TRAV3-1	TRDD1-1	TRAJ38-1	3	5	7	10
2	1.6652789342214822E-4	TGCCTCGTGGGTGGGAGGAACAATGCCAGACTCATGTTT	CLVGGRNNARLMF	TRAV4-1	TRDD1-1	TRAJ31-1	-1	13	15	18
2	1.6652789342214822E-4	TGTGCAGAGATCCGTCAGGGCGGATCTGAAAAGCTGGTCTTT	CAEIRQGGSEKLVF	TRAV13-2	TRDD2-1	TRAJ57-1	-1	10	12	14
2	1.6652789342214822E-4	GTACCTCAGGAACCTACAAATACATCTTTG	VPQEPTNTSL	TRAV29-1	TRDD1-1	TRAJ40-1	-1	-1	-1	1
2	1.6652789342214822E-4	TGTGCTGTGGGTGCTGGTTCTGCAAGGCAACTGACCTTT	CAVGAGSARQLTF	TRAV8-3	.	TRAJ22-1	-1	-1	-1	11
2	1.6652789342214822E-4	TGTGCAGGGTCCTCCCAGGAACCTACAAATACATCTTTG	CAGSSQEPTNTSL	TRAV13-2	TRDD2-1	TRAJ40-1	6	9	-1	13
2	1.6652789342214822E-4	TGTGCTCTAAGACGTCGTGGAGGAAGCCAAGGAAATCTCATCTTT	CALRRRGGSQGNLIF	TRAV16-1	TRDD1-1	TRAJ42-1	-1	11	13	17
2	1.6652789342214822E-4	TGTGTGGTGAACGGAGGAGGTATGGAGGAAGCCAAGGAAATCTCATCTTTG	CVVNGGGMEEAKEISSL	TRAV12-1	TRDD1-1	TRAJ42-1	-1	12	14	20
2	1.6652789342214822E-4	TGTGTTGTGAGCTGATTCAGGGAGCCCAGAAGCTGGTATTTG	CVVS*FREPRSWYL	TRAV8-2	.	TRAJ54-1	-1	-1	10	12
2	1.6652789342214822E-4	TGTGCAGCAACTGGGACATGAATTATGGAGGAAGCCAAGGAAATCTCATCTTTG	CAATGT*IMEEAKEISSL	TRAV13-1	TRDD1-1	TRAJ42-1	-1	10	14	18
2	1.6652789342214822E-4	TGTGCTGTGGTCCCATTCAGGGAGCCCAGAAGCTGGTATTTG	CAVVPFREPRSWYL	TRAV8-3	TRDD2-1	TRAJ54-1	-1	10	12	14
2	1.6652789342214822E-4	TGTGCAGCAAGCCATTAGGGGCTGGTGGTACTAGCTATGGAAAGCTGACATTTG	CAASH*GLVVLAMES*HL	TRAV23-1	TRDD1	TRAJ52-1	11	17	-1	20
2	1.6652789342214822E-4	TGTGCTCTTCGCGTTTCTAACGACTACAAGCTCAGCTTT	CALRVSNDYKLSF	TRAV9-2	TRDD1	TRAJ20-1	7	9	10	14
2	1.6652789342214822E-4	TGCGGCACAGAGTTCTTCCAGGGAGCCCAGAAGCTGGTATTT	CGTEFFQGAQKLVF	TRAV30-1	TRDD2-1	TRAJ54-1	-1	12	14	16
2	1.6652789342214822E-4	TGTGCCGTGGAATGTGTAACTATGGTCAGAATTTTGTCTTTG	CAVECVTMVRILSL	TRAV39-1	TRDD1	TRAJ26-1	10	12	13	16
2	1.6652789342214822E-4	TGTGCTGTGGAGCCTGGGGATACTGGAGGCTTCAAAACTATCTTT	CAVEPGDTGGFKTIF	TRAV22-1	TRDD1-1	TRAJ9-1	-1	13	-1	19
2	1.6652789342214822E-4	TGTGCCTGTGACACGAACAAATACTGGGGGATG	CACDTNKYWGM	TRDV2-1	TRDD1-1	TRAJ55-1	13	22	-1	29
2	1.6652789342214822E-4	TGTGCAATGAGCGCGACAACTGGGGCAAACAACCTCTTCTTT	CAMSATTGANNLFF	TRAV12-3	TRDD1	TRAJ36-1	12	15	-1	17
2	1.6652789342214822E-4	TGTGCTCTGAGTGAGGCCGTATGGGAACAACAGACTCGCTTTTGG	CALSEAVWEQQTRFW	TRAV19-1	TRDD1-1	TRAJ6	16	21	24	44
2	1.6652789342214822E-4	TGTGCCTCCACAGGTAACCAGGGAGGAAAGCTTATCTTC	CASTGNQGGKLIF	TRAV24-1	TRDD2-1	TRAJ23-1	-1	7	9	14
2	1.6652789342214822E-4	TGTGCTCTGAGTAAGGGTGGTGCTACAAACAAGCTCATCTTT	CALSKGGATNKLIF	TRAV9-2	.	TRAJ32-1	-1	-1	11	13
2	1.6652789342214822E-4	TGTGCCGTGAACGGGGAATATGGAAACAAACTGGTCTTT	CAVNGEYGNKLVF	TRAV12-2	TRDD1-1	TRAJ47-1	-1	12	-1	14
2	1.6652789342214822E-4	TGTGCTCTGAGTGAAAGGGTGGTGCTACAAACAAGCTCATCTTTG	CALSERVVLQTSSSL	TRAV19-1	.	TRAJ32-1	-1	-1	13	15
2	1.6652789342214822E-4	TGTGCTCTGAAGTCCACGGGCAGGAGAGCACTTACTTTT	CALKSTGRRALTF	TRAV9-2	TRDD3-1	TRAJ5-1	-1	10	12	14
2	1.6652789342214822E-4	TGTGCTCTAGACGTCGCAGACAGCTGGGGGAAATTGCAGTTT	CALDVADSWGKLQF	TRAV6-1	TRDD1-1	TRAJ24-1	11	23	30	37
2	1.6652789342214822E-4	TGTGCAATGAGCGCCACAACAATGACATGCGCTTTG	CAMSATTMTCAL	TRAV12-3	TRDD2-1	TRAJ43-1	-1	13	-1	15
2	1.6652789342214822E-4	TGTGCCGTCGACCAGAGTATATGGAAACAAGCTGGTCTT	CAVDQSIWKQAGL	TRAV12-2	TRDD2-1	TRAJ47-1	7	10	13	16
2	1.6652789342214822E-4	TGTGCAGCAAGCGAGGGCTGGGGCGGAAGCTACATACCTACATTT	CAASEGWGGSYIPTF	TRAV23-1	TRDD1-1	TRAJ6-1	11	17	-1	21
2	1.6652789342214822E-4	TGTGCAGCAGCACTCACCGGTAACCAGTTCTATTTT	CAAALTGNQFYF	TRAV29-1	TRDD1-1	TRAJ49-1	8	11	-1	14
2	1.6652789342214822E-4	TGTGCTCTGAGTAGGTACAGAGATGACAAGATCATCTTT	CALSRYRDDKIIF	TRAV9-2	TRDD3-1	TRAJ30-1	-1	12	-1	14
2	1.6652789342214822E-4	TGTGTGGTGAACAATCCCGGAGGAGGTGCTGACGGACTCACCTTT	CVVNNPGGGADGLTF	TRAV12-1	TRDD1	TRAJ45-1	-1	13	14	16
2	1.6652789342214822E-4	TGTGCAGCAAGCGAGGGCACCGACAAGCTCATCTTT	CAASEGTDKLIF	TRAV29-1	TRDD1-1	TRAJ34-1	12	14	-1	17
2	1.6652789342214822E-4	TGTGCTCTTTGCTTTCTGGTGGCTACAATAAGCTGATTTTTG	CALCFLVATIS*FL	TRAV6-1	.	TRAJ4-1	-1	-1	7	9
2	1.6652789342214822E-4	TGTGCAATGCGTAATACCGGCACTGCCAGTAAACTCACCTTT	CAMRNTGTASKLTF	TRAV12-3	TRDD1	TRAJ44-1	-1	9	10	12
2	1.6652789342214822E-4	TGTGCAGCAAGCATGAGGAGGGAGGGAGCCCAGAAGCTGGTATTT	CAASMRREGAQKLVF	TRAV23-1	TRDD1-1	TRAJ54-1	12	19	-1	22
2	1.6652789342214822E-4	TGTGCTGTGAGAAGTAACAATGCCAGACTCATGTTT	CAVRSNNARLMF	TRAV3-1	.	TRAJ31-1	-1	-1	-1	12
2	1.6652789342214822E-4	TGTGTTGTGAGTGAGACGAACAGAGATGACAAGATCATCTTT	CVVSETNRDDKIIF	TRAV8-2	TRDD1	TRAJ30-1	13	15	-1	17
2	1.6652789342214822E-4	TGTGCTGTGAGTGGAGATAACCAGGGAGGAAAGCTTATCTTC	CAVSGDNQGGKLIF	TRAV8-6	TRDD1	TRAJ23-1	-1	13	14	16
2	1.6652789342214822E-4	TGTGCAGCAAGTTGGAGGACAGGCTTTCAGAAACTTGTATTT	CAASWRTGFQKLVF	TRAV13-1	TRDD1-1	TRAJ8-1	-1	12	14	18
2	1.6652789342214822E-4	TGTGCCCCATCTGCTGGGGGAAATTGCAGTTTG	CAPSAGGNCSL	TRAV24-1	TRDD1-1	TRAJ24-1	5	13	20	27
2	1.6652789342214822E-4	TGTGCTGTGAGGAGGAGGAGGTGCTGACGGACTCACCTT	CAVRRRRC*RTHL	TRAV21-1	.	TRAJ45-1	-1	-1	-1	12
2	1.6652789342214822E-4	TGTGCTCTGGCACTATGGATAGCAGCTATAAATTGATCTTCG	CALALWIAAIN*SS	TRAV6-1	TRDD1-1	TRAJ12-1	7	11	-1	14
2	1.6652789342214822E-4	TGTGCTCTGAGTGATCAAGGAAACACACCTCTTGTCTTT	CALSDQGNTPLVF	TRAV9-2	TRDD2-1	TRAJ29-1	-1	14	15	17
2	1.6652789342214822E-4	TGTGCAGCAGGTTCTTTTACCTCAGGAACCTACAAATACATCTTT	CAAGSFTSGTYKYIF	TRAV13-1	TRDD2-1	TRAJ40-1	8	13	15	17
2	1.6652789342214822E-4	TGTGCTCTGAGCACGGGGTCCAAGATGACAAGATCATCTTTG	CALSTGSKMTRSSL	TRAV19-1	TRDD1-1	TRAJ30-1	10	14	17	22
2	1.6652789342214822E-4	TGTGCTGTTCCCACCTGGGAGGGTTACCAGAAAGTTACCTTT	CAVPTWEGYQKVTF	TRAV36-1	TRDD1-1	TRAJ13-1	7	14	-1	18
2	1.6652789342214822E-4	TGTGCAGCAAGGGAGGGTGGCTACAATAAGCTGATTTTT	CAAREGGYNKLIF	TRAV23-1	TRDD1-1	TRAJ4-1	-1	11	13	15
2	1.6652789342214822E-4	TGTGCAGCAAGTACTTCGCTTTCAGGAGGAGGTGCTGACGGACTCACCTTT	CAASTSLSGGGADGLTF	TRAV13-1	TRDD2-1	TRAJ45-1	-1	13	16	20
2	1.6652789342214822E-4	GGTGGTGCTACAAACAAGCTCATCTTT	GGATNKLIF	TRAV23-1	TRDD1	TRAJ32-1	-1	-1	-1	0
2	1.6652789342214822E-4	TGTGCAGCCCGGACCCATCTCTCAAATTCCGGGTATGCACTCAACTTC	CAARTHLSNSGYALNF	TRAV29-1	TRDD1	TRAJ41-1	7	10	12	20
2	1.6652789342214822E-4	TGTGCTGTAAGTCGGGGAGCCCAGAAGCTGGTATTT	CAVSRGAQKLVF	TRAV41-1	TRDD3-1	TRAJ54-1	-1	8	9	11
2	1.6652789342214822E-4	TGTGCCTTTAATGCCAGACTCATGTTT	CAFNARLMF	TRAV24-1	.	TRAJ31-1	-1	-1	-1	9
2	1.6652789342214822E-4	TGTGCAGCAAGTCCAATAACAATGACATGCGCTTTG	CAASPITMTCAL	TRAV13-1	.	TRAJ43-1	-1	-1	11	13
2	1.6652789342214822E-4	TGTGCTCTGGAGGTGGAATTCCGGGTATGCACTCAACTT	CALEVEFRVCTQL	TRAV19-1	TRDD1-1	TRAJ41-1	8	13	-1	16
2	1.6652789342214822E-4	TGCATCGTCAGAGCCCCTCTTAGGGCTGGGAGTTACCAACTCACTTTC	CIVRAPLRAGSYQLTF	TRAV26-1	TRDD2-1	TRAJ28-1	12	15	17	20
2	1.6652789342214822E-4	TGTGTTGTGAGTGATGGTGGTACTAGCTATGGAAAGCTGACATTT	CVVSDGGTSYGKLTF	TRAV8-2	.	TRAJ52-1	-1	-1	-1	11
2	1.6652789342214822E-4	TGTGCAGCTTCCCTTTCAGATGGCCAGAAGCTGCTCTTT	CAASLSDGQKLLF	TRAV29-1	TRDD2-1	TRAJ16-1	-1	8	11	13
2	1.6652789342214822E-4	TGTGCTGTGAGAGACAAATATGGTGGTGCTACAAACAAGCTCATCTTT	CAVRDKYGGATNKLIF	TRAV3-1	.	TRAJ32-1	-1	-1	-1	15
2	1.6652789342214822E-4	TGTGCGGTCCGGAATAACAATGCCAGACTCATGTTT	CAVRNNNARLMF	TRAV38-2	TRDD2-1	TRAJ31-1	4	7	-1	10
2	1.6652789342214822E-4	TGTGTTGTCGCAAACCCTAACTTTGGAAATGAGAAATTAACCTTT	CVVANPNFGNEKLTF	TRAV8-2	TRDD2	TRAJ48-1	7	13	-1	16
2	1.6652789342214822E-4	TGTGCAGCAAGCATGTGGTCGGGATACAGCACCCTCACCTTT	CAASMWSGYSTLTF	TRAV23-1	TRDD1-1	TRAJ11-1	12	15	-1	18
2	1.6652789342214822E-4	TGTGCAGGAGTGGATAATGCAGGCAACATGCTCACCTTT	CAGVDNAGNMLTF	TRAV27-1	TRDD1-1	TRAJ39-1	-1	10	-1	13
2	1.6652789342214822E-4	TGCATCTACTTAATCTGG	CIYLIW	TRAV26-2	.	TRAJ33-1	-1	-1	5	7
2	1.6652789342214822E-4	TGTGCTCTGAGTCCGTACAGCAGTGCTTCCAAGATAATCTTT	CALSPYSSASKIIF	TRAV19-1	TRDD2-1	TRAJ3-1	-1	12	-1	14
2	1.6652789342214822E-4	TGTGCTCTGAGTGAGGCGCGTCAAAAGCTGCAGGCAACAAGCTAACTTTTG	CALSEARQKLQATS*LL	TRAV19-1	TRDD1	TRAJ17-1	16	18	19	23
2	1.6652789342214822E-4	TGTGCTGTGAGTGAGACTGGAGCCAATAGTAAGCTGACATTT	CAVSETGANSKLTF	TRAV8-6	.	TRAJ56-1	-1	-1	-1	13
2	1.6652789342214822E-4	TGTGCTCTGAGTGGACCCGTGACAGCAGTGCTTCCAAGATAATCTTTG	CALSGPVTAVLPR*SL	TRAV19-1	TRDD2-1	TRAJ3-1	12	14	16	21
2	1.6652789342214822E-4	TGTGCTCTAACCCGGAGGAGGAAACAAACTCACCTTTGG	CALTRRRKQTHLW	TRAV16-1	.	TRAJ10-1	-1	-1	9	11
2	1.6652789342214822E-4	TGTGCAATAATAATACGAGCCCAGAAGCTGGTATTT	CAIIIRAQKLVF	TRAV14-1	TRDD1	TRAJ54-1	7	12	-1	16
2	1.6652789342214822E-4	TGTGCTGTAGATTCAGGAAACACACCTCTTGTCTTT	CAVDSGNTPLVF	TRAV36-1	TRDD3-1	TRAJ29-1	-1	8	-1	10
2	1.6652789342214822E-4	TGTGCTGTGGGTCTTGGGACGTTCTAACGACTACAAGCTCAGCTT	CAVGLGTF*RLQAQL	TRAV21-1	TRDD1-1	TRAJ20-1	8	14	17	20
2	1.6652789342214822E-4	TGTGCTGTGGGTGCTTCGGGAGGAAGCTACATACCTACATTT	CAVGASGGSYIPTF	TRAV8-3	.	TRAJ6-1	-1	-1	13	15
2	1.6652789342214822E-4	TGTGCAGCGGGGGAAAGCAGTGCTTCCAAGATAATCTTT	CAAGESSASKIIF	TRAV23-1	TRDD1-1	TRAJ3-1	-1	8	-1	13
2	1.6652789342214822E-4	TGTGCCGTGAAGGGACGTGGAGGAAGCCAAGGAAATCTCATCTTT	CAVKGRGGSQGNLIF	TRAV12-2	TRDD1-1	TRAJ42-1	-1	11	14	17
2	1.6652789342214822E-4	TGTGCTCTGACCGGCAGGGGGGGCAACACAGGCAAACTAATCTTT	CALTGRGGNTGKLIF	TRAV9-2	TRDD1-1	TRAJ37-1	9	16	-1	21
2	1.6652789342214822E-4	TGTGCAGCCCAATCAGGAGGAAGCTACATACCTACATTT	CAAQSGGSYIPTF	TRAV27-1	TRDD2-1	TRAJ6-1	6	8	-1	11
2	1.6652789342214822E-4	TGCATCCTTAGCACCTAATAATGCAGGCAACATGCTCACCTTTGG	CILST**CRQHAHLW	TRAV26-2	TRDD2	TRAJ39-1	7	12	-1	15
2	1.6652789342214822E-4	TGTGCAGGTACTGGGGGTTACCAGAAAGTTACCTTT	CAGTGGYQKVTF	TRAV25-1	.	TRAJ13-1	-1	-1	-1	8
2	1.6652789342214822E-4	TGTGTGGTGTCCTTGGGGGGTTACCAGAAAGTTACCTTT	CVVSLGGYQKVTF	TRAV10-1	TRDD2-1	TRAJ13-1	8	10	13	15
2	1.6652789342214822E-4	TGTGCCGTGATTACTTATAACCAGGGAGGAAAGCTTATCTTC	CAVITYNQGGKLIF	TRAV12-2	TRDD2-1	TRAJ23-1	-1	10	-1	12
2	1.6652789342214822E-4	TGTGCAGCGTCTGGTTCTGCAAGGCAACTGACCTTT	CAASGSARQLTF	TRAV13-1	.	TRAJ22-1	-1	-1	-1	7
2	1.6652789342214822E-4	TGTGCCTTTTCAGACAATCCGGGCGGCACTGCCAGTAAACTCACCTTT	CAFSDNPGGTASKLTF	TRAV24-1	TRDD1	TRAJ44-1	8	20	-1	23
2	1.6652789342214822E-4	TGTGCTGCCTTGAAACCTCCTACGACAAGGTGATATTTG	CAALKPPTTR*YL	TRAV41-1	TRDD2-1	TRAJ50-1	-1	7	10	12
2	1.6652789342214822E-4	TGTGCATAATATACAACTTCAACAAATTTTACTTTG	CA*YTTSTNFTL	TRAV25-1	TRDD3-1	TRAJ21-1	5	7	-1	11
2	1.6652789342214822E-4	TGTGCAATGAGAGAGGGCGAGGATAGCAGCTATAAATTGATCTTC	CAMREGEDSSYKLIF	TRAV14-1	TRDD1	TRAJ12-1	16	18	-1	20
2	1.6652789342214822E-4	TGTGCTGCTTTTCACACGGGCAGGAGAGCACTTACTTTT	CAAFHTGRRALTF	TRAV13-1	TRDD2-1	TRAJ5-1	4	7	9	13
2	1.6652789342214822E-4	TGTGCTGTGAGAGTCCCCCCTCTCTACAATAAGCTGATTTTT	CAVRVPPLYNKLIF	TRAV3-1	TRDD2-1	TRAJ4-1	12	18	20	23
2	1.6652789342214822E-4	TGTGCAGCAGAGACAACACAGGCAAACTAATCTTTG	CAAETTQAN*SL	TRAV29-1	TRDD1	TRAJ37-1	-1	9	-1	11
2	1.6652789342214822E-4	TGTGCTGTGCAGGCAGGGATGCTGGTGGTACTAGCTATGGAAAGCTGACATTTG	CAVQAGMLVVLAMES*HL	TRAV20-1	TRDD1-1	TRAJ52-1	12	15	-1	18
2	1.6652789342214822E-4	TGTGCTGTGAGAGACATCACGGGCAGGAGAGCACTTACTTTT	CAVRDITGRRALTF	TRAV3-1	.	TRAJ5-1	-1	-1	15	17
2	1.6652789342214822E-4	TGCACCTCTCGGGGGCACCGGTAACCAGTTCTATTTTGG	CTSRGHR*PVLFW	TRAV26-2	TRDD1-1	TRAJ49-1	3	10	-1	15
2	1.6652789342214822E-4	TGTGCTGTCCCGCTAACTTTGGAAATGAGAAATTAACCTTTG	CAVPLTLEMRN*PL	TRAV22-1	TRDD1	TRAJ48-1	7	10	-1	12
2	1.6652789342214822E-4	TGTGCTGTGAGAGACCGGGGAGGCAACACAGGCAAACTAATCTTT	CAVRDRGGNTGKLIF	TRAV3-1	TRDD1-1	TRAJ37-1	14	16	-1	21
2	1.6652789342214822E-4	TGTGCAGCAAGTAGGACAGGCAAATCAACCTTT	CAASRTGKSTF	TRAV13-1	TRDD1-1	TRAJ27-1	-1	13	-1	16
2	1.6652789342214822E-4	TGTGCTTCCATCCCCATGGCAACAACCGTAAGCTGATTTGGG	CASIPMATTVS*FG	TRAV22-1	TRDD2-1	TRAJ38-1	-1	6	8	16
2	1.6652789342214822E-4	CGAACACCGGTAACCAGTTCTATTTTG	RTPVTSSIL	TRAV27-1	TRDD1	TRAJ49-1	-1	-1	-1	1
2	1.6652789342214822E-4	TGTGCAGGAGTAATTCTGGGGGTTACCAGAAAGTTACCTTTG	CAGVILGVTRKLPL	TRAV27-1	.	TRAJ13-1	-1	-1	9	11
2	1.6652789342214822E-4	TGTGCTGTGAGGGCACCTCCGTCCGAGGAAACACACCTCTTGTCTTTG	CAVRAPPSEETHLLSL	TRAV3-1	TRDD2-1	TRAJ29-1	10	15	17	25
2	1.6652789342214822E-4	TGCATCGTCAGAACTACGTAATGCTGGTGGTACTAGCTATGGAAAGCTGACATTTGG	CIVRTT*CWWY*LWKADIW	TRAV26-1	TRDD1	TRAJ52-1	11	14	-1	18
2	1.6652789342214822E-4	TGTGCTGTGCGGTGCGAGATAACAATGACATGCGCTTTG	CAVRCEITMTCAL	TRAV20-1	TRDD1	TRAJ43-1	9	12	13	18
2	1.6652789342214822E-4	TGTGCAGGAGCGGGCGGAGTATACACAGGCAAACTAATCTTT	CAGAGGVYTGKLIF	TRAV27-1	TRDD1	TRAJ37-1	9	11	13	22
2	1.6652789342214822E-4	TGTGCTTTCATGAAGCTGAAGAACAATGACATGCGCTTT	CAFMKLKNNDMRF	TRAV38-1	TRDD1-1	TRAJ43-1	-1	16	-1	18
2	1.6652789342214822E-4	TGCGGAAATAACAATGCCAGACTCATGTTT	CGNNNARLMF	TRAV26-1	.	TRAJ31-1	-1	-1	2	4
2	1.6652789342214822E-4	TGTGCTGTCCGAATTCAGGGAGCCCAGAAGCTGGTATTT	CAVRIQGAQKLVF	TRAV41-1	TRDD1-1	TRAJ54-1	-1	9	-1	11
2	1.6652789342214822E-4	TGTGCTGTTCTCGGGGGATCTGAAAAGCTGGTCTTT	CAVLGGSEKLVF	TRAV20-1	TRDD1	TRAJ57-1	7	9	10	12
2	1.6652789342214822E-4	TGTTTCGTTACCAAGGAAATCTCATCTTTG	CFVTKEISSL	TRAV12-2	TRDD2-1	TRAJ42-1	-1	3	5	10
2	1.6652789342214822E-4	TGTGCAATGAGTATTCTCGGTAACCAGTTCTATTTT	CAMSILGNQFYF	TRAV12-3	TRDD2-1	TRAJ49-1	10	13	15	17
2	1.6652789342214822E-4	TGTGCTCTGAGTGGCGCTTCCTTTGCTGGTGGTACTAGCTATGGAAAGCTGACATTT	CALSGASFAGGTSYGKLTF	TRAV9-2	TRDD2-1	TRAJ52-1	12	16	21	23
2	1.6652789342214822E-4	TGTGCTGTGAGAGGTCCGAGATGACAAGATCATCTTTGG	CAVRGPR*QDHLW	TRAV3-1	TRDD3-1	TRAJ30-1	-1	13	-1	15
2	1.6652789342214822E-4	TGCATCCTGAGAGACCGCGCCAACCTCTGGCAACACAGGCAAACTAATCTT	CILRDRANLWQHRQTNL	TRAV26-2	TRDD2-1	TRAJ37-1	14	19	21	24
2	1.6652789342214822E-4	TGTGCAGGCCCCCGGGATACAGCAGTGCTTCCAAGATAATCTTTG	CAGPRDTAVLPR*SL	TRAV27-1	TRDD2-1	TRAJ3-1	-1	8	9	13
2	1.6652789342214822E-4	TGTGCTGGGCAGCTACGAACCAGTGGCTCTAGGTTGACCTTT	CAGQLRTSGSRLTF	TRAV35-1	TRDD1	TRAJ58-1	11	13	-1	17
2	1.6652789342214822E-4	TGTGCTGTCTTTATTAACGACTACAAGCTCAGCTTT	CAVFINDYKLSF	TRAV22-1	TRDD2-1	TRAJ20-1	-1	8	10	14
2	1.6652789342214822E-4	TGTGCTGTGAGCCCTTCTGGGGCTGGGAGTTACCAACTCACTTTC	CAVSPSGAGSYQLTF	TRAV3-1	TRDD2-1	TRAJ28-1	10	12	-1	15
2	1.6652789342214822E-4	TGTGCTGTGCAGCGCCTGGCCGGTTCTGCAAGGCAACTGACCTTT	CAVQRLAGSARQLTF	TRAV20-1	TRDD1-1	TRAJ22-1	11	15	-1	19
2	1.6652789342214822E-4	TGTGCTGTGAGTGCTCTGAATTCAGGATACAGCACCCTCACCTTT	CAVSALNSGYSTLTF	TRAV8-4	TRDD1	TRAJ11-1	-1	13	14	16
2	1.6652789342214822E-4	TGCATCGTCAGAGTCGCGGGAAACACCGACAAGCTCATCTTT	CIVRVAGNTDKLIF	TRAV26-1	TRDD1-1	TRAJ34-1	15	17	-1	21
2	1.6652789342214822E-4	TGTGCAAGGAGTAAGAGGGGGTCTGCAGGCAACAAGCTAACTTTT	CARSKRGSAGNKLTF	TRAV12-3	TRDD1-1	TRAJ17-1	10	16	20	22
2	1.6652789342214822E-4	TGTGCAGCAAGTAAAGGAGGAGGAAGCTACATACCTACATTT	CAASKGGGSYIPTF	TRAV13-1	TRDD1	TRAJ6-1	12	15	-1	17
2	1.6652789342214822E-4	TGTGCTGGGGGGTACAATAACAATGACATGCGCTTT	CAGGYNNNDMRF	TRAV35-1	TRDD1-1	TRAJ43-1	-1	9	11	13
2	1.6652789342214822E-4	TGCACGGGGGTCGAGGCTGGGAGTTACCAACTCACTTTC	CTGVEAGSYQLTF	TRAV26-2	TRDD1-1	TRAJ28-1	3	5	9	12
2	1.6652789342214822E-4	TGTGCAGAGAATAAAGCAGGATACAGCACCCTCACCTTT	CAENKAGYSTLTF	TRAV13-2	TRDD3-1	TRAJ11-1	-1	13	14	16
2	1.6652789342214822E-4	TGTGCTGTGAGGCCCTATTATAACACCGACAAGCTCATCTTT	CAVRPYYNTDKLIF	TRAV3-1	TRDD2-1	TRAJ34-1	10	12	13	15
2	1.6652789342214822E-4	TGTGCAGAGAATTTGGAAGGACACGGGCAGGAGAGCACTTACTTT	CAENLEGHGQESTYF	TRAV13-2	TRDD1	TRAJ5-1	11	13	15	18
2	1.6652789342214822E-4	TGTGCTGTGGCGGACACAGGCTTTCAGAAACTTGTATTT	CAVADTGFQKLVF	TRAV22-1	.	TRAJ8-1	-1	-1	9	11
2	1.6652789342214822E-4	TGTGTGGTGAACCGAGATGGGGGTTACCAGAAAGTTACCTTT	CVVNRDGGYQKVTF	TRAV12-1	TRDD1	TRAJ13-1	11	13	14	17
2	1.6652789342214822E-4	TGTGCCGTGAATAAGGACCAGGCAGGAACTGCTCTGATCTTT	CAVNKDQAGTALIF	TRAV8-1	TRDD1	TRAJ15-1	11	14	-1	16
2	1.6652789342214822E-4	TGTGCAGGGACCCCAAATTCCGGGTATGCACTCAACTTC	CAGTPNSGYALNF	TRAV25-1	TRDD1	TRAJ41-1	-1	9	-1	11
2	1.6652789342214822E-4	TGTGCCGTGATGCAGAGCAACTATCAGTTAATCTGG	CAVMQSNYQLIW	TRAV12-2	TRDD1-1	TRAJ33-1	-1	10	11	13
2	1.6652789342214822E-4	TGTGCCTTTGTCACCCCCCACGACATGCGCTTT	CAFVTPHDMRF	TRAV24-1	TRDD2-1	TRAJ43-1	8	12	14	19
2	1.6652789342214822E-4	TGTGTGGTGAGCTCTGGCAACACAGGCAAACTAATCTTT	CVVSSGNTGKLIF	TRAV12-1	.	TRAJ37-1	-1	-1	-1	10
2	1.6652789342214822E-4	TGTGCTGTGCTGACGAAACTCATACTCTGGGGCTGGGAGTTACCAACTCACTTTCGG	CAVLTKLILWGWELPTHFR	TRAV20-1	TRDD3-1	TRAJ28-1	9	14	17	20
2	1.6652789342214822E-4	TGCCTCGCCTCCAGCACCAATGCAGGCAAATCAACCTTT	CLASSTNAGKSTF	TRAV4-1	TRDD2-1	TRAJ27-1	-1	7	9	12
2	1.6652789342214822E-4	TGTGCAATGAGAGAGGGGGGCAGGATAGCAGCTATAAATTGATCTTCG	CAMREGGRIAAIN*SS	TRAV14-1	TRDD1-1	TRAJ12-1	-1	17	19	22
2	1.6652789342214822E-4	TGTTCTACAAGCTCAGCTTTG	CSTSSAL	TRAV12-1	.	TRAJ20-1	-1	-1	2	4
2	1.6652789342214822E-4	TGTGCCTTCTCGGGTCCCCTGAGAAGCTACATACCTACATTT	CAFSGPLRSYIPTF	TRAV24-1	TRDD1	TRAJ6-1	7	18	20	22
2	1.6652789342214822E-4	TGTGCAGGGCAATGACATGCGCTTTGG	CAGQ*HALW	TRAV25-1	.	TRAJ43-1	-1	-1	-1	9
2	1.6652789342214822E-4	TGTGCTCTGAGTGATCGAGGGGATAGCAGCTATAAATTGATCTTC	CALSDRGDSSYKLIF	TRAV9-2	TRDD1	TRAJ12-1	13	18	-1	20
2	1.6652789342214822E-4	TGTGCTGTGAGTGATCGAAGGGTTACCAGAAAGTTACCTTTG	CAVSDRRVTRKLPL	TRAV8-6	TRDD3-1	TRAJ13-1	13	16	-1	19
2	1.6652789342214822E-4	TGTGCAATGAGCCCGACAATAACAATGACATGCGCTTTG	CAMSPTITMTCAL	TRAV12-3	TRDD1	TRAJ43-1	11	13	-1	15
2	1.6652789342214822E-4	TGTGCAGGGCCTTGGGCTGGGGCTGGGAGTTACCAACTCACTTTC	CAGPWAGAGSYQLTF	TRAV25-1	TRDD1	TRAJ28-1	8	12	-1	16
2	1.6652789342214822E-4	TGTGCAGCAAGGTATGGGGCTGGGAGTTACCAACTCACTTTC	CAARYGAGSYQLTF	TRAV13-1	.	TRAJ28-1	-1	-1	10	12
2	1.6652789342214822E-4	TGTGCTGGATTCCAGGGAGCCCAGAAGCTGGTATTT	CAGFQGAQKLVF	TRAV35-1	TRDD1	TRAJ54-1	-1	8	-1	10
2	1.6652789342214822E-4	TGTGCAGCAAGTAATTAGAGCTCTGGGGCTGGGAGTTACCAACTCACTTTC	CAASN*SSGAGSYQLTF	TRAV13-1	TRDD3-1	TRAJ28-1	12	15	17	20
2	1.6652789342214822E-4	TGTGCTGTGAGTGCCCCTTTGACTGGTGGCTACAATAAGCTGATTTTT	CAVSAPLTGGYNKLIF	TRAV3-1	TRDD2-1	TRAJ4-1	10	15	18	22
2	1.6652789342214822E-4	TGTGCTGTGCCGCCAGAGCCAATGCAGGCAAATCAACCTTTG	CAVPPEPMQANQPL	TRAV20-1	TRDD2-1	TRAJ27-1	9	12	14	18
2	1.6652789342214822E-4	TGCATCGTCAGAGTCGCGGCGGATAGCAGCTATAAATTGATCTTC	CIVRVAADSSYKLIF	TRAV26-1	TRDD1-1	TRAJ12-1	15	17	18	20
2	1.6652789342214822E-4	GCTTCAACAAATTTTACTTTG	ASTNFTL	TRAV13-2	TRDD1-1	TRAJ21-1	-1	-1	-1	1
2	1.6652789342214822E-4	TGTGCAGCAAGCAGGTTAAGGAAACTGACATTT	CAASRLRKLTF	TRAV23-1	TRDD1	TRAJ61-1	-1	13	14	18
2	1.6652789342214822E-4	TGTGCCTCCCTGGTGGGACGTTACACCGATAAACTCATCTTT	CASLVGRYTDKLIF	TRDV2-1	TRDD1-1	TRDJ1-1	6	9	12	22
2	1.6652789342214822E-4	TGTGCACCTGGCTGGCTTGCTGGCAACAACCGTAAGCTGATTTGG	CAPGWLAGNNRKLIW	TRAV13-2	TRDD1-1	TRAJ38-1	5	7	10	17
2	1.6652789342214822E-4	TGTGCAGGGAGGATGGATAGCAGCTATAAATTGATCTTC	CAGRMDSSYKLIF	TRAV25-1	.	TRAJ12-1	-1	-1	8	10
2	1.6652789342214822E-4	TGTGTTGTGAGTGACCCCCCTCGTATAACACCGACAAGCTCATCTTTG	CVVSDPPRITPTSSSL	TRAV8-2	TRDD2-1	TRAJ34-1	-1	14	15	20
2	1.6652789342214822E-4	TGTGCCTGTGACACGTTACTGGGGGCCCAGAACACCGATAAACTCATCTTT	CACDTLLGAQNTDKLIF	TRDV2-1	TRDD1-1	TRDJ1-1	13	17	24	31
2	1.6652789342214822E-4	TGTGCCGTCCCCCCTTTATTCAGGGAGCCCAGAAGCTGGTATTTG	CAVPPLFREPRSWYL	TRAV12-2	TRDD2-1	TRAJ54-1	7	12	-1	15
2	1.6652789342214822E-4	TGTGCTCTGGCAACCCATCTCTGGTGGCTACAATAAGCTGATTTT	CALATHLWWLQ*ADF	TRAV16-1	TRDD2-1	TRAJ4-1	7	12	14	17
2	1.6652789342214822E-4	TGTGCCGTGAACATGGACACGGGCAGGAGAGCACTTACTTTT	CAVNMDTGRRALTF	TRAV12-2	.	TRAJ5-1	-1	-1	-1	13
2	1.6652789342214822E-4	TGTGTGGTTTTAGAGATGACAAGATCATCTTTG	CVVLEMTRSSL	TRAV12-1	TRDD2-1	TRAJ30-1	-1	8	9	11
2	1.6652789342214822E-4	TGTGCCGTGAGAAGGAAATGAGAAATTAACCTT	CAVRRK*EINL	TRAV12-2	TRDD3-1	TRAJ48-1	-1	10	-1	13
2	1.6652789342214822E-4	TGTGCCTGTGACACGGGATTACTGGGTTAGGGGGAGCATTTATAAACTCATCTTTGG	CACDTGLLG*GEHL*THLW	TRDV2-1	TRDD1-1	TRDJ1-1	13	20	25	41
2	1.6652789342214822E-4	TGTGCTCTGAGTCCAGGAGGAGGTGCTGACGGACTCACCTTT	CALSPGGGADGLTF	TRAV9-2	.	TRAJ45-1	-1	-1	-1	11
2	1.6652789342214822E-4	TGTGCTCTTGGGGAACTATACAGCACGCCCTCCTGGGGGATACGCGAGGGCGATAAACTCATCTTT	CALGELYSTPSWGIREGDKLIF	TRDV1-1	TRDD1-1	TRDJ1-1	16	32	43	50
2	1.6652789342214822E-4	TGTGCTGTGAGAGGGATGGGCAGGAGAGCACTTACTTTT	CAVRGMGRRALTF	TRAV8-6	TRDD1-1	TRAJ5-1	10	12	-1	15
2	1.6652789342214822E-4	TGTGCAATGGGGAGAACCAGTGGCTCTAGGTTGACCTTT	CAMGRTSGSRLTF	TRAV12-3	TRDD1-1	TRAJ58-1	-1	9	12	14
2	1.6652789342214822E-4	TGTGCAGCCAAGACTCCTGGTGGCTACAATAAGCTGATTTTT	CAAKTPGGYNKLIF	TRAV13-1	TRDD1	TRAJ4-1	7	12	-1	14
2	1.6652789342214822E-4	TGTGTGGTAAACACCAATGCAGGCAAATCAACCTTT	CVVNTNAGKSTF	TRAV10-1	.	TRAJ27-1	-1	-1	7	9
2	1.6652789342214822E-4	TGTGCTCTGAGGGGGTAAAAAGAGACCAATGCAGGCAAATCAACCTTT	CALRG*KETNAGKSTF	TRAV9-2	TRDD1-1	TRAJ27-1	-1	11	14	22
2	1.6652789342214822E-4	TGTGCTCATACCCTAGGATAGCAACTATCAGTTAATCTG	CAHTLG*QLSVNL	TRAV16-1	TRDD1	TRAJ33-1	-1	7	10	15
2	1.6652789342214822E-4	TGTGCAGAAGCGAGAGGGACCGACAAGCTCATCTTT	CAEARGTDKLIF	TRAV13-2	TRDD1-1	TRAJ34-1	7	15	-1	18
2	1.6652789342214822E-4	TGCATCCTTCAGGGAGGAAAGCTTATCTTC	CILQGGKLIF	TRAV26-2	.	TRAJ23-1	-1	-1	7	9
2	1.6652789342214822E-4	TGTGCTCTTGGGACCCCGGCTTTGCACCGATAAACTCATCTTTGG	CALGTPALHR*THLW	TRDV1-1	TRDD2-1	TRDJ1-1	11	19	21	24
2	1.6652789342214822E-4	TGCATCGTCAGAGTCTTCAACCAGGCAGGAACTGCTCTGATCTTT	CIVRVFNQAGTALIF	TRAV26-1	TRDD2-1	TRAJ15-1	-1	15	-1	17
2	1.6652789342214822E-4	TGTGCTGTGAGTGGTAACCAGGCAGGAACTGCTCTGATCTTT	CAVSGNQAGTALIF	TRAV8-4	TRDD3-1	TRAJ15-1	-1	13	-1	15
2	1.6652789342214822E-4	TGTGCCTTTTTGCGACTACTGGGGGATACGGGGTACACCGATAAACTCATCTTT	CAFLRLLGDTGYTDKLIF	TRDV3-1	TRDD1-1	TRDJ1-1	8	17	29	34
2	1.6652789342214822E-4	TGTGCTGGTCCTCACCAATGCAGGCAAATCAACCTTTGG	CAGPHQCRQINLW	TRAV35-1	TRDD2-1	TRAJ27-1	-1	8	-1	12
2	1.6652789342214822E-4	TGTGCAATGTACCATAGCAGCTATAAATTGATCTTC	CAMYHSSYKLIF	TRAV12-3	TRDD2-1	TRAJ12-1	-1	9	-1	13
2	1.6652789342214822E-4	TGTGCTCTGAAATCCCTCAACCAGGCAGGAACTGCTCTGATCTTT	CALKSLNQAGTALIF	TRAV19-1	TRDD2	TRAJ15-1	9	14	-1	17
2	1.6652789342214822E-4	TGTGTGGTGAGCGCGAGCCGGCAATGCAGGCAAATCAACCTTTGG	CVVSASRQCRQINLW	TRAV10-1	TRDD1	TRAJ27-1	12	19	-1	21
2	1.6652789342214822E-4	TGGGGAGGCTATACTTTG	WGGYTL	TRDV1-1	TRDD2-1	TRAJ18-1	-1	-1	-1	-1
2	1.6652789342214822E-4	TGTGCTGTGAGACCCTATAACACCGACAAGCTCATCTTT	CAVRPYNTDKLIF	TRAV3-1	.	TRAJ34-1	-1	-1	11	13
2	1.6652789342214822E-4	TGTGCTGTGGCGAAGGGAGGAAAGCTTATCTTC	CAVAKGGKLIF	TRAV22-1	TRDD1	TRAJ23-1	9	11	-1	13
2	1.6652789342214822E-4	TGTGCCTTTCCTTCCGTGGGGGACCTCTTCGATAAACTCATCTTT	CAFPSVGDLFDKLIF	TRDV3-1	TRDD1-1	TRDJ1-1	8	16	22	29
2	1.6652789342214822E-4	GGGGAACAACAGACTCGCTTTTGG	GEQQTRFW	TRAV25-1	TRDD1-1	TRAJ5	-1	0	4	23
2	1.6652789342214822E-4	TGTGCTACGGTCGCTCGGATGGATAGCAGCTATAAATTGATCTTC	CATVARMDSSYKLIF	TRAV17-1	TRDD1	TRAJ12-1	9	13	14	16
2	1.6652789342214822E-4	TGTGCTGTGAGTGGAAGGGATAGCAGCTATAAATTGATCTTC	CAVSGRDSSYKLIF	TRAV8-6	TRDD1	TRAJ12-1	-1	13	-1	15
2	1.6652789342214822E-4	TGTGTGGTGATCGACCAGGCAGGAACTGCTCTGATCTTT	CVVIDQAGTALIF	TRAV12-1	.	TRAJ15-1	-1	-1	9	11
2	1.6652789342214822E-4	TGTGCTACGGACGCAGGAGGCCAGAATTTTGTCTTT	CATDAGGQNFVF	TRAV17-1	TRDD1-1	TRAJ26-1	12	15	-1	18
2	1.6652789342214822E-4	TGTGCAATTATGGGTGAGGCAATGACATGCGCTTTG	CAIMGEAMTCAL	TRAV12-3	TRDD1-1	TRAJ43-1	7	10	13	19
2	1.6652789342214822E-4	TGTGCTGTGGATGAAGAGGTAGCAACTATAAACTGACATTTG	CAVDEEVATIN*HL	TRAV36-1	TRDD3-1	TRAJ53-1	10	12	-1	15
2	1.6652789342214822E-4	TGTGTGGTGAGGGCCAAAGCTGCAGGCAACAAGCTAACTTTT	CVVRAKAAGNKLTF	TRAV10-1	TRDD1-1	TRAJ17-1	-1	11	12	14
2	1.6652789342214822E-4	TGTGCTGTCCTTACCGGGTTAATAGGAAACTGACATTTG	CAVLTGLIGN*HL	TRAV41-1	TRDD1	TRAJ61-1	-1	9	-1	11
2	1.6652789342214822E-4	TGTGCAATGAAGGGAACCGGTAACCAGTTCTATTTT	CAMKGTGNQFYF	TRAV12-3	TRDD1-1	TRAJ49-1	9	11	-1	15
2	1.6652789342214822E-4	TGTGCTGTGAGCCCACACCGGTAACCAGTTCTATTTTGG	CAVSPHR*PVLFW	TRAV21-1	TRDD2-1	TRAJ49-1	-1	11	12	14
2	1.6652789342214822E-4	TGTGCAGCAAGCGCTCGACCTTTAACACCAATGCAGGCAAATCAACCTTTG	CAASARPLTPMQANQPL	TRAV29-1	TRDD2-1	TRAJ27-1	12	18	-1	22
2	1.6652789342214822E-4	TGTGCAGGGTATAGTGGAGGTAGCAACTATAAACTGACATTT	CAGYSGGSNYKLTF	TRAV25-1	.	TRAJ53-1	-1	-1	-1	8
2	1.6652789342214822E-4	TGTGCAGCAACCCAGGGGAGGCAAATCAACCTT	CAATQGRQINL	TRAV13-1	TRDD2-1	TRAJ27-1	9	11	13	16
2	1.6652789342214822E-4	TGCATCCTGAGAGACGCTACGAACACCGACAAGCTCATCTTT	CILRDATNTDKLIF	TRAV26-2	TRDD1	TRAJ34-1	14	17	-1	21
2	1.6652789342214822E-4	TGTGCTGTGAGAAGGAGCAACACAGGCAAACTAATCTTT	CAVRRSNTGKLIF	TRAV3-1	TRDD1-1	TRAJ37-1	11	13	-1	16
2	1.6652789342214822E-4	TGTGCTCTAAGAGGGGACACCGACAAGCTCATCTTT	CALRGDTDKLIF	TRAV13-1	TRDD1-1	TRAJ34-1	4	12	-1	16
2	1.6652789342214822E-4	TGTTGGGGTAACCAGTTCTATTTT	CWGNQFYF	TRAV12-1	TRDD1-1	TRAJ49-1	-1	3	-1	6
2	1.6652789342214822E-4	TGTGCTCTTGGGGAACCCTTCGGGACTCTGGGGGATGTCCCCAAACCCGATAAACTCATCTTT	CALGEPFGTLGDVPKPDKLIF	TRDV1-1	TRDD1-1	TRDJ1-1	15	27	35	46
2	1.6652789342214822E-4	TGTGCTGTGAGCGGCCAGGCAGGAACTGCTCTGATCTTT	CAVSGQAGTALIF	TRAV8-6	TRDD1-1	TRAJ15-1	10	12	-1	14
2	1.6652789342214822E-4	TGTGCTGTGCAGGTCATAGGTGGGCGGATCTGAAAAGCTGGTCTT	CAVQVIGGRI*KAGL	TRAV20-1	TRDD3-1	TRAJ57-1	12	15	18	21
2	1.6652789342214822E-4	TGTGCAGCAAGCGGGGAGTGGTGCTACAAACAAGCTCATCTTTGG	CAASGEWCYKQAHLW	TRAV29-1	TRDD1-1	TRAJ32-1	-1	13	-1	17
2	1.6652789342214822E-4	TGCATCGTCAGAGTTACCGGCACTGCCAGTAAACTCACCTTT	CIVRVTGTASKLTF	TRAV26-1	.	TRAJ44-1	-1	-1	-1	14
2	1.6652789342214822E-4	TGTGCCGTGAGGGATAACACCAATGCAGGCAAATCAACCTTT	CAVRDNTNAGKSTF	TRAV12-2	TRDD1-1	TRAJ27-1	-1	10	-1	14
2	1.6652789342214822E-4	TGTGCTGTAGTATTGCTTTAACACCGACAAGCTCATCTT	CAVVLL*HRQAHL	TRAV41-1	TRDD3-1	TRAJ34-1	-1	8	10	16
2	1.6652789342214822E-4	TGTGCTCTGAGTGAAACCAGTGGCTCTAGGTTGACCTTT	CALSETSGSRLTF	TRAV19-1	.	TRAJ58-1	-1	-1	-1	12
2	1.6652789342214822E-4	TGTGCTGGGCATAACGCGGCCACAGGCAAACTAATCTTT	CAGHNAATGKLIF	TRAV35-1	TRDD1-1	TRAJ37-1	10	13	15	20
2	1.6652789342214822E-4	TGTGCAGCAGGGAGGGGGGGATGACAAGATCATCTTTGG	CAAGRGG*QDHLW	TRAV23-1	TRDD1-1	TRAJ30-1	8	13	-1	17
2	1.6652789342214822E-4	TGTGCTCTGAGTAAAGAATTCCGGGTATGCACTCAACTT	CALSKEFRVCTQL	TRAV19-1	TRDD3-1	TRAJ41-1	-1	12	14	16
2	1.6652789342214822E-4	TGTGCTGCGACCTCAATAGTGGAGGTAGCAACTATAAACTGACATTTG	CAATSIVEVATIN*HL	TRAV36-1	TRDD2-1	TRAJ53-1	6	10	12	14
2	1.6652789342214822E-4	TGTGCAGCACCTTATTCAGGAGGAGGTGCTGACGGACTCACCTTT	CAAPYSGGGADGLTF	TRAV13-1	TRDD2-1	TRAJ45-1	-1	9	-1	12
2	1.6652789342214822E-4	TGTGCTACGACCGACTTGGGAAACTTCAACAAATTTTACTTT	CATTDLGNFNKFYF	TRAV17-1	TRDD1-1	TRAJ21-1	8	16	19	21
2	1.6652789342214822E-4	TGTGCTGTGAGTGACTATAACAATGACATGCGCTTT	CAVSDYNNDMRF	TRAV8-6	.	TRAJ43-1	-1	-1	-1	13
2	1.6652789342214822E-4	TGTGCTGCCCAAACCAGGCAGGAACTGCTCTGATCTTTG	CAAQTRQELL*SL	TRAV2-1	TRDD2-1	TRAJ15-1	-1	7	-1	9
2	1.6652789342214822E-4	TGTGCAGCAATGGCTCTGGCAACACAGGCAAACTAATCTTTG	CAAMALATQAN*SL	TRAV29-1	.	TRAJ37-1	-1	-1	-1	10
2	1.6652789342214822E-4	TGTGCCTCTCCCCATCGGAGGAGATAAACTCATCTTTGG	CASPHRRR*THLW	TRDV3-1	TRDD1	TRDJ1-1	6	16	18	22
2	1.6652789342214822E-4	TGTGGAGCATACGAACACCGGTAACCAGTTCTATTTTGG	CGAYEHR*PVLFW	TRAV34-1	TRDD1	TRAJ49-1	-1	9	-1	12
2	1.6652789342214822E-4	TGTGCCTCTCCTTCAGTACCGGGTTAATAGGAAACTGACATTTGG	CASPSVPG**ETDIW	TRDV3-1	TRDD2-1	TRAJ61-1	6	9	13	15
2	1.6652789342214822E-4	TGTGCCGTGAGAGATGCAGGCAAATCAACCTTT	CAVRDAGKSTF	TRAV12-2	TRDD1	TRAJ27-1	-1	10	11	13
2	1.6652789342214822E-4	TGTGCAGCAAGCGAGAGGAGGAGGTGCTGACGGACTCACCTTTGG	CAASERRRC*RTHLW	TRAV29-1	TRDD3-1	TRAJ45-1	-1	13	-1	15
2	1.6652789342214822E-4	TGTGCTCTTGGGGAAATATGGCGGCCCTCCACTGGGGGATACTTACTTTACACCGATAAACTCATCTTT	CALGEIWRPSTGGYLLYTDKLIF	TRDV1-1	TRDD1-1	TRDJ1-1	14	30	41	49
2	1.6652789342214822E-4	TGTGCTGGGCGAATGAGCGGATCTGAAAAGCTGGTCTTT	CAGRMSGSEKLVF	TRAV35-1	TRDD1	TRAJ2-1	9	30	33	36
2	1.6652789342214822E-4	GGACGGCTAACTTTGGAAATGAGAAATTAACCTTTG	GRLTLEMRN*PL	TRAV27-1	TRDD1-1	TRAJ48-1	-1	0	2	6
2	1.6652789342214822E-4	TGTGCAGGAGGGGGCACCAATGCAGGCAAATCAACCTTT	CAGGGTNAGKSTF	TRAV27-1	TRDD1-1	TRAJ27-1	-1	10	-1	14
2	1.6652789342214822E-4	TGTGCTGTGAGTGGTAACCAGGCAGGAACTGCTCTGATCTTT	CAVSGNQAGTALIF	TRAV8-4	TRDD1	TRAJ58-1	12	27	30	39
2	1.6652789342214822E-4	TGCATCGTCAGCTTATTTGGCAACACAGGCAAACTAATCTTT	CIVSLFGNTGKLIF	TRAV26-1	TRDD2-1	TRAJ37-1	-1	11	13	15
2	1.6652789342214822E-4	TGTGCTGTGGCGCCGTCAGGAAACACACCTCTTGTCTTT	CAVAPSGNTPLVF	TRAV36-1	TRDD1	TRAJ29-1	-1	10	11	15
2	1.6652789342214822E-4	TGTGCTCTGAATCCTACGGAACCGACAAGCTCATCTTTG	CALNPTEPTSSSL	TRAV9-2	TRDD2-1	TRAJ34-1	9	11	16	20
2	1.6652789342214822E-4	TGTGCTCTTGGGGAACTAGCTGTTGAGGGCTACTGGGGCCTTAGCGATAAACTCATCTTT	CALGELAVEGYWGLSDKLIF	TRDV1-1	TRDD1-1	TRDJ1-1	16	31	37	42
1	8.326394671107411E-5	TGCGCTGTGAGGTAAGGGGGAACACAGGCTTTCAGAAACTTGTATTTG	CAVR*GGTQAFRNLYL	TRAV1-1	TRDD1-1	TRAJ8-1	10	15	-1	19
1	8.326394671107411E-5	TGTGCTGTGGAGGATCGGGGAACCAGGGAGGAAAGCTTATCTTCG	CAVEDRGTREESLSS	TRAV2-1	TRDD1-1	TRAJ23-1	13	16	-1	20
1	8.326394671107411E-5	TGCGCTGTGAACCAGGGAGGAAAGCTTATCTTC	CAVNQGGKLIF	TRAV1-1	.	TRAJ23-1	-1	-1	-1	9
1	8.326394671107411E-5	TGTGCTCTAGAAAGGACAACAGACTCGCTTTTG	CALERTTDSLL	TRAV6-1	TRDD3-1	TRAJ7-1	-1	11	-1	13
1	8.326394671107411E-5	TGTGCTGTGAGAGAAGGGGAAACCAGGGAGGAAAGCTTATCTTCG	CAVREGETREESLSS	TRAV1-2	TRDD1-1	TRAJ23-1	13	15	-1	20
1	8.326394671107411E-5	TGTGCTGTGGAGGATCGAGGACTGGAGGCTTCAAAACTATCTTTG	CAVEDRGLEASKLSL	TRAV2-1	TRDD1	TRAJ9-1	13	18	-1	20
1	8.326394671107411E-5	TGTGCTGTGGCTCTTTATAACCAGGGAGGAAAGCTTATCTTC	CAVALYNQGGKLIF	TRAV2-1	TRDD1	TRAJ23-1	-1	10	11	13
1	8.326394671107411E-5	TGTGCTGTGAGGGCCCAATGCTGGCAACAACCGTAAGCTGATTTG	CAVRAQCWQQP*ADL	TRAV1-2	TRDD1	TRAJ38-1	-1	11	12	16
1	8.326394671107411E-5	TGTGCTCTTTATGGAGGAAGCCAAGGAAATCTCATCTTT	CALYGGSQGNLIF	TRAV6-1	.	TRAJ42-1	-1	-1	-1	8
1	8.326394671107411E-5	TGTGCTGTGGAGGAGGGGTATGGAGGAAGCCAAGGAAATCTCATCTTT	CAVEEGYGGSQGNLIF	TRAV2-1	TRDD1-1	TRAJ42-1	-1	14	-1	18
1	8.326394671107411E-5	TGTGCTGTGGAAGCGCGGAATGCAGGCAACATGCTCACCTTT	CAVEARNAGNMLTF	TRAV2-1	TRDD1	TRAJ39-1	10	16	-1	18
1	8.326394671107411E-5	TGTGCTGTGAGAGATGATAACCAGGGAGGAAAGCTTATCTTC	CAVRDDNQGGKLIF	TRAV1-2	.	TRAJ23-1	-1	-1	-1	14
1	8.326394671107411E-5	TGCGCTGTGAGAGGGTTGCCAGACTCATGTTTG	CAVRGLPDSCL	TRAV1-1	TRDD1	TRAJ31-1	-1	13	14	16
1	8.326394671107411E-5	TGTGCCTGCCCTCACGGGAGGAGGAAACAAACTCACCTT	CACPHGRRKQTHL	TRAV1-2	TRDD1-1	TRAJ10-1	-1	5	7	10
1	8.326394671107411E-5	TGTGCTGTGGAGGATCAAGGTGGGGCAAACAACCTCTTCTTT	CAVEDQGGANNLFF	TRAV2-1	TRDD1	TRAJ36-1	13	18	-1	20
1	8.326394671107411E-5	TGTGCTACGGACGGAGGAGGCTTTCAGAAACTTGTATTT	CATDGGGFQKLVF	TRAV17-1	TRDD1	TRAJ8-1	12	15	-1	17
1	8.326394671107411E-5	TGTGCTGTGGAGAGTTCAGATGGCCAGAAGCTGCTCTTT	CAVESSDGQKLLF	TRAV2-1	TRDD3-1	TRAJ16-1	-1	12	-1	14
1	8.326394671107411E-5	TGTGCTGTGGTGTGAACTTCAACAAATTTTACTTTG	CAVV*TSTNFTL	TRAV2-1	TRDD1	TRAJ21-1	-1	10	11	14
1	8.326394671107411E-5	GGGCTAAATGCCCAACACAGGCTTTCAGAAACTTGTATT	GLNAQHRLSETCI	TRAV8-3	TRDD2	TRAJ8-1	-1	-1	-1	13
1	8.326394671107411E-5	TGTGCTCTAGACCCTTGGGGGGGAGGAAGCCAAGGAAATCTCATCTTT	CALDPWGGGSQGNLIF	TRAV6-1	TRDD1-1	TRAJ42-1	11	15	-1	21
1	8.326394671107411E-5	TGCGCTGTGAGAGATTCGGGTGGTGCTACAAACAAGCTCATCTTT	CAVRDSGGATNKLIF	TRAV1-1	TRDD2-1	TRAJ32-1	-1	14	16	18
1	8.326394671107411E-5	TGTGCTGTCTTCGGATAGCAACTATCAGTTAATCTGGGG	CAVFG*QLSVNLG	TRAV1-2	TRDD2-1	TRAJ33-1	-1	8	-1	12
1	8.326394671107411E-5	TGTGCAATGATAGATTATGGAGGAAGCCAAGGAAATCTCATCTTT	CAMIDYGGSQGNLIF	TRAV14-1	TRDD3-1	TRAJ42-1	-1	10	-1	13
1	8.326394671107411E-5	TAATGGGTATGGTGGTGCTACAAACAAGCTCATCTTTGG	*WVWWCYKQAHLW	TRAV1-2	TRDD1-1	TRAJ32-1	0	3	-1	7
1	8.326394671107411E-5	TGTGCTCCGCGGAGGAAAGCTTATCTT	CAPRRKAYL	TRAV6-1	TRDD1-1	TRAJ23-1	-1	7	8	10
1	8.326394671107411E-5	TGTGCAATGAGAGCGGGGTGGAGCCAATAGTAAGCTGACATTTGG	CAMRAGWSQ**ADIW	TRAV14-1	.	TRAJ56-1	-1	-1	16	18
1	8.326394671107411E-5	TGCTTACGAGGGTTTCTTCTGGTTCTGCAAGGCAACTGACCTTTG	CLRGFLLVLQGN*PL	TRAV2-1	TRDD1-1	TRAJ22-1	1	4	7	12
1	8.326394671107411E-5	TGTGCTTATAGGAGCGCGTAAGATGGAAACAAGCTGGTCTTT	CAYRSA*DGNKLVF	TRAV38-2	TRDD1	TRAJ47-1	-1	16	17	19
1	8.326394671107411E-5	TGTGCTCTAGAAAGGACAACAGACTCGCTTTTG	CALERTTDSLL	TRAV6-1	TRDD1	TRAJ6	10	22	24	33
1	8.326394671107411E-5	TGTGCTCTAGAGAAGGTTAACAATGACATGCGCTTT	CALEKVNNDMRF	TRAV6-1	TRDD3-1	TRAJ43-1	-1	11	13	17
1	8.326394671107411E-5	TGTGCTGTGAGAGATCTCCCCGCTTACAAGCTCAGCTTT	CAVRDLPAYKLSF	TRAV1-2	TRDD2-1	TRAJ20-1	13	16	18	24
1	8.326394671107411E-5	TGTGCTGTGGAGGATCACAGGATACGGGAGGAGGAAACAAACTCACCTTTG	CAVEDHRIREEETNSPL	TRAV2-1	TRDD1-1	TRAJ10-1	13	19	-1	23
1	8.326394671107411E-5	TGTGCAATGAGGGGGACATGGATAGCAACTATCAGTTAATCTGGG	CAMRGTWIATIS*SG	TRAV14-1	TRDD1-1	TRAJ33-1	-1	11	15	18
1	8.326394671107411E-5	TGTGCTCTAGACAAAGGGATAACAATGACATGCGCTTTG	CALDKGITMTCAL	TRAV6-1	TRDD1-1	TRAJ43-1	12	15	-1	18
1	8.326394671107411E-5	TGTGCTGTGGAGGGTCCGGGAGGAAGCCAAGGAAATCTCATCTTT	CAVEGPGGSQGNLIF	TRAV2-1	TRDD2-1	TRAJ42-1	12	14	16	18
1	8.326394671107411E-5	TGTGCTGTCCCTAATGCAGGCAAATCAACCTTT	CAVPNAGKSTF	TRAV1-2	TRDD2-1	TRAJ27-1	-1	8	-1	10
1	8.326394671107411E-5	TGTGCTGTGAGACTTAATGCTGGCAACAACCGTAAGCTGATTTGG	CAVRLNAGNNRKLIW	TRAV1-2	TRDD1	TRAJ38-1	-1	12	-1	14
1	8.326394671107411E-5	TGCGCTCTTCCGGGGGGTTCTGCAAGGCAACTGACCTTT	CALPGGSARQLTF	TRAV1-1	TRDD2-1	TRAJ22-1	-1	6	10	15
1	8.326394671107411E-5	TGTGCTCTAGACTGCCCAGCAGTGCTTCCAAGATAATCTTTG	CALDCPAVLPR*SL	TRAV6-1	TRDD1	TRAJ3-1	-1	12	13	16
1	8.326394671107411E-5	TGTGCAGCAACAGGCTTTCAGAAACTTGTATTT	CAATGFQKLVF	TRAV13-1	.	TRAJ8-1	-1	-1	-1	9
1	8.326394671107411E-5	TGCGCTGTCCACAGAGATGACAAGATCATCTTT	CAVHRDDKIIF	TRAV1-1	TRDD2-1	TRAJ30-1	-1	8	-1	10
1	8.326394671107411E-5	TGTGCAATGAGAGCGGGGGAAACCAGTGGCTCTAGGTTGACCTTT	CAMRAGETSGSRLTF	TRAV14-1	.	TRAJ58-1	-1	-1	16	18
1	8.326394671107411E-5	TGCATCGTCAGAGTCCCAATGAACACAGGCTTTCAGAAACTTGTATTT	CIVRVPMNTGFQKLVF	TRAV26-1	TRDD2-1	TRAJ8-1	-1	15	17	19
1	8.326394671107411E-5	TGTGCTGTGAGAGCTCCTTATGGTGGTGCTACAAACAAGCTCATCTTT	CAVRAPYGGATNKLIF	TRAV1-2	TRDD2-1	TRAJ32-1	12	14	-1	17
1	8.326394671107411E-5	TGTGCAATGAGAGGGCTCTACACAGGCTTTCAGAAACTTGTATTT	CAMRGLYTGFQKLVF	TRAV14-1	TRDD1	TRAJ8-1	12	15	16	19
1	8.326394671107411E-5	TGTGCTCTAGTTTCTAATATAACCAGGGAGGAAAGCTTATCTTCG	CALVSNITREESLSS	TRAV6-1	TRDD2-1	TRAJ23-1	9	11	13	17
1	8.326394671107411E-5	TGCGCTTTCAATAACAATGCCAGACTCATGTTT	CAFNNNARLMF	TRAV1-1	TRDD2-1	TRAJ31-1	-1	6	-1	9
1	8.326394671107411E-5	TGTGCTGTGAGGGGTCGTATTCAGGAGGAGGTGCTGACGGACTCACCTTTG	CAVRGRIQEEVLTDSPL	TRAV1-2	TRDD1-1	TRAJ45-1	-1	11	13	16
1	8.326394671107411E-5	TGTGCTGTGAGTGTATCAGGCTTTCAGAAACTTGTATTT	CAVSVSGFQKLVF	TRAV8-4	TRDD1	TRAJ8-1	12	14	-1	16
1	8.326394671107411E-5	TGTGCTCTAGACATGGATAGCAGCTATAAATTGATCTTC	CALDMDSSYKLIF	TRAV6-1	.	TRAJ12-1	-1	-1	-1	12
1	8.326394671107411E-5	TGTGCAATGCCACGACACCGGTAACCAGTTCTATTTTGG	CAMPRHR*PVLFW	TRAV14-1	TRDD1	TRAJ49-1	8	11	-1	14
1	8.326394671107411E-5	TGTGCTGTGAGTGCAGGAAGCCAAGGAAATCTCATCTTT	CAVSAGSQGNLIF	TRAV8-4	.	TRAJ42-1	-1	-1	-1	11
1	8.326394671107411E-5	TGTGCTCTGTTTCCTTATAACCAGGGAGGAAAGCTTATCTTC	CALFPYNQGGKLIF	TRAV19-1	TRDD2-1	TRAJ23-1	8	10	-1	14
1	8.326394671107411E-5	TGTGCCGTTCCTTCCTCGGAGAGGAACCTACAAATACATCTTTGG	CAVPSSERNLQIHLW	TRAV8-1	TRDD2-1	TRAJ40-1	7	9	15	21
1	8.326394671107411E-5	TGTGCTCTGAGTCTACGTTTATGGAATATGGAAACAAACTGGTCTTTG	CALSLRLWNMETNWSL	TRAV19-1	TRDD1	TRAJ47-1	11	13	16	21
1	8.326394671107411E-5	TGTGCTGTGGATGGGGATGGTGCTACAAACAAGCTCATCTTT	CAVDGDGATNKLIF	TRAV2-1	TRDD1-1	TRAJ32-1	-1	11	-1	15
1	8.326394671107411E-5	TGTGCTACGCCCCCATTCGGAGGAAACAAACTCACCTTT	CATPPFGGNKLTF	TRAV17-1	TRDD2-1	TRAJ10-1	8	15	-1	18
1	8.326394671107411E-5	TGTGCAGCAAGCGGGGACGTGGGGAACCAGGGAGGAAAGCTTATCTTC	CAASGDVGNQGGKLIF	TRAV29-1	TRDD1-1	TRAJ23-1	12	19	-1	24
1	8.326394671107411E-5	TGTGCCGTGAACCGGTAACCAGTTCTATTTTGG	CAVNR*PVLFW	TRAV8-1	.	TRAJ49-1	-1	-1	-1	10
1	8.326394671107411E-5	TGCATCGTCAGCAGGGACACTGGAGCCAATAGTAAGCTGACATTT	CIVSRDTGANSKLTF	TRAV26-1	TRDD1-1	TRAJ56-1	10	13	-1	16
1	8.326394671107411E-5	TGTGCTCTGAGTATGGAGGAAGCCAAGGAAATCTCATCTTTG	CALSMEEAKEISSL	TRAV9-2	.	TRAJ42-1	-1	-1	-1	9
1	8.326394671107411E-5	TGTGCTATTCGAAAGAACAATAACAATGACATGCGCTTT	CAIRKNNNNDMRF	TRAV17-1	TRDD3-1	TRAJ43-1	6	10	13	16
1	8.326394671107411E-5	TGTGCTCTGAGTGCAGGCTTTGGGAATGTGCTGCATTGC	CALSAGFGNVLHC	TRAV9-2	.	TRAJ35-1	-1	-1	12	14
1	8.326394671107411E-5	TGCGCAGCAGAGGAGCCAATAGTAAGCTGACATTTG	CAAEEPIVS*HL	TRAV37-1	TRDD1	TRAJ56-1	-1	9	-1	11
1	8.326394671107411E-5	TGTGCTACGGACGTCTAGGAAACCAGTGGCTCTAGGTTGACCTTT	CATDV*ETSGSRLTF	TRAV17-1	TRDD2-1	TRAJ58-1	-1	13	-1	15
1	8.326394671107411E-5	TGCGGAGGGGAGAGGAAGCCAAGGAAATCTCATCTTTGG	CGGERKPRKSHLW	TRAV30-1	TRDD1-1	TRAJ42-1	4	6	-1	11
1	8.326394671107411E-5	TGTGCTGTGGAGGAACCCAGGAGGAAGCTACATACCTACATTTGG	CAVEEPRRKLHTYIW	TRAV2-1	TRDD2-1	TRAJ6-1	-1	14	-1	17
1	8.326394671107411E-5	TGTGCTCCCCGGGTAGGGGCAAACAACCTCTTCTTT	CAPRVGANNLFF	TRAV38-2	TRDD1-1	TRAJ36-1	5	10	12	15
1	8.326394671107411E-5	TGTGCAGAGCAGAATTATGGAGGAAGCCAAGGAAATCTCATCTTT	CAEQNYGGSQGNLIF	TRAV5-1	TRDD2-1	TRAJ42-1	-1	9	-1	11
1	8.326394671107411E-5	TGTGCTCTAGACTTGAAACCAGACTCATGTTTG	CALDLKPDSCL	TRAV6-1	TRDD3-1	TRAJ31-1	11	14	-1	18
1	8.326394671107411E-5	TGTGCTGTGGAGATACATCAGGAGGAAGCTACATACCTACATTTG	CAVEIHQEEATYLHL	TRAV2-1	.	TRAJ6-1	-1	-1	11	13
1	8.326394671107411E-5	TGTGCTACGGTCACGGGAGGAGGAAACAAACTCACCTTT	CATVTGGGNKLTF	TRAV17-1	.	TRAJ10-1	-1	-1	-1	10
1	8.326394671107411E-5	TGTGCTCTAGGATCCAATAACAATGACATGCGCTTT	CALGSNNNDMRF	TRAV6-1	TRDD1-1	TRAJ43-1	-1	10	12	14
1	8.326394671107411E-5	TGTGCTCTAGACGCGGACACCGGTAACCAGTTCTATTTT	CALDADTGNQFYF	TRAV6-1	.	TRAJ49-1	-1	-1	11	14
1	8.326394671107411E-5	TGTGCTGTGAGAGATGCGTGCCTCAGGAACCTACAAATACATCTT	CAVRDACLRNLQIHL	TRAV1-2	TRDD1-1	TRAJ40-1	-1	14	15	18
1	8.326394671107411E-5	TGTGCAGAGAATATGATGAACACAGGCTTTCAGAAACTTGTATTT	CAENMMNTGFQKLVF	TRAV13-2	TRDD1	TRAJ8-1	-1	13	14	16
1	8.326394671107411E-5	TGCGCTGTGAGTCCCTTCTGGTTCTGCAAGGCAACTGACCTTTGG	CAVSPFWFCKATDLW	TRAV1-1	TRDD2-1	TRAJ22-1	-1	11	-1	14
1	8.326394671107411E-5	TGTGCTCTATTAAGGGCTTTCAGAAACTTGTATTTG	CALLRAFRNLYL	TRAV16-1	TRDD1	TRAJ8-1	8	10	11	14
1	8.326394671107411E-5	TGTGCTGTGATCCGAAGTGCTAGCTATGGAAAGCTGACATTT	CAVIRSASYGKLTF	TRAV8-4	TRDD2	TRAJ52-1	-1	10	12	16
1	8.326394671107411E-5	TGTGCAGAGAGTAGTGCTGGTGGTACTAGCTATGGAAAGCTGACATTT	CAESSAGGTSYGKLTF	TRAV5-1	.	TRAJ52-1	-1	-1	-1	11
1	8.326394671107411E-5	CCTGTTTGGGAATGTGCTGCATTGCGG	PVWECAALR	TRAV2-1	TRDD1	TRAJ35-1	-1	1	-1	4
1	8.326394671107411E-5	TGTGCTTATAGGAGCGTGATCTTTGACATGCGCTTT	CAYRSVIFDMRF	TRAV38-2	TRDD1	TRAJ43-1	15	17	19	23
1	8.326394671107411E-5	TGTGCTCTGAGTGGGTATTATAACCAGGGAGGAAAGCTTATCTTC	CALSGYYNQGGKLIF	TRAV19-1	TRDD1	TRAJ23-1	-1	13	14	17
1	8.326394671107411E-5	TGTGCAATGGTACCCGTGCTAACTTTGGAAATGAGAAATTAACCTTTG	CAMVPVLTLEMRN*PL	TRAV14-1	TRDD2-1	TRAJ48-1	8	10	13	18
1	8.326394671107411E-5	TGTGCTACGGACGCGAAGGGAGGAGGTGCTGACGGACTCACCTTT	CATDAKGGGADGLTF	TRAV17-1	TRDD3-1	TRAJ45-1	12	14	16	18
1	8.326394671107411E-5	TGCATCGTCAGAGTCGAATCAGGTTCTGCAAGGCAACTGACCTTT	CIVRVESGSARQLTF	TRAV26-1	TRDD3-1	TRAJ22-1	-1	16	-1	18
1	8.326394671107411E-5	TGCGCTGTGAGAGATTTACGGTCTGGGGCTGGGAGTTACCAACTCACTTTC	CAVRDLRSGAGSYQLTF	TRAV1-1	TRDD1-1	TRAJ28-1	13	16	19	21
1	8.326394671107411E-5	TGTGCCTGGGGATCAGGAGGAGGTGCTGACGGACTCACCTTT	CAWGSGGGADGLTF	TRAV17-1	TRDD1-1	TRAJ45-1	-1	5	10	12
1	8.326394671107411E-5	TGTGCTGTGAGTGAGGGAACTGGGGCAAACAACCTCTTCTTT	CAVSEGTGANNLFF	TRAV8-4	TRDD1-1	TRAJ36-1	-1	14	-1	17
1	8.326394671107411E-5	TGTGCCGTGAATGCCCTTAAGATCAGGAGGAAGCTACATACCTACATTTGG	CAVNALKIRRKLHTYIW	TRAV8-1	TRDD2-1	TRAJ6-1	-1	14	17	21
1	8.326394671107411E-5	TGTGCTTTAGATAGCAACTATCAGTTAATCTGG	CALDSNYQLIW	TRAV2-1	.	TRAJ33-1	-1	-1	5	7
1	8.326394671107411E-5	TGTGCCGTGAGAGGGGGTGTCCGATGGTGGTGCTACAAACAAGCTCATCTT	CAVRGGVRWWCYKQAHL	TRAV8-1	TRDD1-1	TRAJ32-1	9	12	16	23
1	8.326394671107411E-5	TGTGCTGTGAGAGTCCCGGGATAACTATGGTCAGAATTTTGTCTT	CAVRVPG*LWSEFCL	TRAV1-2	TRDD2-1	TRAJ26-1	-1	13	15	17
1	8.326394671107411E-5	TGCATCGTCAGAGTCGCAAGCCAGGGCGGATCTGAAAAGCTGGTCTTT	CIVRVASQGGSEKLVF	TRAV26-1	TRDD2	TRAJ57-1	-1	16	17	21
1	8.326394671107411E-5	TGTGCAGAGAGTATATCCCCCATGTGGGTTCTGCAAGGCAACTGACCTTTG	CAESISPMWVLQGN*PL	TRAV5-1	TRDD2-1	TRAJ22-1	12	15	17	26
1	8.326394671107411E-5	TGCGCTGTGAGAGCAGGATCTGGGGCTGGGAGTTACCAACTCACTTTC	CAVRAGSGAGSYQLTF	TRAV1-1	TRDD1-1	TRAJ28-1	12	15	-1	18
1	8.326394671107411E-5	TGTGCAGCTACCGCTCGATTTATAACCAGGGAGGAAAGCTTATCTTCG	CAATARFITREESLSS	TRAV29-1	TRDD2-1	TRAJ23-1	-1	8	11	16
1	8.326394671107411E-5	TGCATCGTCAGAGAAGGGTAACCAGGGAGGAAAGCTTATCTTCGG	CIVREG*PGRKAYLR	TRAV26-1	TRDD1-1	TRAJ23-1	12	15	-1	18
1	8.326394671107411E-5	TGTGCTTATTCTTCGAGGGGAGGATCTGAAAAGCTGGTCTTT	CAYSSRGGSEKLVF	TRAV38-2	TRDD2-1	TRAJ57-1	8	10	13	17
1	8.326394671107411E-5	TGTGCTACGAAAAGGGCTGACAGCTGGGGGAAATTGCAGTTT	CATKRADSWGKLQF	TRAV17-1	TRDD1-1	TRAJ24-1	8	23	30	37
1	8.326394671107411E-5	TGTGCTGGTACATTTATGCTGGCAACAACCGTAAGCTGATTTGGG	CAGTFMLATTVS*FG	TRAV1-2	TRDD1	TRAJ38-1	6	8	10	13
1	8.326394671107411E-5	TGTGCTGTGAGGTCGACATTTATAATGGGGAATATGGAAACAAACTGGTCTTTG	CAVRSTFIMGNMETNWSL	TRAV21-1	TRDD1	TRAJ47-1	11	25	-1	28
1	8.326394671107411E-5	TGTGCAGCAAGCATGTCTGGAGGCTTCAAAACTATCTTT	CAASMSGGFKTIF	TRAV23-1	TRDD1	TRAJ9-1	-1	13	14	16
1	8.326394671107411E-5	TGTGCCGAGGGCTGGGGCAAACAACCTCTTCTT	CAEGWGKQPLL	TRAV14-1	TRDD1-1	TRAJ36-1	4	8	-1	11
1	8.326394671107411E-5	TGGGAACACAGGCTTTCAGAAACTTGTATTTGG	WEHRLSETCIW	TRAV25-1	.	TRAJ8-1	-1	-1	1	3
1	8.326394671107411E-5	TGTGCTCTGAGACGGGGTCGGGTGGAGGCTTCAAAACTATCTTTG	CALRRGRVEASKLSL	TRAV9-2	TRDD1-1	TRAJ9-1	10	13	16	22
1	8.326394671107411E-5	TGTGCAATGAGAGAGGGTTCTGTACTACCTCAGGAACCTACAAATACATCTTTG	CAMREGSVLPQEPTNTSL	TRAV14-1	TRDD1	TRAJ40-1	16	19	21	23
1	8.326394671107411E-5	TGTGCTCGACCGTCGAGGATAGCAACTATCAGTTAATCTGGG	CARPSRIATIS*SG	TRAV9-2	TRDD2-1	TRAJ33-1	6	8	10	16
1	8.326394671107411E-5	TGTGCTCTAGGACACGGGCAGGAGAGCACTTACTTTTGG	CALGHGQESTYFW	TRAV6-1	.	TRAJ5-1	-1	-1	-1	9
1	8.326394671107411E-5	TGCATCGTCAGAGTCCTGGGGCAAACAACCTCTTCTTTG	CIVRVLGQTTSSL	TRAV26-1	.	TRAJ36-1	-1	-1	-1	15
1	8.326394671107411E-5	TGTGCTACGGGCTGCTGCAGGGCGGATCTGAAAAGCTGGTCTTTG	CATGCCRADLKSWSL	TRAV17-1	TRDD1-1	TRAJ57-1	9	11	13	17
1	8.326394671107411E-5	TGTGCAATGAGAGACGCCACTTGCTGGTGGTACTAGCTATGGAAAGCTGACATTTGG	CAMRDATCWWY*LWKADIW	TRAV14-1	TRDD1	TRAJ52-1	13	18	-1	21
1	8.326394671107411E-5	TGTGCTACGGACAATGCAGGCAACATGCTCACCTTT	CATDNAGNMLTF	TRAV17-1	.	TRAJ39-1	-1	-1	-1	10
1	8.326394671107411E-5	TGTGCTCTGAGTGATCATGAGGGAACAACAGACTCGCTTTTG	CALSDHEGTTDSLL	TRAV9-2	TRDD1	TRAJ7-1	13	17	18	20
1	8.326394671107411E-5	TGCGCTGCTTCCAGGAAACACACCTCTTGTCTT	CAASRKHTSCL	TRAV1-1	TRDD1	TRAJ29-1	-1	7	-1	9
1	8.326394671107411E-5	TGTGCAGAGAGTAGGAGATGGTCAGAATTTTGTCTTTGG	CAESRRWSEFCLW	TRAV5-1	TRDD1-1	TRAJ26-1	-1	13	15	17
1	8.326394671107411E-5	TGTGCTGTGGGTAGTGGCAGCAACTATCAGTTAATCTGG	CAVGSGSNYQLIW	TRAV8-3	TRDD1	TRAJ33-1	11	14	16	18
1	8.326394671107411E-5	TGCCTCGTGGGTGGCGCCTATTATGGAAACAAACTGGTCTTT	CLVGGAYYGNKLVF	TRAV4-1	TRDD2-1	TRAJ47-1	12	16	-1	19
1	8.326394671107411E-5	TGTGCTGTGAGTGATTCGAATAACAATGCCAGACTCATGTTT	CAVSDSNNNARLMF	TRAV8-4	TRDD2-1	TRAJ31-1	-1	14	-1	17
1	8.326394671107411E-5	TGCGCTGTACCCTTCTCTGGCAACACAGGCAAACTAATCTTT	CAVPFSGNTGKLIF	TRAV1-1	TRDD2-1	TRAJ37-1	7	10	-1	14
1	8.326394671107411E-5	TGTGCTCTAGCTCAGGTACTGGATAGCAACTATCAGTTAATCTGG	CALAQVLDSNYQLIW	TRAV6-1	TRDD1	TRAJ33-1	9	16	-1	19
1	8.326394671107411E-5	TGCATCGTCCAAGCTGGTGGTACTAGCTATGGAAAGCTGACATTT	CIVQAGGTSYGKLTF	TRAV26-1	.	TRAJ52-1	-1	-1	8	10
1	8.326394671107411E-5	TGTGCAGCAAGGGTAGATCAAACTGGGGCAAACAACCTCTTCTTT	CAARVDQTGANNLFF	TRAV23-1	TRDD3-1	TRAJ36-1	10	13	15	17
1	8.326394671107411E-5	TGTGCAGAGAGTAAGGGGAAAACTGACAGCTGGGGGAAATTGCAGTTT	CAESKGKTDSWGKLQF	TRAV5-1	TRDD1-1	TRAJ24-1	12	29	36	43
1	8.326394671107411E-5	TGTGCCGTGAGACCGCGCTCTAACTTTGGAAATGAGAAATTAACCTTT	CAVRPRSNFGNEKLTF	TRAV8-1	TRDD2-1	TRAJ48-1	9	11	13	18
1	8.326394671107411E-5	TGTGCTACGGACGGTTCCCAGGGCGGATCTGAAAAGCTGGTCTTT	CATDGSQGGSEKLVF	TRAV17-1	TRDD2	TRAJ57-1	12	14	-1	16
1	8.326394671107411E-5	TGCATCGTCAGACTCGTGGGAAGCAACTATCAGTTAATCTGG	CIVRLVGSNYQLIW	TRAV26-1	TRDD1-1	TRAJ33-1	-1	16	19	21
1	8.326394671107411E-5	TGTGCTACGGAGGGCAACGGGAGGAGGAAACAAACTCACCTTTGG	CATEGNGRRKQTHLW	TRAV17-1	TRDD1-1	TRAJ10-1	-1	11	13	16
1	8.326394671107411E-5	TGTGCTCTGAGCCCGCTTACCGACTGGAGCCAATAGTAAGCTGACATTTGG	CALSPLTDWSQ**ADIW	TRAV19-1	TRDD2-1	TRAJ56-1	10	17	20	22
1	8.326394671107411E-5	TGTGCTTCCACGGGGGCTAGGGACCAGTGGCTCTAGGTTGACCTT	CASTGARDQWL*VDL	TRAV38-2	TRDD1-1	TRAJ58-1	6	11	15	22
1	8.326394671107411E-5	TGTGTTTTCGATAACCAGGGAGGAAAGCTTATCTTC	CVFDNQGGKLIF	TRAV8-2	TRDD2-1	TRAJ23-1	-1	6	8	10
1	8.326394671107411E-5	TGTGCTACGGTGTTTTCTGGTGGCTACAATAAGCTGATTTTT	CATVFSGGYNKLIF	TRAV17-1	.	TRAJ4-1	-1	-1	-1	10
1	8.326394671107411E-5	TGTGCAGCCCTTCGGAATAACAATGCCAGACTCATGTTT	CAALRNNNARLMF	TRAV29-1	TRDD2-1	TRAJ31-1	-1	8	-1	13
1	8.326394671107411E-5	TGTGCAGCACGGCATAACCAGGGAGGAAAGCTTATCTTC	CAARHNQGGKLIF	TRAV13-1	TRDD1-1	TRAJ23-1	8	10	11	13
1	8.326394671107411E-5	TGTGCTCTTTCTGGTTCTGCAAGGCAACTGACCTTT	CALSGSARQLTF	TRAV8-3	TRDD1	TRAJ22-1	-1	6	-1	8
1	8.326394671107411E-5	TGTGCAGCAAGGGGGCCTAGCTGGTGGTACTAGCTATGGAAAGCTGACATT	CAARGPSWWY*LWKADI	TRAV29-1	TRDD1	TRAJ52-1	-1	11	14	19
1	8.326394671107411E-5	TGTGCCCACACTAGGACTCAGGAACCTACAAATACATCTTTG	CAHTRTQEPTNTSL	TRAV9-2	TRDD1	TRAJ40-1	4	9	11	16
1	8.326394671107411E-5	TGCGGCACAGAGGCCTGATCTGAAAAGCTGGTCTTT	CGTEA*SEKLVF	TRAV30-1	.	TRAJ57-1	-1	-1	11	14
1	8.326394671107411E-5	TGTGCTGTGACTATCCGCAGCGGAGACAAGCTGACTTTT	CAVTIRSGDKLTF	TRAV8-4	TRDD2-1	TRAJ46-1	9	13	-1	16
1	8.326394671107411E-5	TGTGCTGTGAGAGACCTTGGCCGAAGCTGGGGGAAATTGCAGTTT	CAVRDLGRSWGKLQF	TRAV1-2	TRDD1-1	TRAJ24-1	13	26	33	40
1	8.326394671107411E-5	TGTGCAGCATCAGGAGGAGGTGCTGACGGACTCACCTTT	CAASGGGADGLTF	TRAV5-1	TRDD2-1	TRAJ45-1	-1	7	-1	9
1	8.326394671107411E-5	TGTGGGCCATAAAAGGGGGCTGGGAGTTACCAACTCACTTTCGGG	CGP*KGAGSYQLTFG	TRAV2-1	TRDD1	TRAJ6	3	19	23	43
1	8.326394671107411E-5	TGTGCTGTTGTGGATACTGGAGGCTTCAAAACTATCTTT	CAVVDTGGFKTIF	TRAV21-1	TRDD1-1	TRAJ9-1	7	10	-1	13
1	8.326394671107411E-5	TGTGCTGTGAGTGCCGGATGCAGGCAACATGCTCACCTT	CAVSAGCRQHAHL	TRAV8-4	TRDD1	TRAJ39-1	12	15	-1	17
1	8.326394671107411E-5	TGTGCAGAGACCTCTTATAACCAGGGAGGAAAGCTTATCTTC	CAETSYNQGGKLIF	TRAV13-2	TRDD2-1	TRAJ23-1	-1	10	12	14
1	8.326394671107411E-5	TGTGCAATGCGCAGGCAAATCAACCTT	CAMRRQINL	TRAV12-3	.	TRAJ27-1	-1	-1	8	10
1	8.326394671107411E-5	TGTGCAGCAAGTCCCTATCGTTATGGAGGAAGCCAAGGAAATCTCATCTTT	CAASPYRYGGSQGNLIF	TRAV13-1	TRDD2-1	TRAJ42-1	11	13	16	20
1	8.326394671107411E-5	CCAGAATCCTCTCCAGAAGACACAGGA	PESSPEDTG	TRAV8-5	TRDD2-1	TRAJ54-1	-1	6	9	27
1	8.326394671107411E-5	TGTGCAATGAGAGAGGCCGCGAACTTTGGAAATGAGAAATTAACCTTT	CAMREAANFGNEKLTF	TRAV14-1	TRDD1	TRAJ48-1	15	17	-1	19
1	8.326394671107411E-5	TGTGCTGTCAAGGAAGCCAAGGAAATCTCATCTTTG	CAVKEAKEISSL	TRAV41-1	.	TRAJ42-1	-1	-1	-1	10
1	8.326394671107411E-5	TGTGCCGTGGAGGAAGGATCAGGAACCTACAAATACATCTTT	CAVEEGSGTYKYIF	TRAV39-1	TRDD1	TRAJ40-1	-1	11	13	18
1	8.326394671107411E-5	TGTGCTTTCATATCTCGGGGTCTAATGCTGGTGGTACTAGCTATGGAAAGCTGACATTTG	CAFISRGLMLVVLAMES*HL	TRAV38-1	TRDD1-1	TRAJ52-1	10	16	19	21
1	8.326394671107411E-5	TGTGCAATGACCTTGATCTTATAACACCGACAAGCTCATCTTTGG	CAMTLIL*HRQAHLW	TRAV14-1	TRDD2-1	TRAJ34-1	-1	10	13	16
1	8.326394671107411E-5	TGTGCAGCAAAGCAGAACACAGGCTTTCAGAAACTTGTATTT	CAAKQNTGFQKLVF	TRAV13-1	TRDD2	TRAJ8-1	9	12	-1	14
1	8.326394671107411E-5	TGTGCTGTGAGTGATCTTCCGGAGGGTATGGAGGAAGCCAAGGAAATCTCATCTTTG	CAVSDLPEGMEEAKEISSL	TRAV8-4	TRDD2-1	TRAJ42-1	13	15	19	26
1	8.326394671107411E-5	TGTGCTCTGAGTTTTTCAGGGACCGGTAACCAGTTCTATTTT	CALSFSGTGNQFYF	TRAV9-2	TRDD1	TRAJ49-1	11	18	-1	21
1	8.326394671107411E-5	TGTGCAATGAGAGAGAGGGAGAACAGAGATGACAAGATCATCTTT	CAMRERENRDDKIIF	TRAV14-1	TRDD1-1	TRAJ30-1	14	16	-1	20
1	8.326394671107411E-5	TGCATCGTCAGGCCGACTGGAGCCAATAGTAAGCTGACATTT	CIVRPTGANSKLTF	TRAV26-1	TRDD1	TRAJ56-1	10	13	-1	15
1	8.326394671107411E-5	TGTGCAGCTACCGCCTCCGAATTTCTTCTGGTTCTGCAAGGCAACTGACCTTTG	CAATASEFLLVLQGN*PL	TRAV29-1	TRDD2-1	TRAJ22-1	-1	8	11	21
1	8.326394671107411E-5	TGTGCAGCATGCGGCCCTTTATAACCAGGGAGGAAAGCTTATCTT	CAACGPL*PGRKAYL	TRAV13-1	TRDD1	TRAJ23-1	-1	9	10	17
1	8.326394671107411E-5	TGTGCAGCAAGCGGGGATAAAGTGGGACCGGTAACCAGTTCTATTTTG	CAASGDKVGPVTSSIL	TRAV29-1	TRDD1-1	TRAJ49-1	-1	13	18	26
1	8.326394671107411E-5	TGTGCTCTCACTCCTTTGAGGAAGGTCTGGCAACACAGGCAAACTAATCTT	CALTPLRKVWQHRQTNL	TRAV6-1	TRDD2-1	TRAJ37-1	7	12	15	23
1	8.326394671107411E-5	TGTGCAGAGAAGGTAGGTGACTACAAGCTCAGCTTT	CAEKVGDYKLSF	TRAV5-1	TRDD3-1	TRAJ20-1	9	13	15	18
1	8.326394671107411E-5	TGTGCAGCAAGCGGACAAACTGGGGCAAACAACCTCTTCTTT	CAASGQTGANNLFF	TRAV29-1	TRDD1	TRAJ36-1	-1	13	-1	15
1	8.326394671107411E-5	TGTGCTCTGCTTAGAGGGTAATGCAGGCAACATGCTCACCTTTGG	CALLRG*CRQHAHLW	TRAV9-2	TRDD1	TRAJ39-1	8	15	-1	18
1	8.326394671107411E-5	TGTGCTTTCATGAAGAGAGGAGGGCAGGCAAATCAACCTTTG	CAFMKRGGQANQPL	TRAV38-1	TRDD1-1	TRAJ27-1	14	18	20	23
1	8.326394671107411E-5	TGTGCTGTGTGGACTAGGCAGGAACTGCTCTGATCTTTG	CAVWTRQELL*SL	TRAV2-1	TRDD1-1	TRAJ15-1	-1	9	-1	12
1	8.326394671107411E-5	TGTGCAGCAAGCTGAGGCGCGAAAGGAATAATGCAGGCAACATGCTCACCTTTG	CAAS*GAKGIMQATCSPL	TRAV29-1	TRDD3-1	TRAJ39-1	11	20	23	26
1	8.326394671107411E-5	TGTGCTACGCGTGACTATTCAGGAGGAGGTGCTGACGGACTCACCTTT	CATRDYSGGGADGLTF	TRAV17-1	TRDD1	TRAJ45-1	8	13	-1	15
1	8.326394671107411E-5	TGTGCTACGGACGCAAGGAAACACACCTCTTGTCTTTGG	CATDARKHTSCLW	TRAV17-1	TRDD2-1	TRAJ29-1	-1	13	-1	15
1	8.326394671107411E-5	TGTGCTGTAGGGGGAGCCAATAGTAAGCTGACATTT	CAVGGANSKLTF	TRAV36-1	TRDD1-1	TRAJ56-1	7	9	-1	12
1	8.326394671107411E-5	TGTGCTCTGAGTGAGACTGGAGGCTTCAAAACTATCTTT	CALSETGGFKTIF	TRAV9-2	.	TRAJ9-1	-1	-1	-1	13
1	8.326394671107411E-5	TGTGCAGGCAGGAACTGCTCTGATCTT	CAGRNCSDL	TRAV2-1	.	TRAJ15-1	-1	-1	-1	4
1	8.326394671107411E-5	TGTCCAAACATTCAGGAGGAGGTGCTGACGGACTCACCTTTG	CPNIQEEVLTDSPL	TRAV9-2	TRDD2	TRAJ45-1	-1	3	5	9
1	8.326394671107411E-5	TGCATCGCCGTTAACCAGGGAGGAAAGCTTATCTTC	CIAVNQGGKLIF	TRAV26-1	TRDD1	TRAJ23-1	6	8	9	11
1	8.326394671107411E-5	TGCATCGTCAGAGTCGCGTTAAGTTTAGGAAGCCAAGGAAATCTCATCTTT	CIVRVALSLGSQGNLIF	TRAV26-1	TRDD3-1	TRAJ42-1	15	21	23	26
1	8.326394671107411E-5	TGGGGCTGGGAGTTACCAACTCACTTT	WGWELPTHF	TRAV5-1	TRDD1	TRAJ28-1	-1	-1	-1	-1
1	8.326394671107411E-5	TGTGCTCGGGGAATAGGCTTTGGGAATGTGCTGCATTGC	CARGIGFGNVLHC	TRAV19-1	TRDD1-1	TRAJ35-1	-1	7	-1	12
1	8.326394671107411E-5	TGTGCTGTGAGAGATGGGGGCAACTATCAGTTAATCTGG	CAVRDGGNYQLIW	TRAV1-2	TRDD1-1	TRAJ33-1	-1	14	-1	19
1	8.326394671107411E-5	TGTGCAGCAAGCGTTACGGATAGCAACTATCAGTTAATCTGG	CAASVTDSNYQLIW	TRAV23-1	TRDD1	TRAJ33-1	11	14	-1	17
1	8.326394671107411E-5	TGTGCAGCCGGGCCTTATATCTTCTGGTTCTGCAAGGCAACTGACCTTTGG	CAAGPYIFWFCKATDLW	TRAV23-1	TRDD2-1	TRAJ22-1	7	12	15	17
1	8.326394671107411E-5	TGTGCAATGAGAGAGGGCCTAGCGGTAATGCAGGCAACATGCTCACCTTTG	CAMREGLAVMQATCSPL	TRAV14-1	TRDD2-1	TRAJ39-1	-1	17	20	25
1	8.326394671107411E-5	TGTGCTGTGGCCACGAATTCAGGAAACACACCTCTTGTCTTT	CAVATNSGNTPLVF	TRAV8-3	TRDD2-1	TRAJ29-1	-1	10	12	14
1	8.326394671107411E-5	TGTGCAGCAAGGCCCTTTCCAATGCAGGCAAATCAACCTTTG	CAARPFPMQANQPL	TRAV29-1	TRDD2-1	TRAJ27-1	10	13	16	18
1	8.326394671107411E-5	TGTGCAGAGAGGCGCCCGAATGCAGGCAACATGCTCACCTTT	CAERRPNAGNMLTF	TRAV5-1	TRDD1	TRAJ39-1	10	12	13	18
1	8.326394671107411E-5	TGTGCAGCAATCGCCGGGGAAACACACCTCTTGTCTTTG	CAAIAGETHLLSL	TRAV29-1	TRDD1	TRAJ29-1	9	15	-1	17
1	8.326394671107411E-5	TGTGCTGTGAGTGATACGAACCGGGGGTTACCAGAAAGTTACCTT	CAVSDTNRGLPESYL	TRAV8-4	TRDD1-1	TRAJ13-1	-1	14	17	20
1	8.326394671107411E-5	TGTGCTTTCCCTGAAGCAGCTGGGGGAAATTGCAGTTTG	CAFPEAAGGNCSL	TRAV3-1	TRDD1-1	TRAJ24-1	5	19	26	33
1	8.326394671107411E-5	TGTGCATGGTAAAACCTCCTACGACAAGGTGATATTTGG	CAW*NLLRQGDIW	TRAV14-1	TRDD1-1	TRAJ50-1	-1	6	8	10
1	8.326394671107411E-5	TGTGCTACGGACGCAGGAAGGGGTGATACTCCAGTGGCTCTAGGTTGACCTTTG	CATDAGRGDTPVALG*PL	TRAV17-1	TRDD1-1	TRAJ58-1	12	24	28	30
1	8.326394671107411E-5	TGTGCAGCAAGCAACGGGCGGGATAGCAACTATCAGTTAATCTGG	CAASNGRDSNYQLIW	TRAV23-1	TRDD1-1	TRAJ33-1	12	15	17	20
1	8.326394671107411E-5	TGTGCTCTGAAAGAAGGTTCCGGAAATGAGAAATTAACCTTT	CALKEGSGNEKLTF	TRAV9-2	TRDD2-1	TRAJ48-1	9	17	-1	21
1	8.326394671107411E-5	TGTGCAATACTGGAGGCTTCAAAACTATCTTTG	CAILEASKLSL	TRAV12-3	.	TRAJ9-1	-1	-1	-1	3
1	8.326394671107411E-5	TGTGCTACGGTGGGTTCAGGAGGAGGTGCTGACGGACTCACCTTT	CATVGSGGGADGLTF	TRAV17-1	TRDD1-1	TRAJ45-1	-1	10	-1	14
1	8.326394671107411E-5	TGTGCAATGAGCGCGGGATATGGAAACAAACTGGTCTTT	CAMSAGYGNKLVF	TRAV12-3	.	TRAJ47-1	-1	-1	12	14
1	8.326394671107411E-5	TGTGCTCTGAGTGATAAAATGCTGGCAACAACCGTAAGCTGATTTGGG	CALSDKMLATTVS*FG	TRAV19-1	TRDD1	TRAJ38-1	-1	14	15	17
1	8.326394671107411E-5	TGCCTCGTGGGGGGCCCGTACAATAACAATGACATGCGCTTT	CLVGGPYNNNDMRF	TRAV4-1	TRDD1-1	TRAJ43-1	-1	11	13	19
1	8.326394671107411E-5	TGTGCAGCACCCCCGGGGATGCTGGTGGTACTAGCTATGGAAAGCTGACATTTG	CAAPPGMLVVLAMES*HL	TRAV13-1	TRDD1-1	TRAJ52-1	8	14	-1	18
1	8.326394671107411E-5	TGTGCAGCAAGTGGGAGTATGAACACAGGCTTTCAGAAACTTGTATTT	CAASGSMNTGFQKLVF	TRAV13-1	TRDD1-1	TRAJ8-1	-1	12	15	19
1	8.326394671107411E-5	TGTGCTACGGCCTCGCAGGGCGGATCTGAAAAGCTGGTCTTT	CATASQGGSEKLVF	TRAV17-1	TRDD2-1	TRAJ57-1	-1	10	-1	13
1	8.326394671107411E-5	TGTGCAGCAAGCGCGCAAAATGCCAGACTCATGTTT	CAASAQNARLMF	TRAV29-1	TRDD1-1	TRAJ31-1	-1	13	14	16
1	8.326394671107411E-5	TGTGCAATGAGAGATTATCAGGAAACACACCTCTTGTCTTTG	CAMRDYQETHLLSL	TRAV14-1	TRDD1	TRAJ29-1	13	15	-1	17
1	8.326394671107411E-5	TGTGCTTATAGGAGCCGTCGCTCGAGCCAAGGAAATCTCATCTTT	CAYRSRRSSQGNLIF	TRAV38-2	TRDD1	TRAJ42-1	14	20	21	24
1	8.326394671107411E-5	TGTGCAGCAAGCGCGAGGGCGGGGTAAGGAATGCAGGCAACATGCTCACCTTTG	CAASARAG*GMQATCSPL	TRAV29-1	TRDD1-1	TRAJ39-1	12	20	23	29
1	8.326394671107411E-5	TGTGCTGCAGGCGATAATTCTGGGGGTTACCAGAAAGTTACCTTT	CAAGDNSGGYQKVTF	TRAV8-3	TRDD1-1	TRAJ13-1	6	12	-1	15
1	8.326394671107411E-5	TGTGCAGGGGACAATTATGGAGGAAGCCAAGGAAATCTCATCTTT	CAGDNYGGSQGNLIF	TRAV27-1	TRDD1-1	TRAJ42-1	-1	8	10	12
1	8.326394671107411E-5	TGTGCTGTGATTTCTGGTGGCTACAATAAGCTGATTTTT	CAVISGGYNKLIF	TRAV20-1	.	TRAJ4-1	-1	-1	-1	7
1	8.326394671107411E-5	TGTGCTACGGACGCTAACAATGCCAGACTCATGTTT	CATDANNARLMF	TRAV17-1	.	TRAJ31-1	-1	-1	12	14
1	8.326394671107411E-5	TGTGCCGTGAATCGTGCAGGCAAATCAACCTTT	CAVNRAGKSTF	TRAV8-1	TRDD1-1	TRAJ27-1	-1	12	-1	14
1	8.326394671107411E-5	TGTGCTACGGAGGCCGCCGGATCTGAAAAGCTGGTCTTT	CATEAAGSEKLVF	TRAV17-1	TRDD1	TRAJ57-1	-1	11	12	15
1	8.326394671107411E-5	TGTGCAATGAGAGAGTCGACAACTGACAGCTGGGGGAAATTGCAGTTT	CAMRESTTDSWGKLQF	TRAV14-1	TRDD1-1	TRAJ24-1	14	29	36	43
1	8.326394671107411E-5	TGCGGCACAGAACAGAGATGACAAGATCATCTT	CGTEQR*QDHL	TRAV30-1	.	TRAJ30-1	-1	-1	-1	9
1	8.326394671107411E-5	TGTGCTGTGGTTCGAGGGGAATATGGAAACAAGCTGGTCTTT	CAVVRGEYGNKLVF	TRAV8-3	TRDD2-1	TRAJ47-1	-1	10	12	17
1	8.326394671107411E-5	TGTGCAGCAAGCGGACGTGGTACTAGCTATGGAAAGCTGACATTT	CAASGRGTSYGKLTF	TRAV29-1	TRDD1	TRAJ52-1	12	14	-1	16
1	8.326394671107411E-5	TGTGCTGTGAGAGGGGCCGTATAGGCTTTGGGAATGTGCTGCATTGCG	CAVRGAV*ALGMCCIA	TRAV3-1	TRDD1-1	TRAJ35-1	-1	13	15	20
1	8.326394671107411E-5	TGTGCAATGAGAGAGGGCAGGAGGAGGTGCTGACGGACTCACCTT	CAMREGRRRC*RTHL	TRAV14-1	.	TRAJ45-1	-1	-1	-1	17
1	8.326394671107411E-5	TGTGCTGTGAGAGACATCAGACAGCTGGGGGAAATTGCAGTTTGG	CAVRDIRQLGEIAVW	TRAV3-1	TRDD1-1	TRAJ24-1	15	24	31	38
1	8.326394671107411E-5	TGTGCTTATAGGAGTCGCGGAGCCCAGAAGCTGGTATTT	CAYRSRGAQKLVF	TRAV38-2	TRDD1	TRAJ54-1	13	15	16	18
1	8.326394671107411E-5	TGTGCTGTGGGCCCAGGTGGTGCTACAAACAAGCTCATCTTT	CAVGPGGATNKLIF	TRAV8-3	TRDD2-1	TRAJ32-1	10	12	-1	15
1	8.326394671107411E-5	TGTGCAGGCGTGAGTTTGGATAGCAACTATCAGTTAATCTGG	CAGVSLDSNYQLIW	TRAV25-1	TRDD3-1	TRAJ33-1	7	12	14	16
1	8.326394671107411E-5	TGTGCTGTGGGTGCAGCCCCAGGCCCAAAGATGACAAGATCATCTTTG	CAVGAAPGPKMTRSSL	TRAV8-3	TRDD2-1	TRAJ30-1	13	18	20	25
1	8.326394671107411E-5	TGTGCTGTGAGAAGGAGCAGTGCTTCCAAGATAATCTTT	CAVRRSSASKIIF	TRAV1-2	TRDD1	TRAJ3-1	11	13	-1	15
1	8.326394671107411E-5	TGTGCTTTCATGAACCCCCTTTATAACCAGGGAGGAAAGCTTATCTTC	CAFMNPLYNQGGKLIF	TRAV38-1	TRDD2-1	TRAJ23-1	-1	14	15	19
1	8.326394671107411E-5	TGTGCAGAGAGAGACCTGTATGGTGGTGCTACAAACAAGCTCATCTTT	CAERDLYGGATNKLIF	TRAV5-1	TRDD1	TRAJ32-1	10	15	-1	18
1	8.326394671107411E-5	TGCATCCGCCGGAACAATGCCAGACTCATGTTT	CIRRNNARLMF	TRAV26-2	TRDD1	TRAJ31-1	6	10	-1	12
1	8.326394671107411E-5	TGTGCTCTGAGTGAGGCGGGGAATTATGGTGGTGCTACAAACAAGCTCATCTTT	CALSEAGNYGGATNKLIF	TRAV19-1	TRDD1-1	TRAJ32-1	-1	17	-1	20
1	8.326394671107411E-5	TGTGCCGTGAATGAGCGATATAACACCGACAAGCTCATCTTT	CAVNERYNTDKLIF	TRAV8-1	TRDD1	TRAJ34-1	12	16	-1	18
1	8.326394671107411E-5	TGTGCTCTGAGTGATTATGGAGGAAGCCAAGGAAATCTCATCTTT	CALSDYGGSQGNLIF	TRAV9-2	.	TRAJ42-1	-1	-1	-1	13
1	8.326394671107411E-5	CCCGAACACCGGTAACCAGTTCTATTT	PEHR*PVLF	TRAV6-1	TRDD2-1	TRAJ49-1	-1	0	1	3
1	8.326394671107411E-5	TGTGCTCTGAGGGTTCAGAACACCGGTAACCAGTTCTATTTT	CALRVQNTGNQFYF	TRAV9-2	TRDD2-1	TRAJ49-1	10	13	15	17
1	8.326394671107411E-5	TGTGCTCCCATGGATAGCAACTATCAGTTAATCTGG	CAPMDSNYQLIW	TRAV1-2	TRDD2-1	TRAJ33-1	5	7	-1	10
1	8.326394671107411E-5	TGTGCAAGTGCTGGTGGTACTAGCTATGGAAAGCTGACATTT	CASAGGTSYGKLTF	TRAV12-3	.	TRAJ52-1	-1	-1	-1	6
1	8.326394671107411E-5	TGTGCCGCCGGGCGGAAGGGGGGAGGAGGAAACAAACTCACCTTT	CAAGRKGGGGNKLTF	TRAV8-1	TRDD1	TRAJ10-1	6	9	11	20
1	8.326394671107411E-5	TGTGCAGCAAGGTGGATCAATGCCAGACTCATGTTT	CAARWINARLMF	TRAV13-1	TRDD1-1	TRAJ31-1	10	12	-1	15
1	8.326394671107411E-5	TGTGCTCTGAGTTCCGGTAACCAGTTCTATTTT	CALSSGNQFYF	TRAV9-2	.	TRAJ49-1	-1	-1	11	13
1	8.326394671107411E-5	TGTGCTTATAGGAGCTTCGATAATGCAGGCAACATGCTCACCTTT	CAYRSFDNAGNMLTF	TRAV38-2	TRDD2-1	TRAJ39-1	-1	15	17	19
1	8.326394671107411E-5	TGTGCAGGGCCAGGTGGAGGCTTCAAAACTATCTTT	CAGPGGGFKTIF	TRAV25-1	TRDD2-1	TRAJ9-1	-1	9	11	14
1	8.326394671107411E-5	TGTGCTTATAGGAGCTACGCTCAGGGCGGATCTGAAAAGCTGGTCTTT	CAYRSYAQGGSEKLVF	TRAV38-2	TRDD1-1	TRAJ57-1	-1	15	-1	19
1	8.326394671107411E-5	TGCATCGTCAGCCTCGAAATACTGGAGGCTTCAAAACTATCTTTG	CIVSLEILEASKLSL	TRAV26-1	TRDD2-1	TRAJ9-1	-1	11	13	15
1	8.326394671107411E-5	TGTGCTCTAGACTCCTCAATGCCAGACTCATGTTTG	CALDSSMPDSCL	TRAV6-1	TRDD2-1	TRAJ31-1	-1	12	-1	16
1	8.326394671107411E-5	TGTGCAGAGAACCGAGGGGTAGCAACTATCAGTTAATCTGGG	CAENRGVATIS*SG	TRAV13-2	TRDD1	TRAJ33-1	10	13	14	16
1	8.326394671107411E-5	TGTGCTCTGAGTGGTTACAATAACAATGACATGCGCTTT	CALSGYNNNDMRF	TRAV19-1	TRDD2	TRAJ43-1	12	14	-1	16
1	8.326394671107411E-5	TGTGCTGTGAGTAACCAGGGAGGAAAGCTTATCTTC	CAVSNQGGKLIF	TRAV8-4	.	TRAJ23-1	-1	-1	-1	11
1	8.326394671107411E-5	TGTGCTGCGGTTAATTCTGGGGGTTACCAGAAAGTTACCTTT	CAAVNSGGYQKVTF	TRAV8-3	TRDD1-1	TRAJ13-1	6	8	-1	10
1	8.326394671107411E-5	TGTGCTCCCTGTGGTACTAGCTATGGAAAGCTGACATTT	CAPCGTSYGKLTF	TRAV38-2	TRDD2-1	TRAJ52-1	5	7	-1	10
1	8.326394671107411E-5	TGTGCAGCAAGTAGTGCCGAGGAAGCCAAGGAAATCTCATCTTTG	CAASSAEEAKEISSL	TRAV13-1	TRDD1	TRAJ42-1	12	14	15	18
1	8.326394671107411E-5	TGTGTTGTGAGAAGAGGAAGCCAAGGAAATCTCATCTTT	CVVRRGSQGNLIF	TRAV8-2	TRDD3-1	TRAJ42-1	-1	11	-1	13
1	8.326394671107411E-5	TGTGCTGTGGGGGGGTGGGAAACCAGTGGCTCTAGGTTGACCTTT	CAVGGWETSGSRLTF	TRAV21-1	TRDD1-1	TRAJ58-1	-1	9	13	18
1	8.326394671107411E-5	TGTGCAGCCCACGCTCCCGGGGCGGCACTGCCAGTAAACTCACCTTTG	CAAHAPGAALPVNSPL	TRAV23-1	TRDD1-1	TRAJ44-1	7	18	-1	22
1	8.326394671107411E-5	TGTGCAACTCATGCTGGTGGTACTAGCTATGGAAAGCTGACATTT	CATHAGGTSYGKLTF	TRAV12-3	.	TRAJ52-1	-1	-1	-1	7
1	8.326394671107411E-5	TGCATCGTCCAAGGCACCAATGCAGGCAAATCAACCTTT	CIVQGTNAGKSTF	TRAV26-1	TRDD1	TRAJ27-1	8	12	-1	14
1	8.326394671107411E-5	TGCATCGTCAGAGTTGGAAACCAGGGAGGAAAGCTTATCTTC	CIVRVGNQGGKLIF	TRAV26-1	TRDD1-1	TRAJ23-1	-1	14	16	18
1	8.326394671107411E-5	TGTGCAGCAAGTAGTACCGAGGAAGCCAAGGAAATCTCATCTTTG	CAASSTEEAKEISSL	TRAV13-1	TRDD2-1	TRAJ42-1	12	14	-1	18
1	8.326394671107411E-5	TGTGCCGTGACCGGGGCATCTCAAAGCTGCAGGCAACAAGCTAACTTTTGG	CAVTGASQSCRQQANFW	TRAV8-1	TRDD1-1	TRAJ17-1	9	12	15	20
1	8.326394671107411E-5	TGTGCTGTGAGAAAAGGTGACAAGATCATCTTT	CAVRKGDKIIF	TRAV8-4	TRDD3-1	TRAJ30-1	-1	11	-1	14
1	8.326394671107411E-5	TGTGCAGCAGAGGCTGGTGGTACTAGCTATGGAAAGCTGACATTT	CAAEAGGTSYGKLTF	TRAV13-1	.	TRAJ52-1	-1	-1	8	10
1	8.326394671107411E-5	TGTGACCTCGTAAAGCTGCAGGCAACAAGCTAACTTTTG	CDLVKLQATS*LL	TRAV38-2	TRDD2-1	TRAJ17-1	3	5	7	11
1	8.326394671107411E-5	TGCCTCGTGGTGTTAACTGGGGCAAACAACCTCTTCTTT	CLVVLTGANNLFF	TRAV4-1	TRDD1	TRAJ36-1	-1	10	11	14
1	8.326394671107411E-5	TGTGCTACCGCGGGATAACTATGGTCAGAATTTTGTCTT	CATAG*LWSEFCL	TRAV38-1	TRDD2-1	TRAJ26-1	-1	6	8	11
1	8.326394671107411E-5	TGTGCAGAGAGTCCGTCTTCTGGTGGCTACAATAAGCTGATTTTT	CAESPSSGGYNKLIF	TRAV5-1	TRDD2-1	TRAJ4-1	-1	12	-1	14
1	8.326394671107411E-5	TGTGCTCTGAGTGGCGCCGTTATAACCAGGGAGGAAAGCTTATCTTCG	CALSGAVITREESLSS	TRAV19-1	TRDD1	TRAJ23-1	12	14	15	19
1	8.326394671107411E-5	TGTGCTTATAGGAGCGCGGGGGCTGGTGGTACTAGCTATGGAAAGCTGACATTT	CAYRSAGAGGTSYGKLTF	TRAV38-2	TRDD1-1	TRAJ52-1	15	17	-1	21
1	8.326394671107411E-5	TGTGCAATGAGAGAGGGCGAAAGCTGCAGGCAACAAGCTAACTTT	CAMREGESCRQQANF	TRAV14-1	TRDD1-1	TRAJ17-1	-1	17	-1	19
1	8.326394671107411E-5	TGTGGAGCAGACTCCTATGAGCTGGCAACAACCGTAAGCTGATTTGGG	CGADSYELATTVS*FG	TRAV34-1	TRDD2-1	TRAJ38-1	-1	12	16	20
1	8.326394671107411E-5	TGTGCTCTGAGGTTGGGGCACCGGTAACCAGTTCTATTT	CALRLGHR*PVLF	TRAV9-2	TRDD1-1	TRAJ49-1	10	13	-1	18
1	8.326394671107411E-5	TGTGCTGTGAGAGGATAACTATGGTCAGAATTTTGTCTT	CAVRG*LWSEFCL	TRAV8-4	.	TRAJ26-1	-1	-1	10	12
1	8.326394671107411E-5	TGTGCAGCCAATGCTGGTGGTACTAGCTATGGAAAGCTGACATTT	CAANAGGTSYGKLTF	TRAV23-1	.	TRAJ52-1	-1	-1	-1	7
1	8.326394671107411E-5	TGTGCAGCAAGCGGTCGGTAAACTATGGTCAGAATTTTGTCTTTG	CAASGR*TMVRILSL	TRAV23-1	TRDD1	TRAJ26-1	-1	12	13	20
1	8.326394671107411E-5	TGTGCTGTGAACCAGGCAGGAACTGCTCTGATCTTT	CAVNQAGTALIF	TRAV1-2	.	TRAJ15-1	-1	-1	-1	9
1	8.326394671107411E-5	TGTGCTACGGACGCGAGGGAAACCAGTGGCTCTAGGTTGACCTTT	CATDARETSGSRLTF	TRAV17-1	TRDD1	TRAJ58-1	12	16	-1	18
1	8.326394671107411E-5	TGTGCAGCAAGCGCGCTTACCTCAGGAACCTACAAATACATCTTT	CAASALTSGTYKYIF	TRAV29-1	TRDD1	TRAJ40-1	12	15	-1	17
1	8.326394671107411E-5	TGCATCCTGAGAGACGAAACAATGCCAGACTCATGTTTG	CILRDETMPDSCL	TRAV26-2	TRDD1	TRAJ31-1	-1	15	-1	17
1	8.326394671107411E-5	TGTGCAATGAAGCTGGATGGTGGTACTAGCTATGGAAAGCTGACATTT	CAMKLDGGTSYGKLTF	TRAV12-3	TRDD1-1	TRAJ52-1	9	12	-1	15
1	8.326394671107411E-5	TGCATCGTCAGAGTTTATGGTCAGAATTTTGTCTTT	CIVRVYGQNFVF	TRAV26-1	.	TRAJ26-1	-1	-1	13	15
1	8.326394671107411E-5	TGCATCGTCAGCTCTACCGGCACTGCCAGTAAACTCACCTTT	CIVSSTGTASKLTF	TRAV26-1	TRDD1	TRAJ44-1	-1	11	12	14
1	8.326394671107411E-5	TGTGCTCTGAATCGAGAAATTAACCTT	CALNREINL	TRAV19-1	TRDD1	TRAJ48-1	-1	10	11	13
1	8.326394671107411E-5	TGTGCTGTGGAGGATTCACCAGGAACCTACAAATACATCTTT	CAVEDSPGTYKYIF	TRAV2-1	TRDD2-1	TRAJ40-1	-1	14	16	19
1	8.326394671107411E-5	TGTGCAGCCCAAGGGGGAGGTGCTGACGGACTCACCTTT	CAAQGGGADGLTF	TRAV13-1	TRDD2-1	TRAJ45-1	-1	8	-1	11
1	8.326394671107411E-5	TGTGCTTATAGGAGCGGAGCTACAAACAAGCTCATCTTT	CAYRSGATNKLIF	TRAV38-2	.	TRAJ32-1	-1	-1	-1	15
1	8.326394671107411E-5	TGTTATTACCGGCACTGCCAGTAAACTCACCTT	CYYRHCQ*THL	TRAV41-1	.	TRAJ44-1	-1	-1	2	4
1	8.326394671107411E-5	TGTGCTCTGAGCGGTTTTCGAGGAAATGAGAAATTAACCTTT	CALSGFRGNEKLTF	TRAV19-1	TRDD2-1	TRAJ48-1	10	16	18	21
1	8.326394671107411E-5	TGTGCAATGAGTGCTAATAATGCAGGCAACATGCTCACCTTT	CAMSANNAGNMLTF	TRAV14-1	TRDD1-1	TRAJ39-1	-1	11	12	14
1	8.326394671107411E-5	TGTGCTCTAACGTGGAGCCAATAGTAAGCTGACATTTGG	CALTWSQ**ADIW	TRAV16-1	TRDD1-1	TRAJ56-1	-1	10	-1	12
1	8.326394671107411E-5	TGTGCTCTGATCCCCTGGGGCGACTACAAGCTCAGCTTT	CALIPWGDYKLSF	TRAV9-2	TRDD1-1	TRAJ20-1	9	14	-1	20
1	8.326394671107411E-5	TGTGCTGCAGGTGCGCGGGGGAACAACAGACTCGCTTTT	CAAGARGNNRLAF	TRAV8-3	TRDD1-1	TRAJ7-1	13	16	-1	18
1	8.326394671107411E-5	TGTGCTGTGAGAGCCTTGTACAATAACAATGACATGCGCTTT	CAVRALYNNNDMRF	TRAV3-1	TRDD2-1	TRAJ43-1	-1	13	16	19
1	8.326394671107411E-5	TGTGCTCTGAGTGAGCACCGCGCGGGAGGGAGGAAGCCAAGGAAATCTCATCTTTGG	CALSEHRAGGRKPRKSHLW	TRAV19-1	TRDD1	TRAJ42-1	14	23	-1	26
1	8.326394671107411E-5	TGTGCCGTGGACGATGGCTTTGGGAATGTGCTGCATTGC	CAVDDGFGNVLHC	TRAV39-1	TRDD1-1	TRAJ35-1	-1	12	-1	15
1	8.326394671107411E-5	TGTGCAGGAGAGCCTAAATACCGGCACTGCCAGTAAACTCACCTT	CAGEPKYRHCQ*THL	TRAV27-1	TRDD2	TRAJ44-1	9	12	-1	14
1	8.326394671107411E-5	TGTGCTTACACGGGAGGAGGAAACAAACTCACCTTT	CAYTGGGNKLTF	TRAV13-2	TRDD1	TRAJ10-1	4	6	-1	8
1	8.326394671107411E-5	TGTGCAGCAAGCAGGACGACAGATGACAAGATCATCTTT	CAASRTTDDKIIF	TRAV23-1	TRDD1-1	TRAJ30-1	-1	13	15	18
1	8.326394671107411E-5	TGTGCTCTGAGTGATCAGAATACTGGAGGCTTCAAAACTATCTTT	CALSDQNTGGFKTIF	TRAV9-2	TRDD2	TRAJ9-1	-1	14	15	18
1	8.326394671107411E-5	TGTGAGGGGTTTTTCAGGGAGCCCAGAAGCTGGTATTTG	CEGFFREPRSWYL	TRAV29-1	TRDD1-1	TRAJ54-1	3	5	8	12
1	8.326394671107411E-5	CCTTTATGGAGGAAGCCAAGGAAATCTCATCTT	PLWRKPRKSHL	TRAV25-1	TRDD2-1	TRAJ42-1	-1	0	-1	3
1	8.326394671107411E-5	TGTGGGCCATAAAAGGGGGCTGGGAGTTACCAACTCACTTTC	CGP*KGAGSYQLTF	TRAV2-1	TRDD1	TRAJ58-1	3	19	23	37
1	8.326394671107411E-5	TGCGGCACAGTGGGGCTGGGAGTTACCAACTCACTTTCG	CGTVGLGVTNSLS	TRAV30-1	.	TRAJ28-1	-1	-1	-1	10
1	8.326394671107411E-5	TGTGCAATTGGGGGAAGCCAAGGAAATCTCATCTTT	CAIGGSQGNLIF	TRAV14-1	.	TRAJ42-1	-1	-1	-1	8
1	8.326394671107411E-5	TGTGCTGTGGGCAAGAACAGAGATGACAAGATCATCTTT	CAVGKNRDDKIIF	TRAV8-3	TRDD2	TRAJ30-1	-1	11	12	14
1	8.326394671107411E-5	TGTGCTGCCCTTACCATTACCTCAGGAACCTACAAATACATCTTT	CAALTITSGTYKYIF	TRAV36-1	TRDD2-1	TRAJ40-1	6	8	11	15
1	8.326394671107411E-5	TGTGCTGTGAGTGATCGAGGACCGGTAACCAGTTCTATTTTG	CAVSDRGPVTSSIL	TRAV8-4	TRDD1	TRAJ49-1	13	18	-1	20
1	8.326394671107411E-5	TGCATCGTCAGAGTCAGCGGCAAACAACCTCTTCTTTGG	CIVRVSGKQPLLW	TRAV26-1	.	TRAJ36-1	-1	-1	14	16
1	8.326394671107411E-5	TGTGCTGTGGGGAATGTTCAGGGAGCCCAGAAGCTGGTATTT	CAVGNVQGAQKLVF	TRAV8-3	TRDD3-1	TRAJ54-1	-1	11	13	16
1	8.326394671107411E-5	TGCATCGTCAGAGTTCGAGGTGGTACTAGCTATGGAAAGCTGACATTT	CIVRVRGGTSYGKLTF	TRAV26-1	TRDD1	TRAJ52-1	13	16	-1	18
1	8.326394671107411E-5	TGTGCAGCAAGTAATCGGTGCAGGGCGGATCTGAAAAGCTGGTCTTTG	CAASNRCRADLKSWSL	TRAV13-1	TRDD1	TRAJ57-1	12	18	-1	20
1	8.326394671107411E-5	TGTGCAGCAAGCCAGTTAGGAGGTGCTGACGGACTCACCTTT	CAASQLGGADGLTF	TRAV29-1	TRDD3-1	TRAJ45-1	11	13	15	17
1	8.326394671107411E-5	TGTGCAGCAAGCACCCCTATGGTCAGAATTTTGTCTTTG	CAASTPMVRILSL	TRAV23-1	TRDD2-1	TRAJ26-1	-1	13	14	16
1	8.326394671107411E-5	TGCATCGTCAGAGTCCGGTCGGTCCGGCACCGGTAACCAGTTCTATTTTGG	CIVRVRSVRHR*PVLFW	TRAV26-1	TRDD2-1	TRAJ49-1	14	22	24	27
1	8.326394671107411E-5	TGTGCTACTTCGACTGGCAACACAGGCAAACTAATCTTT	CATSTGNTGKLIF	TRAV17-1	TRDD2-1	TRAJ37-1	-1	8	10	13
1	8.326394671107411E-5	TGTGCAGCAAGCAGGAACACCGGTAACCAGTTCTATTTT	CAASRNTGNQFYF	TRAV23-1	.	TRAJ49-1	-1	-1	12	14
1	8.326394671107411E-5	TGTGCAGCAAGTCCGACGGGAGGAGGAAACAAACTCACCTTT	CAASPTGGGNKLTF	TRAV13-1	TRDD1	TRAJ10-1	11	13	-1	15
[truncated: 3,268 more rows]

## Sheet: 1069
count	freq	cdr3nt	cdr3aa	v	d	j	VEnd	DStart	DEnd	JStart
1280	0.009412041530633254	TGCCTCGTGGGTGACATTTACGACTACAAGCTCAGCTTT	CLVGDIYDYKLSF	TRAV4-1	.	TRAJ20-1	-1	-1	15	17
1226	0.009014971028559663	TGTGTGGTGAGCGGGCAGGAAACACACCTCTTGTCTTTG	CVVSGQETHLLSL	TRAV10-1	TRDD1-1	TRAJ29-1	-1	13	-1	15
1202	0.00883849524986029	TGTGCTGTGAGAGACTATGGTCAGAATTTTGTCTTT	CAVRDYGQNFVF	TRAV3-1	.	TRAJ26-1	-1	-1	-1	13
846	0.006220771199152916	TGTGTGGTGAACGGTCCCCGACGGTCAGAATTTTGTCTT	CVVNGPRRSEFCL	TRAV12-1	TRDD2-1	TRAJ26-1	11	14	16	20
615	0.004522191829171446	TGTGCCTGTGACACTGTACTGGGGGAGACACCGATAAACTCATCTTTG	CACDTVLGETPINSSL	TRDV2-1	TRDD1-1	TRDJ1-1	13	17	25	27
505	0.003713344510132651	TGTGCAGAGAATATTGGAAATGAGAAATTAACCTTT	CAENIGNEKLTF	TRAV13-2	.	TRAJ48-1	-1	-1	-1	13
479	0.003522162416541663	TGTGCTCTTGGGGGGACGTTCCGCTCGTACTGGGGTAAAACCGATAAACTCATCTTT	CALGGTFRSYWGKTDKLIF	TRDV1-1	TRDD1-1	TRDJ1-1	12	28	34	37
469	0.0034486308420835906	TGTGCTCTTGGGGAATACAGGGGGATACGCGTGTCCACCGATAAACTCATCTTT	CALGEYRGIRVSTDKLIF	TRDV1-1	TRDD1-1	TRDJ1-1	14	19	28	35
459	0.0033750992676255184	TGTGCTGTCAGATCGGAGCAGGCTTTGGGAATGTGCTGCATTGCG	CAVRSEQALGMCCIA	TRAV41-1	TRDD1-1	TRAJ35-1	11	14	16	19
339	0.0024927203741286507	TGTGCTCTTGGGGAAAGGGGGATTCCCCACGTACTGGGGGATACAACCGATAAACTCATCTTT	CALGERGIPHVLGDTTDKLIF	TRDV1-1	TRDD1-1	TRDJ1-1	14	32	43	45
339	0.0024927203741286507	TGTGCCTTTACTCCTTCCTCAAACCCTTACTGGGGGATACGCCATAAACTCATCTTT	CAFTPSSNPYWGIRHKLIF	TRDV3-1	TRDD1-1	TRDJ1-1	9	28	-1	41
327	0.0024044824847789643	TGTGCTCTTGGGGGATTCCGGGATACTGCCACCGATAAACTCATCTTT	CALGGFRDTATDKLIF	TRDV1-1	TRDD1-1	TRDJ1-1	12	19	25	29
276	0.0020294714550427953	TGTGCTCTCGAGGGGGATAGCAACTATCAGTTAATCTGG	CALEGDSNYQLIW	TRAV19-1	TRDD1-1	TRAJ33-1	7	11	-1	14
254	0.0018677019912350364	TGTGCCGTGAATTACGGTTCTGCAAGGCAACTGACCTTT	CAVNYGSARQLTF	TRAV8-1	TRDD1	TRAJ22-1	-1	12	-1	15
237	0.0017426983146563134	TGTGCTCTGAGTGAGGGAGTGACGGGAGGTCAGAATTTTGTCTTT	CALSEGVTGGQNFVF	TRAV19-1	TRDD1-1	TRAJ26-1	15	23	-1	27
231	0.0016985793699814701	TGTGCTCTTGGGGACACCCCCGCTTCCTACTGGGGGATACGGGCCACCGATAAACTCATCTTT	CALGDTPASYWGIRATDKLIF	TRDV1-1	TRDD1-1	TRDJ1-1	13	28	40	44
231	0.0016985793699814701	TGTGCCTTTAGAGGAAGGGGGCCCTACACCGATAAACTCATCTTT	CAFRGRGPYTDKLIF	TRDV3-1	TRDD1-1	TRDJ1-1	10	16	20	25
222	0.001632400952969205	TGTGCTCTTGGGGAACTTCAACTCTTCCCCATCATTACTGGGGGGGGCCCGCTGTACACCGATAAACTCATCTTT	CALGELQLFPIITGGGPLYTDKLIF	TRDV1-1	TRDD1-1	TRDJ1-1	16	36	43	55
205	0.001507397276390482	TGTGCTCTTGGGGAAACTTTTTTCCCCCTTGTACTGGTTTACACCGATAAACTCATCTTT	CALGETFFPLVLVYTDKLIF	TRDV1-1	TRDD1-1	TRDJ1-1	14	32	36	40
202	0.0014853378040530604	TGTGTGGCCGACACCGGTAACCAGTTCTATTTT	CVADTGNQFYF	TRAV12-1	TRDD1	TRAJ49-1	6	8	-1	10
200	0.001470631489161446	TGCGGCACAGTAGATAACTATGGTCAGAATTTTGTCTTT	CGTVDNYGQNFVF	TRAV30-1	TRDD1	TRAJ26-1	-1	10	-1	12
196	0.001441218859378217	TGTGCTGTGAGTCCGTTAACTGACAGCTGGGGGAAATTGCAGTTT	CAVSPLTDSWGKLQF	TRAV8-6	TRDD1-1	TRAJ24-1	11	26	33	40
186	0.0013676872849201448	TGTGCCTTTATCGGCCCAGGCAGGAACTGCTCTGATCTT	CAFIGPGRNCSDL	TRAV24-1	TRDD1	TRAJ15-1	9	12	13	15
174	0.001279449395570458	TGTGCAGAGAATCACATCAGGCTGCAGGCAACAAGCTAACTTTTG	CAENHIRLQATS*LL	TRAV13-2	TRDD1	TRAJ17-1	11	13	14	18
173	0.0012720962381246508	TGTGCTCTGAGTGATAATGCAGGCAACATGCTCACCTTT	CALSDNAGNMLTF	TRAV9-2	.	TRAJ39-1	-1	-1	-1	11
171	0.0012573899232330363	TGTGCAGCAAGCGCGCGGTCAGGAGGAGGTGCTGACGGACTCACCTTT	CAASARSGGGADGLTF	TRAV29-1	TRDD1-1	TRAJ45-1	12	16	-1	18
171	0.0012573899232330363	TGTGCCTTTGTAGGGAGTACTGGGGGATACACCGATAAACTCATCTTT	CAFVGSTGGYTDKLIF	TRDV3-1	TRDD1-1	TRDJ1-1	8	18	-1	28
153	0.0011250330892085061	TGTGCTCTTGGGGACGCGACCTTCCGTTCCTGGAGGGATACAAAGAAACTCATCTTT	CALGDATFRSWRDTKKLIF	TRDV1-1	TRDD1-1	TRDJ1-1	13	34	40	43
142	0.0010441483573046266	TGTGCTCTTGGGTCACCGTTCAATTCCTACCCGATCGTACTGGCGGAAAAACTCATCTTT	CALGSPFNSYPIVLAEKLIF	TRDV1-1	TRDD2-1	TRDJ1-1	11	23	30	45
138	0.0010147357275213976	TGTGCTCTTGGGGAACCCCAGGGTACTGTCGGACCCGATAAACTCATCTTT	CALGEPQGTVGPDKLIF	TRDV1-1	TRDD1-1	TRDJ1-1	15	24	27	34
132	9.706167828465543E-4	TGTGCTCGGGCTAATGGAAACAAACTGGTCTTT	CARANGNKLVF	TRAV16-1	TRDD1	TRAJ47-1	-1	7	9	13
129	9.485573105091327E-4	TGTGCAGGGCCCGGTAACCAGGGAGGAAAGCTTATCTTC	CAGPGNQGGKLIF	TRAV25-1	TRDD1	TRAJ23-1	8	12	-1	14
124	9.117915232800965E-4	TGTGCAGCAAGCGAGGATGACAAGATCATCTTT	CAASEDDKIIF	TRAV29-1	TRDD3-1	TRAJ30-1	-1	13	-1	15
123	9.044383658342892E-4	TGTGCTTACTCCTTCCTCCGACCCGATAAACTCATCTTT	CAYSFLRPDKLIF	TRDV3-1	TRDD2-1	TRDJ1-1	4	10	16	22
118	8.676725786052531E-4	TGTGCTGTGACCTTCACGGGAGGAGGAAACAAACTCACCTTT	CAVTFTGGGNKLTF	TRAV3-1	TRDD2-1	TRAJ10-1	-1	10	-1	13
110	8.088473190387953E-4	TGTGTGGTGAGGCGGAGGACTGGGGCTGGGAGTTACCAACTCACTTTC	CVVRRRTGAGSYQLTF	TRAV10-1	TRDD1-1	TRAJ28-1	10	13	15	19
108	7.941410041471808E-4	TGTGCTCTTGGGGAGCTGATTCTTCCTAAGTATATAATACTGGGGGATACTTGGTACACCGATAAACTCATCTTT	CALGELILPKYIILGDTWYTDKLIF	TRDV1-1	TRDD1-1	TRDJ1-1	13	38	49	55
107	7.867878467013736E-4	TGGAGAGGGGATCATAGGCTTTGGGAATGTGCTGCATTG	WRGDHRLWECAAL	TRAV8-1	TRDD1-1	TRAJ35-1	1	6	11	13
96	7.05903114797494E-4	TGTGCTGACCGAAGGGAGGAAGCCAAGGAAATCTCATCTTTG	CADRREEAKEISSL	TRAV17-1	TRDD2-1	TRAJ42-1	5	7	9	12
96	7.05903114797494E-4	TGTGCTGTGAGAGACAAACGAGAGGCTCAACCCTGGGGAGGCTATACTTTG	CAVRDKREAQPWGGYTL	TRAV3-1	TRDD1-1	TRAJ18-1	15	17	-1	20
95	6.985499573516868E-4	TGTGCTACGGAGGAAGCCAAGGAAATCTCATCTTTG	CATEEAKEISSL	TRAV17-1	.	TRAJ42-1	-1	-1	-1	5
94	6.911967999058795E-4	TGTGCTCTGAGTGAGAGATTGGCTACAATAAGCTGATTTTTG	CALSERLATIS*FL	TRAV19-1	TRDD1-1	TRAJ4-1	14	16	-1	19
94	6.911967999058795E-4	TGTGCTGGGCTTCTGGGGCTGGGAGTTACCAACTCACTTTCG	CAGLLGLGVTNSLS	TRAV35-1	.	TRAJ28-1	-1	-1	9	11
93	6.838436424600724E-4	TGCATCGTCAGTTACGTTCAGGGAGCCCAGAAGCTGGTATTT	CIVSYVQGAQKLVF	TRAV26-1	TRDD1-1	TRAJ54-1	10	12	-1	16
92	6.764904850142652E-4	TGTGCTGTGGCCGACTGGGGGTTACCAGAAAGTTACCTT	CAVADWGLPESYL	TRAV8-3	TRDD1	TRAJ13-1	9	12	-1	14
91	6.691373275684579E-4	TGTGCCGTGAATGCGCCCGGGTATGCACTCAACTTC	CAVNAPGYALNF	TRAV8-1	.	TRAJ41-1	-1	-1	13	16
91	6.691373275684579E-4	TGTGCAGCAAGCCGTTCTGGTTCTGCAAGGCAACTGACCTTT	CAASRSGSARQLTF	TRAV13-1	TRDD1	TRAJ22-1	10	12	-1	14
91	6.691373275684579E-4	TGTGCCGTGAACATCGGGCAGGGCGGATCTGAAAAGCTGGTCTTT	CAVNIGQGGSEKLVF	TRAV12-2	TRDD1-1	TRAJ57-1	12	15	-1	18
91	6.691373275684579E-4	TGTGCCGTGAACCCATCAGGAGGAAGCTACATACCTACATTT	CAVNPSGGSYIPTF	TRAV12-2	.	TRAJ6-1	-1	-1	11	13
86	6.323715403394217E-4	TGCATCGTCAGGGAGAATGCTGGTGGTACTAGCTATGGAAAGCTGACATTT	CIVRENAGGTSYGKLTF	TRAV26-1	TRDD1-1	TRAJ52-1	-1	11	13	15
84	6.176652254478073E-4	TGTGCTGCCCTTTTTCCGACTACAAGCTCAGCTTTG	CAALFPTTSSAL	TRAV17-1	TRDD2-1	TRAJ20-1	5	8	11	16
84	6.176652254478073E-4	TGTGCTCTCGTGTTCATAATAATGCAGGCAACATGCTCACCTTTG	CALVFIIMQATCSPL	TRAV16-1	TRDD2-1	TRAJ39-1	7	12	-1	15
83	6.103120680020001E-4	TGTGCTCCCCCTAGATACAACTTCAACAAATTTTACTTT	CAPPRYNFNKFYF	TRAV9-2	TRDD2-1	TRAJ21-1	6	9	12	15
82	6.029589105561928E-4	TGTGCTCTTGGGATTCGCCTTCCTTCGTACTGGGGGTTTAAGAACACCGATAAACTCATCTTT	CALGIRLPSYWGFKNTDKLIF	TRDV1-1	TRDD1-1	TRDJ1-1	11	28	35	43
81	5.956057531103856E-4	TGTGCTCTTGGGGAATAGGAATAACCAGGGAGGAAAGCTTATCTT	CALGE*E*PGRKAYL	TRDV1-1	TRDD1	TRAJ23-1	14	17	-1	20
80	5.882525956645784E-4	TGTGCCGTGGACATGAAATGCTGGTGGTACTAGCTATGGAAAGCTGACATT	CAVDMKCWWY*LWKADI	TRAV39-1	TRDD1	TRAJ52-1	-1	13	14	16
79	5.808994382187711E-4	TGTGCTCTTGGGGAACCTGTCCTACATTCTGGGGGATACGGGGTCATATCTAAACTCATCTTT	CALGEPVLHSGGYGVISKLIF	TRDV1-1	TRDD1-1	TRDJ1-1	15	28	39	50
76	5.588399658813495E-4	TGTGCAGAGAATTCTAACCAGGGAGGAAAGCTTATCTTC	CAENSNQGGKLIF	TRAV13-2	.	TRAJ23-1	-1	-1	-1	11
75	5.514868084355423E-4	TGTGCAGGAGCTCAAAAAAACCTCCTACGACAAGGTGATATTTGG	CAGAQKNLLRQGDIW	TRAV27-1	TRDD3-1	TRAJ50-1	9	13	-1	16
75	5.514868084355423E-4	TGTGCCTTCCCATATCCTATTTCCCAGAAGATCTCAAGTGCTGGGGGAACCAGCGATAAACTCATCTTT	CAFPYPISQKISSAGGTSDKLIF	TRDV3-1	TRDD1-1	TRDJ1-1	7	40	47	50
74	5.44133650989735E-4	TGTGCTCTGAGGCCGAACACCGGTAACCAGTTCTATTTT	CALRPNTGNQFYF	TRAV9-2	TRDD2-1	TRAJ49-1	10	12	-1	14
73	5.367804935439278E-4	TGTGCTCTTGGGGAAAGGTCGTGAGGGAGCCCAGAAGCTGGTATT	CALGERS*GSPEAGI	TRDV1-1	TRDD1	TRAJ54-1	14	16	17	21
73	5.367804935439278E-4	TGTGCTATCGGAATTCCCTACTGGGGGATACGCGATCAAGCACAACTCTTCTTT	CAIGIPYWGIRDQAQLFF	TRDV1-1	TRDD1-1	TRDJ2-1	5	19	31	38
72	5.294273360981205E-4	TGTGCTCTTGGGGAACCGATAACTATGGTCAGAATTTTGTCTTTG	CALGEPITMVRILSL	TRDV1-1	.	TRAJ26-1	-1	-1	15	17
72	5.294273360981205E-4	TGTGCAGCAAGGGATTCTGGGGGTTACCAGAAAGTTACCTTT	CAARDSGGYQKVTF	TRAV29-1	.	TRAJ13-1	-1	-1	-1	11
72	5.294273360981205E-4	TGTGCAGCCAACCAGGCAGGAACTGCTCTGATCTTT	CAANQAGTALIF	TRAV13-1	.	TRAJ15-1	-1	-1	-1	7
70	5.147210212065061E-4	TGTGCCCCGGGGAACTCTGGGGCTGGGAGTTACCAACTCACTTTC	CAPGNSGAGSYQLTF	TRAV1-2	TRDD1-1	TRAJ28-1	4	8	-1	13
67	4.926615488690844E-4	TGTGCTACGGACGCAGGGGTCACGGGAGGAGGAAACAAACTCACCTTT	CATDAGVTGGGNKLTF	TRAV17-1	TRDD1-1	TRAJ10-1	12	15	-1	19
67	4.926615488690844E-4	TGTGTTGTGAGTGATCGCCGTAACCAGGGAGGAAAGCTTATCTTC	CVVSDRRNQGGKLIF	TRAV8-2	TRDD1	TRAJ23-1	13	15	16	20
67	4.926615488690844E-4	TGTGCTCTTGGGGAACCGGCGCCTCCCACCTGTACTGGGGGATACGCCTTGTACACCGATAAACTCATCTTT	CALGEPAPPTCTGGYALYTDKLIF	TRDV1-1	TRDD1-1	TRDJ1-1	15	33	45	52
66	4.8530839142327714E-4	TGTGCTGTGCAGGACGCCGATTCCGGGTATGCACTCAACTTC	CAVQDADSGYALNF	TRAV20-1	TRDD1-1	TRAJ41-1	-1	13	15	19
65	4.779552339774699E-4	TGTGCAGAGACTACTGTTTTCTGGTGGCTACAATAAGCTGATTTT	CAETTVFWWLQ*ADF	TRAV5-1	TRDD2-1	TRAJ4-1	-1	10	-1	14
65	4.779552339774699E-4	TGTGCTGCAGGCTCAAACTTTGGAAATGAGAAATTAACCTTT	CAAGSNFGNEKLTF	TRAV8-3	TRDD1	TRAJ48-1	6	9	10	12
64	4.706020765316627E-4	TGTGCCGTGCGAGAGGCGGGGGAAATTGCAGTT	CAVREAGEIAV	TRAV12-2	TRDD1-1	TRAJ24-1	8	17	22	29
64	4.706020765316627E-4	TGTGCTCTTGTTGAATCCGGTAACCAGTTCTATTTT	CALVESGNQFYF	TRDV1-1	TRDD3-1	TRAJ49-1	9	12	14	16
62	4.5589576164004823E-4	TGTGCTGTGGAAGTGGCGAATTCTGGGGGTTACCAGAAAGTTACCTTT	CAVEVANSGGYQKVTF	TRAV2-1	TRDD1	TRAJ13-1	10	13	15	17
62	4.5589576164004823E-4	TGTGCTCTGAGTGAGGCGGATGGCGGTGCTACAAACAAGCTCATCTTT	CALSEADGGATNKLIF	TRAV19-1	TRDD1-1	TRAJ32-1	-1	17	-1	19
62	4.5589576164004823E-4	TGCATCGTCAGAGTCAAAGAAACCAGTGGCTCTAGGTTGACCTTT	CIVRVKETSGSRLTF	TRAV26-1	.	TRAJ58-1	-1	-1	14	16
62	4.5589576164004823E-4	TGTGCTCTTGGGGCTAAATGAAGGCTGCAGGCAACAAGCTAACTTTTG	CALGAK*RLQATS*LL	TRDV1-1	TRDD3-1	TRAJ17-1	12	15	18	20
62	4.5589576164004823E-4	TGTGCCTGTGACTCTGGACTACGCTGGGGGATAGAACAGGATAAACTCATCTTT	CACDSGLRWGIEQDKLIF	TRDV2-1	TRDD1-1	TRDJ1-1	11	23	32	39
62	4.5589576164004823E-4	TGTGCCTCCGACTCCAACCAGGCAGGAACTGCTCTGATCTTT	CASDSNQAGTALIF	TRAV24-1	TRDD1-1	TRAJ15-1	6	10	-1	13
61	4.48542604194241E-4	TGTGCTCTGAGGTCTTCTGGGGGTTACCAGAAAGTTACCTTT	CALRSSGGYQKVTF	TRAV19-1	TRDD2	TRAJ13-1	10	12	-1	14
61	4.48542604194241E-4	TGTGCCGTGAACTCGATCCTAACCTACAAATACATCTTT	CAVNSILTYKYIF	TRAV12-2	TRDD2-1	TRAJ40-1	11	16	-1	20
60	4.411894467484338E-4	TGTGCTTATAGGAGCTATGGGAACAACAGACTCGCTTTT	CAYRSYGNNRLAF	TRAV38-2	.	TRAJ7-1	-1	-1	-1	14
59	4.3383628930262656E-4	TGTGCAATGAGAGAGGGAGGCTCTGGGGCTGGGAGTTACCAACTCACTTTC	CAMREGGSGAGSYQLTF	TRAV14-1	TRDD1	TRAJ28-1	16	18	-1	20
59	4.3383628930262656E-4	TGTGCCGTGAGGACTGGAGGCTTCAAAACTATCTTT	CAVRTGGFKTIF	TRAV12-2	TRDD1-1	TRAJ9-1	-1	10	-1	12
57	4.191299744110121E-4	TGTGCTCTGATAGGATTCTTATAACACCGACAAGCTCATCTTTGG	CALIGFL*HRQAHLW	TRAV9-2	TRDD1-1	TRAJ34-1	9	12	-1	16
57	4.191299744110121E-4	TGTGCTCCTAAGCCCTTAAATACCGGCACTGCCAGTAAACTCACCTTT	CAPKPLNTGTASKLTF	TRAV3-1	TRDD2-1	TRAJ44-1	-1	6	9	16
56	4.1177681696520483E-4	TGCGCTGCAGCGCCAGGGAGGAAAGCTTATCTT	CAAAPGRKAYL	TRAV1-1	TRDD1	TRAJ23-1	6	10	-1	12
56	4.1177681696520483E-4	TGTGCTTATAGGAGCTATGGGAACAACAGACTCGCTTTT	CAYRSYGNNRLAF	TRAV38-2	TRDD1-1	TRAJ6	14	17	20	40
56	4.1177681696520483E-4	TGTGCTCTTGGGGTTATTTCTTCCTACGAGGCTGTTATCTCATGCCTCCGATAAACTCATCTT	CALGVISSYEAVISCLR*THL	TRDV1-1	TRDD2-1	TRDJ1-1	12	19	26	45
55	4.0442365951939765E-4	TGTGCCGTAAGAGCGGCGGGTGGCTACAATAAGCTGATTTTT	CAVRAAGGYNKLIF	TRAV12-2	TRDD1	TRAJ4-1	7	14	-1	16
55	4.0442365951939765E-4	TGTGCAATGAGCCCCGAACCAGGCAGGAACTGCTCTGATCTTTGG	CAMSPEPGRNCSDLW	TRAV12-3	TRDD2-1	TRAJ15-1	-1	12	-1	14
54	3.970705020735904E-4	TGTGCAATTCCCCCTCGGGATACAGCACCCTCACCTTTG	CAIPPRDTAPSPL	TRAV14-1	TRDD2-1	TRAJ11-1	-1	8	10	14
54	3.970705020735904E-4	TGTGCTTATAGGAGCGCGCCTAACTCAGGGCGGATCTGAAAAGCTGGTCTT	CAYRSAPNSGRI*KAGL	TRAV38-2	TRDD1	TRAJ57-1	-1	16	17	20
54	3.970705020735904E-4	TGTGCAGGACCTGATAACTATGGTCAGAATTTTGTCTTT	CAGPDNYGQNFVF	TRAV27-1	TRDD2-1	TRAJ26-1	-1	9	-1	12
54	3.970705020735904E-4	TGTGCAATGAGCGAAGTTCAGGGAGCCCAGAAGCTGGTATTT	CAMSEVQGAQKLVF	TRAV12-3	.	TRAJ54-1	-1	-1	12	14
53	3.8971734462778316E-4	TGTGCTGTGAGAGACAGTCATTCTGGTGGCTACAATAAGCTGATTTTT	CAVRDSHSGGYNKLIF	TRAV3-1	TRDD2	TRAJ4-1	15	17	18	20
53	3.8971734462778316E-4	TGTGCTCTGAGTGGGACTATAATATCTAACTTTGGAAATGAGAAATTAACCTTT	CALSGTIISNFGNEKLTF	TRAV19-1	TRDD1	TRAJ48-1	12	15	17	22
53	3.8971734462778316E-4	TGCATCCTGAGAGGGATACCTCTGGGGCTGGGAGTTACCAACTCACTTTCG	CILRGIPLGLGVTNSLS	TRAV26-2	TRDD1-1	TRAJ28-1	-1	13	-1	19
53	3.8971734462778316E-4	TGTGCTCTTGGGGAAAAGTAGGGATACGTACACCGATAAACTCATCTTTGG	CALGEK*GYVHR*THLW	TRDV1-1	TRDD1-1	TRDJ1-1	14	20	27	29
52	3.823641871819759E-4	TGTGCTGTGAGAGAGACCGGCACTGCCAGTAAACTCACCTTT	CAVRETGTASKLTF	TRAV8-4	TRDD3-1	TRAJ44-1	-1	11	-1	13
52	3.823641871819759E-4	TGTGCTGTGAGTGATGAGGTTCTGCAAGGCAACTGACCTTTG	CAVSDEVLQGN*PL	TRAV8-6	TRDD1	TRAJ22-1	-1	14	15	17
51	3.7501102973616873E-4	TGTGCTGTGAAGTCTGGGAAAACCTCCTACGACAAGGTGATATTT	CAVKSGKTSYDKVIF	TRAV21-1	TRDD1-1	TRAJ50-1	9	13	-1	17
51	3.7501102973616873E-4	TGTGCTGTGGGCGGGGGAGCAGTGCTTCCAAGATAATCTTTG	CAVGGGAVLPR*SL	TRAV8-3	TRDD1-1	TRAJ3-1	10	12	-1	17
51	3.7501102973616873E-4	TGTGCTCTTGGGGAACTTCGGGCGGGCAGGAGAGCACTTACTTTT	CALGELRAGRRALTF	TRDV1-1	TRDD1-1	TRAJ5-1	16	19	-1	22
51	3.7501102973616873E-4	TGTGCTGTGTGGGGCCAGGCAGGAACTGCTCTGATCTTT	CAVWGQAGTALIF	TRAV21-1	TRDD1-1	TRAJ15-1	-1	9	-1	14
50	3.676578722903615E-4	TGTGCAATGAGAGATCTGATTTATAACCAGGGAGGAAAGCTTATCTTC	CAMRDLIYNQGGKLIF	TRAV14-1	TRDD2-1	TRAJ23-1	-1	14	-1	16
50	3.676578722903615E-4	TGCGCTGTGGAAGAACAGAGATGACAAGATCATCTTTGG	CAVEEQR*QDHLW	TRAV1-1	TRDD3-1	TRAJ30-1	-1	9	-1	12
50	3.676578722903615E-4	TGTGCCGTGGACCAGGGAGCCCAGAAGCTGGTATTT	CAVDQGAQKLVF	TRAV39-1	.	TRAJ54-1	-1	-1	-1	12
50	3.676578722903615E-4	TGTGCTCTTGGGGACTCTACGCGGGGATACCTGTACACCGATAAACTCATCTTT	CALGDSTRGYLYTDKLIF	TRDV1-1	TRDD1-1	TRDJ1-1	13	22	29	34
50	3.676578722903615E-4	TGTGCTCTTGGGGAACCCCGGCGGTTGTTACCCTGCGGGGGGGACACGGGTCCGATAAACTCATCTTTG	CALGEPRRLLPCGGDTGPINSSL	TRDV1-1	TRDD1-1	TRDJ1-1	15	38	43	51
50	3.676578722903615E-4	TGTGCTCTTGGGGAAAAGGGGCCTTCCTACGTCTTCGGGGGAGCTTACACCGATAAACTCATCTTT	CALGEKGPSYVFGGAYTDKLIF	TRDV1-1	TRDD2-1	TRDJ1-1	14	21	29	46
49	3.6030471484455425E-4	TGTGCTACGCCCTGGGGTAGCAGCTATAAATTGATCTTC	CATPWGSSYKLIF	TRAV17-1	TRDD1	TRAJ12-1	8	11	-1	14
48	3.52951557398747E-4	TGCATTGAACCATGATTTATAACCAGGGAGGAAAGCTTATCTTCG	CIEP*FITREESLSS	TRAV26-1	TRDD2-1	TRAJ23-1	4	8	-1	12
48	3.52951557398747E-4	TGTGCTGTGAGAGGTCCAAACTGGGGCAAACAACCTCTTCTTTGG	CAVRGPNWGKQPLLW	TRAV3-1	TRDD2	TRAJ36-1	12	14	-1	16
48	3.52951557398747E-4	TGTGCTGTGAGGATCGATAACTATGGTCAGAATTTTGTCTTT	CAVRIDNYGQNFVF	TRAV8-6	TRDD1-1	TRAJ26-1	-1	11	13	15
47	3.4559839995293977E-4	TGTGCTGCTTATGGCGGTGCTACAAACAAGCTCATCTTT	CAAYGGATNKLIF	TRAV8-4	.	TRAJ32-1	-1	-1	6	8
47	3.4559839995293977E-4	TGTGCTCTCACTTTCTACAGCAGTGCTTCCAAGATAATCTTT	CALTFYSSASKIIF	TRAV16-1	TRDD1	TRAJ3-1	7	9	11	15
47	3.4559839995293977E-4	TGTGCTCTTGGGGAACGCAGGTGGGGGACCTCTATAGACTACACCGATAAACTCATCTTT	CALGERRWGTSIDYTDKLIF	TRDV1-1	TRDD1-1	TRDJ1-1	15	21	27	40
46	3.382452425071326E-4	TGTGCTGTGTGTGGCGGTGCTACAAACAAGCTCATCTTT	CAVCGGATNKLIF	TRAV2-1	TRDD1-1	TRAJ32-1	-1	9	-1	11
46	3.382452425071326E-4	TGTGCTGTGGGTGATGGAACCGGTAACCAGTTCTATTTT	CAVGDGTGNQFYF	TRAV8-3	TRDD1-1	TRAJ49-1	12	14	16	18
46	3.382452425071326E-4	TGTGCAGGAGAGGGAGGTAACAATGCCAGACTCATGTTT	CAGEGGNNARLMF	TRAV27-1	TRDD1-1	TRAJ31-1	9	11	14	17
46	3.382452425071326E-4	TGTGCTGGGCTGTATGGAGGAAGCCAAGGAAATCTCATCTTT	CAGLYGGSQGNLIF	TRAV35-1	TRDD1-1	TRAJ42-1	-1	10	-1	12
45	3.3089208506132534E-4	TGTGCTGGGAGAACACAGGCTTTCAGAAACTTGTATTTG	CAGRTQAFRNLYL	TRAV38-1	TRDD1-1	TRAJ8-1	-1	6	-1	10
45	3.3089208506132534E-4	TGTGCAGCAGTCGATGGTCAGAATTTTGTCTTT	CAAVDGQNFVF	TRAV13-1	TRDD3-1	TRAJ26-1	-1	9	-1	11
44	3.235389276155181E-4	TGTGCTTATAGGAGCGCGACCGGCACTGCCAGTAAACTCACCTTT	CAYRSATGTASKLTF	TRAV38-2	TRDD1-1	TRAJ44-1	-1	16	-1	18
44	3.235389276155181E-4	TGTGCTGTGGGGGGGTTTTCAGATGGCCAGAAGCTGCTCTTT	CAVGGFSDGQKLLF	TRAV8-3	TRDD1-1	TRAJ16-1	-1	11	-1	13
44	3.235389276155181E-4	TGTGCAGCAAGCGGTTATGGCGGTGCTACAAACAAGCTCATCTTT	CAASGYGGATNKLIF	TRAV29-1	.	TRAJ32-1	-1	-1	12	14
44	3.235389276155181E-4	TGTGCTCTGAGTGAGGCGATCAGGAGGAAGCTACATACCTACATT	CALSEAIRRKLHTYI	TRAV19-1	.	TRAJ6-1	-1	-1	16	18
43	3.1618577016971085E-4	TGTGCCGTGGACATGCATCCGGATGACAAGATCATCTTT	CAVDMHPDDKIIF	TRAV39-1	TRDD2-1	TRAJ30-1	12	17	19	21
43	3.1618577016971085E-4	TGTGCTGTGAGTGATCACTTGACAAGATCATCTTTG	CAVSDHLTRSSL	TRAV8-6	TRDD1-1	TRAJ30-1	13	16	-1	19
43	3.1618577016971085E-4	TGTGCCTTCCTACCTTACTGGGGGTTTAAGTACACCGATAAACTCATCTTT	CAFLPYWGFKYTDKLIF	TRDV3-1	TRDD1-1	TRDJ1-1	7	16	23	31
42	3.0883261272390367E-4	TGTGCTGTGAGGCGGCAACTATCAGTTAATCTG	CAVRRQLSVNL	TRAV3-1	TRDD1-1	TRAJ33-1	10	12	-1	14
42	3.0883261272390367E-4	TGTGCAGTTGCCATTGGGGGCAGCGGAGACAAGCTGACTTTT	CAVAIGGSGDKLTF	TRAV27-1	TRDD1-1	TRAJ46-1	6	14	-1	19
42	3.0883261272390367E-4	TGTGTCCCCCTAACGGGGAATAACAATGACATGCGCTTT	CVPLTGNNNDMRF	TRAV12-1	TRDD1	TRAJ43-1	4	14	-1	18
42	3.0883261272390367E-4	TGTGCAATGAGCTGGCCTCTAACGACTACAAGCTCAGCTTTG	CAMSWPLTTTSSAL	TRAV12-3	TRDD1-1	TRAJ20-1	-1	12	14	17
41	3.014794552780964E-4	TGTGCACCCCTCATATCTAACTTTGGAAATGAGAAATTAACCTTT	CAPLISNFGNEKLTF	TRAV23-1	TRDD2-1	TRAJ48-1	5	8	10	13
41	3.014794552780964E-4	TGTGCACCCCTTGGGGATCTGGGGGTTACCAGAAAGTTACCTTTG	CAPLGDLGVTRKLPL	TRAV13-1	TRDD1-1	TRAJ13-1	5	11	15	17
41	3.014794552780964E-4	TGTGCTCTTGGGGAAGCCCTCTTCCTTATGACTGGGAGACCCCTACTTCGGTACACCGATAAACTCATCTTT	CALGEALFLMTGRPLLRYTDKLIF	TRDV1-1	TRDD1	TRDJ1-1	14	30	35	52
40	2.941262978322892E-4	TGTGCACTGCCCACCGGAATGCTGGTGGTACTAGCTATGGAAAGCTGACATTTG	CALPTGMLVVLAMES*HL	TRAV25-1	TRDD1	TRAJ52-1	-1	6	8	17
39	2.8677314038648194E-4	TGTGCTGTGGAGTATGGCTCTAGGTTGACCTTT	CAVEYGSRLTF	TRAV22-1	TRDD1	TRAJ58-1	-1	12	-1	14
39	2.8677314038648194E-4	TGTGCTCTTGGGGACCCAGGTCTGGACTGGGGGATAGGGTTGACCGATAAACTCATCTTT	CALGDPGLDWGIGLTDKLIF	TRDV1-1	TRDD1-1	TRDJ1-1	13	25	35	42
37	2.720668254948675E-4	TGTGTGGTGAGCGAGGGCAATGCCAGACTCATGTTT	CVVSEGNARLMF	TRAV10-1	TRDD1-1	TRAJ31-1	12	14	-1	17
37	2.720668254948675E-4	TGTGCAGCAAATAGAGGCGACTACAAGCTCAGCTTT	CAANRGDYKLSF	TRAV13-1	TRDD3-1	TRAJ20-1	-1	10	13	17
37	2.720668254948675E-4	TGTGCTCTTGGGAGAGGGCCTTCCTACATACCCTGGTGGTGGGGGAAGAACACCGATAAACTCATCTTT	CALGRGPSYIPWWWGKNTDKLIF	TRDV1-1	TRDD2-1	TRDJ1-1	11	18	26	49
36	2.6471366804906027E-4	TGTGCTGTGAGTGAGAGGCACTGCCAGTAAACTCACCTT	CAVSERHCQ*THL	TRAV8-6	TRDD1	TRAJ44-1	-1	14	-1	16
36	2.6471366804906027E-4	TGTGCTGGCCCCTCTAACACCGACAAGCTCATCTTT	CAGPSNTDKLIF	TRAV35-1	TRDD2-1	TRAJ34-1	-1	8	9	12
35	2.5736051060325303E-4	TGTGCAGGCTCCGACGTAGCGGGAGGAACCTACAAATACATCTTT	CAGSDVAGGTYKYIF	TRAV23-1	TRDD1	TRAJ40-1	6	20	-1	23
35	2.5736051060325303E-4	TGTGCAGCAGGAGATGACAAGATCATCTTT	CAAGDDKIIF	TRAV29-1	.	TRAJ30-1	-1	-1	8	10
35	2.5736051060325303E-4	TGTGCAATGAGCGCGGGCCGGCACTGCCAGTAAACTCACCTTTGG	CAMSAGRHCQ*THLW	TRAV12-3	TRDD1-1	TRAJ44-1	12	14	-1	17
34	2.500073531574458E-4	TGTGCCTCTCACATGGAATATGGAAACAAACTGGTCTTT	CASHMEYGNKLVF	TRAV24-1	TRDD1	TRAJ47-1	6	10	11	13
34	2.500073531574458E-4	TGCCTCCCACGGGAGGAGGAAACAAACTCACCTTTG	CLPREEETNSPL	TRAV4-1	.	TRAJ10-1	-1	-1	-1	5
34	2.500073531574458E-4	TGTGCCTTTAATTCAGGAAACACACCTCTTGTCTTT	CAFNSGNTPLVF	TRAV24-1	.	TRAJ29-1	-1	-1	-1	9
34	2.500073531574458E-4	TGTGCTCTAAGGCGGCAACATGCTCACCTTTGG	CALRRQHAHLW	TRAV16-1	.	TRAJ39-1	-1	-1	10	13
34	2.500073531574458E-4	TGTGCTCTTGGGGAGTCACTCCGTAAACTCATCTTT	CALGESLRKLIF	TRDV1-1	TRDD1	TRDJ1-1	13	17	19	23
34	2.500073531574458E-4	TGTGCTCTTGGGGACGCTTTACGTGGGGGAGCCCTGGAAACCGATAAACTCATCTTT	CALGDALRGGALETDKLIF	TRDV1-1	TRDD1-1	TRDJ1-1	13	23	29	37
33	2.4265419571163857E-4	TGCATCGTCAGAGTCGGGGAATAGTGGAGGTAGCAACTATAAACTGACATT	CIVRVGE*WR*QL*TDI	TRAV26-1	TRDD1-1	TRAJ53-1	-1	16	-1	18
33	2.4265419571163857E-4	TGTGCAGTGGCCTCAGGAACCTACAAATACATCTTT	CAVASGTYKYIF	TRAV5-1	TRDD1-1	TRAJ40-1	-1	7	-1	10
33	2.4265419571163857E-4	TGCATCCTGAGAGCCGGTAACCAGTTCTATTTT	CILRAGNQFYF	TRAV26-2	.	TRAJ49-1	-1	-1	-1	13
32	2.3530103826583136E-4	TGTGCTCTAAGTCCCTAGTAATGCAGGCAACATGCTCACCTTTGG	CALSP**CRQHAHLW	TRAV16-1	TRDD2-1	TRAJ39-1	-1	12	13	15
32	2.3530103826583136E-4	TGTGCTGTGGAAACTGACAGCTGGGGGAAATTGCAGTTT	CAVETDSWGKLQF	TRAV22-1	TRDD1-1	TRAJ24-1	10	20	27	34
31	2.2794788082002411E-4	TGTGCCGTGAATAACGGTTACCAGAAAGTTACCTTT	CAVNNGYQKVTF	TRAV8-1	TRDD1	TRAJ13-1	11	13	-1	15
31	2.2794788082002411E-4	TGTGCAGAGGCCAATTATGGCGGTGCTACAAACAAGCTCATCTTT	CAEANYGGATNKLIF	TRAV5-1	TRDD2-1	TRAJ32-1	8	10	-1	12
31	2.2794788082002411E-4	TGTGCCGTGAACATGGATGGGGGTTACCAGAAAGTTACCTTT	CAVNMDGGYQKVTF	TRAV12-2	TRDD1-1	TRAJ13-1	-1	13	15	17
30	2.205947233742169E-4	TGTGCAGCAATGAACCAGGGAGGAAAGCTTATCTTC	CAAMNQGGKLIF	TRAV29-1	TRDD1-1	TRAJ23-1	-1	10	-1	12
30	2.205947233742169E-4	TGTGCAGCCGTAGATGGTCAGAATTTTGTCTTT	CAAVDGQNFVF	TRAV13-1	TRDD3-1	TRAJ26-1	7	10	-1	13
30	2.205947233742169E-4	TGTGCTGTGAGTGATCGAGAAACCTCCTACGACAAGGTGATATTT	CAVSDRETSYDKVIF	TRAV8-6	TRDD1	TRAJ50-1	13	16	17	19
30	2.205947233742169E-4	TGTGCCGTGAACGCGAATTATGGAGGAAGCCAAGGAAATCTCATCTTT	CAVNANYGGSQGNLIF	TRAV12-2	.	TRAJ42-1	-1	-1	11	14
30	2.205947233742169E-4	TGTGCTCTCCTACAGAGATGACAAGATCATCTT	CALLQR*QDHL	TRAV16-1	TRDD2-1	TRAJ30-1	-1	8	-1	11
30	2.205947233742169E-4	TGTGCACATGGGGGGACTCATGTTTGG	CAHGGTHVW	TRAV27-1	TRDD1-1	TRAJ31-1	5	8	-1	14
30	2.205947233742169E-4	TGTGCTCTTGGGGAATTTCGGGGGGATACACGGATTAAACTCATCTTT	CALGEFRGDTRIKLIF	TRDV1-1	TRDD1-1	TRDJ1-1	14	20	28	35
29	2.1324156592840966E-4	TGTGCCGTGAATGACTCAGGAGGAAGCTACATACCTACATTT	CAVNDSGGSYIPTF	TRAV8-1	TRDD1	TRAJ6-1	-1	13	-1	15
29	2.1324156592840966E-4	TGTGTGGTGAGGGACTATGGTCAGAATTTTGTCTTT	CVVRDYGQNFVF	TRAV12-1	TRDD1-1	TRAJ26-1	-1	10	-1	13
29	2.1324156592840966E-4	GTACTACCTTTGGAAATGAGAAATTAACCTTTG	VLPLEMRN*PL	TRAV27-1	TRDD1	TRAJ48-1	-1	1	-1	3
29	2.1324156592840966E-4	TGTGCAATGAGCGGAGGGGGCTTCCAAGATAATCTTTGG	CAMSGGGFQDNLW	TRAV12-3	TRDD1	TRAJ3-1	12	15	-1	17
29	2.1324156592840966E-4	TGTGCTCTGAGGACAGATGGCCAGAAGCTGCTCTTT	CALRTDGQKLLF	TRAV19-1	TRDD1	TRAJ16-1	-1	11	-1	13
29	2.1324156592840966E-4	TGTGCTGTGAGTGTCCCTTACTCTGGCAACACAGGCAAACTAATCTTT	CAVSVPYSGNTGKLIF	TRAV8-6	TRDD2-1	TRAJ37-1	12	15	18	20
28	2.0588840848260242E-4	TGTGCTACGGACGCGAGGAACACAGGCTTTCAGAAACTTGTATTT	CATDARNTGFQKLVF	TRAV17-1	TRDD1	TRAJ8-1	12	14	15	17
28	2.0588840848260242E-4	TGCGCTGGCCCCTTCAAAGCTGCAGGCAACAAGCTAACTTTT	CAGPFKAAGNKLTF	TRAV1-1	TRDD2-1	TRAJ17-1	6	10	-1	13
28	2.0588840848260242E-4	TGTGTTGTGAGTTCCGGGGGCTTTCAGAAACTTGTATTT	CVVSSGGFQKLVF	TRAV8-2	TRDD1	TRAJ8-1	11	15	-1	18
28	2.0588840848260242E-4	TGTGTGGTGAGCGCGGGAAATGAGAAATTAACCTTT	CVVSAGNEKLTF	TRAV10-1	TRDD1-1	TRAJ48-1	-1	13	-1	15
28	2.0588840848260242E-4	TGTGCTGTGCAGGCACCGGATAGCAACTATCAGTTAATCTGG	CAVQAPDSNYQLIW	TRAV20-1	TRDD2-1	TRAJ33-1	12	14	-1	17
28	2.0588840848260242E-4	TGTGCCTCCACCTTTTCCTGCAACTGGGGGATACGCGTACCCGATAAACTCATCTTT	CASTFSCNWGIRVPDKLIF	TRDV3-1	TRDD1-1	TRDJ1-1	6	22	34	40
27	1.985352510367952E-4	TGTGCCCCTAACATGGAATATGGAAACAAACTGGTCTTT	CAPNMEYGNKLVF	TRAV24-1	TRDD2-1	TRAJ47-1	-1	6	9	13
27	1.985352510367952E-4	TGTGCTGTGAGAGACTCCGGCAGGAGGCAGACTCATGTT	CAVRDSGRRQTHV	TRAV3-1	TRDD1	TRAJ31-1	14	22	-1	25
27	1.985352510367952E-4	TGTGCAGCAAGCATGGGGTCAGGATACAGCACCCTCACCTTT	CAASMGSGYSTLTF	TRAV23-1	TRDD1-1	TRAJ11-1	-1	13	-1	18
27	1.985352510367952E-4	TGTGCTGGGCAGTCCAACAACTTCAACAAATTTTACTTT	CAGQSNNFNKFYF	TRAV35-1	TRDD2-1	TRAJ21-1	-1	12	14	16
27	1.985352510367952E-4	TGTGCTCTTGGGAAGGCCTTCCCCTTGTACTGGGGGATACCGGTGTACACCGATAAACTCATCTTT	CALGKAFPLYWGIPVYTDKLIF	TRDV1-1	TRDD1-1	TRDJ1-1	11	28	39	46
26	1.9118209359098796E-4	TGTGCTGCGGCCCAATCAGGAGGAAGCTACATACCTACATTT	CAAAQSGGSYIPTF	TRAV2-1	TRDD2-1	TRAJ6-1	6	11	-1	14
26	1.9118209359098796E-4	TGTGCTCTGAGTGGCCCCTTCTGGTGGCTACAATAAGCTGATTTT	CALSGPFWWLQ*ADF	TRAV9-2	TRDD2-1	TRAJ4-1	12	14	15	18
26	1.9118209359098796E-4	TGTGGCAAAGCTGCAGGCAACAAGCTAACTTTT	CGKAAGNKLTF	TRAV8-3	.	TRAJ17-1	-1	-1	3	5
26	1.9118209359098796E-4	TGTGCAGAGAACCCCTTTTCAAAGCTGCAGGCAACAAGCTAACTTTTG	CAENPFSKLQATS*LL	TRAV13-2	TRDD2-1	TRAJ17-1	10	13	16	18
26	1.9118209359098796E-4	TGTGCAGCAAGCGTTATAACACCGACAAGCTCATCTTTG	CAASVITPTSSSL	TRAV29-1	.	TRAJ34-1	-1	-1	-1	13
26	1.9118209359098796E-4	TGTGCTCTAAGCTCAAATTCCGGGTATGCACTCAACTTC	CALSSNSGYALNF	TRAV16-1	.	TRAJ41-1	-1	-1	-1	9
26	1.9118209359098796E-4	TGTGCTCTTGGGGAACGGTATCCCTCGTACTGGGGGATGGCGAGGACCGATAAACTCATCTTT	CALGERYPSYWGMARTDKLIF	TRDV1-1	TRDD1-1	TRDJ1-1	15	28	37	45
25	1.8382893614518075E-4	TGTGCTGTACTAAACGACTACAAGCTCAGCTTT	CAVLNDYKLSF	TRAV1-2	TRDD1	TRAJ20-1	-1	8	10	12
25	1.8382893614518075E-4	TGTGCTCTGAGTGATCGAGGGGCCCAATGCAGGCAAATCAACCTT	CALSDRGAQCRQINL	TRAV9-2	TRDD1-1	TRAJ27-1	13	18	21	23
25	1.8382893614518075E-4	TGTGCTGTGAGTTTACACCAATGCAGGCAAATCAACCTT	CAVSLHQCRQINL	TRAV3-1	.	TRAJ27-1	-1	-1	10	12
25	1.8382893614518075E-4	TGTGCAGGAGAATCTGGCAGCTGGGGGAAATTGCAGTTT	CAGESGSWGKLQF	TRAV27-1	TRDD1-1	TRAJ24-1	9	20	27	34
25	1.8382893614518075E-4	TGTGCAGCAGTTTCCTACCCCATATACTCACTGGGGGATAGAACGTACACCGATAAACTCATCTTT	CAAVSYPIYSLGDRTYTDKLIF	TRAV29-1	TRDD1-1	TRDJ1-1	8	29	39	46
25	1.8382893614518075E-4	TGTGCGCAGGGGGTCTGGGGCTGGGAGTTACCAACTCACTTTCGG	CAQGVWGWELPTHFR	TRAV23-1	TRDD1-1	TRAJ28-1	4	8	-1	13
25	1.8382893614518075E-4	TGTGCAGCAAGAGGCTCTAGGTTGACCTTT	CAARGSRLTF	TRAV23-1	.	TRAJ58-1	-1	-1	-1	9
25	1.8382893614518075E-4	TGTGCAGAGAACGCCCACCAGGCAGGAACTGCTCTGATCTTT	CAENAHQAGTALIF	TRAV13-2	TRDD1-1	TRAJ15-1	-1	11	-1	13
24	1.764757786993735E-4	TGTGCTCCCGGCGGACGGGCAGGAGAGCACTTACTTTTG	CAPGGRAGEHLLL	TRAV2-1	TRDD1	TRAJ5-1	5	9	10	14
24	1.764757786993735E-4	TGTGCCTTCTTAAGGGCGGATGGATAGCAGCTATAAATTGATCTT	CAFLRADG*QL*IDL	TRAV6-1	TRDD2-1	TRAJ12-1	-1	5	8	17
24	1.764757786993735E-4	TGCCTCGTGGGTGGGGATTTATAACCAGGGAGGAAAGCTTATCTT	CLVGGDL*PGRKAYL	TRAV4-1	TRDD1-1	TRAJ23-1	-1	13	-1	15
24	1.764757786993735E-4	TGTGCTCTGAGTGACGACTTTGGAAATGAGAAATTAACCTTT	CALSDDFGNEKLTF	TRAV19-1	TRDD1-1	TRAJ48-1	-1	14	-1	16
24	1.764757786993735E-4	TGTGCTCTGAGTGATCCGGACACCGGTAACCAGTTCTATTTT	CALSDPDTGNQFYF	TRAV9-2	TRDD2-1	TRAJ49-1	-1	14	-1	17
24	1.764757786993735E-4	TGTGTGGTGAACTTTTGTACAGCAGTGCTTCCAAGATAATCTTTG	CVVNFCTAVLPR*SL	TRAV12-1	TRDD2-1	TRAJ3-1	-1	12	13	16
24	1.764757786993735E-4	TGTGCCGCAACCACGGGCAGGAGAGCACTTACTTTT	CAATTGRRALTF	TRAV12-2	TRDD1	TRAJ5-1	6	9	-1	11
23	1.691226212535663E-4	TGTGCTTACAACCGGAATGGAGGCTTCAAAACTATCTTT	CAYNRNGGFKTIF	TRAV9-2	TRDD1	TRAJ9-1	-1	6	8	15
23	1.691226212535663E-4	TGTGCTGTACCTACAATAGGCTTTGGGAATGTGCTGCATTGC	CAVPTIGFGNVLHC	TRAV22-1	TRDD2-1	TRAJ35-1	7	9	13	15
23	1.691226212535663E-4	TGTGCTCTCCAAGATCAGGAGGAAGCTACATACCTACATTTG	CALQDQEEATYLHL	TRAV16-1	TRDD2-1	TRAJ6-1	-1	8	10	13
23	1.691226212535663E-4	TGTGCTCTGAGTGCTATCAAAGCTGCAGGCAACAAGCTAACTTTT	CALSAIKAAGNKLTF	TRAV9-2	TRDD1	TRAJ17-1	-1	13	-1	15
23	1.691226212535663E-4	TGTGCTCTAACTCCGGTACAGCAGTGCTTCCAAGATAATCTTTGG	CALTPVQQCFQDNLW	TRAV16-1	TRDD2-1	TRAJ3-1	9	11	-1	14
23	1.691226212535663E-4	TGTGCCGTGAGTGGTGCTACAAACAAGCTCATCTTT	CAVSGATNKLIF	TRAV12-2	.	TRAJ32-1	-1	-1	-1	10
23	1.691226212535663E-4	TGTGCTCTTGGGGAAAGGGTCCTACTGGGGGCTGCGGATAAACTCATCTTT	CALGERVLLGAADKLIF	TRDV1-1	TRDD1-1	TRDJ1-1	14	23	30	34
23	1.691226212535663E-4	TGTGCTCTTGGGAAGCATTTCCTCATGGGGATACGCGTCAAGACCGATAAACTCATCTTT	CALGKHFLMGIRVKTDKLIF	TRDV1-1	TRDD1-1	TRDJ1-1	11	26	34	40
23	1.691226212535663E-4	TGTGCTCTTAGGATTCTCGGTCCATATTTGACAGCACAACTCTTCTTT	CALRILGPYLTAQLFF	TRDV1-1	TRDD1-1	TRDJ2-1	8	10	13	26
23	1.691226212535663E-4	TGTGCTCTTGGGGGAAGAGTCTTAGGCCCTTCTCCCCGTTGTACTATCTCGTACACCGATAAACTCATCTTT	CALGGRVLGPSPRCTISYTDKLIF	TRDV1-1	TRDD2-1	TRDJ1-1	12	27	31	52
22	1.6176946380775905E-4	TGTGCTGCCCTGGATAACTATGGTCAGAATTTTGTCTTT	CAALDNYGQNFVF	TRAV1-2	TRDD2-1	TRAJ26-1	6	8	-1	11
22	1.6176946380775905E-4	TGTGCAGAGACCCTTGGGGTGGGAACAACAGACTCGCTTTTG	CAETLGVGTTDSLL	TRAV13-2	TRDD1-1	TRAJ7-1	9	14	-1	19
22	1.6176946380775905E-4	TGTGCTTACTCCTCAGGAACCTACAAATACATCTTT	CAYSSGTYKYIF	TRAV38-1	TRDD1-1	TRAJ40-1	-1	7	-1	10
22	1.6176946380775905E-4	TGTGCAATGAGCGACGGCACTGCCAGTAAACTCACCTTT	CAMSDGTASKLTF	TRAV12-3	.	TRAJ44-1	-1	-1	12	14
22	1.6176946380775905E-4	TGTGCAGAGACCCTTGGGGTGGGAACAACAGACTCGCTTTTG	CAETLGVGTTDSLL	TRAV13-2	TRDD1-1	TRAJ6	9	14	18	42
22	1.6176946380775905E-4	TGTGCCGTGGATCTCCGGGGCTGGGAGTTACCAACTCACTTTCGG	CAVDLRGWELPTHFR	TRAV39-1	.	TRAJ28-1	-1	-1	10	12
22	1.6176946380775905E-4	TGTCTTCTGGGAGGTCTACCGGGTTAATAGGAAACTGACATTTGG	CLLGGLPG**ETDIW	TRAV40-1	TRDD2	TRAJ61-1	12	14	-1	16
22	1.6176946380775905E-4	TGTGCCGGAAAATAATTCGAACTCAAATTCCGGGTATGCACTCAACTTCGG	CAGK*FELKFRVCTQLR	TRAV12-2	TRDD3-1	TRAJ41-1	6	9	13	18
22	1.6176946380775905E-4	TGTGCCTTTAGAGACCCGGGGGAATACACCGATAAACTCATCTTT	CAFRDPGEYTDKLIF	TRDV3-1	TRDD1-1	TRDJ1-1	10	17	22	25
21	1.5441630636195183E-4	TGTGCTGTTATCGCCGGGGCAAACAACCTCTTCTTT	CAVIAGANNLFF	TRAV1-2	TRDD1	TRAJ36-1	7	9	10	13
21	1.5441630636195183E-4	TGTGCGTCCGGGAAACCAGTGGCTCTAGGTTGACCTTTG	CASGKPVALG*PL	TRAV27-1	TRDD2-1	TRAJ58-1	4	6	8	11
21	1.5441630636195183E-4	TGTGTGGTGAACTGCAAAGAATGGGATAGCAACTATCAGTTAATCTGG	CVVNCKEWDSNYQLIW	TRAV12-1	TRDD3-1	TRAJ33-1	11	18	20	23
21	1.5441630636195183E-4	TGTGCTCTGGAGGGATAGCAGCTATAAATTGATCTTCGG	CALEG*QL*IDLR	TRAV19-1	.	TRAJ12-1	-1	-1	-1	8
21	1.5441630636195183E-4	TGTGCCTTGAACACCGACAAGCTCATCTTT	CALNTDKLIF	TRAV24-1	.	TRAJ34-1	-1	-1	7	9
20	1.470631489161446E-4	TGTGCTGTGGTATAACAATGACATGCGCTTTGG	CAVV*Q*HALW	TRAV8-3	.	TRAJ43-1	-1	-1	9	11
20	1.470631489161446E-4	TGTGCTCTGAGTGAACAACCAGTGGCTCTAGGTTGACCTTTG	CALSEQPVALG*PL	TRAV19-1	TRDD1	TRAJ58-1	-1	14	-1	16
20	1.470631489161446E-4	TGTGCAGCAAGAAAGTAGAGTGGTAGAGGTTACCAGAAAGTTACCTTT	CAARK*SGRGYQKVTF	TRAV23-1	TRDD1	TRAJ13-1	10	20	22	25
20	1.470631489161446E-4	TGTGCTCTGAGTGAGAATTGGTTTTCAGATGGCCAGAAGCTGCTCTTT	CALSENWFSDGQKLLF	TRAV19-1	TRDD3-1	TRAJ16-1	-1	15	17	19
20	1.470631489161446E-4	TGTGCAGCAAGCGACGGGCTCTGGCAACACAGGCAAACTAATCTT	CAASDGLWQHRQTNL	TRAV23-1	TRDD1-1	TRAJ37-1	11	13	-1	16
20	1.470631489161446E-4	TGTGCAGCCCCCGTCGGGGTTACCAGAAAGTTACCTTTG	CAAPVGVTRKLPL	TRAV13-1	TRDD1	TRAJ13-1	7	11	-1	13
20	1.470631489161446E-4	TGTGCCTGTGTGTAACGCCCGCAAACTGGGGTCGACCGATAAACTCATCTT	CACV*RPQTGVDR*THL	TRDV2-1	TRDD1-1	TRDJ1-1	9	24	30	34
20	1.470631489161446E-4	TGTGCCGGTGTAAAACTGGGGCAAACAACCTCTTCTTTG	CAGVKLGQTTSSL	TRAV12-2	TRDD1	TRAJ36-1	6	8	-1	10
20	1.470631489161446E-4	TGTGTGGTGAGCGCTGGGAACAATGACATGCGCTTT	CVVSAGNNDMRF	TRAV10-1	TRDD1-1	TRAJ43-1	-1	13	-1	18
20	1.470631489161446E-4	TGTGCTGGGCACCGGGTTCAGGGAGCCCAGAAGCTGGTATTT	CAGHRVQGAQKLVF	TRAV35-1	TRDD1-1	TRAJ54-1	10	13	-1	16
20	1.470631489161446E-4	TGTGCCGTTAATGCTGGTGGTACTAGCTATGGAAAGCTGACATTT	CAVNAGGTSYGKLTF	TRAV12-2	.	TRAJ52-1	-1	-1	-1	8
20	1.470631489161446E-4	TGTGCTCTTGGGGAACGATATCCTACGGTACTACTGGGGGATACGCCCTAGAAGCGATAAACTCATCTT	CALGERYPTVLLGDTP*KR*THL	TRDV1-1	TRDD1-1	TRDJ1-1	15	32	44	52
20	1.470631489161446E-4	TGTGCTCTTGGGGGACTCCCGTACTGGGGGATACGAGGTTGTGATAAACTCATCTTT	CALGGLPYWGIRGCDKLIF	TRDV1-1	TRDD1-1	TRDJ1-1	16	22	34	42
19	1.3970999147033738E-4	TGTGCAATGAGAGAGGGCTAAATGGAGCCAATAGTAAGCTGACATTTG	CAMREG*MEPIVS*HL	TRAV14-1	TRDD2-1	TRAJ56-1	-1	17	-1	20
19	1.3970999147033738E-4	TGTGCTCTGAGTGAGGGGGATCTGAAAAGCTGGTCTTTG	CALSEGDLKSWSL	TRAV19-1	.	TRAJ57-1	-1	-1	-1	14
19	1.3970999147033738E-4	TGTGCTGTGGGTGCGAATCCAAGCCGGCACTGCCAGTAAACTCACCTTTGG	CAVGANPSRHCQ*THLW	TRAV8-3	TRDD2	TRAJ44-1	13	17	19	23
19	1.3970999147033738E-4	TGTGTGGTGAGCGGGACGGAGGGAGGAAGCCAAGGAAATCTCATCTTT	CVVSGTEGGSQGNLIF	TRAV10-1	TRDD1-1	TRAJ42-1	-1	13	15	19
19	1.3970999147033738E-4	TGTGCAATGAGAAGATTCTGGGGGTTACCAGAAAGTTACCTTTGG	CAMRRFWGLPESYLW	TRAV14-1	TRDD3-1	TRAJ13-1	-1	12	-1	14
19	1.3970999147033738E-4	TGTGCTGTGCTCGGCATAACAGATGGCCAGAAGCTGCTCTTT	CAVLGITDGQKLLF	TRAV20-1	TRDD1	TRAJ16-1	9	15	17	19
19	1.3970999147033738E-4	TGTGCAGGTCTTACCCTGTACAGCAGTGCTTCCAAGATAATCTTT	CAGLTLYSSASKIIF	TRAV27-1	TRDD2-1	TRAJ3-1	7	11	14	17
19	1.3970999147033738E-4	TGCATCCTGAGAGACTGGGGTCTGGCAACACAGGCAAACTAATCTTTG	CILRDWGLATQAN*SL	TRAV26-2	TRDD1-1	TRAJ37-1	-1	15	-1	17
19	1.3970999147033738E-4	TGTGCTCTTGGGGAACTACCCCCCAGAGGCACCGATAAACTCATCTTT	CALGELPPRGTDKLIF	TRDV1-1	TRDD2-1	TRDJ1-1	-1	17	19	29
19	1.3970999147033738E-4	TGTGCTGTGAGTGATCAAGGGGGTTACCAGAAAGTTACCTTT	CAVSDQGGYQKVTF	TRAV8-6	TRDD2	TRAJ13-1	-1	14	15	18
19	1.3970999147033738E-4	TGTGCTGGGCAGCTAATCCCCTCAGATGGCCAGAAGCTGCTCTTT	CAGQLIPSDGQKLLF	TRAV35-1	TRDD2	TRAJ16-1	11	16	18	21
19	1.3970999147033738E-4	TGTGCTGTGGGTGCGTTACTCTGGGGCTGGGAGTTACCAACTCACTTTCGG	CAVGALLWGWELPTHFR	TRAV8-3	TRDD3-1	TRAJ28-1	-1	14	-1	16
19	1.3970999147033738E-4	TGTGCCGTGAACTCCCAGGCAGGAACTGCTCTGATCTTT	CAVNSQAGTALIF	TRAV12-2	TRDD2-1	TRAJ15-1	-1	12	-1	14
18	1.3235683402453013E-4	TGTGCTGTGAGTAACGACTACAAGCTCAGCTTT	CAVSNDYKLSF	TRAV1-2	.	TRAJ20-1	-1	-1	-1	11
18	1.3235683402453013E-4	TGCATCGTCAGAGTCGAGCCGGTAACCAGTTCTATTTTG	CIVRVEPVTSSIL	TRAV26-1	TRDD3-1	TRAJ49-1	-1	16	-1	18
18	1.3235683402453013E-4	TGTGCAATGAGAGGGCCCCGAGGCACGGGCAGGAGAGCACTTACTTTT	CAMRGPRGTGRRALTF	TRAV14-1	TRDD1	TRAJ5-1	-1	13	14	21
18	1.3235683402453013E-4	TGTGTTGTGAGTGAGCCCTCATCAGGAGGAAGCTACATACCTACATTT	CVVSEPSSGGSYIPTF	TRAV8-2	TRDD2-1	TRAJ6-1	13	16	-1	19
18	1.3235683402453013E-4	TGTGCTCTGAGTTTTAATGCAGGCAACATGCTCACCTTT	CALSFNAGNMLTF	TRAV19-1	TRDD2-1	TRAJ39-1	-1	12	-1	14
18	1.3235683402453013E-4	TGTGTTGCCCCAACTTCAAAGCTGCAGGCAACAAGCTAACTTTTG	CVAPTSKLQATS*LL	TRAV8-2	TRDD1	TRAJ17-1	6	12	-1	15
18	1.3235683402453013E-4	TGTGCTGTGGGTGTCCCAATGGGAGCCCAGAAGCTGGTATTT	CAVGVPMGAQKLVF	TRAV8-3	TRDD2	TRAJ54-1	-1	13	15	20
18	1.3235683402453013E-4	TGTGTGGTGACCCTTCCCAAGATCATCTTT	CVVTLPKIIF	TRAV12-1	TRDD2-1	TRAJ30-1	9	11	-1	17
18	1.3235683402453013E-4	TGTGTGGTGAGCCCCTATGGCGGTGCTACAAACAAGCTCATCTTT	CVVSPYGGATNKLIF	TRAV12-1	TRDD2-1	TRAJ32-1	9	11	12	15
18	1.3235683402453013E-4	TGTGTGGTCCTAAGGGCTGCAGGCAACAAGCTAACTTTT	CVVLRAAGNKLTF	TRAV12-1	TRDD2-1	TRAJ17-1	-1	8	11	15
18	1.3235683402453013E-4	TGTGCCTGTGATCAGTGGCTCTAGGTTGACCTT	CACDQWL*VDL	TRDV2-1	.	TRAJ58-1	-1	-1	-1	10
18	1.3235683402453013E-4	TGTGCTCTTGGGGAACCGGGCGGACTGGGGGATTGGAAGTACACCGATAAACTCATCTTT	CALGEPGGLGDWKYTDKLIF	TRDV1-1	TRDD1-1	TRDJ1-1	15	23	32	40
18	1.3235683402453013E-4	TGTGCTGTCCCCTAAGAAACCAGTGGCTCTAGGTTGACCTTT	CAVP*ETSGSRLTF	TRAV22-1	TRDD2-1	TRAJ58-1	-1	8	9	12
18	1.3235683402453013E-4	TGTGCAGGAGCTAAGAGTAACACCGACAAGCTCATCTTT	CAGAKSNTDKLIF	TRAV27-1	TRDD2-1	TRAJ34-1	-1	10	12	17
18	1.3235683402453013E-4	TGTGCTCTTGGGGAACTATACCCAACTTACTGGGGGATACATAGGGGCACCGATAAACTCATCTTT	CALGELYPTYWGIHRGTDKLIF	TRDV1-1	TRDD1-1	TRDJ1-1	16	28	39	47
18	1.3235683402453013E-4	TGTGTGGTGAGCCTCACTCTGGGGCTGGGAGTTACCAACTCACTTTCG	CVVSLTLGLGVTNSLS	TRAV10-1	TRDD1	TRAJ28-1	-1	12	13	15
18	1.3235683402453013E-4	TGCCTCGTGGGTTTACCTCTGGCAACACAGGCAAACTAATCTTTG	CLVGLPLATQAN*SL	TRAV4-1	TRDD1	TRAJ37-1	11	13	-1	16
18	1.3235683402453013E-4	TGTGCTGTGAGTCCTTCTTCGAAAGGGGGAGCCCAGAAGCTGGTATTT	CAVSPSSKGGAQKLVF	TRAV8-4	TRDD2-1	TRAJ54-1	-1	12	16	26
18	1.3235683402453013E-4	TGTGCTGGGGACACGGGCTCAAATTCCGGGTATGCACTCAACTTC	CAGDTGSNSGYALNF	TRAV20-1	TRDD1-1	TRAJ41-1	-1	7	10	17
18	1.3235683402453013E-4	TGTGTGGTGCAAGATTCCGGGTATGCACTCAACTTC	CVVQDSGYALNF	TRAV10-1	TRDD2-1	TRAJ41-1	-1	9	-1	11
18	1.3235683402453013E-4	TGTGCTCTTGGGGACTTCTTCCCTAACTACTGGGGGATAAAGGGGGCCGATAAACTCATCTTT	CALGDFFPNYWGIKGADKLIF	TRDV1-1	TRDD1-1	TRDJ1-1	13	28	38	46
18	1.3235683402453013E-4	TGTGCCTTTAAAGGAGGCCTCCCTCTTCGATCTGGGGCTTACACCGATAAACTCATCTTT	CAFKGGLPLRSGAYTDKLIF	TRDV3-1	TRDD1-1	TRDJ1-1	9	31	36	40
18	1.3235683402453013E-4	TGTGCTCTTGGGGAACTAGTACCCAACTGGGGGTGGGGGATATTTGTACAACTCTTCTTT	CALGELVPNWGWGIFVQLFF	TRDV1-1	TRDD1-1	TRDJ2-1	16	33	41	45
18	1.3235683402453013E-4	TGTGCCTTCCCACCTTCCTCGTACTGGGGGATACCGTGCGGTAGAACCGATAAACTCATCTTT	CAFPPSSYWGIPCGRTDKLIF	TRDV3-1	TRDD1-1	TRDJ1-1	7	22	33	45
17	1.250036765787229E-4	TGTGCCGTGAATGCTAGGGAAACAAACTGGTCTTTG	CAVNARETNWSL	TRAV8-1	.	TRAJ47-1	-1	-1	-1	14
17	1.250036765787229E-4	TGTGCTACGGATTTCTAACGACTACAAGCTCAGCTTTGG	CATDF*RLQAQLW	TRAV17-1	.	TRAJ20-1	-1	-1	10	12
17	1.250036765787229E-4	TGCATCGTCAGCGACTTCACGGGAGGAGGAAACAAACTCACCTTT	CIVSDFTGGGNKLTF	TRAV26-1	TRDD1-1	TRAJ10-1	10	13	-1	16
17	1.250036765787229E-4	TGTGTGGTGAATCTTAACACCAATGCAGGCAAATCAACCTTT	CVVNLNTNAGKSTF	TRAV12-1	TRDD1	TRAJ27-1	10	12	-1	14
17	1.250036765787229E-4	TGTGCTGGCCGGCATCTGGTTCTGCAAGGCAACTGACCTTTG	CAGRHLVLQGN*PL	TRAV8-4	TRDD1	TRAJ22-1	6	10	-1	12
17	1.250036765787229E-4	TGTGTGGTGAACAAGGGGGGAACCTACAAATACATCTTT	CVVNKGGTYKYIF	TRAV12-1	TRDD1-1	TRAJ40-1	12	14	-1	18
17	1.250036765787229E-4	TGTGCTCTGAGTGAGGAGAGGGCTGCAGGCAACAAGCTAACTTTT	CALSEERAAGNKLTF	TRAV19-1	TRDD1	TRAJ17-1	15	19	-1	21
17	1.250036765787229E-4	TGTGCTTCACAAAGAAAGCAGGGAGCCCAGAAGCTGGTATTT	CASQRKQGAQKLVF	TRAV36-1	TRDD3-1	TRAJ54-1	5	13	16	18
17	1.250036765787229E-4	TGCATCCTGAGAGACCTTATACTCACGGGAGGAGGAAACAAACTCACCTTT	CILRDLILTGGGNKLTF	TRAV26-2	TRDD2-1	TRAJ10-1	-1	15	-1	18
17	1.250036765787229E-4	TGTGCTCTGAGTGAGGTTCAGGGAGCCCAGAAGCTGGTATTT	CALSEVQGAQKLVF	TRAV19-1	.	TRAJ54-1	-1	-1	-1	16
17	1.250036765787229E-4	TGTGCTGTTTTATATCTAACTTTGGAAATGAGAAATTAACCTTTG	CAVLYLTLEMRN*PL	TRAV41-1	TRDD1	TRAJ48-1	7	10	-1	12
17	1.250036765787229E-4	TGTGTGGTGAACAAAGAAGGCAACACAGGCAAACTAATCTTT	CVVNKEGNTGKLIF	TRAV12-1	TRDD3-1	TRAJ37-1	12	15	-1	18
17	1.250036765787229E-4	TGTGCCTGCTATACCGGCACTGCCAGTAAACTCACCTTT	CACYTGTASKLTF	TRAV24-1	TRDD1	TRAJ44-1	6	8	-1	10
17	1.250036765787229E-4	TGTGCAGAGGGGGGACGACTACAAGCTCAGCTT	CAEGGRLQAQL	TRAV13-2	TRDD1-1	TRAJ20-1	-1	9	-1	14
17	1.250036765787229E-4	TGCATCGTCAGAGTCGCGGAAGCTTTCAGGAAACACACCTCTTGTCTTTGG	CIVRVAEAFRKHTSCLW	TRAV26-1	TRDD1	TRAJ29-1	15	17	19	24
17	1.250036765787229E-4	TGTGCCGTGAACCACAAAGAGGAAGCTACATACCTACATTTG	CAVNHKEEATYLHL	TRAV12-2	TRDD1	TRAJ6-1	11	13	14	16
17	1.250036765787229E-4	TGTGCCTGTGACACCGGGAAGGGGACCAAACTCATCTTT	CACDTGKGTKLIF	TRDV2-1	TRDD1-1	TRDJ1-1	14	20	24	27
17	1.250036765787229E-4	TGTGCCTGTGACACTATGGTACTGGGGGATACCCATAAACTCATCTTT	CACDTMVLGDTHKLIF	TRDV2-1	TRDD1-1	TRDJ1-1	13	20	-1	30
17	1.250036765787229E-4	TGTGCTCTTGGGCTAACTCGCACAGGCTGGGGGAGGACCGATAAACTCATCTTT	CALGLTRTGWGRTDKLIF	TRDV1-1	TRDD1-1	TRDJ1-1	11	26	33	36
17	1.250036765787229E-4	TGTGCTGTGAGTCGCCGGGTCACGGGAGGAGGAAACAAACTCACCTTT	CAVSRRVTGGGNKLTF	TRAV3-1	TRDD1-1	TRAJ10-1	10	16	-1	19
17	1.250036765787229E-4	TGTGACTTTAGATTCCTCCAGGATAATGCACCGATAAACTCATCTTTG	CDFRFLQDNAPINSSL	TRDV3-1	TRDD1	TRDJ1-1	10	20	24	28
17	1.250036765787229E-4	TGTGCAATGAGAGGCTCTCGGGGGGGTGGCTACAATAAGCTGATTTTT	CAMRGSRGGGYNKLIF	TRAV14-1	TRDD1-1	TRAJ4-1	12	19	-1	24
17	1.250036765787229E-4	TGTGCTCTTGGGGAACGCCCTCCCGCCTACTGGGGGATCGGGAGGGGCGATAAACTCATCTTT	CALGERPPAYWGIGRGDKLIF	TRDV1-1	TRDD1-1	TRDJ1-1	15	28	37	47
16	1.1765051913291568E-4	TGTGCTGTGAGTGACTCCCGCACGGGAGGAGGAAACAAACTCACCTTT	CAVSDSRTGGGNKLTF	TRAV8-4	TRDD2-1	TRAJ10-1	13	15	-1	18
16	1.1765051913291568E-4	TGTGCAATGAGCGAGACCGGCACTGCCAGTAAACTCACCTTT	CAMSETGTASKLTF	TRAV12-3	.	TRAJ44-1	-1	-1	-1	13
16	1.1765051913291568E-4	TGTGCAGAGAATATCTGGAACAATGCCAGACTCATGTTT	CAENIWNNARLMF	TRAV13-2	TRDD1-1	TRAJ31-1	12	14	-1	18
16	1.1765051913291568E-4	TGTGCTGTGGGGAATAATGCAGGCAACATGCTCACCTTT	CAVGNNAGNMLTF	TRAV20-1	TRDD1-1	TRAJ39-1	-1	9	-1	12
16	1.1765051913291568E-4	TGTGCTCTGAGGAGGTTGGACAGAGATGACAAGATCATCTTT	CALRRLDRDDKIIF	TRAV9-2	TRDD1	TRAJ30-1	10	13	14	16
16	1.1765051913291568E-4	TGTGCTCTGAGTGAGGAGGGATAGCAACTATCAGTTAATCTGGGG	CALSEEG*QLSVNLG	TRAV19-1	TRDD3-1	TRAJ33-1	-1	16	-1	18
16	1.1765051913291568E-4	TGTGTGGTGATGCCCTTTTCAGATGGCCAGAAGCTGCTCTTT	CVVMPFSDGQKLLF	TRAV12-1	TRDD1	TRAJ16-1	-1	10	11	15
16	1.1765051913291568E-4	TGTGCTCTGGGTCAGGGAGGAAGCTACATACCTACATTT	CALGQGGSYIPTF	TRAV9-2	TRDD1	TRAJ6-1	-1	9	10	15
16	1.1765051913291568E-4	TGTGCCTGTGACACCTTGCTGGGGGCAAAAACCGATAAACTCATCTTT	CACDTLLGAKTDKLIF	TRDV2-1	TRDD1-1	TRDJ1-1	14	18	24	28
16	1.1765051913291568E-4	TGTGCTCTGAGTAATACTGGAGGCTTCAAAACTATCTTT	CALSNTGGFKTIF	TRAV9-2	.	TRAJ9-1	-1	-1	-1	10
16	1.1765051913291568E-4	TGTGCTCTTGGGGAAGTGGCCTACCTGGGCTGGGGGATACGCCTTAAGTTTCACCGATAAACTCATCTT	CALGEVAYLGWGIRLKFHR*THL	TRDV1-1	TRDD1-1	TRDJ1-1	14	29	40	51
16	1.1765051913291568E-4	TGTGCTCTTGGGTCATTCCCTGCGGGGACCGATAAACTCATCTTT	CALGSFPAGTDKLIF	TRDV1-1	TRDD1	TRDJ1-1	11	23	-1	27
16	1.1765051913291568E-4	TGTGCTCTTGGGGAAAATCCTGTACTACTGGGGCCCACCGATAAACTCATCTTT	CALGENPVLLGPTDKLIF	TRDV1-1	TRDD1-1	TRDJ1-1	14	26	32	35
16	1.1765051913291568E-4	TGTGTGGTGAGGCGGAGGACTGGGGCTGGGAGTTACCAACTCACTTTCGGG	CVVRRRTGAGSYQLTFG	TRAV10-1	TRDD1-1	TRAJ6	10	18	24	49
16	1.1765051913291568E-4	TGTGCTGTGAGTGATCTGCTCCCCGACAAGCTCATCTTT	CAVSDLLPDKLIF	TRAV8-6	TRDD1-1	TRAJ34-1	13	15	17	20
16	1.1765051913291568E-4	TGTGCTCTTGGGGAACGGAGGGGGGATACGCTTGGCACCGATAAACTCATCTTT	CALGERRGDTLGTDKLIF	TRDV1-1	TRDD1-1	TRDJ1-1	15	20	29	35
15	1.1029736168710845E-4	TGTGCTACTCTTAATAATGCAGGCAACATGCTCACCTTT	CATLNNAGNMLTF	TRAV1-2	TRDD1-1	TRAJ39-1	-1	6	8	11
15	1.1029736168710845E-4	TGTGTGGTGAGCGGAACCGAGGGAGGAAGCCAAGGAAATCTCATCTTT	CVVSGTEGGSQGNLIF	TRAV10-1	TRDD2	TRAJ42-1	12	15	17	19
15	1.1029736168710845E-4	TGCATCGTCAGAGTCGCGAGCGTCGGAATAACAATGCCAGACTCATGTTTG	CIVRVASVGITMPDSCL	TRAV26-1	TRDD1	TRAJ31-1	15	17	18	24
15	1.1029736168710845E-4	TGTGCTCTGAGTAAACTCAAATTCCGGGTATGCACTCAACTTCGG	CALSKLKFRVCTQLR	TRAV9-2	.	TRAJ41-1	-1	-1	11	13
15	1.1029736168710845E-4	TGTGCAGCAAGCGCGCTGTCCTTCCTACTGAAAGCTGGGGATTGGGACACCGATAAACTCATCTTT	CAASALSFLLKAGDWDTDKLIF	TRAV29-1	TRDD2-1	TRDJ1-1	12	19	27	46
15	1.1029736168710845E-4	TGTGCTGTGGATCGAATTTCAGGAACCTACAAATACATCTTT	CAVDRISGTYKYIF	TRAV8-3	TRDD3-1	TRAJ40-1	9	13	15	18
15	1.1029736168710845E-4	TGTGTGGTGAACAATGACATGCGCTTT	CVVNNDMRF	TRAV12-1	.	TRAJ43-1	-1	-1	-1	9
15	1.1029736168710845E-4	TGTGCTCTTGGGGAAGAATTCCCCTCAGCTGGGGGACGGTACACCGATAAACTCATCTTT	CALGEEFPSAGGRYTDKLIF	TRDV1-1	TRDD1-1	TRDJ1-1	14	28	35	40
15	1.1029736168710845E-4	TGTGCAATGAGAGAGGGCGAGCTGCAGGCAACAAGCTAACTTTTG	CAMREGELQATS*LL	TRAV14-1	TRDD1-1	TRAJ17-1	-1	17	-1	19
15	1.1029736168710845E-4	TGTGTGGTGAACAAAGGTTACCAGAAAGTTACCTTT	CVVNKGYQKVTF	TRAV12-1	TRDD3-1	TRAJ13-1	-1	13	-1	15
15	1.1029736168710845E-4	TGTGTGGTGAAGGGCAGCAGTGCTTCCAAGATAATCTTT	CVVKGSSASKIIF	TRAV12-1	TRDD1-1	TRAJ3-1	-1	11	-1	14
15	1.1029736168710845E-4	TGTGCTCTTGGGGAACTAAAGCCTTCCTACTGGGGGAGGCGGACGCCCGATAAACTCATCTTT	CALGELKPSYWGRRTPDKLIF	TRDV1-1	TRDD1	TRDJ1-1	16	28	36	46
15	1.1029736168710845E-4	TGTGCTCTTGGGGAAGCCTCCTTCCCTGTACTGGGGGATAGACGGAACACCGATAAACTCATCTTT	CALGEASFPVLGDRRNTDKLIF	TRDV1-1	TRDD1-1	TRDJ1-1	14	29	39	46
15	1.1029736168710845E-4	TGTGCTCTTTTCCTAAGGGGGGGTACAGCTTTGACAGCACAACTCTTCTTT	CALFLRGGTALTAQLFF	TRDV1-1	TRDD2-1	TRDJ2-1	-1	9	14	28
14	1.0294420424130121E-4	TGTGCTGTGGAGGGGTTTTCTGGTGGCTACAATAAGCTGATTTTT	CAVEGFSGGYNKLIF	TRAV2-1	.	TRAJ4-1	-1	-1	12	14
14	1.0294420424130121E-4	TGTGCCGTGACTGTTGACGGAGGAGGAAACAAACTCACCTTT	CAVTVDGGGNKLTF	TRAV8-1	TRDD1-1	TRAJ10-1	-1	10	12	18
14	1.0294420424130121E-4	TGCGGCCCAGGACCTAACTTTGGAAATGAGAAATTAACCTTT	CGPGPNFGNEKLTF	TRAV30-1	.	TRAJ48-1	-1	-1	9	11
14	1.0294420424130121E-4	TGTGTTGTGATCCATACTGGAGGCTTCAAAACTATCTTT	CVVIHTGGFKTIF	TRAV8-2	TRDD2-1	TRAJ9-1	-1	10	-1	13
14	1.0294420424130121E-4	TGTGCAGAGAATAAGCGAACACCGGTAACCAGTTCTATTTTG	CAENKRTPVTSSIL	TRAV5-1	TRDD1	TRAJ49-1	-1	10	12	16
14	1.0294420424130121E-4	TGTGCTACGGACACGGGCAGGAGAGCACTTACTTTT	CATDTGRRALTF	TRAV17-1	.	TRAJ5-1	-1	-1	-1	8
14	1.0294420424130121E-4	TGTGCATGCCAGGGTTCCTCTGGTGGCTACAATAAGCTGATTTTT	CACQGSSGGYNKLIF	TRAV12-3	TRDD2-1	TRAJ4-1	5	14	-1	18
14	1.0294420424130121E-4	TGTGCAGCCCCGGATACCGGCACTGCCAGTAAACTCACCTTT	CAAPDTGTASKLTF	TRAV29-1	TRDD1	TRAJ44-1	7	11	-1	13
14	1.0294420424130121E-4	TGTGCTCTAAGCAAGGTGCCAGACTCATGTTTG	CALSKVPDSCL	TRAV16-1	TRDD1	TRAJ31-1	10	14	-1	16
14	1.0294420424130121E-4	TGTGTGGTGGCCAATGCCAGACTCATGTTT	CVVANARLMF	TRAV12-1	.	TRAJ31-1	-1	-1	8	11
14	1.0294420424130121E-4	TGTGCCCCTGCCGAAGGGAAACACACCTCTTGTCTTTGG	CAPAEGKHTSCLW	TRAV9-2	TRDD1	TRAJ29-1	4	7	9	16
14	1.0294420424130121E-4	TGTGCAGCAATAGGCCCCTGCGTGCTGGCAACAACCGTAAGCTGATTTGGG	CAAIGPCVLATTVS*FG	TRAV13-1	TRDD1	TRAJ38-1	9	17	19	22
14	1.0294420424130121E-4	TGTGCTGTCAACGAAAATGAGAAATTAACCTTT	CAVNENEKLTF	TRAV41-1	TRDD1	TRAJ48-1	-1	10	-1	12
14	1.0294420424130121E-4	TGTGCCTGTGACACCAAACTGGGGGACCGTACACCGATAAACTCATCTTTG	CACDTKLGDRTPINSSL	TRDV2-1	TRDD1-1	TRDJ1-1	14	17	25	30
14	1.0294420424130121E-4	TGCCTCGTGGGCGAGGACAACTTCAACAAATTTTACTTT	CLVGEDNFNKFYF	TRAV4-1	TRDD1	TRAJ21-1	10	14	-1	16
14	1.0294420424130121E-4	TGTGCTGTACAAAACACCGACAAGCTCATCTTT	CAVQNTDKLIF	TRAV8-6	TRDD1	TRAJ34-1	-1	8	-1	10
14	1.0294420424130121E-4	TGTGCTGGGCTTCTGGGGCTGGGAGTTACCAACTCACTTTCG	CAGLLGLGVTNSLS	TRAV35-1	TRDD1-1	TRAJ6	9	12	17	42
14	1.0294420424130121E-4	TGTGCTCTTGGATTACGCCCCCTTTACTGGGGGATACCGGATAAACTCATCTTT	CALGLRPLYWGIPDKLIF	TRDV1-1	TRDD1-1	TRDJ1-1	10	25	-1	37
14	1.0294420424130121E-4	TGTGCTGCATTTCCCGAGAGGGGGGACCCGATAAACTCATCTTTG	CAAFPERGDPINSSL	TRAV22-1	TRDD1-1	TRDJ1-1	6	20	25	27
14	1.0294420424130121E-4	TGTGCTCTGGGCAGGCGTCGATACAGCACCCTCACCTTT	CALGRRRYSTLTF	TRAV16-1	TRDD1-1	TRAJ11-1	-1	8	10	19
14	1.0294420424130121E-4	TGTGCTGGTCTCTGTCTGGGGCTGGGAGTTACCAACTCACTTTCG	CAGLCLGLGVTNSLS	TRAV35-1	TRDD1-1	TRAJ28-1	7	11	-1	14
14	1.0294420424130121E-4	TGTGCTCTTGGGGAGCTAAGGCCTTCCTACTGGGGGATACGCCGACCCGGTAAACTCATCTTT	CALGELRPSYWGIRRPGKLIF	TRDV1-1	TRDD1-1	TRDJ1-1	13	28	40	46
14	1.0294420424130121E-4	TGTGCTCTTGGGGGGCTCCTACGATCGTACTGGGGGCCAACAGGGACAGCACAACTCTTCTTT	CALGGLLRSYWGPTGTAQLFF	TRDV1-1	TRDD1-1	TRDJ2-1	12	28	35	44
14	1.0294420424130121E-4	TGTGGG	CG	TRAV29-1	.	TRAJ17	-1	-1	3	5
13	9.559104679549398E-5	TGTGCTGTCCTTAATAATGCAGGCAACATGCTCACCTTT	CAVLNNAGNMLTF	TRAV1-2	TRDD2-1	TRAJ39-1	-1	8	-1	11
13	9.559104679549398E-5	TGTGTTATTCGGAGGAAGCTACATACCTACATT	CVIRRKLHTYI	TRAV1-2	TRDD2-1	TRAJ6-1	3	7	-1	10
13	9.559104679549398E-5	TGTGCTGTGATGGATAGCAACTATCAGTTAATCTGG	CAVMDSNYQLIW	TRAV1-2	.	TRAJ33-1	-1	-1	-1	10
13	9.559104679549398E-5	TGTGCCGCGGGTGCAGGGGGCGGTGCTACAAACAAGCTCATCTTT	CAAGAGGGATNKLIF	TRAV8-1	TRDD1-1	TRAJ32-1	6	8	10	18
13	9.559104679549398E-5	TGTGCTGTGCCCATGAATTATGGAGGAAGCCAAGGAAATCTCATCTTT	CAVPMNYGGSQGNLIF	TRAV8-3	TRDD2-1	TRAJ42-1	8	10	-1	13
13	9.559104679549398E-5	TGTGCAGGCCCTCTAGGAAGCCAAGGAAATCTCATCTTT	CAGPLGSQGNLIF	TRAV25-1	TRDD2-1	TRAJ42-1	7	9	11	14
13	9.559104679549398E-5	TGTGCTACGGACGCAATGGCGGTGCTACAAACAAGCTCATCTTTG	CATDAMAVLQTSSSL	TRAV17-1	TRDD2-1	TRAJ32-1	-1	13	-1	15
13	9.559104679549398E-5	TGTGCTCTGAGTAAGGCCTCAGGAACCTACAAATACATCTTT	CALSKASGTYKYIF	TRAV9-2	TRDD1	TRAJ40-1	11	14	-1	16
13	9.559104679549398E-5	TGTGCTGTGAGTGGGCGCTAATGCTGGTGGTACTAGCTATGGAAAGCTGACATTTGG	CAVSGR*CWWY*LWKADIW	TRAV8-4	TRDD1-1	TRAJ52-1	-1	13	14	17
13	9.559104679549398E-5	TGTGCTGGGGGAAGATAACACCAATGCAGGCAAATCAACCTTTGG	CAGGR*HQCRQINLW	TRAV35-1	TRDD1	TRAJ27-1	-1	9	11	15
13	9.559104679549398E-5	TGTGCTTATAGGAGAGCTTTAGGCGGTGCTACAAACAAGCTCATCTTT	CAYRRALGGATNKLIF	TRAV38-2	TRDD2-1	TRAJ32-1	13	16	18	21
13	9.559104679549398E-5	TGTGCTCTTGGGAAACGAATCGAAGGGATACGAAAACTCATCTTT	CALGKRIEGIRKLIF	TRDV1-1	TRDD1-1	TRAJ42-1	15	24	-1	31
13	9.559104679549398E-5	TGTGCTGTGAGTGAAGGGAGCCCCGGGGCAAACAACCTCTTCTTT	CAVSEGSPGANNLFF	TRAV8-6	TRDD1-1	TRAJ36-1	13	15	18	22
13	9.559104679549398E-5	TGTGCAGCAAACTATTATGGCGGTGCTACAAACAAGCTCATCTTT	CAANYYGGATNKLIF	TRAV29-1	TRDD1-1	TRAJ32-1	-1	10	-1	13
13	9.559104679549398E-5	TGCGGCATCCCCGGCCAACACTGCAGGCAACAAGCTAACTTTTGG	CGIPGQHCRQQANFW	TRAV30-1	TRDD2-1	TRAJ17-1	-1	7	9	20
13	9.559104679549398E-5	TGTGCTGTGAGTTTTCCTATCTTATAACACCGACAAGCTCATCTT	CAVSFPIL*HRQAHL	TRAV8-4	TRDD2-1	TRAJ34-1	11	13	-1	19
13	9.559104679549398E-5	TGTGCAGCAACTGGAGGCTTCAAAACTATCTTT	CAATGGFKTIF	TRAV29-1	.	TRAJ9-1	-1	-1	-1	9
13	9.559104679549398E-5	TGTGCTTATAGGACTCTCCGAATTATGGAGGAAGCCAAGGAAATCTCATCTTTG	CAYRTLRIMEEAKEISSL	TRAV38-2	TRDD2-1	TRAJ42-1	12	16	-1	19
13	9.559104679549398E-5	TGTGCTGTGAGAAAACTTTATGGCTCCTACGACAAGGTGATATTT	CAVRKLYGSYDKVIF	TRAV8-6	TRDD1	TRAJ50-1	10	14	16	23
13	9.559104679549398E-5	TGTGTGGTGAGCGCGACAGGAGGAGGAAACAAACTCACCTTT	CVVSATGGGNKLTF	TRAV10-1	TRDD1-1	TRAJ10-1	-1	13	-1	15
13	9.559104679549398E-5	TGTGCCTTTATCGGCCCAGGCAGGAACTGCTCTGATCTT	CAFIGPGRNCSDL	TRAV24-1	TRDD1-1	TRAJ58-1	9	25	28	37
13	9.559104679549398E-5	TGTGCTCTTGGGAACCCCCCTTTCCCGCCTCTACTTAGGGCTCAAGGGATGGATAAACTCATCTTT	CALGNPPFPPLLRAQGMDKLIF	TRDV1-1	TRDD1-1	TRDJ1-1	11	45	49	51
13	9.559104679549398E-5	TGTGTGGTTGGAACTGGCAACACAGGCAAACTAATCTTT	CVVGTGNTGKLIF	TRAV12-1	TRDD1	TRAJ37-1	-1	8	10	13
13	9.559104679549398E-5	TGTGCTGTGAGGCCTGGGGCTGGTGGTACTAGCTATGGAAAGCTGACATTT	CAVRPGAGGTSYGKLTF	TRAV21-1	TRDD1-1	TRAJ52-1	11	13	-1	18
13	9.559104679549398E-5	TGTGCCGTGATAGGGAGGAGAGCACTTACTTTT	CAVIGRRALTF	TRAV12-2	TRDD1	TRAJ5-1	-1	10	-1	12
13	9.559104679549398E-5	TGTGCCTGTGACACCCCAGGGGGTCCGAGCTCCTGGGACACCCGACAGATGTTTTTC	CACDTPGGPSSWDTRQMFF	TRDV2-1	TRDD1-1	TRDJ3-1	14	18	22	29
13	9.559104679549398E-5	TGTGCTCTTGGGGAACGTTTGCCTTCCTACTGGGGGATACAACGCGGGGGCACGCATAAACTCATCTTT	CALGERLPSYWGIQRGGTHKLIF	TRDV1-1	TRDD1-1	TRDJ1-1	15	28	39	55
13	9.559104679549398E-5	TGTGCCGTGACCAGTAACTATGGTCAGAATTTTGTCTTT	CAVTSNYGQNFVF	TRAV12-2	TRDD2-1	TRAJ26-1	-1	10	12	14
12	8.823788934968675E-5	TGTGCTCTCGAATATGGAAACAAACTGGTCTTT	CALEYGNKLVF	TRAV6-1	.	TRAJ47-1	-1	-1	-1	7
12	8.823788934968675E-5	TGTGCTGTGGAGCCCCCTCCCCAAGGAAACACACCTCTTGTCTTT	CAVEPPPQGNTPLVF	TRAV2-1	TRDD2-1	TRAJ29-1	11	15	17	23
12	8.823788934968675E-5	TGTGCTGTCATGGATAGCAACTATCAGTTAATCTGG	CAVMDSNYQLIW	TRAV1-2	TRDD2-1	TRAJ33-1	-1	8	-1	10
12	8.823788934968675E-5	TGTGCAGAGATTCTACGGGGCTCTGCAAGGCAACTGACCTTT	CAEILRGSARQLTF	TRAV5-1	TRDD1	TRAJ22-1	9	13	16	18
12	8.823788934968675E-5	TGTGCAATGAGAGAGGGCCAGGGAGCCCAGAAGCTGGTATTT	CAMREGQGAQKLVF	TRAV14-1	.	TRAJ54-1	-1	-1	16	18
12	8.823788934968675E-5	TGTGCTCTGAGTGATCGGAATGGAGGAAGCCAAGGAAATCTCATCTTT	CALSDRNGGSQGNLIF	TRAV9-2	TRDD1-1	TRAJ42-1	13	16	-1	19
12	8.823788934968675E-5	TGTGCAATTACCCCGGTTCTGCAAGGCAACTGACCTTTG	CAITPVLQGN*PL	TRAV14-1	TRDD2-1	TRAJ22-1	-1	8	-1	12
12	8.823788934968675E-5	TGTGCTGTTGGCTCTGGCAACACAGGCAAACTAATCTTT	CAVGSGNTGKLIF	TRAV19-1	TRDD3-1	TRAJ37-1	-1	6	-1	8
12	8.823788934968675E-5	TGTGCTGGCCCTAACGTGGGCAATGCCAGACTCATGTTT	CAGPNVGNARLMF	TRAV3-1	TRDD1	TRAJ31-1	6	16	-1	20
12	8.823788934968675E-5	TGTGCTGTGGGTGGCGGTAACCAGTTCTATTTT	CAVGGGNQFYF	TRAV8-3	.	TRAJ49-1	-1	-1	12	14
12	8.823788934968675E-5	TGTGCAGGGCATAAAGGGCGGATCTGAAAAGCTGGTCTT	CAGHKGRI*KAGL	TRAV25-1	TRDD1	TRAJ57-1	8	10	12	14
12	8.823788934968675E-5	TGCATCGTCATGCGGCCTAACTTTGGAAATGAGAAATTAACCTTT	CIVMRPNFGNEKLTF	TRAV26-1	TRDD1-1	TRAJ48-1	-1	10	11	16
12	8.823788934968675E-5	TGTGCTGGGTGGTGGAGAGCTACAAATACATCTTTG	CAGWWRATNTSL	TRAV22-1	TRDD1-1	TRAJ40-1	6	9	11	17
12	8.823788934968675E-5	TGTGCTGGGCCTTAAAGGAATAACAATGCCAGACTCATGTTT	CAGP*RNNNARLMF	TRAV35-1	TRDD2	TRAJ31-1	-1	10	12	16
12	8.823788934968675E-5	TGTGTGGTGAACATTAAAAAAATACCGGCACTGCCAGTAAACTCACCTTTG	CVVNIKKIPALPVNSPL	TRAV12-1	TRDD3-1	TRAJ44-1	12	15	17	19
12	8.823788934968675E-5	TGTGCTGCGGGGGATAACTATGGTCAGAATTTTGTCTTT	CAAGDNYGQNFVF	TRAV22-1	TRDD1-1	TRAJ26-1	6	8	-1	10
12	8.823788934968675E-5	TGTGCAGGGACTCCCGCCGACAAGCTCATCTTT	CAGTPADKLIF	TRAV25-1	TRDD1	TRAJ34-1	-1	9	11	14
12	8.823788934968675E-5	TGTGCCTGTGACACGCTGGGGGACACCGATAAACTCATCTTT	CACDTLGDTDKLIF	TRDV2-1	TRDD1-1	TRDJ1-1	13	15	-1	22
12	8.823788934968675E-5	TGTGCAATGAGCGCGGACTCTGGGGCTGGGAGTTACCAACTCACTTTC	CAMSADSGAGSYQLTF	TRAV12-3	TRDD1-1	TRAJ28-1	12	14	-1	16
12	8.823788934968675E-5	TGTGCTGTGCAGCTACCTAGGGGTTGAGGGAAACAAACTGGTCTT	CAVQLPRG*GKQTGL	TRAV20-1	TRDD2-1	TRAJ47-1	-1	12	16	26
12	8.823788934968675E-5	TGCATCCTGAGAGACCAACCCTCAGGAACCTACAAATACATCTTT	CILRDQPSGTYKYIF	TRAV26-2	TRDD1	TRAJ40-1	14	17	-1	19
12	8.823788934968675E-5	TGTGCTGGGCTCAAAGGAAGCCAAGGAAATCTCATCTTT	CAGLKGSQGNLIF	TRAV35-1	TRDD2	TRAJ42-1	-1	10	11	14
12	8.823788934968675E-5	TGTGCAATGAGCGCTGGAGGAAGCTACATACCTACATTT	CAMSAGGSYIPTF	TRAV12-3	.	TRAJ6-1	-1	-1	-1	13
12	8.823788934968675E-5	TGTGCTGTCTCATTCAGGGAGCCCAGAAGCTGGTATTTG	CAVSFREPRSWYL	TRAV20-1	.	TRAJ54-1	-1	-1	7	9
12	8.823788934968675E-5	TGTGCTCTTGGGCTATTCTTCCCGCGGGGGATACGCACCGATAAACTCATCTTT	CALGLFFPRGIRTDKLIF	TRDV1-1	TRDD1-1	TRDJ1-1	11	25	-1	35
12	8.823788934968675E-5	TGTGCCTGTGACACCGGACCGTACTGGGGGATAGCAGGGACACCCGACAGATGTTTTTCG	CACDTGPYWGIAGTPDRCFS	TRDV2-1	TRDD1-1	TRDJ3-1	14	22	32	34
12	8.823788934968675E-5	TGTGCTCTTGGGGAAGCCTTCCTACTGGGGATACGGGGGGCCGATAAACTCATCTTT	CALGEAFLLGIRGADKLIF	TRDV1-1	TRDD1	TRDJ1-1	14	26	34	40
12	8.823788934968675E-5	TGTGCCGTGAGCCTCGATACCGGCACTGCCAGTAAACTCACCTTT	CAVSLDTGTASKLTF	TRAV12-2	TRDD2-1	TRAJ44-1	9	11	13	16
12	8.823788934968675E-5	TGTGCTCTTGGGGAACGGGCGGCAACACAGGCAAACTAATCTTTG	CALGERAATQAN*SL	TRDV1-1	TRDD1-1	TRAJ37-1	-1	16	18	20
12	8.823788934968675E-5	TGTGCTCTTGGGTCCCGGCCTTCCTACGTCTTTCTCTGGGTGTTTACCGATAAACTCATCTTT	CALGSRPSYVFLWVFTDKLIF	TRDV1-1	TRDD2-1	TRDJ1-1	11	18	26	45
12	8.823788934968675E-5	TGTGCTTTCTTGATAGGGGGATGGCTCTGGCAACACAGGCAAACTAATCTT	CAFLIGGWLWQHRQTNL	TRAV38-1	TRDD1-1	TRAJ37-1	12	15	-1	21
12	8.823788934968675E-5	TGTGCCGTGAACAGCCAGGCAGGAACTGCTCTGATCTTT	CAVNSQAGTALIF	TRAV12-2	.	TRAJ15-1	-1	-1	-1	11
12	8.823788934968675E-5	TGTGCTCTTGGGGAACTATTATCGTACACCGATAAACTCATCTTT	CALGELLSYTDKLIF	TRDV1-1	TRDD1	TRDJ1-1	-1	17	18	25
12	8.823788934968675E-5	TGTGCTCTTGGGGAGAGGTCATTCCTACGGAAGGACTGGGGGATACCGGCGACCGATAAACTCATCTTT	CALGERSFLRKDWGIPATDKLIF	TRDV1-1	TRDD1-1	TRDJ1-1	13	34	45	51
12	8.823788934968675E-5	TGTGCCTTTACTTCCCACGGGCAACTCATCTTT	CAFTSHGQLIF	TRDV3-1	TRDD2-1	TRDJ1-1	-1	10	14	22
11	8.088473190387952E-5	TGTGCTGTGAGAGATAGCAACTATCAGTTAATCTGG	CAVRDSNYQLIW	TRAV1-2	.	TRAJ33-1	-1	-1	-1	12
11	8.088473190387952E-5	TGTGCTCTAGACATGGGACTATGGTCAGAATTTTGTCTT	CALDMGLWSEFCL	TRAV6-1	TRDD1-1	TRAJ26-1	-1	13	-1	17
11	8.088473190387952E-5	TGCGGCACAGAGGGGTTTTATAACCAGGGAGGAAAGCTTATCTTC	CGTEGFYNQGGKLIF	TRAV30-1	TRDD1-1	TRAJ23-1	-1	12	-1	14
11	8.088473190387952E-5	TGTGCTGTGCCTTTTCTGGTGGCTACAATAAGCTGATTTTTG	CAVPFLVATIS*FL	TRAV21-1	TRDD2-1	TRAJ4-1	-1	9	-1	11
11	8.088473190387952E-5	TGTGCCGGCGGACCCATTATGGCGGTGCTACAAACAAGCTCATCTTTG	CAGGPIMAVLQTSSSL	TRAV8-1	TRDD1	TRAJ32-1	6	9	11	15
11	8.088473190387952E-5	TGTGCAGCAAGTATACTGCGGATGGAGGAAGCCAAGGAAATCTCATCTTTG	CAASILRMEEAKEISSL	TRAV13-1	TRDD1-1	TRAJ42-1	12	14	17	21
11	8.088473190387952E-5	TGTGCTGTGAGAGAAGGCTTTGGGAATGTGCTGCATTGC	CAVREGFGNVLHC	TRAV3-1	.	TRAJ35-1	-1	-1	-1	14
11	8.088473190387952E-5	TGTGCTGTGAAGGTATGGAATAACAATGACATGCGCTTT	CAVKVWNNNDMRF	TRAV8-4	TRDD1-1	TRAJ43-1	9	15	-1	18
11	8.088473190387952E-5	TGCATCCTGAGAGACATCTTAATGCTGGTGGTACTAGCTATGGAAAGCTGACATTTG	CILRDILMLVVLAMES*HL	TRAV26-2	TRDD1	TRAJ52-1	14	17	-1	19
11	8.088473190387952E-5	TGTGCAGCATGACCCGTGGGGAGGAAGCCAAGGAAATCTCATCTT	CAA*PVGRKPRKSHL	TRAV13-1	TRDD1	TRAJ42-1	8	16	-1	19
11	8.088473190387952E-5	TGTGGAGCAGCCCTATGAATAACAATGCCAGACTCATGTTTG	CGAAL*ITMPDSCL	TRAV34-1	TRDD2-1	TRAJ31-1	9	11	14	16
11	8.088473190387952E-5	TGTGCTTATAAAGGAACCTACAAATACATCTTT	CAYKGTYKYIF	TRAV38-2	.	TRAJ40-1	-1	-1	9	11
11	8.088473190387952E-5	TGTGTGGCTTCCCCCGGTTCCGATCTAACTTTGGAAATGAGAAATTAACCTTTG	CVASPGSDLTLEMRN*PL	TRAV12-1	TRDD2-1	TRAJ48-1	-1	7	11	22
11	8.088473190387952E-5	TGTGCCGTGGACGGGCGAGTGGAATTATGGAGGAAGCCAAGGAAATCTCATCTTTGG	CAVDGRVELWRKPRKSHLW	TRAV39-1	TRDD1	TRAJ42-1	-1	12	14	21
11	8.088473190387952E-5	TGTGCAGCAAGTAGAGGGAGACTCTGGGGCTGGGAGTTACCAACTCACTTT	CAASRGRLWGWELPTHF	TRAV13-1	TRDD1-1	TRAJ28-1	12	15	-1	18
11	8.088473190387952E-5	TGTGCTGTCGGGAAGAGAGGCTTTGGAAATGAGAAATTAACCTTT	CAVGKRGFGNEKLTF	TRAV41-1	TRDD1-1	TRAJ48-1	-1	9	12	20
11	8.088473190387952E-5	TGTGCAGCAAGTAGGGACACGGGCAGGAGAGCACTTACTTTT	CAASRDTGRRALTF	TRAV13-1	.	TRAJ5-1	-1	-1	12	14
11	8.088473190387952E-5	TGTGGAGCAGAGACGTCTGGCAACACAGGCAAACTAATCTTT	CGAETSGNTGKLIF	TRAV34-1	TRDD1-1	TRAJ37-1	10	12	-1	15
11	8.088473190387952E-5	TGTGCCTGTGACCTACTGGGGACACAAAACGATAAACTCATCTTT	CACDLLGTQNDKLIF	TRDV2-1	TRDD1-1	TRDJ1-1	11	14	20	27
11	8.088473190387952E-5	TGTGCTTATAGGAGAAGCACTGGGGGATACGCACGTAAACTCATCTTT	CAYRRSTGGYARKLIF	TRAV38-2	TRDD1-1	TRDJ1-1	13	18	30	35
11	8.088473190387952E-5	TGTGCTGTGGAATTCAGCTGGGGGAAATTGCAGTTT	CAVEFSWGKLQF	TRAV3-1	TRDD1-1	TRAJ24-1	8	17	24	31
11	8.088473190387952E-5	TGTGCAATGAGAGAGGATTCAGATGGCCAGAAGCTGCTCTTT	CAMREDSDGQKLLF	TRAV14-1	.	TRAJ16-1	-1	-1	15	17
11	8.088473190387952E-5	TGTGCAATGAGCGCTCAGGGCGGATCTGAAAAGCTGGTCTTT	CAMSAQGGSEKLVF	TRAV12-3	.	TRAJ57-1	-1	-1	-1	13
11	8.088473190387952E-5	TGTGCCGTCTACCACTCTGGCAACACAGGCAAACTAATCTTT	CAVYHSGNTGKLIF	TRAV12-2	TRDD2-1	TRAJ37-1	-1	8	-1	14
11	8.088473190387952E-5	TGTGCCGTGATTGATAACTTTGGAAATGAGAAATTAACCTTT	CAVIDNFGNEKLTF	TRAV12-2	TRDD1	TRAJ48-1	9	11	12	14
11	8.088473190387952E-5	TGTGCCTTTAATTTATTCTTCCCTATGTCTCTCGTCGTACAAGGACCGTACACCGATAAACTCATCTTT	CAFNLFFPMSLVVQGPYTDKLIF	TRDV3-1	TRDD2-1	TRDJ1-1	9	17	21	49
11	8.088473190387952E-5	TGTGCTCTTGGGGAACGAATACTCCTACGGATATTACTGGGGGATAAAGCTTTGACAGCACAACTCTTCTTT	CALGERILLRILLGDKALTAQLFF	TRDV1-1	TRDD1-1	TRDJ2-1	15	35	45	49
11	8.088473190387952E-5	TGTGCCGGGACCTCAGGAACCTACAAATACATCTTT	CAGTSGTYKYIF	TRAV12-2	TRDD1-1	TRAJ40-1	-1	7	-1	9
11	8.088473190387952E-5	TGTGCTCTTGGGGAAGGATCCAGTACTGGGGGATACCGTGGAGTCGATAAACTCATCTTT	CALGEGSSTGGYRGVDKLIF	TRDV1-1	TRDD1-1	TRDJ1-1	14	24	35	44
11	8.088473190387952E-5	AAACAGGAAATTTACATTTGG	KQEIYIW	TRAV34-1	.	TRAJ59-1	-1	-1	-1	0
11	8.088473190387952E-5	TGTGCCGTGAAATGGGGGCCGGGGGGAACAACAGACTCGCTTTTG	CAVKWGPGGTTDSLL	TRAV8-1	TRDD1-1	TRAJ7-1	10	12	17	23
11	8.088473190387952E-5	TGTGCAGCAAGTAGGCTACGAGGTACCGGTAACCAGTTCTATTTT	CAASRLRGTGNQFYF	TRAV13-1	TRDD1	TRAJ49-1	12	16	19	24
11	8.088473190387952E-5	TGTGCTGTGAGAGCCCAACTGCATACTCTGGGGCTGGGAGTTACCAACTCACTTTCG	CAVRAQLHTLGLGVTNSLS	TRAV3-1	TRDD1-1	TRAJ28-1	12	17	-1	21
10	7.35315744580723E-5	TGCGCCGTCGAGAGGTCTGGGGCTGGGAGTTACCAACTCACTTTC	CAVERSGAGSYQLTF	TRAV1-1	TRDD1	TRAJ28-1	4	13	-1	15
10	7.35315744580723E-5	TGTGCCCCGGGGAACTCTGGGGCTGGGAGTTACCAACTCACTTTC	CAPGNSGAGSYQLTF	TRAV1-2	TRDD1-1	TRAJ6	4	16	21	46
10	7.35315744580723E-5	TGTGCAGCTCAGTTTACTGGAGCCAATAGTAAGCTGACATTT	CAAQFTGANSKLTF	TRAV29-1	TRDD2	TRAJ56-1	-1	8	9	12
10	7.35315744580723E-5	TGTGCTCTAGAACGGTCTTCTGGTTCTGCAAGGCAACTGACCTTT	CALERSSGSARQLTF	TRAV6-1	TRDD1-1	TRAJ22-1	-1	11	13	15
10	7.35315744580723E-5	TGTGCAATGAGTTTGAACACCGGTAACCAGTTCTATTTT	CAMSLNTGNQFYF	TRAV14-1	TRDD2-1	TRAJ49-1	-1	11	12	14
10	7.35315744580723E-5	TGTGCTCTAGAATTTGTTGGACCAGCAGTGCTTCCAAGATAATCTTTG	CALEFVGPAVLPR*SL	TRAV6-1	TRDD1-1	TRAJ3-1	10	17	19	22
10	7.35315744580723E-5	TGTGCTTTGACGGGAGGAGGAAACAAACTCACCTTT	CALTGGGNKLTF	TRAV8-3	.	TRAJ10-1	-1	-1	5	7
10	7.35315744580723E-5	TGTGCAGCGTAATGCAGGCAACATGCTCACCTT	CAA*CRQHAHL	TRAV29-1	.	TRAJ39-1	-1	-1	7	9
10	7.35315744580723E-5	TGTGCTTATAGGGGTTATAACCAGGGAGGAAAGCTTATCTTC	CAYRGYNQGGKLIF	TRAV38-2	TRDD1-1	TRAJ23-1	-1	12	-1	14
10	7.35315744580723E-5	TGTGCTCTACAGCAGTGCTTCCAAGATAATCTT	CALQQCFQDNL	TRAV6-1	.	TRAJ3-1	-1	-1	-1	7
10	7.35315744580723E-5	TGTGCAGCCCAGCCGATCAAACTGGGGCAAACAACCTCTTCTTTG	CAAQPIKLGQTTSSL	TRAV23-1	TRDD2-1	TRAJ36-1	-1	8	10	16
10	7.35315744580723E-5	TGTGCAATGAGAGAGGGAGGCTCTGGGGCTGGGAGTTACCAACTCACTTTC	CAMREGGSGAGSYQLTF	TRAV14-1	TRDD1-1	TRAJ6	16	22	27	52
10	7.35315744580723E-5	TGTGCTACGGACGGAACGACTACAAGCTCAGCTTTG	CATDGTTTSSAL	TRAV17-1	.	TRAJ20-1	-1	-1	12	14
10	7.35315744580723E-5	TGTGCTGTGACCAAAAGGTTTGGAAATGAGAAATTAACCTTT	CAVTKRFGNEKLTF	TRAV8-4	TRDD2	TRAJ48-1	-1	10	12	18
10	7.35315744580723E-5	TGTGTGGTGACCTCTTATGGAGGAAGCCAAGGAAATCTCATCTTT	CVVTSYGGSQGNLIF	TRAV12-1	TRDD2-1	TRAJ42-1	-1	10	12	14
10	7.35315744580723E-5	TGTGCTGTCAGATACGAGATGCTGGCAACAACCGTAAGCTGATTTGGG	CAVRYEMLATTVS*FG	TRAV41-1	TRDD1-1	TRAJ38-1	-1	12	15	18
10	7.35315744580723E-5	TGTGCTGCCCCGGATAACTATGGTCAGAATTTTGTCTTT	CAAPDNYGQNFVF	TRAV41-1	TRDD2-1	TRAJ26-1	-1	7	8	11
10	7.35315744580723E-5	TGTGTGGTGAGCGCGAGGGGAATATGGAAACAAACTGGTCTTTGG	CVVSARGIWKQTGLW	TRAV10-1	TRDD1	TRAJ47-1	12	16	-1	18
10	7.35315744580723E-5	TGTGGAGCAGACCATGATAATGCAGGCAACATGCTCACCTTT	CGADHDNAGNMLTF	TRAV34-1	.	TRAJ39-1	-1	-1	11	13
10	7.35315744580723E-5	TGCATCCTTCCGTTCTAACGACTACAAGCTCAGCTTTGG	CILPF*RLQAQLW	TRAV26-2	TRDD2-1	TRAJ20-1	-1	8	-1	11
10	7.35315744580723E-5	TGCATCGTCAGAGTCGGACTATGGTCAGAATTTTGTCTT	CIVRVGLWSEFCL	TRAV26-1	.	TRAJ26-1	-1	-1	15	17
10	7.35315744580723E-5	TGTGCTGTGTAAGAACCTACAAATACATCTTTG	CAV*EPTNTSL	TRAV21-1	.	TRAJ40-1	-1	-1	8	10
10	7.35315744580723E-5	TGTGTGGTGAGCGAAGGAAATGAGAAATTAACCTTT	CVVSEGNEKLTF	TRAV10-1	TRDD3-1	TRAJ48-1	-1	13	-1	15
10	7.35315744580723E-5	TGTGCTGTTTTTTCTGGGGGTTACCAGAAAGTTACCTTT	CAVFSGGYQKVTF	TRAV20-1	TRDD2-1	TRAJ13-1	-1	8	9	11
10	7.35315744580723E-5	TGTGTGGTGAACATGGGAGTCGGGCGGTGCTACAAACAAGCTCATCTTTGG	CVVNMGVGRCYKQAHLW	TRAV12-1	TRDD1-1	TRAJ32-1	-1	13	16	22
10	7.35315744580723E-5	TGTGTGGTGAACATAGGCTTCAACAAATTTTACTTT	CVVNIGFNKFYF	TRAV12-1	TRDD3-1	TRAJ21-1	-1	13	15	17
10	7.35315744580723E-5	TGTGCTGGGCAGCTCACCGGTAACCAGTTCTATTTT	CAGQLTGNQFYF	TRAV35-1	TRDD1	TRAJ49-1	-1	12	-1	14
10	7.35315744580723E-5	TGTGCAGCAAGGGCCTCAGGGCGGATCTGAAAAGCTGGTCTTTGG	CAARASGRI*KAGLW	TRAV29-1	TRDD1-1	TRAJ57-1	-1	11	12	14
10	7.35315744580723E-5	TGTCTTCTGGGATACCTACATTCTTTGGAAATGAGAAATTAACCTTTG	CLLGYLHSLEMRN*PL	TRAV40-1	TRDD2-1	TRAJ48-1	11	14	18	22
10	7.35315744580723E-5	TGTGCCTGTGACACGTTAGAGAGTGGATTACTGGGGGAAAGCAAACTCATCTTT	CACDTLESGLLGESKLIF	TRDV2-1	TRDD1-1	TRDJ1-1	13	29	37	42
10	7.35315744580723E-5	TGTGCTCTAATACCGGCACTGCCAGTAAACTCACCTTTG	CALIPALPVNSPL	TRAV21-1	TRDD1	TRAJ44-1	-1	6	-1	8
10	7.35315744580723E-5	TGTGCCTGTGACACCGTTGGGGGATGGAAACTCATCTTT	CACDTVGGWKLIF	TRDV2-1	TRDD1-1	TRDJ1-1	14	17	24	27
10	7.35315744580723E-5	TGTGTGGTGAGGCGGAGGACTGGGGCTGGGAGTTACCAACTCACTTTC	CVVRRRTGAGSYQLTF	TRAV10-1	TRDD1-1	TRAJ58-1	10	18	24	43
10	7.35315744580723E-5	TGTGCCTTTATAAATCGGGCCTGGGGGAAATTGCAGTTT	CAFINRAWGKLQF	TRAV24-1	TRDD1-1	TRAJ24-1	9	20	27	34
10	7.35315744580723E-5	TGTGCTGGGCAGATACCGAGGAATATGGAAACAAACTGGTCTTTG	CAGQIPRNMETNWSL	TRAV35-1	TRDD1	TRAJ47-1	-1	12	15	19
10	7.35315744580723E-5	TGTGCTGTGAGTCACCCCCGTAGGTGGCAACACAGGCAAACTAATCTTTGG	CAVSHPRRWQHRQTNLW	TRAV8-6	TRDD2	TRAJ37-1	11	13	15	24
10	7.35315744580723E-5	TGTGCTGGGGGATACAACTTCAACAAATTTTACTTT	CAGGYNFNKFYF	TRAV35-1	TRDD1-1	TRAJ21-1	-1	9	-1	12
10	7.35315744580723E-5	TGTGCTGTCCGGAATTCTGGGGGTTACCAGAAAGTTACCTTT	CAVRNSGGYQKVTF	TRAV21-1	TRDD1	TRAJ13-1	7	9	-1	11
10	7.35315744580723E-5	TGTGCCTGTGACACCCTAATACTGGGGGAAGAGGAAACCGATAAACTCATCTTT	CACDTLILGEEETDKLIF	TRDV2-1	TRDD1-1	TRDJ1-1	14	20	28	34
10	7.35315744580723E-5	TGTGCTGTGAGAGACATCAGGAGGAAGCTACATACCTACATTTGG	CAVRDIRRKLHTYIW	TRAV3-1	.	TRAJ6-1	-1	-1	-1	14
10	7.35315744580723E-5	TGTGTGGTGAACGGGGTGGATAGCAGCTATAAATTGATCTTC	CVVNGVDSSYKLIF	TRAV12-1	.	TRAJ12-1	-1	-1	11	13
10	7.35315744580723E-5	TGTGCCCCGAGGGGGACACGGGCAGGAGAGCACTTACTTTTG	CAPRGTRAGEHLLL	TRAV16-1	TRDD1-1	TRAJ5-1	4	10	-1	13
10	7.35315744580723E-5	TGTGCCTGTGACACCCTGGGGATAGGAACCGATAAACTCATCTTT	CACDTLGIGTDKLIF	TRDV2-1	TRDD1-1	TRDJ1-1	14	17	23	27
10	7.35315744580723E-5	TGTGCTCTTGGGGAACCAACATTTCCTACGTATGGGTACACCGATAAACTCATCTTT	CALGEPTFPTYGYTDKLIF	TRDV1-1	TRDD2-1	TRDJ1-1	15	22	28	37
10	7.35315744580723E-5	TGTGCTCTTGGGGAACTTCGTGCCCCTACGAGTTGGGGGTTGCTCGATAAACTCATCTTT	CALGELRAPTSWGLLDKLIF	TRDV1-1	TRDD1-1	TRDJ1-1	16	33	38	44
10	7.35315744580723E-5	TGTGCTTTCTTTGATAACACCGACAAGCTCATCTTT	CAFFDNTDKLIF	TRAV38-1	TRDD2-1	TRAJ34-1	-1	9	-1	11
10	7.35315744580723E-5	TGTGCTGTGCCGTTAACGACTACAAGCTCAGCTTTG	CAVPLTTTSSAL	TRAV20-1	TRDD1	TRAJ20-1	-1	10	11	13
10	7.35315744580723E-5	TGTGTGGTGAACATGGCCCAGCAGTGCTTCCAAGATAATCTTTGG	CVVNMAQQCFQDNLW	TRAV12-1	TRDD1-1	TRAJ3-1	-1	13	15	18
10	7.35315744580723E-5	TGTGCCTGTGACTCTGTCTGAGGGAGAGCTGGGGGATACAAGTCGATAAACTCATCTTTG	CACDSV*GRAGGYKSINSSL	TRDV2-1	TRDD1-1	TRDJ1-1	11	28	38	43
10	7.35315744580723E-5	TGTGTGGTGAGCGCGTACGACTTTGGAAATGAGAAATTAACCTTT	CVVSAYDFGNEKLTF	TRAV10-1	TRDD1-1	TRAJ48-1	12	15	-1	19
10	7.35315744580723E-5	TGTGCCGTGAACTAAAGGTACAGCAGTGCTTCCAAGATAATCTTT	CAVN*RYSSASKIIF	TRAV12-2	TRDD3-1	TRAJ3-1	11	13	-1	16
10	7.35315744580723E-5	TGTGTGGTGAGCGCGTATATAACACCGACAAGCTCATCTTTG	CVVSAYITPTSSSL	TRAV10-1	TRDD1	TRAJ34-1	12	15	-1	17
10	7.35315744580723E-5	TGTGCCTTCTTAAATAACGACTACAAGCTCAGCTTT	CAFLNNDYKLSF	TRAV12-2	TRDD2	TRAJ20-1	5	8	10	14
10	7.35315744580723E-5	TGTGCCGTGTCGGGGGGCTGGGAGTTACCAACTCACTTT	CAVSGGWELPTHF	TRAV12-2	TRDD1	TRAJ28-1	8	11	-1	13
10	7.35315744580723E-5	TGTGCTGGACGCCCTAGGTGGCAACACAGGCAAACTAATCTTTGG	CAGRPRWQHRQTNLW	TRAV35-1	TRDD2-1	TRAJ37-1	7	12	15	18
10	7.35315744580723E-5	TGTGCAGAGAACCAGGCAGGAACTGCTCTGATCTTT	CAENQAGTALIF	TRAV13-2	.	TRAJ15-1	-1	-1	-1	9
10	7.35315744580723E-5	TGTGCCGCCGACTTCGGAGGAAACAAACTCACCTTT	CAADFGGNKLTF	TRAV12-2	TRDD2-1	TRAJ10-1	6	11	-1	15
10	7.35315744580723E-5	TGTGCTCTTGGGGAACTACCCATCCCGGTACTGGGGGCCCGACTTCCGAACCGATAAACTCATCTTTGG	CALGELPIPVLGARLPNR*THLW	TRDV1-1	TRDD1-1	TRDJ1-1	16	29	36	49
10	7.35315744580723E-5	TGTGCTGTGAGAGATACTAACCAGGCAGGAACTGCTCTGATCTTT	CAVRDTNQAGTALIF	TRAV3-1	TRDD1	TRAJ15-1	-1	14	-1	16
10	7.35315744580723E-5	TGTGCTGGGCAGATTAGCGACTACAAGCTCAGCTTT	CAGQISDYKLSF	TRAV35-1	TRDD1	TRAJ20-1	-1	12	-1	14
10	7.35315744580723E-5	TGTGCTCTTGGGGAACAGGGAGAACTGGGGGAGCCTTGCCCCGATAAACTCATCTTT	CALGEQGELGEPCPDKLIF	TRDV1-1	TRDD1-1	TRDJ1-1	15	23	31	38
9	6.617841701226507E-5	TGTGCAGCATCCGGAGCCAATAGTAAGCTGACATTT	CAASGANSKLTF	TRAV29-1	.	TRAJ56-1	-1	-1	8	10
9	6.617841701226507E-5	TGCATCGTCAGAGTCGCCGGCAACACCAATGCAGGCAAATCAACCTTT	CIVRVAGNTNAGKSTF	TRAV26-1	TRDD1	TRAJ27-1	15	18	19	21
9	6.617841701226507E-5	TGTGCTCTGAGTGAGGCGCTGAGGAAATGAGAAATTAACCTTTGG	CALSEALRK*EINLW	TRAV19-1	TRDD1-1	TRAJ48-1	16	18	20	22
9	6.617841701226507E-5	TGCATCCTGAGGTCGGGAGCCAGACTCATGTTT	CILRSGARLMF	TRAV26-2	TRDD1-1	TRAJ31-1	10	14	-1	18
9	6.617841701226507E-5	TGTGCTGTGGGTGCAGCACGAGGAATTATGGAGGAAGCCAAGGAAATCTCATCTTTG	CAVGAARGIMEEAKEISSL	TRAV8-3	TRDD1-1	TRAJ42-1	13	17	19	22
9	6.617841701226507E-5	GGACCCGTAATGCTGGCAACAACCGTAAGCTGATTTGGG	GPVMLATTVS*FG	TRAV12-1	TRDD1	TRAJ38-1	-1	0	2	7
9	6.617841701226507E-5	TGTGCTCTTGGGGATTCTGGTGGCTACAATAAGCTGATTTTT	CALGDSGGYNKLIF	TRDV1-1	.	TRAJ4-1	-1	-1	-1	14
9	6.617841701226507E-5	TGCCTCGTGGGTGAGAATTCAGGAAACACACCTCTTGTCTTT	CLVGENSGNTPLVF	TRAV4-1	.	TRAJ29-1	-1	-1	-1	14
9	6.617841701226507E-5	TGTGCTCTGAGTGATCAAAACCCGGTAACCAGTTCTATTTTG	CALSDQNPVTSSIL	TRAV9-2	TRDD3-1	TRAJ49-1	13	16	18	21
9	6.617841701226507E-5	TGCATCGTCAGAGGGAGACCGTATGGCGGTGCTACAAACAAGCTCATCTTT	CIVRGRPYGGATNKLIF	TRAV26-1	TRDD1	TRAJ32-1	-1	13	15	21
9	6.617841701226507E-5	TGTGCTGTGAGTAACCCGTACAATAACAATGACATGCGCTTT	CAVSNPYNNNDMRF	TRAV8-4	TRDD2-1	TRAJ43-1	11	13	15	19
9	6.617841701226507E-5	TGTGCTACTTCTTCGATGGATAGCAGCTATAAATTGATCTTC	CATSSMDSSYKLIF	TRAV17-1	TRDD2-1	TRAJ12-1	7	10	-1	14
9	6.617841701226507E-5	TGTGCTCTGACTGATGTTAGCAACTATCAGTTAATCTGG	CALTDVSNYQLIW	TRAV19-1	.	TRAJ33-1	-1	-1	13	15
9	6.617841701226507E-5	TGTGCAATGAGAGAGGTTTAAAGAAGGGCTCTGGCAACACAGGCAAACTAATCTTTG	CAMREV*RRALATQAN*SL	TRAV14-1	TRDD3-1	TRAJ37-1	15	22	24	26
9	6.617841701226507E-5	TGTGCAGCACCTCCTCCCTATGGAGGAAGCCAAGGAAATCTCATCTTT	CAAPPPYGGSQGNLIF	TRAV13-1	TRDD2-1	TRAJ42-1	8	11	14	18
9	6.617841701226507E-5	TGTGTGGTGATTTTCTATGGTCAGAATTTTGTCTTT	CVVIFYGQNFVF	TRAV12-1	TRDD2-1	TRAJ26-1	-1	10	11	14
9	6.617841701226507E-5	TGTGCTGCAGGTGTGAATGGGAATGCCAGACTCATGTTT	CAAGVNGNARLMF	TRAV8-3	TRDD1-1	TRAJ31-1	6	17	-1	21
9	6.617841701226507E-5	TGTGCTCTTGACTCCGGAATAACAATGCCAGACTCATGTTTG	CALDSGITMPDSCL	TRAV16-1	TRDD1	TRAJ31-1	7	10	12	15
9	6.617841701226507E-5	TGTGCAGCCCTGCCAGACTCATGTTTG	CAALPDSCL	TRAV25-1	TRDD2-1	TRAJ31-1	-1	7	8	10
9	6.617841701226507E-5	TGTGCAGCAAGTATTGGGGGGATAGCAACTATCAGTTAATCTGGG	CAASIGGIATIS*SG	TRAV13-1	TRDD1-1	TRAJ33-1	12	14	-1	19
9	6.617841701226507E-5	TGTGCTCTGAGTGAAAACACCGACAAGCTCATCTTT	CALSENTDKLIF	TRAV9-2	.	TRAJ34-1	-1	-1	-1	13
9	6.617841701226507E-5	TGTGCAGCAAGTAAGGAGGGGAACAACAGACTCGCTTTT	CAASKEGNNRLAF	TRAV13-1	TRDD1	TRAJ7-1	12	14	-1	16
9	6.617841701226507E-5	TGTGCTCTAAGTGGGGGCGGTGGTACTAGCTATGGAAAGCTGACATTT	CALSGGGGTSYGKLTF	TRAV16-1	TRDD1-1	TRAJ52-1	-1	14	16	18
9	6.617841701226507E-5	TGTGCTCTGAGTGAGGAACAAAGAGATGACAAGATCATCTTT	CALSEEQRDDKIIF	TRAV19-1	TRDD1	TRAJ30-1	15	17	-1	19
9	6.617841701226507E-5	TGTGCTCTGACTTTCGACCGGTAACCAGTTCTATTTTGG	CALTFDR*PVLFW	TRAV19-1	TRDD2-1	TRAJ49-1	-1	10	12	16
9	6.617841701226507E-5	TGTGCTGTGAGAGCCAACCAGGCAGGAACTGCTCTGATCTTT	CAVRANQAGTALIF	TRAV1-2	.	TRAJ15-1	-1	-1	-1	13
9	6.617841701226507E-5	TGTGCAGCAGCAGGAGGAAGCTACATACCTACATTT	CAAAGGSYIPTF	TRAV25-1	.	TRAJ6-1	-1	-1	-1	6
9	6.617841701226507E-5	TGTGCTCTAAAGGAACGGGCGGTTCTGGGGGTTACCAGAAAGTTACCTTTG	CALKERAVLGVTRKLPL	TRAV16-1	TRDD1	TRAJ13-1	9	16	18	22
9	6.617841701226507E-5	TGTGCAATGATGTCAGGAAACACACCTCTTGTCTTT	CAMMSGNTPLVF	TRAV12-3	TRDD1-1	TRAJ29-1	-1	10	-1	12
9	6.617841701226507E-5	TGTGCTGTGGGTGCGGAAAACTGACAGCTGGGGGAAATTGCAGTT	CAVGAEN*QLGEIAV	TRAV8-3	TRDD1-1	TRAJ24-1	13	27	34	41
9	6.617841701226507E-5	TGTGCTGTGAGTCTTACTTCTGGTGGCTACAATAAGCTGATTTTT	CAVSLTSGGYNKLIF	TRAV3-1	TRDD1	TRAJ4-1	10	14	-1	17
9	6.617841701226507E-5	TGTGCTTCTGACTCACTTACCGGCACTGCCAGTAAACTCACCTTT	CASDSLTGTASKLTF	TRAV13-2	TRDD1	TRAJ44-1	4	10	12	17
9	6.617841701226507E-5	TGTGCTCTGAGCTCCCTGGGGCAAACAACCTCTTCTTTG	CALSSLGQTTSSL	TRAV9-2	TRDD2-1	TRAJ36-1	10	12	-1	15
9	6.617841701226507E-5	TGTGCAGAGAATATTGACCAGGGCGGATCTGAAAAGCTGGTCTTT	CAENIDQGGSEKLVF	TRAV13-2	TRDD1	TRAJ57-1	12	16	-1	18
9	6.617841701226507E-5	TGTGCCTGTGACACCGTCCGACTGGGGGTATCGGGCCCCACCGATAAACTCATCTTT	CACDTVRLGVSGPTDKLIF	TRDV2-1	TRDD1-1	TRDJ1-1	14	20	27	38
9	6.617841701226507E-5	TGTGCTGTTAACTTTGGAAATGAGAAATTAACCTTT	CAVNFGNEKLTF	TRAV41-1	.	TRAJ48-1	-1	-1	-1	8
9	6.617841701226507E-5	TGTGCTGTGCTTTACAACTTCAACAAATTTTACTTT	CAVLYNFNKFYF	TRAV20-1	TRDD2-1	TRAJ21-1	-1	10	-1	12
9	6.617841701226507E-5	TGTGCTGGGCAGGTCAATAACAATGACATGCGCTTT	CAGQVNNNDMRF	TRAV35-1	TRDD3-1	TRAJ43-1	-1	12	-1	14
9	6.617841701226507E-5	TGTGTGGTATGATTAATGCTGGCAACAACCGTAAGCTGATTTGGG	CVV*LMLATTVS*FG	TRAV12-1	TRDD1-1	TRAJ38-1	7	10	-1	13
9	6.617841701226507E-5	TGTGCAGAGAATAGTCACGACTACAAGCTCAGCTTT	CAENSHDYKLSF	TRAV13-2	.	TRAJ20-1	-1	-1	12	14
9	6.617841701226507E-5	TGTGCTGTGAGCCTCGGGATATGGTCAGAATTTTGTCTT	CAVSLGIWSEFCL	TRAV8-6	TRDD1-1	TRAJ26-1	10	15	-1	19
9	6.617841701226507E-5	TGTGCTGTGTACCACTTCAACAAATTTTACTTT	CAVYHFNKFYF	TRAV22-1	.	TRAJ21-1	-1	-1	-1	9
9	6.617841701226507E-5	TGTGCAGCAAGTATGCCCCGCTTTCCGATCGGCAAGCTCAGCTTT	CAASMPRFPIGKLSF	TRAV13-1	TRDD2-1	TRAJ20-1	12	22	25	32
9	6.617841701226507E-5	TGTGCAGCAAGTAAGGAGGGGAACAACAGACTCGCTTTT	CAASKEGNNRLAF	TRAV13-1	TRDD1-1	TRAJ6	12	17	21	40
9	6.617841701226507E-5	TGTGCTGTGATGGAAACGGGCAGGAGAGCACTTACTTTT	CAVMETGRRALTF	TRAV8-6	.	TRAJ5-1	-1	-1	-1	10
9	6.617841701226507E-5	TGTGCTGTGGTGGAGAGGGGTCAGAATTTTGTCTTT	CAVVERGQNFVF	TRAV22-1	TRDD1-1	TRAJ26-1	-1	10	12	18
9	6.617841701226507E-5	TGTGCTGTGGGTGATACATTCACTCTGGGGCTGGGAGTTACCAACTCACTTTCG	CAVGDTFTLGLGVTNSLS	TRAV8	TRDD1-1	TRAJ28-1	-1	13	16	21
9	6.617841701226507E-5	TGTGCTCTTGGGGAGCCTTTCCGGGTACTGGGGGACCCGTACACCGATAAACTCATCTTT	CALGEPFRVLGDPYTDKLIF	TRDV1-1	TRDD1-1	TRDJ1-1	13	26	34	40
9	6.617841701226507E-5	TGTGTGGTGAACTTCCGTTCTAACTTTGGAAATGAGAAATTAACCTTT	CVVNFRSNFGNEKLTF	TRAV12-1	TRDD2-1	TRAJ48-1	-1	12	15	18
9	6.617841701226507E-5	TGTGCTGTGAGTGATAAGATGGCCAGAAGCTGCTCTTTG	CAVSDKMARSCSL	TRAV8-6	.	TRAJ16-1	-1	-1	-1	14
9	6.617841701226507E-5	TGTGCTCTTGGGGAACGGGGGATACGCACACTCATCTTT	CALGERGIRTLIF	TRDV1-1	TRDD1-1	TRDJ1-1	-1	16	25	27
9	6.617841701226507E-5	TGTGCCGTGACAATAGGCTTTGGAAATGAGAAATTAACCTTT	CAVTIGFGNEKLTF	TRAV12-2	TRDD3-1	TRAJ48-1	9	11	15	17
9	6.617841701226507E-5	TGTGTGGTGAACATTTTTTCAGATGGCCAGAAGCTGCTCTTT	CVVNIFSDGQKLLF	TRAV12-1	TRDD2-1	TRAJ16-1	-1	13	-1	15
9	6.617841701226507E-5	TGTGCTGTGAGTGGTATGAATTATGGAGGAAGCCAAGGAAATCTCATCTTT	CAVSGMNYGGSQGNLIF	TRAV8-6	TRDD1	TRAJ42-1	12	14	-1	16
9	6.617841701226507E-5	TGTGCAGGATCCTCTGGCAACACAGGCAAACTAATCTTT	CAGSSGNTGKLIF	TRAV27-1	TRDD2-1	TRAJ37-1	-1	9	-1	11
9	6.617841701226507E-5	TGTGCTGGCCTTAACCAGGCAGGAACTGCTCTGATCTTT	CAGLNQAGTALIF	TRAV20-1	TRDD2-1	TRAJ15-1	6	8	-1	12
9	6.617841701226507E-5	TGTGCCGTGATCTCAGGAACCTACAAATACATCTTT	CAVISGTYKYIF	TRAV12-2	.	TRAJ40-1	-1	-1	-1	9
9	6.617841701226507E-5	TGCATCGTCAGAGAAAACACCGGTAACCAGTTCTATTTT	CIVRENTGNQFYF	TRAV26-1	TRDD3-1	TRAJ49-1	-1	13	-1	15
9	6.617841701226507E-5	TGTGCTGTGCAGGCCGAGGCAGGAGGAAGCTACATACCTACATTT	CAVQAEAGGSYIPTF	TRAV20-1	TRDD1	TRAJ6-1	12	17	-1	19
9	6.617841701226507E-5	TGTGCCGTGAAGTCTGGGGGTTACCAGAAAGTTACCTTT	CAVKSGGYQKVTF	TRAV12-2	.	TRAJ13-1	-1	-1	-1	7
9	6.617841701226507E-5	TGTGCTCTTGGGGAACTCGGACCCCCTGGGGGATATATGTGATGGGACCGATAAACTCATCTT	CALGELGPPGGYM*WDR*THL	TRDV1-1	TRDD1-1	TRDJ1-1	16	25	34	46
9	6.617841701226507E-5	TGTGCCGTGAACTCAGGCAACACAGGCAAACTAATCTTT	CAVNSGNTGKLIF	TRAV12-2	.	TRAJ37-1	-1	-1	-1	11
9	6.617841701226507E-5	TGTGCTCTAAGTTGAGGAGGAAGCTACATACCTACATTT	CALS*GGSYIPTF	TRAV16-1	.	TRAJ6-1	-1	-1	-1	12
9	6.617841701226507E-5	TGTGCTGGGCAGCCGAGGGGAACAGAGATGACAAGATCATCTTTG	CAGQPRGTEMTRSSL	TRAV35-1	TRDD1-1	TRAJ30-1	11	16	-1	19
9	6.617841701226507E-5	TGTGCTCTTGGGGAACTAAGATACTGGGGGATCTTTGATAAACTCATCTTT	CALGELRYWGIFDKLIF	TRDV1-1	TRDD1-1	TRDJ1-1	16	22	31	36
8	5.882525956645784E-5	TGTGCTGTGGAGCCCCGTTTAAGAACCAGGGAGGAAAGCTTATCTTCG	CAVEPRLRTREESLSS	TRAV2-1	TRDD1	TRAJ23-1	11	19	-1	21
8	5.882525956645784E-5	TGTGCTGTGAGAGTTAACAATGCCAGACTCATGTTT	CAVRVNNARLMF	TRAV1-2	.	TRAJ31-1	-1	-1	12	14
8	5.882525956645784E-5	TGTGCTCTACGCCTTTCTGGTGGCTACAATAAGCTGATTTTT	CALRLSGGYNKLIF	TRAV6-1	TRDD1	TRAJ4-1	-1	9	10	13
8	5.882525956645784E-5	TGTGCTGTGGACGACATCAGGAGGAAGCTACATACCTACATTTGG	CAVDDIRRKLHTYIW	TRAV2-1	TRDD1	TRAJ6-1	10	12	-1	14
8	5.882525956645784E-5	TGTGCTACGGACGCCCAAGGCTGGAGGAAGCCAAGGAAATCTCATCTTTGG	CATDAQGWRKPRKSHLW	TRAV17-1	TRDD2-1	TRAJ42-1	12	14	16	21
8	5.882525956645784E-5	TGTGCTCTCTCTAATTGCTGGGGCTGGGAGTTACCAACTCACTTT	CALSNCWGWELPTHF	TRAV6-1	TRDD2	TRAJ28-1	7	10	12	17
8	5.882525956645784E-5	TGTGCTGTGAAAAGAGGAAGCTACATACCTACATTT	CAVKRGSYIPTF	TRAV1-2	.	TRAJ6-1	-1	-1	9	11
8	5.882525956645784E-5	TGTGCTACGGACAAAGATTATACTGGAGCCAATAGTAAGCTGACATTT	CATDKDYTGANSKLTF	TRAV17-1	TRDD3-1	TRAJ56-1	-1	12	14	17
8	5.882525956645784E-5	TGTGCCGCTGCGATACCTGGAATATGGAAACAAACTGGTCTTTGG	CAAAIPGIWKQTGLW	TRAV39-1	TRDD1-1	TRAJ47-1	6	11	15	17
8	5.882525956645784E-5	CAACGGAGGGAGCAACTATCAGTTAATCTGGGG	QRREQLSVNLG	TRAV21-1	TRDD1	TRAJ33-1	-1	7	-1	10
8	5.882525956645784E-5	TGTGCAATGAGAGATAATAGGGGCAGGAGAGCACTTACTTTT	CAMRDNRGRRALTF	TRAV14-1	TRDD3-1	TRAJ5-1	13	15	-1	18
8	5.882525956645784E-5	TGCCTCGTGGGTGAGGATGCCAGACTCATGTTT	CLVGEDARLMF	TRAV4-1	TRDD1-1	TRAJ31-1	-1	14	-1	16
8	5.882525956645784E-5	TGCATCGTCAGAGTCGGAGAGGGAGCCCAGAAGCTGGTATTT	CIVRVGEGAQKLVF	TRAV26-1	TRDD1	TRAJ54-1	-1	16	17	19
8	5.882525956645784E-5	TGTGCAGCAAGGGGACAGACAGGAGGAGGTGCTGACGGACTCACCTTT	CAARGQTGGGADGLTF	TRAV23-1	TRDD1-1	TRAJ45-1	-1	11	14	19
8	5.882525956645784E-5	TGTGCTGTGAGGGGGAGGGGCATCAGGAGGAAGCTACATACCTACATTTGG	CAVRGRGIRRKLHTYIW	TRAV1-2	TRDD1-1	TRAJ6-1	-1	11	15	19
8	5.882525956645784E-5	TGTGCAATGAGAGACCTTATTTATAACCAGGGAGGAAAGCTTATCTTC	CAMRDLIYNQGGKLIF	TRAV14-1	TRDD2-1	TRAJ23-1	-1	14	-1	16
8	5.882525956645784E-5	TGCATTCCCTTTATGAAAACCTCCTACGACAAGGTGATATTT	CIPFMKTSYDKVIF	TRAV26-2	TRDD2-1	TRAJ50-1	4	7	10	13
8	5.882525956645784E-5	TGTGCTCTGAGCAACGTTCAGGGCGGATCTGAAAAGCTGGTCTTT	CALSNVQGGSEKLVF	TRAV19-1	TRDD1-1	TRAJ57-1	10	13	15	17
8	5.882525956645784E-5	TGCCTCGTGGGTGACATTGGAGGCGGGATAATGCAGGCAACATGCTCACCTTTG	CLVGDIGGGIMQATCSPL	TRAV4-1	TRDD1-1	TRAJ39-1	15	17	19	27
8	5.882525956645784E-5	TGTGCTCTGAGGGGGAATGCTGGTGGTACTAGCTATGGAAAGCTGACATTT	CALRGNAGGTSYGKLTF	TRAV9-2	TRDD1-1	TRAJ52-1	-1	11	-1	15
8	5.882525956645784E-5	TGAGGAAAGCTTATCTTC	*GKLIF	TRAV27-1	.	TRAJ23-1	-1	-1	-1	1
8	5.882525956645784E-5	TGTGCCGTTGATACAATAACAATGACATGCGCTTTG	CAVDTITMTCAL	TRAV8-1	TRDD1-1	TRAJ43-1	7	9	-1	12
8	5.882525956645784E-5	TGTGCTCTGAGGGGCTCTGGCAACACAGGCAAACTAATCTTT	CALRGSGNTGKLIF	TRAV9-2	.	TRAJ37-1	-1	-1	10	12
8	5.882525956645784E-5	TGTGCAGCGACCTTTCAGGGAGCCCAGAAGCTGGTATTT	CAATFQGAQKLVF	TRAV29-1	TRDD2-1	TRAJ54-1	7	10	-1	13
8	5.882525956645784E-5	TGTGTGGTGAACTCTGATACCTCAGGAACCTACAAATACATCTTT	CVVNSDTSGTYKYIF	TRAV12-1	TRDD1-1	TRAJ40-1	11	13	15	17
8	5.882525956645784E-5	TGTGCAATGAGAGAGGGAGGCTCTGGGGCTGGGAGTTACCAACTCACTTTC	CAMREGGSGAGSYQLTF	TRAV14-1	TRDD1-1	TRAJ58-1	16	22	27	46
8	5.882525956645784E-5	TGTGCTGTGGAGCTAGGGGAAGGAAACAGGAAATTTACATTT	CAVELGEGNRKFTF	TRAV22-1	TRDD3-1	TRAJ59-1	-1	13	15	17
8	5.882525956645784E-5	TGTGCTGTGAACGGCACTGCCAGTAAACTCACCTTT	CAVNGTASKLTF	TRAV21-1	.	TRAJ44-1	-1	-1	-1	9
8	5.882525956645784E-5	TGTGCTCTGAGGTCCGGCAACACAGGCAAACTAATCTTT	CALRSGNTGKLIF	TRAV19-1	.	TRAJ37-1	-1	-1	10	12
8	5.882525956645784E-5	TGTGCTGTGGGTGTCGGTCACGGGAGGAGGAAACAAACTCACCTT	CAVGVGHGRRKQTHL	TRAV8-3	TRDD1	TRAJ10-1	12	15	-1	17
8	5.882525956645784E-5	TGTGCCGTCAATGGGGAATAACTATGGTCAGAATTTTGTCTTTGG	CAVNGE*LWSEFCLW	TRAV8-1	.	TRAJ26-1	-1	-1	12	14
8	5.882525956645784E-5	TGTGCAGCAAGTAAAAGGGAACCAATGCAGGCAAATCAACCTTTG	CAASKREPMQANQPL	TRAV13-1	TRDD1-1	TRAJ27-1	12	16	-1	20
8	5.882525956645784E-5	TGTGCTGTGAGAGTCCCCTTTTCAACAAATTTTACTTTG	CAVRVPFSTNFTL	TRAV3-1	TRDD2-1	TRAJ21-1	12	16	-1	20
8	5.882525956645784E-5	TGTGCAGCAAGTATCTTGCAATTTTACTTT	CAASILQFYF	TRAV13-1	TRDD2-1	TRAJ21-1	12	14	16	19
8	5.882525956645784E-5	TGCATCCTGAGAGGGATACCTCTGGGGCTGGGAGTTACCAACTCACTTTCG	CILRGIPLGLGVTNSLS	TRAV26-2	TRDD1-1	TRAJ6	12	21	26	51
8	5.882525956645784E-5	TGTGCTGTCAGGGGGAACACCGACAAGCTCATCTTT	CAVRGNTDKLIF	TRAV41-1	TRDD1-1	TRAJ34-1	-1	11	-1	15
8	5.882525956645784E-5	TGTGCTCTTGGGGAACTAGCAACCTGACAGAGGCTCAACCCTGGGGAGGCTATACTT	CALGELAT*QRLNPGEAIL	TRDV1-1	TRDD1	TRAJ18-1	16	21	-1	23
8	5.882525956645784E-5	TGTGCTGTGAGAGACCCCTTGTACCTCACCTTT	CAVRDPLYLTF	TRAV3-1	TRDD2-1	TRAJ11-1	14	16	19	23
8	5.882525956645784E-5	TGTGCAGCCCGTTCAGGAAACACACCTCTTGTCTTT	CAARSGNTPLVF	TRAV23-1	TRDD1	TRAJ29-1	7	9	-1	11
8	5.882525956645784E-5	TGTGCAGCAAGCAGAGGCTTGGGGAGGTGCTGACGGACTCACCTT	CAASRGLGRC*RTHL	TRAV23-1	TRDD2-1	TRAJ45-1	12	17	-1	20
8	5.882525956645784E-5	TGTGCTGGCCAAATTCAGGGAGCCCAGAAGCTGGTATTT	CAGQIQGAQKLVF	TRAV35-1	TRDD2-1	TRAJ54-1	-1	8	-1	11
8	5.882525956645784E-5	TGTGCTCTGAGTACTGGAGCCAATAGTAAGCTGACATTT	CALSTGANSKLTF	TRAV19-1	.	TRAJ56-1	-1	-1	-1	11
8	5.882525956645784E-5	TGTGCTGGGCAGCTCACCCGGGAGGAAAGCTTATCTTCG	CAGQLTREESLSS	TRAV35-1	TRDD1	TRAJ23-1	-1	12	13	15
8	5.882525956645784E-5	TGTGCAGCAATGACTGGTGGTACTAGCTATGGAAAGCTGACATTT	CAAMTGGTSYGKLTF	TRAV29-1	TRDD1	TRAJ52-1	-1	10	11	13
8	5.882525956645784E-5	TGTGTGGTGAACCCGGGCACGGGCAGGAGAGCACTTACTTTT	CVVNPGTGRRALTF	TRAV12-1	TRDD2-1	TRAJ5-1	-1	12	-1	14
8	5.882525956645784E-5	TGTGCACACTACCAGGTTTTCAGATGGCCAGAAGCTGCTCTTTGC	CAHYQVFRWPEAALC	TRAV27-1	TRDD2-1	TRAJ16-1	5	8	-1	14
8	5.882525956645784E-5	TGTGCAGCCTTTTCTGGGGGTTACCAGAAAGTTACCTTT	CAAFSGGYQKVTF	TRAV29-1	TRDD2-1	TRAJ13-1	-1	8	-1	11
8	5.882525956645784E-5	TGTGCTCTGAAAATAACACCGACAAGCTCATCTTTG	CALKITPTSSSL	TRAV19-1	TRDD3-1	TRAJ34-1	-1	10	-1	12
8	5.882525956645784E-5	TGTGCTGTGGTTTCTTCTGGTTCTGCAAGGCAACTGACCTTT	CAVVSSGSARQLTF	TRAV22-1	.	TRAJ22-1	-1	-1	-1	10
8	5.882525956645784E-5	TGTGCAGCAAGCGAGGACAATGCCAGACTCATGTTT	CAASEDNARLMF	TRAV29-1	TRDD1	TRAJ31-1	12	14	-1	16
8	5.882525956645784E-5	TGTGCTGTGAGTGAAGGGGATGGCCAGAAGCTGCTCTTT	CAVSEGDGQKLLF	TRAV8-6	TRDD1-1	TRAJ16-1	13	15	-1	18
8	5.882525956645784E-5	TGTGCTCTGAGAGGCCTAAAGCTGCAGGCAACAAGCTAACTTTTG	CALRGLKLQATS*LL	TRAV9-2	TRDD2-1	TRAJ17-1	10	14	-1	17
8	5.882525956645784E-5	TGCCTCGTGGGTCCATACTCTGGGGCTGGGAGTTACCAACTCACTTTC	CLVGPYSGAGSYQLTF	TRAV4-1	.	TRAJ28-1	-1	-1	11	13
8	5.882525956645784E-5	TGTGCCTGTGACATAATAGGGGGGGATACGTCGTACACCGATAAACTCATCTTT	CACDIIGGDTSYTDKLIF	TRDV2-1	TRDD1-1	TRDJ1-1	12	20	29	34
8	5.882525956645784E-5	TGTGCAGCAAGTATTATCGGAAACACACCTCTTGTCTTT	CAASIIGNTPLVF	TRAV13-1	TRDD1	TRAJ29-1	12	15	16	18
8	5.882525956645784E-5	TGTGCTCTGAGCCATCCATTCTGGGGGTTACCAGAAAGTTACCTT	CALSHPFWGLPESYL	TRAV19-1	TRDD2-1	TRAJ13-1	10	14	-1	17
8	5.882525956645784E-5	TGTGCAATGAGCGAATCTGGGGGTTACCAGAAAGTTACCTTT	CAMSESGGYQKVTF	TRAV12-3	.	TRAJ13-1	-1	-1	-1	13
8	5.882525956645784E-5	TGTGCTGGGCAGCTTCGAGATGACAAGATCATCTTT	CAGQLRDDKIIF	TRAV35-1	TRDD2-1	TRAJ30-1	-1	12	-1	16
8	5.882525956645784E-5	TGTGCCGTGTATCAGCGGGGTAACCAGTTCTATTTT	CAVYQRGNQFYF	TRAV12-2	TRDD1	TRAJ49-1	8	16	-1	18
8	5.882525956645784E-5	TGTGCTTTCATGTTTCTGGAGCAGGGCGGATCTGAAAAGCTGGTCTTT	CAFMFLEQGGSEKLVF	TRAV38-1	TRDD1-1	TRAJ57-1	11	15	18	21
8	5.882525956645784E-5	TGTGCAGCAACCCTGATGGATAGCAGCTATAAATTGATCTTC	CAATLMDSSYKLIF	TRAV13-1	TRDD2-1	TRAJ12-1	9	11	-1	14
8	5.882525956645784E-5	TGTGCAGCAAGCGGATATGGCGGTGCTACAAACAAGCTCATCTTT	CAASGYGGATNKLIF	TRAV29-1	TRDD1	TRAJ32-1	-1	13	-1	15
8	5.882525956645784E-5	TGTGTTGTGAGTGATACCTCAGGAACCTACAAATACATCTTT	CVVSDTSGTYKYIF	TRAV8-2	.	TRAJ40-1	-1	-1	-1	14
8	5.882525956645784E-5	TGTGCTGGATCTAACGACTACAAGCTCAGCTTT	CAGSNDYKLSF	TRAV22-1	.	TRAJ20-1	-1	-1	-1	7
8	5.882525956645784E-5	TGTGCCTGTGACACCGTGGGGTCTCCGTCTCCTGGGACACCCGACAGATGTTTTTCG	CACDTVGSPSPGTPDRCFS	TRDV2-1	TRDD1-1	TRDJ3-1	14	16	20	28
8	5.882525956645784E-5	TGTGCCTCGTCCGTCCAACTGACAGCTGGGGGAAATTGCAGTTTG	CASSVQLTAGGNCSL	TRAV12-2	TRDD1-1	TRAJ24-1	5	25	32	39
8	5.882525956645784E-5	TGTGCTCTTGGGGAACTAAAAGGGATACCCCCCGTACACCGATAAACTCATCTTTGG	CALGELKGIPPVHR*THLW	TRDV1-1	TRDD1-1	TRDJ1-1	16	21	27	35
8	5.882525956645784E-5	TGTGTGGTGAACAGGGGTCACGGGAGGAGGAAACAAACTCACCTT	CVVNRGHGRRKQTHL	TRAV12-1	TRDD1-1	TRAJ10-1	-1	13	-1	17
8	5.882525956645784E-5	TGTGCCGTGGACAGTAGAGGGCGGATCTGAAAAGCTGGTCTTTGG	CAVDSRGRI*KAGLW	TRAV39-1	TRDD3-1	TRAJ57-1	12	14	-1	17
8	5.882525956645784E-5	TGTGCTCTTGGGGAACTTGGACCATCTGCTGGGGGATACGGACGTCTGTACACCGATAAACTCATCTTT	CALGELGPSAGGYGRLYTDKLIF	TRDV1-1	TRDD1-1	TRDJ1-1	16	28	39	49
8	5.882525956645784E-5	TGTGCTGTGGGTGTAGGGGGATAGCAGCTATAAATTGATCTTCGG	CAVGVGG*QL*IDLR	TRAV8-3	TRDD1	TRAJ12-1	12	15	-1	18
8	5.882525956645784E-5	TGTGCCGTGAAGGGTTCTGGGGGTTACCAGAAAGTTACCTTT	CAVKGSGGYQKVTF	TRAV12-2	TRDD1-1	TRAJ13-1	-1	11	-1	14
8	5.882525956645784E-5	TGTGCTGGGCTTCTGGGGCTGGGAGTTACCAACTCACTT	CAGLLGLGVTNSL	TRAV35-1	TRDD1-1	TRAJ58-1	9	12	17	36
8	5.882525956645784E-5	TGTGTGGTGAACACAGGCTTTCAGAAACTTGTATTT	CVVNTGFQKLVF	TRAV12-1	.	TRAJ8-1	-1	-1	-1	7
8	5.882525956645784E-5	TGTGCAGCAAGCCGGCCCAGGCCGCTCATCTTT	CAASRPRPLIF	TRAV13-1	TRDD2-1	TRAJ34-1	10	16	18	23
8	5.882525956645784E-5	TGTGCTCTTGGGGAAGTAACGGTCCTCGCACTGGGGGCCTTCGCCAGACCCCTGATCTTT	CALGEVTVLALGAFARPLIF	TRDV1-1	TRDD1-1	TRDJ4-1	14	29	36	43
8	5.882525956645784E-5	TGTGCTGGGCAGCCCTTGAATTATGGAGGAAGCCAAGGAAATCTCATCTTT	CAGQPLNYGGSQGNLIF	TRAV35-1	TRDD2-1	TRAJ42-1	11	13	-1	16
8	5.882525956645784E-5	TGTGCTCTTGGGGAACTCGGAGGGCTGGGAGTTACCAACTCACTTTCG	CALGELGGLGVTNSLS	TRDV1-1	TRDD1-1	TRAJ28-1	16	18	-1	21
8	5.882525956645784E-5	ATAACACCGACAAGCTCATCTTTG	ITPTSSSL	TRAV8	.	TRAJ34-1	-1	-1	-1	-1
8	5.882525956645784E-5	TGTGCAGCAAGTATGGGTAGGGACTTTGGAAATGAGAAATTAACCTTT	CAASMGRDFGNEKLTF	TRAV13-1	TRDD1-1	TRAJ48-1	-1	13	16	22
8	5.882525956645784E-5	TGTGCAATGAAAGAACTTCAACAAATTTTACTT	CAMKELQQILL	TRAV12-3	.	TRAJ21-1	-1	-1	9	11
8	5.882525956645784E-5	TGTGCTCTTGGGGAACTGAGGAACTGGGGGACCGATAAACTCATCTTT	CALGELRNWGTDKLIF	TRDV1-1	TRDD1-1	TRDJ1-1	16	22	-1	30
8	5.882525956645784E-5	TGTGCTGTGGGTGCGGAGTCTGGGGGTTACCAGAAAGTTACCTTT	CAVGAESGGYQKVTF	TRAV8-3	TRDD1-1	TRAJ13-1	-1	14	-1	16
8	5.882525956645784E-5	TGTGCCGTACTTAGAGCTTCTGGGGGTTACCAGAAAGTTACCTTT	CAVLRASGGYQKVTF	TRAV12-2	TRDD1	TRAJ13-1	-1	8	10	17
8	5.882525956645784E-5	TAACCAGTTCTATTT	*PVLF	TRAV41-1	TRDD2-1	TRAJ49-1	-1	-1	-1	-1
8	5.882525956645784E-5	TGTGCCTTCACAATATGGCAACGCCTCTTTAGGGAGCCCCCCTTATCCGATAAACTCATCTTT	CAFTIWQRLFREPPLSDKLIF	TRDV3-1	TRDD1	TRDJ1-1	7	31	34	46
8	5.882525956645784E-5	TGTGCTGTGATAGAGGGCGGGAACCTACAAATACATCTT	CAVIEGGNLQIHL	TRAV8-6	TRDD1	TRAJ40-1	9	14	-1	17
8	5.882525956645784E-5	TGTGCTCTGAGTCCCAGGCAGGAACTGCTCTGATCTTTG	CALSPRQELL*SL	TRAV19-1	.	TRAJ15-1	-1	-1	11	13
8	5.882525956645784E-5	TGTGCCTGTGATAAATTGGGGGATACGCGTAATCTCGATAAACTCATCTTT	CACDKLGDTRNLDKLIF	TRDV2-1	TRDD1-1	TRDJ1-1	10	16	26	35
8	5.882525956645784E-5	TGTGCCTGTGACACCGTGGGTACTGGGGGAGGACACACCGATAAACTCATCTTT	CACDTVGTGGGHTDKLIF	TRDV2-1	TRDD1-1	TRDJ1-1	14	21	29	34
8	5.882525956645784E-5	TGTGCTCTGAGTGGGATCAATTATGGCGGTGCTACAAACAAGCTCATCTTT	CALSGINYGGATNKLIF	TRAV19-1	TRDD1-1	TRAJ32-1	-1	13	16	18
8	5.882525956645784E-5	TGTGCCTTTAGATCGCGCGGGGGACTCAACACCGATAAACTCATCTTT	CAFRSRGGLNTDKLIF	TRDV3-1	TRDD1-1	TRDJ1-1	10	18	23	28
8	5.882525956645784E-5	TGTGCAATGAGAGAGGGCTCGGGGGGAACAACAGACTCGCTTTTG	CAMREGSGGTTDSLL	TRAV14-1	TRDD1-1	TRAJ7-1	16	20	-1	23
8	5.882525956645784E-5	TGTGCCTGTGACACCGTCGCGGGGGACGCAAAGCTCCTGGGACACCCGACAGATGTTTTTCGG	CACDTVAGDAKLLGHPTDVFR	TRDV2-1	TRDD1-1	TRDJ3-1	14	20	25	33
8	5.882525956645784E-5	TGTGCTGGGCGATATGGTCAGAATTTTGTCTTT	CAGRYGQNFVF	TRAV35-1	TRDD1	TRAJ26-1	-1	10	-1	12
8	5.882525956645784E-5	TGTGCTGTGATCCCATCTAACGACTACAAGCTCAGCTTT	CAVIPSNDYKLSF	TRAV8-4	TRDD2-1	TRAJ20-1	-1	10	12	15
8	5.882525956645784E-5	TGTGCTGGGCTTAATAATGCAGGCAACATGCTCACCTTT	CAGLNNAGNMLTF	TRAV35-1	.	TRAJ39-1	-1	-1	9	11
8	5.882525956645784E-5	TGTGCTCTACTGGCTCTGGCAACACAGGCAAACTAATCTTTG	CALLALATQAN*SL	TRAV16-1	.	TRAJ37-1	-1	-1	8	10
8	5.882525956645784E-5	TGTGCTCTTGGGGAGATTGGCACCGATAAACTCATCTTT	CALGEIGTDKLIF	TRDV1-1	TRDD1-1	TRDJ1-1	13	17	-1	20
8	5.882525956645784E-5	TGTGCCCCCTACACGGGCAGGAGAGCACTTACTTTT	CAPYTGRRALTF	TRAV12-2	TRDD2-1	TRAJ5-1	5	7	-1	10
8	5.882525956645784E-5	TGTGCTCTTGGGGCCCCGGGCATCTCCCCCCACACCGATAAACTCATCTTT	CALGAPGISPHTDKLIF	TRDV1-1	TRDD1	TRDJ1-1	12	17	19	31
8	5.882525956645784E-5	TGTGCTGGGCCCCCTGGGGCTGGGAGTTACCAACTCACTTTC	CAGPPGAGSYQLTF	TRAV35-1	.	TRAJ28-1	-1	-1	9	11
8	5.882525956645784E-5	CCCCCGTTAGCTGGGGGATAGACACCGATAAACTCATCTTTG	PPLAGG*TPINSSL	TRDV3-1	TRDD1-1	TRDJ1-1	-1	10	19	21
7	5.1472102120650604E-5	TGTGCTCTTTGATGAACACAGGCTTTCAGAAACTTGTATTTG	CAL**TQAFRNLYL	TRAV17-1	TRDD2-1	TRAJ8-1	-1	6	8	12
7	5.1472102120650604E-5	TGTGCCGTGAAAGGGGGAAACCAGGGAGGAAAGCTTATCTTC	CAVKGGNQGGKLIF	TRAV8-1	TRDD1-1	TRAJ23-1	10	12	-1	18
7	5.1472102120650604E-5	TGTGCTGTGAGAGATAAAGGTGGTCAGAATTTTGTCTTT	CAVRDKGGQNFVF	TRAV1-2	TRDD3-1	TRAJ26-1	13	15	17	20
7	5.1472102120650604E-5	TGTGCTCTAGACATCCCCGTAGTACAAGCTCAGCTTTGG	CALDIPVVQAQLW	TRAV6-1	TRDD2-1	TRAJ20-1	-1	13	15	20
7	5.1472102120650604E-5	TGTGCCGTGAATGCGCAAAACAGCTGGGGGAAATTGCAGTTT	CAVNAQNSWGKLQF	TRAV8-1	TRDD1-1	TRAJ24-1	13	23	30	37
7	5.1472102120650604E-5	TGCGCTGTGAATTGG	CAVNW	TRAV1-1	.	TRAJ34	-1	-1	9	11
7	5.1472102120650604E-5	TGTGCTGTTCCCGCTCCCCTTATGGCGGTGCTACAAACAAGCTCATCTTTG	CAVPAPLMAVLQTSSSL	TRAV1-2	TRDD2-1	TRAJ32-1	-1	8	10	19
7	5.1472102120650604E-5	TGTGCCGTGAGGGAAGGTATTTTAGGGGAGGTGCTGACGGACTCACCTTTG	CAVREGILGEVLTDSPL	TRAV8-1	TRDD1-1	TRAJ45-1	-1	10	13	24
7	5.1472102120650604E-5	TGTGCTACGGACAGAGGCTCAACCCTGGGGAGGCTATACTTT	CATDRGSTLGRLYF	TRAV17-1	.	TRAJ18-1	-1	-1	-1	7
7	5.1472102120650604E-5	TGTGCAGAGTCTACGGGAGGAAAGCTTATCTTC	CAESTGGKLIF	TRAV5-1	TRDD2-1	TRAJ23-1	8	10	-1	14
7	5.1472102120650604E-5	TGTGCAGAGAGTGTCCCGGACAGCTGGGGGAAATTGCAGTTT	CAESVPDSWGKLQF	TRAV5-1	TRDD1-1	TRAJ24-1	11	23	30	37
7	5.1472102120650604E-5	TGTGCTGTGAGAGATAACTCAGGATACAGCACCCTCACCTTT	CAVRDNSGYSTLTF	TRAV1-2	.	TRAJ11-1	-1	-1	13	15
7	5.1472102120650604E-5	TGGTGGCTACAATAAGCTGATTTTTGG	WWLQ*ADFW	TRAV8-3	.	TRAJ4-1	-1	-1	-1	-1
7	5.1472102120650604E-5	TGTGCAATGAGAGAGGGCCGAGGAGGACACCGGTAACCAGTTCTATTTTGG	CAMREGRGGHR*PVLFW	TRAV14-1	TRDD1-1	TRAJ49-1	16	21	-1	24
7	5.1472102120650604E-5	TGTGCAATGAGAGAGGGCCGAGGGCAGGAGAGCACTTACTTTTGG	CAMREGRGQESTYFW	TRAV14-1	TRDD1	TRAJ5-1	16	19	-1	21
7	5.1472102120650604E-5	TGTGCACGAGAGGTTATGGAGGAAGCCAAGGAAATCTCATCTTTG	CAREVMEEAKEISSL	TRAV13-1	TRDD1	TRAJ42-1	5	11	-1	13
7	5.1472102120650604E-5	TGTGCTCTAAGTGTGCCATGGAATATGGAAACAAACTGGTCTTTG	CALSVPWNMETNWSL	TRAV16-1	TRDD2-1	TRAJ47-1	12	15	-1	18
7	5.1472102120650604E-5	TGTGCAGAGAGAGAGGACCGACAAGCTCATCTT	CAEREDRQAHL	TRAV5-1	TRDD1	TRAJ34-1	10	14	-1	16
7	5.1472102120650604E-5	TGTGCAGAGGCCTAAGATGGAATATGGAAACAAACTGGTCTTTGG	CAEA*DGIWKQTGLW	TRAV13-2	TRDD2-1	TRAJ47-1	8	10	13	17
7	5.1472102120650604E-5	TGTGCAGCTAACTGGAATAACAATGCCAGACTCATGTTT	CAANWNNNARLMF	TRAV23-1	TRDD1-1	TRAJ31-1	7	10	-1	13
7	5.1472102120650604E-5	TGTGCTTTCATGAAGCCAAGAGGACAGCTCCTGGGAGGGGTCAGAATTTTGTCTTTG	CAFMKPRGQLLGGVRILSL	TRAV38-1	TRDD1-1	TRAJ26-1	15	30	34	38
7	5.1472102120650604E-5	TGTGCTCTGAGGAGATAACTATGGTCAGAATTTTGTCTT	CALRR*LWSEFCL	TRAV9-2	.	TRAJ26-1	-1	-1	-1	11
7	5.1472102120650604E-5	TGTGCTGCCTGGGGGTCAGATGGCCAGAAGCTGCTCTTT	CAAWGSDGQKLLF	TRAV1-2	TRDD1-1	TRAJ16-1	6	8	-1	15
7	5.1472102120650604E-5	TGTGCTCTGGGTAATAATGCAGGCAACATGCTCACCTTT	CALGNNAGNMLTF	TRAV9-2	TRDD1-1	TRAJ39-1	-1	9	-1	11
7	5.1472102120650604E-5	TGTGCAGAGGGACCTGGCTACAATAAGCTGATTTTT	CAEGPGYNKLIF	TRAV5-1	TRDD1	TRAJ4-1	-1	9	11	14
7	5.1472102120650604E-5	TGTGCAGCATTTCCTCAGGGCGGATCTGAAAAGCTGGTCTTT	CAAFPQGGSEKLVF	TRAV13-1	TRDD2-1	TRAJ57-1	8	10	-1	13
7	5.1472102120650604E-5	TGTGCTGTGAGAGACATTGAACTCAGGAACCTACAAATACATCTT	CAVRDIELRNLQIHL	TRAV3-1	TRDD1	TRAJ40-1	15	17	-1	19
7	5.1472102120650604E-5	TGTGCAGCAAGCGCACAGGGAGCCCAGAAGCTGGTATTT	CAASAQGAQKLVF	TRAV29-1	TRDD2-1	TRAJ54-1	-1	13	-1	15
7	5.1472102120650604E-5	TGTGCAGCAAGCGTCCAACGACTACAAGCTCAGCTTTGG	CAASVQRLQAQLW	TRAV23-1	.	TRAJ20-1	-1	-1	11	13
7	5.1472102120650604E-5	TGTGCAGCATTGCGTTCTGGGGGTTACCAGAAAGTTACCTTT	CAALRSGGYQKVTF	TRAV23-1	TRDD1	TRAJ13-1	8	10	11	14
7	5.1472102120650604E-5	TGTGCTCTGAGTTCTGGGGGTTACCAGAAAGTTACCTTT	CALSSGGYQKVTF	TRAV9-2	.	TRAJ13-1	-1	-1	-1	7
7	5.1472102120650604E-5	TGTGCTCTTAGATAACTATGGTCAGAATTTTGTCTTTGG	CALR*LWSEFCLW	TRAV9-2	TRDD1	TRAJ26-1	-1	8	-1	10
7	5.1472102120650604E-5	TGTGCTGTGGGTGCGCGGGATAGCAACTATCAGTTAATCTGG	CAVGARDSNYQLIW	TRAV8-3	TRDD1-1	TRAJ33-1	13	15	-1	17
7	5.1472102120650604E-5	TGTGCTCTGAGTGAGGCGCGTCATGGAGGAAGCCAAGGAAATCTCATCTTT	CALSEARHGGSQGNLIF	TRAV19-1	TRDD1-1	TRAJ42-1	16	18	-1	20
7	5.1472102120650604E-5	TGTGCTGTGAGAGACAGTCGGGGAGAACAATGCCAGACTCATGTT	CAVRDSRGEQCQTHV	TRAV3-1	TRDD1-1	TRAJ31-1	15	19	-1	23
7	5.1472102120650604E-5	TGTGCTGTGAGTGATACTGGAGGCTTCAAAACTATCTTT	CAVSDTGGFKTIF	TRAV8-4	.	TRAJ9-1	-1	-1	-1	13
7	5.1472102120650604E-5	TGTGCTGCCCCGGAGGGGACCAGTGGCTCTAGGTTGACCTTT	CAAPEGTSGSRLTF	TRAV21-1	TRDD1-1	TRAJ58-1	6	14	-1	18
7	5.1472102120650604E-5	TGTGCAGCAAGTATAGCCTAATGCAGGCAACATGCTCACCTTTGG	CAASIA*CRQHAHLW	TRAV13-1	TRDD3-1	TRAJ39-1	-1	13	15	18
7	5.1472102120650604E-5	TGTGCTGTGGGTCCCTCTGGGGCTGGGAGTTACCAACTCACTTTC	CAVGPSGAGSYQLTF	TRAV8-3	TRDD2-1	TRAJ28-1	-1	12	-1	14
7	5.1472102120650604E-5	TGTGCTGCCGCGGATACCGGCACTGCCAGTAAACTCACCTTT	CAAADTGTASKLTF	TRAV21-1	TRDD1	TRAJ44-1	6	11	-1	13
7	5.1472102120650604E-5	TGTGCTGTCAGTTGAAGGAAGGAAACAGGAAATTTACATTTG	CAVS*RKETGNLHL	TRAV41-1	TRDD2-1	TRAJ59-1	-1	11	-1	13
7	5.1472102120650604E-5	TGTGCTACGGACGCCGGGGCAGCGGAGACAAGCTGACTTTTG	CATDAGAAETS*LL	TRAV17-1	TRDD1-1	TRAJ46-1	12	15	-1	18
7	5.1472102120650604E-5	TGCATCCTGAGAGACGTAAAGGATGAGTGACAGCTGGGGGAAATTGCAGTT	CILRDVKDE*QLGEIAV	TRAV26-2	TRDD1-1	TRAJ24-1	14	33	40	47
7	5.1472102120650604E-5	TGTGCAGCAAGCAAGGGTTCTGCAAGGCAACTGACCTTT	CAASKGSARQLTF	TRAV23-1	TRDD3-1	TRAJ22-1	-1	13	-1	15
7	5.1472102120650604E-5	TGTGCCGTGAATGCCGGGGGATAGCAACTATCAGTTAATCTGGGG	CAVNAGG*QLSVNLG	TRAV8-1	TRDD1-1	TRAJ33-1	13	15	-1	18
7	5.1472102120650604E-5	TGTGTGGTGAGCGCGTTCGGTCAGAATTTTGTCTTT	CVVSAFGQNFVF	TRAV10-1	TRDD2-1	TRAJ26-1	12	15	-1	18
7	5.1472102120650604E-5	TGTGCTCTCCCCGATAACTATGGTCAGAATTTTGTCTTT	CALPDNYGQNFVF	TRAV19-1	TRDD2-1	TRAJ26-1	-1	8	9	12
7	5.1472102120650604E-5	TGCCTCGTGGGTCGACCAGGCACTTATGGAGGAAGCCAAGGAAATCTCATCTTT	CLVGRPGTYGGSQGNLIF	TRAV4-1	TRDD2-1	TRAJ42-1	11	14	17	21
7	5.1472102120650604E-5	TGTGCTCTTGGGGACAGAGGCTCAACCCTGGGGAGGCTATACTTT	CALGDRGSTLGRLYF	TRDV1-1	.	TRAJ18-1	-1	-1	-1	12
7	5.1472102120650604E-5	TGTGCTGTCAAGCCGGGAGCCCAGAAGCTGGTATTT	CAVKPGAQKLVF	TRAV41-1	TRDD3-1	TRAJ54-1	-1	10	-1	12
7	5.1472102120650604E-5	TGTGCTCTAAGTGGTATACCTCCTACGACAAGGTGATATTTG	CALSGIPPTTR*YL	TRAV16-1	.	TRAJ50-1	-1	-1	13	15
7	5.1472102120650604E-5	TGTGTGGTGAACATCGGCAGAGGCTCAACCCTGGGGAGGCTATACTTT	CVVNIGRGSTLGRLYF	TRAV12-1	.	TRAJ18-1	-1	-1	12	14
7	5.1472102120650604E-5	TGCCTCGTGGGTGAGACATACAACTTCAACAAATTTTACTTT	CLVGETYNFNKFYF	TRAV4-1	TRDD1	TRAJ21-1	13	15	16	18
7	5.1472102120650604E-5	TGCATCCTGAGAGAAAACTATGGTCAGAATTTTGTCTTT	CILRENYGQNFVF	TRAV26-2	.	TRAJ26-1	-1	-1	-1	12
7	5.1472102120650604E-5	TGTGCCGTGAAACGGGAAGGCAATGCAGGCAAATCAACCTTT	CAVKREGNAGKSTF	TRAV12-2	TRDD1-1	TRAJ27-1	10	13	16	20
7	5.1472102120650604E-5	TGTGCTCTGAGTGAAACCGGTAACCAGTTCTATTTT	CALSETGNQFYF	TRAV19-1	.	TRAJ49-1	-1	-1	-1	13
7	5.1472102120650604E-5	TGTGCTCTTGGGGAACTAGGAGGAACACCGGTAACCAGTTCTATTTTG	CALGELGGTPVTSSIL	TRDV1-1	TRDD1-1	TRAJ49-1	16	18	20	22
7	5.1472102120650604E-5	TGCCTCGTGCCCCTATCTAACTTTGGAAATGAGAAATTAACCTTT	CLVPLSNFGNEKLTF	TRAV4-1	TRDD2-1	TRAJ48-1	-1	9	10	13
7	5.1472102120650604E-5	TGTGTGGTGAACATCATCTGGGGGTTACCAGAAAGTTACCTTTGG	CVVNIIWGLPESYLW	TRAV12-1	TRDD2-1	TRAJ13-1	-1	13	14	16
7	5.1472102120650604E-5	TGTGTTCCGGGGTACAGCAGTGCTTCCAAGATAATCTTT	CVPGYSSASKIIF	TRAV19-1	TRDD2-1	TRAJ3-1	-1	4	-1	8
7	5.1472102120650604E-5	TGTGCGGGAGATGCTGGTGGTACTAGCTATGGAAAGCTGACATTT	CAGDAGGTSYGKLTF	TRAV13-1	TRDD1-1	TRAJ52-1	-1	5	8	10
7	5.1472102120650604E-5	TGTGCAGCGGGCCTTTCTGGGGGTTACCAGAAAGTTACCTTT	CAAGLSGGYQKVTF	TRAV13-1	TRDD1	TRAJ13-1	-1	8	10	14
7	5.1472102120650604E-5	TGTGCTGGGCAGCCCAGGGCGGATCTGAAAAGCTGGTCTTTG	CAGQPRADLKSWSL	TRAV35-1	.	TRAJ57-1	-1	-1	-1	12
7	5.1472102120650604E-5	TGTGCTGGGCAGCTAACTTATGGAGGAAGCCAAGGAAATCTCATCTTT	CAGQLTYGGSQGNLIF	TRAV35-1	TRDD2-1	TRAJ42-1	-1	12	-1	15
7	5.1472102120650604E-5	TGTGCTACGTTACGCGGCTCTGGCAACACAGGCAAACTAATCTTT	CATLRGSGNTGKLIF	TRAV17-1	TRDD1-1	TRAJ37-1	8	10	13	15
7	5.1472102120650604E-5	TGTGCTCTTGGGGAATAACGGGCGGATCTGAAAAGCTGGTCTTTG	CALGE*RADLKSWSL	TRDV1-1	TRDD1	TRAJ57-1	14	17	-1	19
7	5.1472102120650604E-5	TGTCTTCTAGGACTATGGTCAGAATTTTGTCTT	CLLGLWSEFCL	TRAV40-1	TRDD1	TRAJ26-1	7	9	-1	11
7	5.1472102120650604E-5	TGCGCTGTGAGAGTCATGGATAGCAACTATCAGTTAATCTGG	CAVRVMDSNYQLIW	TRAV1-1	TRDD2-1	TRAJ33-1	-1	13	14	16
7	5.1472102120650604E-5	TGTGCTGTGGGCGATAACTATGGTCAGAATTTTGTCTTT	CAVGDNYGQNFVF	TRAV8-3	.	TRAJ26-1	-1	-1	-1	10
7	5.1472102120650604E-5	TGTGTGGTGAACGACTACAAGCTCAGCTTT	CVVNDYKLSF	TRAV12-1	.	TRAJ20-1	-1	-1	-1	9
7	5.1472102120650604E-5	TGTGTGGTGAGCACTAGAGGAGGAAGCTACATACCTACATTT	CVVSTRGGSYIPTF	TRAV10-1	TRDD1	TRAJ6-1	-1	12	14	17
7	5.1472102120650604E-5	TGTCTTCTGGGAGATAGTAGGGGAAGCCAAGGAAATCTCATCTTT	CLLGDSRGSQGNLIF	TRAV40-1	TRDD3-1	TRAJ42-1	-1	14	17	19
7	5.1472102120650604E-5	TGTGCTGGACTAGAAACCAGTGGCTCTAGGTTGACCTTT	CAGLETSGSRLTF	TRAV35-1	TRDD1-1	TRAJ58-1	-1	8	-1	11
7	5.1472102120650604E-5	TGTGCAATGAGGGGCTCTGGCAACACAGGCAAACTAATCTTT	CAMRGSGNTGKLIF	TRAV12-3	.	TRAJ37-1	-1	-1	10	12
7	5.1472102120650604E-5	TGTGCTGTGAAGCCGGGAAACACACCTCTTGTCTTT	CAVKPGNTPLVF	TRAV21-1	TRDD3-1	TRAJ29-1	-1	10	11	13
7	5.1472102120650604E-5	TGTGCTCTACACCGATGAACACCGGTAACCAGTTCTATTTTG	CALHR*TPVTSSIL	TRAV16-1	TRDD1	TRAJ49-1	8	13	-1	16
7	5.1472102120650604E-5	TGTGTTGTGAGTGCCATAGCTGCAGGCAACAAGCTAACTTTT	CVVSAIAAGNKLTF	TRAV8-2	.	TRAJ17-1	-1	-1	12	14
7	5.1472102120650604E-5	TGTGCTGTGAGTAGGTCGGGAGGGGGTTACCAGAAAGTTACCTTT	CAVSRSGGGYQKVTF	TRAV8-4	TRDD1-1	TRAJ13-1	11	17	-1	21
7	5.1472102120650604E-5	TGTGCCTGTGACACAATTACTGGGGGATACGCCGGTGAGTACACCGATAAACTCATCTTT	CACDTITGGYAGEYTDKLIF	TRDV2-1	TRDD1-1	TRDJ1-1	13	18	30	40
7	5.1472102120650604E-5	TGTCTTCTTACGGAGGAGGAAGCCAAGGAAATCTCATCTTTG	CLLTEEEAKEISSL	TRAV40-1	TRDD1-1	TRAJ42-1	-1	8	11	14
7	5.1472102120650604E-5	TGTGCTCTCTAGACAACTGACAGCTGGGGGAAATTGCAGTTT	CAL*TTDSWGKLQF	TRAV9-2	TRDD1-1	TRAJ24-1	7	23	30	37
7	5.1472102120650604E-5	CTACAATAAGCTGATTTTTGG	LQ*ADFW	TRAV25-1	.	TRAJ4-1	-1	-1	-1	-1
7	5.1472102120650604E-5	TGTGCCTGTGACACGGCCTGGGTTATGGAAACCGATAAACTCATCTTT	CACDTAWVMETDKLIF	TRDV2-1	TRDD1-1	TRDJ1-1	13	17	21	28
7	5.1472102120650604E-5	TGTGCTGTCCCTTGATTGGGGCGGATCTGAAAAGCTGGTCTTTGG	CAVP*LGRI*KAGLW	TRAV22-1	TRDD2-1	TRAJ57-1	7	9	12	18
7	5.1472102120650604E-5	TGTGTGGTGAACTATGATTTCAACAAATTTTACTTT	CVVNYDFNKFYF	TRAV12-1	TRDD1	TRAJ21-1	11	14	-1	16
7	5.1472102120650604E-5	TGTGCCGTGGAGATGGATAGCAGCTATAAATTGATCTTC	CAVEMDSSYKLIF	TRAV39-1	.	TRAJ12-1	-1	-1	-1	11
7	5.1472102120650604E-5	TGTGTGGTGGCACTTCTTTAACGACTACAAGCTCAGCTT	CVVALL*RLQAQL	TRAV12-1	TRDD2-1	TRAJ20-1	8	12	-1	16
7	5.1472102120650604E-5	TGTGCTCTGAGTGAGGCGGGTCCGGGTATGCACTCAACTTCG	CALSEAGPGMHSTS	TRAV19-1	TRDD1-1	TRAJ41-1	-1	17	-1	20
7	5.1472102120650604E-5	TGTGCAGCAGGAACCTACAAATACATCTTT	CAAGTYKYIF	TRAV23-1	.	TRAJ40-1	-1	-1	-1	7
7	5.1472102120650604E-5	TGTGCCCTCCCCTTTCTGGGGGTTACCAGAAAGTTACCTTTG	CALPFLGVTRKLPL	TRAV12-2	TRDD2-1	TRAJ13-1	5	10	-1	13
7	5.1472102120650604E-5	TGTGCTGTCCGACGTGGCTTTGGAAATGAGAAATTAACCTTT	CAVRRGFGNEKLTF	TRAV41-1	TRDD1-1	TRAJ48-1	8	14	-1	17
7	5.1472102120650604E-5	TGTGCAATGAGCGCGATGGGGGCTGGGAGTTACCAACTCACTTTC	CAMSAMGAGSYQLTF	TRAV12-3	TRDD1-1	TRAJ28-1	12	14	16	18
7	5.1472102120650604E-5	TGTGCTGGGGGGGTATATAACACCGACAAGCTCATCTTT	CAGGVYNTDKLIF	TRAV22-1	TRDD1-1	TRAJ34-1	-1	7	11	15
7	5.1472102120650604E-5	TGTGCAGAGATCCGCATCAGGAGGAAGCTACATACCTACATTTGG	CAEIRIRRKLHTYIW	TRAV13-2	TRDD2-1	TRAJ6-1	-1	10	-1	13
7	5.1472102120650604E-5	TGTGCTGGGCAGCCGGCTGGGAGTTACCAACTCACTTTC	CAGQPAGSYQLTF	TRAV35-1	TRDD2-1	TRAJ28-1	-1	12	-1	14
7	5.1472102120650604E-5	TGTGCAGAGATTCTCTAGGCTGGCAACAACCGTAAGCTGATTTGG	CAEIL*AGNNRKLIW	TRAV13-2	TRDD2-1	TRAJ38-1	-1	10	12	16
7	5.1472102120650604E-5	TGTGCCTCGGGGGGGTACAGCAGTGCTTCCAAGATAATCTTT	CASGGYSSASKIIF	TRAV24-1	TRDD1-1	TRAJ3-1	6	8	-1	11
7	5.1472102120650604E-5	TGTGTGGCTGGATCAGGAGGAAGCTACATACCTACATTT	CVAGSGGSYIPTF	TRAV12-1	.	TRAJ6-1	-1	-1	6	8
7	5.1472102120650604E-5	TGCCTCGTGGGTGCAATCAGGAGGAAGCTACATACCTACATTTGG	CLVGAIRRKLHTYIW	TRAV4-1	TRDD2-1	TRAJ6-1	-1	13	-1	15
7	5.1472102120650604E-5	TGTCCAACATGGATAGCAGCTATAAATTGATCTTCG	CPTWIAAIN*SS	TRAV17-1	TRDD2-1	TRAJ12-1	-1	3	5	8
7	5.1472102120650604E-5	TGTGCAGCAAGTACTTCGTCCGGTAACCAGTTCTATTTT	CAASTSSGNQFYF	TRAV13-1	TRDD2-1	TRAJ49-1	-1	13	16	19
7	5.1472102120650604E-5	TGTGCTGTGAGAGACCCCAACACCGACAAGCTCATCTTT	CAVRDPNTDKLIF	TRAV3-1	TRDD2-1	TRAJ34-1	-1	15	16	18
7	5.1472102120650604E-5	TGTGCTCTTGGGGAACTCCCGCACCCTGGGGGATTGATAAACTCATCTTTG	CALGELPHPGGLINSSL	TRDV1-1	TRDD1-1	TRDJ1-1	16	25	33	35
7	5.1472102120650604E-5	TGTGCTCCCTCACCGGGGGATAGCAGCTATAAATTGATCTTC	CAPSPGDSSYKLIF	TRAV21-1	TRDD1	TRAJ12-1	5	14	-1	17
7	5.1472102120650604E-5	CTAAATAACAATGACATGCGCTTT	LNNNDMRF	TRAV16-1	TRDD2-1	TRAJ43-1	-1	0	-1	3
7	5.1472102120650604E-5	TGTGCAATGAGCGCGGCCGGAGGAAGCCAAGGAAATCTCATCTTT	CAMSAAGGSQGNLIF	TRAV12-3	TRDD1	TRAJ42-1	12	14	15	18
7	5.1472102120650604E-5	TGTGCTCTTCACCAATAGGAAACTGACATTTGG	CALHQ*ETDIW	TRDV1-1	TRDD2-1	TRAJ61-1	8	10	-1	13
7	5.1472102120650604E-5	TGTGTGGGGGGAACTATGGTCAGAATTTTGTCTTTG	CVGGTMVRILSL	TRAV12-1	TRDD1-1	TRAJ26-1	-1	7	-1	11
7	5.1472102120650604E-5	CGGACGGGTGAATTCTGGGGGTTACCAGAAAGTTACCTT	RTGEFWGLPESYL	TRAV21-1	TRDD1-1	TRAJ13-1	-1	5	-1	8
7	5.1472102120650604E-5	TGTGCAGCAAGTAGAGGCAGTGCTTCCAAGATAATCTTT	CAASRGSASKIIF	TRAV13-1	TRDD1	TRAJ3-1	-1	13	14	16
7	5.1472102120650604E-5	TGTGCTGGAAATGAAATGGATAACTATGGTCAGAATTTTGTCTTT	CAGNEMDNYGQNFVF	TRAV21-1	TRDD3-1	TRAJ26-1	-1	7	11	17
7	5.1472102120650604E-5	TGTGCTTATAGGAGCCGGGGGGTAGGCGGTGCTACAAACAAGCTCATCTTT	CAYRSRGVGGATNKLIF	TRAV38-2	TRDD1-1	TRAJ32-1	14	16	20	24
7	5.1472102120650604E-5	TGTCTTCTGGGACTAACTTTGGAAATGAGAAATTAACCTTTG	CLLGLTLEMRN*PL	TRAV40-1	.	TRAJ48-1	-1	-1	-1	12
7	5.1472102120650604E-5	TGTGCCTGTGACACCGTCGGGGGATACGCCGACACCGATAAACTCATCTTT	CACDTVGGYADTDKLIF	TRDV2-1	TRDD1-1	TRDJ1-1	14	18	27	31
7	5.1472102120650604E-5	TGTGCTCTGAGTGAGTCAAATTCCGGGTATGCACTCAACTTC	CALSESNSGYALNF	TRAV9-2	.	TRAJ41-1	-1	-1	-1	13
7	5.1472102120650604E-5	TGTGCCTTGGGAGGGATACGCATACCCCTGATCTTT	CALGGIRIPLIF	TRDV3-1	TRDD1-1	TRDJ4-1	7	12	-1	20
7	5.1472102120650604E-5	TGTGCTGTGTTAAGCTGCAGGCAACAAGCTAACTTTTGG	CAVLSCRQQANFW	TRAV21-1	TRDD2-1	TRAJ17-1	-1	9	-1	11
7	5.1472102120650604E-5	TGTGCAGGGCCGGGTGGTCAGAATTTTGTCTTT	CAGPGGQNFVF	TRAV25-1	TRDD1-1	TRAJ26-1	8	11	-1	14
7	5.1472102120650604E-5	TGTGCCGCGGACCTCCGGAATTCAGGAAACACACCTCTTGTCTTT	CAADLRNSGNTPLVF	TRAV12-2	TRDD1	TRAJ29-1	6	8	10	16
7	5.1472102120650604E-5	TGTGCAATGACCTCCTCTCAGGAACCTACAAATACATCTTTG	CAMTSSQEPTNTSL	TRAV12-3	TRDD2-1	TRAJ40-1	9	12	-1	16
7	5.1472102120650604E-5	TGTGCTCTGAAGGGCTCTGGCAACACAGGCAAACTAATCTTT	CALKGSGNTGKLIF	TRAV9-2	TRDD3-1	TRAJ37-1	-1	10	-1	12
7	5.1472102120650604E-5	TGTGCTGTAAGGGGGTTACCAGAAAGTTACCTT	CAVRGLPESYL	TRAV21-1	TRDD3-1	TRAJ13-1	-1	8	-1	10
7	5.1472102120650604E-5	TGTGCAGCAAGCTTGGGGCCTATTCAGGAAACACACCTCTTGTCTTTG	CAASLGPIQETHLLSL	TRAV23-1	TRDD1-1	TRAJ29-1	11	13	17	21
7	5.1472102120650604E-5	TGTGCAGCAAGCGTGGACACGGGCAGGAGAGCACTTACTTTT	CAASVDTGRRALTF	TRAV13-1	TRDD1-1	TRAJ5-1	-1	11	-1	13
7	5.1472102120650604E-5	TGTGCCGTGGACACGGGCAGGAGAGCACTTACTTTT	CAVDTGRRALTF	TRAV12-2	.	TRAJ5-1	-1	-1	-1	7
7	5.1472102120650604E-5	TGTGCATCCCGCTCTTATTTCTTCTGGTTCTGCAAGGCAACTGACCTTTGG	CASRSYFFWFCKATDLW	TRAV13-1	TRDD2-1	TRAJ22-1	5	13	15	17
7	5.1472102120650604E-5	TGTGCCGTGAACCGGAATAACAATGCCAGACTCATGTTT	CAVNRNNNARLMF	TRAV12-2	.	TRAJ31-1	-1	-1	11	13
7	5.1472102120650604E-5	TGTGCAATGAGAGGAGGTGCTGACGGACTCACCTTT	CAMRGGADGLTF	TRAV12-3	.	TRAJ45-1	-1	-1	-1	10
7	5.1472102120650604E-5	TGTGCTGTTTGGTAATAATGCAGGCAACATGCTCACCTT	CAVW**CRQHAHL	TRAV21-1	TRDD1-1	TRAJ39-1	7	9	-1	12
7	5.1472102120650604E-5	TGTGCTCTTGGGGAACTAAACTACGCGGACTGGGGGATACGCGTACAGAAACTCATCTTT	CALGELNYADWGIRVQKLIF	TRDV1-1	TRDD1-1	TRDJ1-1	16	28	40	46
7	5.1472102120650604E-5	TGTGCTCTTGGGGAATCCCGTTCGTCGTTCTACGCAGGGCTGGGGGATAAACTCATCTTT	CALGESRSSFYAGLGDKLIF	TRDV1-1	TRDD1-1	TRDJ1-1	14	39	-1	45
7	5.1472102120650604E-5	TGTGCTGCCCCTCCTGTTTTCCAGAACTGGGGCCCCGAGGGGCACCGATAAACTCATCTTTGG	CAAPPVFQNWGPEGHR*THLW	TRAV41-1	TRDD1-1	TRDJ1-1	6	25	31	42
7	5.1472102120650604E-5	TGTGCTCTTGGGTCCCTGCTGGGGGATAAACTCATCTTT	CALGSLLGDKLIF	TRDV1-1	TRDD1-1	TRDJ1-1	11	18	-1	24
7	5.1472102120650604E-5	TGTGCTGTGAGTGATATGGGAGAGGCTCAACCCTGGGGAGGCTATACTTTG	CAVSDMGEAQPWGGYTL	TRAV8-4	TRDD1-1	TRAJ18-1	13	16	-1	20
7	5.1472102120650604E-5	TGTGCAGCAAGGCCCGATAACTATGGTCAGAATTTTGTCTTT	CAARPDNYGQNFVF	TRAV13-1	TRDD2-1	TRAJ26-1	10	12	13	15
7	5.1472102120650604E-5	TGTGTGGTGAGCGTACTCTGGGGCTGGGAGTTACCAACTCACTTT	CVVSVLWGWELPTHF	TRAV10-1	.	TRAJ28-1	-1	-1	-1	11
7	5.1472102120650604E-5	TGTGTAGGGAACTATCAGTTAATCTGG	CVGNYQLIW	TRAV25-1	TRDD3-1	TRAJ33-1	-1	4	-1	7
7	5.1472102120650604E-5	TGTGCCGTGAACCCTTCCACCGGTAACCAGTTCTATTTT	CAVNPSTGNQFYF	TRAV12-2	TRDD2-1	TRAJ49-1	-1	12	-1	17
7	5.1472102120650604E-5	TGTGCCGTGAACTTCTGGGGCGCCGGTAACCAGTTCTATTTT	CAVNFWGAGNQFYF	TRAV12-2	TRDD1-1	TRAJ49-1	11	14	-1	20
7	5.1472102120650604E-5	TGTGCTCTGAGTGGGGGGGGGATTCAGGGAGCCCAGAAGCTGGTATTT	CALSGGGIQGAQKLVF	TRAV19-1	TRDD1-1	TRAJ54-1	-1	13	17	21
7	5.1472102120650604E-5	TGTGTGGTGAACACCGGTAACCAGTTCTATTTT	CVVNTGNQFYF	TRAV12-1	.	TRAJ49-1	-1	-1	-1	8
7	5.1472102120650604E-5	TGTGCAGCAAGCGCGCGGGATAGCAACTATCAGTTAATCTGG	CAASARDSNYQLIW	TRAV29-1	TRDD1-1	TRAJ33-1	-1	13	14	17
7	5.1472102120650604E-5	TGTGTGGTGAACCAGGCAGGAACTGCTCTGATCTTT	CVVNQAGTALIF	TRAV12-1	.	TRAJ15-1	-1	-1	-1	9
7	5.1472102120650604E-5	TGTGCAATGAGAGGCGCTCGGGGGGGTGGCTACAATAAGCTGATTTTT	CAMRGARGGGYNKLIF	TRAV14-1	TRDD1-1	TRAJ4-1	12	19	-1	24
7	5.1472102120650604E-5	TGTGCTCTAAAAAAGCTACCTCAGGAACCTACAAATACATCTTTG	CALKKLPQEPTNTSL	TRAV16-1	TRDD3-1	TRAJ40-1	-1	10	12	15
7	5.1472102120650604E-5	TGTGCTGGGCAGCAAAGGATAGCAACTATCAGTTAATCTGGG	CAGQQRIATIS*SG	TRAV35-1	TRDD3-1	TRAJ33-1	11	13	-1	16
7	5.1472102120650604E-5	TGTGCTGTGAGCCCCCGGAATAACAATGCCAGACTCATGTTT	CAVSPRNNNARLMF	TRAV3-1	TRDD2-1	TRAJ31-1	-1	11	12	16
7	5.1472102120650604E-5	TGTGCTGTGTCGAACACCGGTAACCAGTTCTATTTT	CAVSNTGNQFYF	TRAV21-1	TRDD2-1	TRAJ49-1	-1	9	-1	11
7	5.1472102120650604E-5	TGTGCTCTCAGGGGTGGTGGCTCTAGGTTGACCTTT	CALRGGGSRLTF	TRAV16-1	TRDD1-1	TRAJ58-1	7	10	13	16
7	5.1472102120650604E-5	TGTGCTGGTTAGCAATGAGAAATTAACCTTTGG	CAG*Q*EINLW	TRAV35-1	TRDD1	TRAJ48-1	7	9	-1	11
7	5.1472102120650604E-5	TGTGCCTGTGACAGACTGGGGATACGATCCGATAAACTCATCTTT	CACDRLGIRSDKLIF	TRDV2-1	TRDD1-1	TRDJ1-1	12	17	25	28
7	5.1472102120650604E-5	TGTGCTGTGGGGGGTTCTGGGGGTTACCAGAAAGTTACCTTT	CAVGGSGGYQKVTF	TRAV2-1	TRDD1-1	TRAJ13-1	-1	10	-1	14
7	5.1472102120650604E-5	TGTGCTGGGAGTACAAATCAACCTTTG	CAGSTNQPL	TRAV8-6	.	TRAJ27-1	-1	-1	11	13
6	4.4118944674843376E-5	TGTGCTGGGGATAACAATGCCAGACTCATGTTT	CAGDNNARLMF	TRAV2-1	.	TRAJ31-1	-1	-1	-1	7
6	4.4118944674843376E-5	TGCGCTGTGAGGAACTATGGTCAGAATTTTGTCTTT	CAVRNYGQNFVF	TRAV1-1	.	TRAJ26-1	-1	-1	10	12
6	4.4118944674843376E-5	TGCGCTGTGAGTCCCAAGGCGAACGACTACAAGCTCAGCTTT	CAVSPKANDYKLSF	TRAV1-1	TRDD2-1	TRAJ20-1	-1	11	13	19
6	4.4118944674843376E-5	TGTGCTGTGAACACCGACAAGCTCATCTTT	CAVNTDKLIF	TRAV2-1	.	TRAJ34-1	-1	-1	-1	9
6	4.4118944674843376E-5	TGTGCTCTCCCCCTACATGGTTCTGCAAGGCAACTGACCTTT	CALPLHGSARQLTF	TRAV6-1	TRDD2-1	TRAJ22-1	7	11	15	17
6	4.4118944674843376E-5	TGTGCCCCGGGGAACTCTGGGGCTGGGAGTTACCAACTCACTTTC	CAPGNSGAGSYQLTF	TRAV1-2	TRDD1-1	TRAJ58-1	4	16	21	40
6	4.4118944674843376E-5	TGTGCTCCCTTACCCGCCGAATTCAGGATACAGCACCCTCACCTT	CAPLPAEFRIQHPHL	TRAV6-1	TRDD2-1	TRAJ11-1	-1	7	10	18
6	4.4118944674843376E-5	TGTGCCCATAGCAACTATCAGTTAATCTGG	CAHSNYQLIW	TRAV1-2	TRDD2-1	TRAJ33-1	-1	5	-1	7
6	4.4118944674843376E-5	TGTGCAGAGGGATTATGGGAACAACAGACTCGCTTTTGG	CAEGLWEQQTRFW	TRAV5-1	.	TRAJ7-1	-1	-1	8	10
6	4.4118944674843376E-5	TGTGCTGGGGGGATGGAAACAAACTGGTCTTTG	CAGGMETNWSL	TRAV21-1	TRDD1-1	TRAJ47-1	-1	7	-1	12
6	4.4118944674843376E-5	TATACGACTCGCTTTTGG	YTTRFW	TRAV6-1	TRDD1-1	TRAJ6	-1	1	5	17
6	4.4118944674843376E-5	TGCGCTGTGAGAGATCGGGCAATAATGCAGGCAACATGCTCACCTTTG	CAVRDRAIMQATCSPL	TRAV1-1	TRDD1-1	TRAJ39-1	13	16	18	20
6	4.4118944674843376E-5	TGCATCGTCAGAGGTACCGGCACTGCCAGTAAACTCACCTTT	CIVRGTGTASKLTF	TRAV26-1	.	TRAJ44-1	-1	-1	12	14
6	4.4118944674843376E-5	TGTGCTGTGAGCCCGATCAAACTGGGGCAAACAACCTCTTCTTTG	CAVSPIKLGQTTSSL	TRAV8-4	TRDD1	TRAJ36-1	10	14	-1	16
6	4.4118944674843376E-5	TGCATCGTCAGAGTCGAAACCGGCACTGCCAGTAAACTCACCTTT	CIVRVETGTASKLTF	TRAV26-1	.	TRAJ44-1	-1	-1	-1	16
6	4.4118944674843376E-5	TGTGCTACGGACGCGTTTTCTGGTGGCTACAATAAGCTGATTTTT	CATDAFSGGYNKLIF	TRAV17-1	.	TRAJ4-1	-1	-1	12	14
6	4.4118944674843376E-5	TGCGGCACCTCACCCCAATATGGAAACAAACTGGTCTTT	CGTSPQYGNKLVF	TRAV30-1	TRDD2-1	TRAJ47-1	7	11	13	16
6	4.4118944674843376E-5	TGTGCTCTGAGTGATACCGCTGGTGGTACTAGCTATGGAAAGCTGACATTT	CALSDTAGGTSYGKLTF	TRAV19-1	TRDD2-1	TRAJ52-1	-1	14	-1	18
6	4.4118944674843376E-5	TGTGCAATGAGTTCGAGGCGGGGGACACGGGCAGGAGAGCACTTACTTTTG	CAMSSRRGTRAGEHLLL	TRAV14-1	TRDD1	TRAJ5-1	10	19	-1	22
6	4.4118944674843376E-5	TGCGCTGTGAGACCCTGATAACTATGGTCAGAATTTTGTCTTTGG	CAVRP**LWSEFCLW	TRAV1-1	TRDD2-1	TRAJ26-1	11	13	-1	16
6	4.4118944674843376E-5	TGCATCGTCAGAGTCGGGGAGCCCAGAAGCTGGTATTTG	CIVRVGEPRSWYL	TRAV26-1	.	TRAJ54-1	-1	-1	-1	13
6	4.4118944674843376E-5	TGTGCAGCAAGCGCGGGCGACAGAGGCTCAACCCTGGGGAGGCTATACTTT	CAASAGDRGSTLGRLYF	TRAV29-1	TRDD1-1	TRAJ18-1	12	14	-1	17
6	4.4118944674843376E-5	TGTGCTGTGACAACTGACAGCTGGGGGAAATTGCAGTTT	CAVTTDSWGKLQF	TRAV21-1	TRDD1-1	TRAJ24-1	9	20	27	34
6	4.4118944674843376E-5	TGTGCTACGGACGGAGGAAGCTACATACCTACATTT	CATDGGSYIPTF	TRAV17-1	.	TRAJ6-1	-1	-1	-1	12
6	4.4118944674843376E-5	TGTGCTGTGGGTGGAGGAGGAGCCCAGAAGCTGGTATTT	CAVGGGGAQKLVF	TRAV8-3	TRDD1-1	TRAJ54-1	12	15	-1	18
6	4.4118944674843376E-5	TGTGCTCTTGGGGAACTTCCCACCCCGGATTTATAACCAGGGAGGAAAGCTTATCTT	CALGELPTPDL*PGRKAYL	TRDV1-1	TRDD2-1	TRAJ23-1	-1	17	19	27
6	4.4118944674843376E-5	TGTGCAGCAACCTACCAGGGAGCCCAGAAGCTGGTATTT	CAATYQGAQKLVF	TRAV29-1	TRDD2-1	TRAJ54-1	-1	10	-1	15
6	4.4118944674843376E-5	TGCCTCGTGGGTGACCCCGGCAACTATCAGTTAATCTGG	CLVGDPGNYQLIW	TRAV4-1	TRDD1	TRAJ33-1	14	17	-1	19
6	4.4118944674843376E-5	TGTGCTGTGAGTGAAACCCTCCGGAGGGGGCGGTGCTACAAACAAGCTCATCTTTGG	CAVSETLRRGRCYKQAHLW	TRAV8-4	TRDD1	TRAJ32-1	13	25	-1	28
6	4.4118944674843376E-5	TGTGCTGTGAGGCCTCACGCGCTCTATCAGGGCGGATCTGAAAAGCTGGTCTTT	CAVRPHALYQGGSEKLVF	TRAV21-1	TRDD1	TRAJ57-1	11	16	18	26
6	4.4118944674843376E-5	TGTGGAGCAGTCTATAACAATGACATGCGCTTT	CGAVYNNDMRF	TRAV34-1	.	TRAJ43-1	-1	-1	9	11
6	4.4118944674843376E-5	TGTGCTGTCAAGATCTTTGGGAATGTGCTGCATTGC	CAVKIFGNVLHC	TRAV41-1	TRDD1-1	TRAJ35-1	9	11	-1	14
6	4.4118944674843376E-5	TGTGCTCTGAGTGAGGCGGGGTCTAACGACTACAAGCTCAGCTTT	CALSEAGSNDYKLSF	TRAV19-1	TRDD1-1	TRAJ20-1	-1	17	-1	19
6	4.4118944674843376E-5	TGCATCGTCAGGAACACCGGTAACCAGTTCTATTTT	CIVRNTGNQFYF	TRAV26-1	.	TRAJ49-1	-1	-1	-1	11
6	4.4118944674843376E-5	TGTGCTCTGAGTACCGCTGCTGGTGGTACTAGCTATGGAAAGCTGACATTT	CALSTAAGGTSYGKLTF	TRAV9-2	TRDD2-1	TRAJ52-1	-1	12	14	17
6	4.4118944674843376E-5	TGTGCTTTCATGAAGCTTCTCCTAGTGGGGGGCGGTGCTACAAACAAGCTCATCTTT	CAFMKLLLVGGGATNKLIF	TRAV38-1	TRDD1	TRAJ32-1	15	25	-1	30
6	4.4118944674843376E-5	TGTGCTGTGAGGCCAGAAGAAACCAGTGGCTCTAGGTTGACCTTT	CAVRPEETSGSRLTF	TRAV21-1	TRDD2-1	TRAJ58-1	-1	12	14	16
6	4.4118944674843376E-5	TGTGCCGTACTTCACCGGTAACCAGTTCTATTT	CAVLHR*PVLF	TRAV8-1	TRDD1	TRAJ49-1	-1	8	10	12
6	4.4118944674843376E-5	TGTGCAGCAAGTAGAGGGAACCAGGGAGGAAAGCTTATCTTC	CAASRGNQGGKLIF	TRAV13-1	TRDD1-1	TRAJ23-1	12	15	-1	18
6	4.4118944674843376E-5	TGTGCAATGAGCGGATACGGAGCTGGCAACAACCGTAAGCTGATTTGG	CAMSGYGAGNNRKLIW	TRAV12-3	TRDD1-1	TRAJ38-1	-1	13	18	21
6	4.4118944674843376E-5	TGTGCAATGAGAGAGTCACGATTATCAGGATACAGCACCCTCACCTTT	CAMRESRLSGYSTLTF	TRAV14-1	TRDD1-1	TRAJ11-1	14	19	21	24
6	4.4118944674843376E-5	TGTGCTGTGAGTAATCACCGGCACTGCCAGTAAACTCACCTTTGG	CAVSNHRHCQ*THLW	TRAV21-1	TRDD3-1	TRAJ44-1	10	12	14	16
6	4.4118944674843376E-5	TGTGCAGAGAGTATTAACAATGCCAGACTCATGTTT	CAESINNARLMF	TRAV5-1	.	TRAJ31-1	-1	-1	-1	12
6	4.4118944674843376E-5	TGTGCTCTAAGTATAGGGTGGGGCAAACAACCTCTTCTT	CALSIGWGKQPLL	TRAV16-1	TRDD3-1	TRAJ36-1	-1	12	15	18
6	4.4118944674843376E-5	TGTGCCGTGAACCCAAACAAACTGGTCTTT	CAVNPNKLVF	TRAV12-2	TRDD2-1	TRAJ47-1	-1	12	-1	14
6	4.4118944674843376E-5	TGTGCTGTGAGTGATCGCATCAAGATAATCTTT	CAVSDRIKIIF	TRAV8-4	TRDD1	TRAJ3-1	13	18	-1	20
6	4.4118944674843376E-5	GGTGGGGCAAACAACCTCTTCTTT	GGANNLFF	TRAV26-1	TRDD1-1	TRAJ36-1	-1	-1	-1	2
6	4.4118944674843376E-5	TGTGCAGCAAGCATGGTCGGACAGAGGCTCAACCCTGGGGAGGCTATACTT	CAASMVGQRLNPGEAIL	TRAV23-1	TRDD1-1	TRAJ18-1	-1	13	15	17
6	4.4118944674843376E-5	TGTGCAATGGGAACTGGTGGCTACAATAAGCTGATTTTT	CAMGTGGYNKLIF	TRAV12-3	TRDD1	TRAJ4-1	-1	9	11	13
6	4.4118944674843376E-5	TGTGCAGCATTGGGGCAGAGGCTCAACCCTGGGGAGGCTATACTT	CAALGQRLNPGEAIL	TRAV23-1	TRDD1-1	TRAJ18-1	8	10	-1	13
6	4.4118944674843376E-5	TGTGCTTTCATGAAGCCCAATAACAATGACATGCGCTTT	CAFMKPNNNDMRF	TRAV38-1	.	TRAJ43-1	-1	-1	15	17
6	4.4118944674843376E-5	TGTGTGGTGAACCGATAACTTTGGAAATGAGAAATTAACCTTTGG	CVVNR*LWK*EINLW	TRAV12-1	TRDD1	TRAJ48-1	11	13	-1	15
6	4.4118944674843376E-5	TGTGCAGAGAGTATCGGGCTGCAGGCAACAAGCTAACTTTTG	CAESIGLQATS*LL	TRAV5-1	TRDD1	TRAJ17-1	12	15	-1	17
6	4.4118944674843376E-5	TGTGCTCTGAGCTCATCCGGGTATGCACTCAACTTC	CALSSSGYALNF	TRAV9-2	TRDD1	TRAJ41-1	-1	11	12	15
6	4.4118944674843376E-5	TGTGCAATGAGGCTTGAATTATGGAGGAAGCCAAGGAAATCTCATCTTTGG	CAMRLELWRKPRKSHLW	TRAV12-3	TRDD1	TRAJ42-1	10	12	-1	14
6	4.4118944674843376E-5	AACCTACAAATACATCTTTGG	NLQIHLW	TRAV8-3	TRDD2-1	TRAJ40-1	-1	-1	-1	-1
6	4.4118944674843376E-5	TGTGCTGTGAGTACATTATACTGGAGCCAATAGTAAGCTGACATT	CAVSTLYWSQ**ADI	TRAV8-6	TRDD1	TRAJ56-1	-1	12	13	15
6	4.4118944674843376E-5	TGTGCAATGAATGATGGAGGTAGCAACTATAAACTGACATTT	CAMNDGGSNYKLTF	TRAV12-3	TRDD1	TRAJ53-1	9	11	12	14
6	4.4118944674843376E-5	TGTGCTTATGATCAGGGCGGATCTGAAAAGCTGGTCTTT	CAYDQGGSEKLVF	TRAV38-1	TRDD1	TRAJ57-1	6	8	9	11
6	4.4118944674843376E-5	GGTGACAGCTGGGGGAAATTGCAGTTT	GDSWGKLQF	TRAV16-1	TRDD1-1	TRAJ24-1	-1	8	15	22
6	4.4118944674843376E-5	TGTGTGGTGAATCCCTGGGGGAAATTGCAGTTT	CVVNPWGKLQF	TRAV12-1	TRDD1-1	TRAJ24-1	10	14	21	28
6	4.4118944674843376E-5	TGCATCCTCCATTAAGAAACCAGTGGCTCTAGGTTGACCTTT	CILH*ETSGSRLTF	TRAV26-2	TRDD2-1	TRAJ58-1	-1	8	-1	11
6	4.4118944674843376E-5	TGTGCTGTGAGAGACCGTTCGGTCACGGGAGGAGGAAACAAACTCACCTTT	CAVRDRSVTGGGNKLTF	TRAV3-1	TRDD2-1	TRAJ10-1	14	17	19	22
6	4.4118944674843376E-5	TGCCTCGTGGGTGCGCGCAGGCAACATGCTCACCTTTGG	CLVGARRQHAHLW	TRAV4-1	TRDD1-1	TRAJ39-1	-1	13	14	16
6	4.4118944674843376E-5	TGTGCTGTGGGTGCTTATGGAGGAAGCCAAGGAAATCTCATCTTT	CAVGAYGGSQGNLIF	TRAV8-3	.	TRAJ42-1	-1	-1	-1	14
6	4.4118944674843376E-5	TGTGCAGCAAGTGACCAAAGCTGCAGGCAACAAGCTAACTTTTGG	CAASDQSCRQQANFW	TRAV23-1	.	TRAJ17-1	-1	-1	-1	11
6	4.4118944674843376E-5	TGTGCTCTGAGTGAGGCCCTGGGAGTTACCAACTCACTTTCG	CALSEALGVTNSLS	TRAV19-1	.	TRAJ28-1	-1	-1	16	18
6	4.4118944674843376E-5	TGTGCAATGAGCGCATACTCACGGGAGGAGGAAACAAACTCACCTTTG	CAMSAYSREEETNSPL	TRAV12-3	.	TRAJ10-1	-1	-1	12	14
6	4.4118944674843376E-5	TGTGCAGCTAGGGGATATGGATAGCAACTATCAGTTAATCTGGGG	CAARGYG*QLSVNLG	TRAV13-1	TRDD1-1	TRAJ33-1	7	10	-1	17
6	4.4118944674843376E-5	TGTGCTTATAGGAGGGTGGCCAATAACCAGGGAGGAAAGCTTATCTTC	CAYRRVANNQGGKLIF	TRAV38-2	TRDD1	TRAJ23-1	13	16	18	22
6	4.4118944674843376E-5	TGTGCCGTGGACTCGTGGGGGAATGCTGGCAACAACCGTAAGCTGATTTGG	CAVDSWGNAGNNRKLIW	TRAV39-1	TRDD1-1	TRAJ38-1	11	15	-1	21
6	4.4118944674843376E-5	TGTGTGGTGAATAACTATGGTCAGAATTTTGTCTTT	CVVNNYGQNFVF	TRAV12-1	.	TRAJ26-1	-1	-1	-1	8
6	4.4118944674843376E-5	TGTGCAGCAACCCTATCTTATAACACCGACAAGCTCATCTTT	CAATLSYNTDKLIF	TRAV13-1	TRDD2-1	TRAJ34-1	9	11	-1	15
6	4.4118944674843376E-5	TGTGCCTTTTATACCGGCACTGCCAGTAAACTCACCTTT	CAFYTGTASKLTF	TRAV24-1	.	TRAJ44-1	-1	-1	8	10
6	4.4118944674843376E-5	TGTGCTGTGACGAGGTATGGTCAGAATTTTGTCTTT	CAVTRYGQNFVF	TRAV21-1	TRDD1	TRAJ26-1	9	13	-1	15
6	4.4118944674843376E-5	TGTGCTGTGAATTCTCTGCGGACACGGGCAGGAGAGCACTTACTTTTG	CAVNSLRTRAGEHLLL	TRAV21-1	TRDD1	TRAJ5-1	9	15	17	19
6	4.4118944674843376E-5	TGTGCTGTGAGGTCCTATGGTCAGAATTTTGTCTTT	CAVRSYGQNFVF	TRAV21-1	TRDD2-1	TRAJ26-1	-1	12	-1	14
6	4.4118944674843376E-5	TGTGCTCTAAGTGCTGCTCAGGGCGGATCTGAAAAGCTGGTCTTT	CALSAAQGGSEKLVF	TRAV16-1	TRDD1-1	TRAJ57-1	-1	13	-1	16
6	4.4118944674843376E-5	TGTGCAGCAGGGTCCGCATGGATAGCAACTATCAGTTAATCTGGG	CAAGSAWIATIS*SG	TRAV29-1	TRDD1	TRAJ33-1	-1	9	11	18
6	4.4118944674843376E-5	TGTGTGGTGACGGGTTACCAGAAAGTTACCTTT	CVVTGYQKVTF	TRAV12-1	.	TRAJ13-1	-1	-1	9	11
6	4.4118944674843376E-5	TGTGCTCTAAGTGCGCCCAACTTCAACAAATTTTACTTT	CALSAPNFNKFYF	TRAV16-1	TRDD1	TRAJ21-1	-1	13	14	17
6	4.4118944674843376E-5	TGTGCCGTTCGTAACACCGGTAACCAGTTCTATTTT	CAVRNTGNQFYF	TRAV39-1	TRDD1	TRAJ49-1	7	9	10	12
6	4.4118944674843376E-5	TGTGCTGCCTTCCTCAGGGCGGATCTGAAAAGCTGGTCTTTG	CAAFLRADLKSWSL	TRAV35-1	TRDD2-1	TRAJ57-1	-1	7	-1	12
6	4.4118944674843376E-5	TGTGCAGAGAGTGGGCGTAACGACTACAAGCTCAGCTTT	CAESGRNDYKLSF	TRAV5-1	TRDD1-1	TRAJ20-1	-1	12	14	17
6	4.4118944674843376E-5	TGTGCTGTGCAACGTAAACTATGGTCAGAATTTTGTCTT	CAVQRKLWSEFCL	TRAV20-1	TRDD1-1	TRAJ26-1	-1	11	13	16
6	4.4118944674843376E-5	TGTGCAGGAGATGGTGGAGGAAGCCAAGGAAATCTCATCTTT	CAGDGGGSQGNLIF	TRAV27-1	TRDD1-1	TRAJ42-1	9	11	-1	14
6	4.4118944674843376E-5	TGTGTTGTGAGTGAACTTATATATGGCGGTGCTACAAACAAGCTCATCTTT	CVVSELIYGGATNKLIF	TRAV8-2	TRDD1	TRAJ32-1	-1	14	16	21
6	4.4118944674843376E-5	TGTGTGGTGACCTTAATGCTGGCAACAACCGTAAGCTGATTTGGG	CVVTLMLATTVS*FG	TRAV12-1	TRDD2-1	TRAJ38-1	-1	10	-1	13
6	4.4118944674843376E-5	TGTGTTGTGAGTCCCTTCGTGGGTAGCAACTATCAGTTAATCTGG	CVVSPFVGSNYQLIW	TRAV8-2	TRDD2-1	TRAJ33-1	11	13	17	19
6	4.4118944674843376E-5	TGTGCTGTCGACCGGATCTATGGGAACAACAGACTCGCTTTTGGG	CAVDRIYGNNRLAFG	TRAV21-1	TRDD1-1	TRAJ6	7	20	23	43
6	4.4118944674843376E-5	TGTGCTCTTGGAGGCGGGGAAATGAGAAATTAACCTTTG	CALGGGEMRN*PL	TRDV1-1	TRDD1	TRAJ48-1	10	12	13	17
6	4.4118944674843376E-5	TCAGGGCGGATCTGAAAAGCTGGTCTT	SGRI*KAGL	TRAV21-1	.	TRAJ57-1	-1	-1	-1	0
6	4.4118944674843376E-5	TGTGCTTTCCACTTACTTTGGAAATGAGAAATTAACCTT	CAFHLLWK*EINL	TRAV38-1	TRDD2-1	TRAJ48-1	-1	9	-1	11
6	4.4118944674843376E-5	TGTGCTGTGAGAGACCGCCGCGTAACCAGGGAGGAAAGCTTATCTTCG	CAVRDRRVTREESLSS	TRAV3-1	TRDD1	TRAJ23-1	-1	15	16	22
6	4.4118944674843376E-5	TGTGCTGTGCAGGCGTTTGGTAACAATGACATGCGCTTT	CAVQAFGNNDMRF	TRAV20-1	TRDD1-1	TRAJ43-1	12	17	-1	20
6	4.4118944674843376E-5	TGTGCTGTGAGTGAGGGAGGTTCTGCAAGGCAACTGACCTTT	CAVSEGGSARQLTF	TRAV8-4	TRDD1-1	TRAJ22-1	-1	14	-1	18
6	4.4118944674843376E-5	TGTGCTGGGCAGAATTGGACAATGCCAGACTCATGTTTG	CAGQNWTMPDSCL	TRAV35-1	TRDD1	TRAJ31-1	11	15	-1	18
6	4.4118944674843376E-5	TGTGCATTTCGGAATTCAGGAAACACACCTCTTGTCTTT	CAFRNSGNTPLVF	TRAV12-3	TRDD2-1	TRAJ29-1	5	7	-1	10
6	4.4118944674843376E-5	TGTGCAGCAAGGTGGGGAGCCCAGAAGCTGGTATTT	CAARWGAQKLVF	TRAV23-1	TRDD1	TRAJ54-1	10	12	-1	14
6	4.4118944674843376E-5	TGTGCTCTGAGTGAGGCGTCTGGAGCCAATAGTAAGCTGACATTT	CALSEASGANSKLTF	TRAV19-1	TRDD3-1	TRAJ56-1	-1	17	-1	19
6	4.4118944674843376E-5	TGTGCATCGGTACAATAACAATGACATGCGCTT	CASVQ*Q*HAL	TRAV13-1	TRDD1	TRAJ43-1	5	8	9	11
6	4.4118944674843376E-5	TGCCTCGTGGGTGACATATCGGGGAGCAGTGCTTCCAAGATAATCTTT	CLVGDISGSSASKIIF	TRAV4-1	TRDD1-1	TRAJ3-1	15	20	-1	24
6	4.4118944674843376E-5	TGCATCGCCCTTCGAGGGGAGGTGCTGACGGACTCACCTTTG	CIALRGEVLTDSPL	TRAV26-1	TRDD2-1	TRAJ45-1	6	8	12	15
6	4.4118944674843376E-5	TGTGCAGCAAGTGGTTATGGCGGTGCTACAAACAAGCTCATCTTT	CAASGYGGATNKLIF	TRAV29-1	TRDD1-1	TRAJ32-1	-1	11	-1	14
6	4.4118944674843376E-5	TGTGCCCCCAATTCTGGGGGTTACCAGAAAGTTACCTTT	CAPNSGGYQKVTF	TRAV24-1	TRDD2-1	TRAJ13-1	-1	6	7	9
6	4.4118944674843376E-5	ACCGGTAACCAGTTCTATTTT	TGNQFYF	TRAV22-1	TRDD1-1	TRAJ49-1	-1	-1	-1	0
6	4.4118944674843376E-5	TGTGCTCTTGGGGAACTCGAACAGAGATGACAAGATCATCTTTGG	CALGELEQR*QDHLW	TRDV1-1	.	TRAJ30-1	-1	-1	16	18
6	4.4118944674843376E-5	TGTGCTGTGCGCCGCCGAAGGGCGGATCTGAAAAGCTGGTCTTTG	CAVRRRRADLKSWSL	TRAV20-1	TRDD1	TRAJ57-1	9	16	-1	18
6	4.4118944674843376E-5	TGTGCAGCAACAGACAGCTGGGGGAAATTGCAGTTT	CAATDSWGKLQF	TRAV13-1	TRDD1-1	TRAJ24-1	9	17	24	31
6	4.4118944674843376E-5	TGTGCTGTGACCCTTAACGACTACAAGCTCAGCTTT	CAVTLNDYKLSF	TRAV8-6	TRDD2-1	TRAJ20-1	9	11	-1	14
6	4.4118944674843376E-5	TGTGTGGTGATTCCTGGGGCTGGGAGTTACCAACTCACTTTC	CVVIPGAGSYQLTF	TRAV12-1	TRDD2-1	TRAJ28-1	-1	10	-1	13
6	4.4118944674843376E-5	TGTGCCCCCGGGGCGGATCTGAAAAGCTGGTCTTTG	CAPGADLKSWSL	TRAV12-2	TRDD2-1	TRAJ57-1	-1	6	-1	8
6	4.4118944674843376E-5	TGTGCTGTGAAACACACCGGTAACCAGTTCTATTTT	CAVKHTGNQFYF	TRAV21-1	TRDD1	TRAJ49-1	9	11	-1	13
6	4.4118944674843376E-5	TGTGCTGTGAGTGGAGGCAATGACATGCGCTTT	CAVSGGNDMRF	TRAV8-6	TRDD1	TRAJ43-1	12	15	-1	17
6	4.4118944674843376E-5	TGTACATTTCAAGCTCATCTT	CTFQAHL	TRAV9-2	TRDD1	TRAJ34-1	-1	3	4	9
6	4.4118944674843376E-5	TGTGCCTTTTCGGGACAGCAGTGCTTCCAAGATAATCTT	CAFSGQQCFQDNL	TRAV24-1	TRDD2-1	TRAJ3-1	-1	9	-1	11
6	4.4118944674843376E-5	TGTGCAATGAAGGATACTGGAGGCTTCAAAACTATCTTT	CAMKDTGGFKTIF	TRAV12-3	TRDD1	TRAJ9-1	9	11	-1	13
6	4.4118944674843376E-5	TGTCCCAGATCCTTTCTTCTGGTTCTGCAAGGCAACTGACCTTTG	CPRSFLLVLQGN*PL	TRAV25-1	TRDD1	TRAJ22-1	2	7	9	12
6	4.4118944674843376E-5	TGCATCGTCAGAGTCGGGACCGGTAACCAGTTCTATTTT	CIVRVGTGNQFYF	TRAV26-1	TRDD1-1	TRAJ49-1	-1	16	-1	18
6	4.4118944674843376E-5	TGTGCTGTGAGTGATGGGAGTTCAGGATACAGCACCCTCACCTTT	CAVSDGSSGYSTLTF	TRAV8-4	TRDD1-1	TRAJ11-1	-1	14	-1	17
6	4.4118944674843376E-5	TGTGCTCTTGGGGAACTCCCCCTCGATGGCTCTGGCAACACAGGCAAACTAATCTTT	CALGELPLDGSGNTGKLIF	TRDV1-1	TRDD2-1	TRAJ37-1	16	20	22	26
6	4.4118944674843376E-5	AACAATGACATGCGCTTT	NNDMRF	TRAV25-1	.	TRAJ43-1	-1	-1	-1	-1
6	4.4118944674843376E-5	TGTGTGGTGAACCGGCTCTGGCAACACAGGCAAACTAATCTTTGG	CVVNRLWQHRQTNLW	TRAV12-1	.	TRAJ37-1	-1	-1	11	13
6	4.4118944674843376E-5	TGTGCTCTCCCAAGCTCAGCTTTG	CALPSSAL	TRAV16-1	TRDD2-1	TRAJ20-1	-1	8	-1	10
6	4.4118944674843376E-5	TGTGCTGTGAGTGAAGGAGATAGCAACTATCAGTTAATCTGG	CAVSEGDSNYQLIW	TRAV8-4	TRDD1-1	TRAJ33-1	13	15	-1	18
6	4.4118944674843376E-5	TGTGCAGCAAGGACTCCAGCTGCAGGCAACAAGCTAACTTTT	CAARTPAAGNKLTF	TRAV23-1	TRDD1	TRAJ17-1	10	12	14	17
6	4.4118944674843376E-5	TGTGCTCTTGGGGAACTGGGAGTCTCTGGCAACACAGGCAAACTAATCTTT	CALGELGVSGNTGKLIF	TRDV1-1	TRDD1-1	TRAJ37-1	-1	17	-1	21
6	4.4118944674843376E-5	TGTGCTGTGAAGGAAACAGGAGGAAGCTACATACCTACATTT	CAVKETGGSYIPTF	TRAV8-6	TRDD1-1	TRAJ6-1	9	11	-1	14
6	4.4118944674843376E-5	TGTGCTGTGGAGAGGGGGGGTTACCAGAAAGTTACCTTT	CAVERGGYQKVTF	TRAV22-1	TRDD1	TRAJ13-1	11	13	-1	15
6	4.4118944674843376E-5	TGTGCAGCAATTGTCACGGGAGGAGGAAACAAACTCACCTTT	CAAIVTGGGNKLTF	TRAV13-1	TRDD1	TRAJ10-1	9	11	-1	13
6	4.4118944674843376E-5	TGTGCTGTGAGTGGCGATCAGGGAGCCCAGAAGCTGGTATTT	CAVSGDQGAQKLVF	TRAV8-6	TRDD1	TRAJ54-1	12	15	-1	17
6	4.4118944674843376E-5	TGTGCAGCCCCCATGGGGGCGGAGCCAGTACCTAACTTTGGAAATGAGAAATTAACCTTT	CAAPMGAEPVPNFGNEKLTF	TRAV29-1	TRDD1-1	TRAJ48-1	7	13	18	28
6	4.4118944674843376E-5	TGTGCTGTGGAGAAGAAAAGCAGCGGAGACAAGCTGACTTTT	CAVEKKSSGDKLTF	TRAV22-1	.	TRAJ46-1	-1	-1	-1	10
6	4.4118944674843376E-5	TGTGCAGCAACTAACTTTGGAAATGAGAAATTAACCTTT	CAATNFGNEKLTF	TRAV23-1	.	TRAJ48-1	-1	-1	-1	8
6	4.4118944674843376E-5	CTGGTTCTGCAAGGCAACTGACCTTTG	LVLQGN*PL	TRAV27-1	TRDD1	TRAJ22-1	-1	-1	-1	0
6	4.4118944674843376E-5	TGTGCTGTGAGAGACCTTTTCTGGTTCTGCAAGGCAACTGACCTT	CAVRDLFWFCKATDL	TRAV3-1	.	TRAJ22-1	-1	-1	14	16
6	4.4118944674843376E-5	TGTGCTCTTGGGGGGGAGTTTAATGCTGGCAACAACCGTAAGCTGATTTGG	CALGGEFNAGNNRKLIW	TRDV1-1	TRDD1-1	TRAJ38-1	-1	13	16	20
6	4.4118944674843376E-5	TGTGCCTGTGACGCCTTGCTGGGGGATACAACCGATAAACTCATCTTT	CACDALLGDTTDKLIF	TRDV2-1	TRDD1-1	TRDJ1-1	11	18	28	30
6	4.4118944674843376E-5	TGTGCCGTGCTGTCCCGATGGCCAGAAGCTGCTCTTTGC	CAVLSRWPEAALC	TRAV12-2	TRDD1-1	TRAJ16-1	-1	9	11	14
6	4.4118944674843376E-5	TGTGCAGAGAATTCTGGGGGTTACCAGAAAGTTACCTTT	CAENSGGYQKVTF	TRAV13-2	.	TRAJ13-1	-1	-1	-1	8
6	4.4118944674843376E-5	TGTGCCTGTGACACCCGAGTACATTACACCGATAAACTCATCTTT	CACDTRVHYTDKLIF	TRDV2-1	TRDD1	TRDJ1-1	14	19	21	25
6	4.4118944674843376E-5	TGTGCTGTGAGTTTACGTGGGGCTGGGAGTTACCAACTCACTTTC	CAVSLRGAGSYQLTF	TRAV8-6	TRDD1-1	TRAJ28-1	11	13	-1	17
6	4.4118944674843376E-5	TGTGCCGCCGTTCTCTCAGGAACCTACAAATACATCTTT	CAAVLSGTYKYIF	TRAV12-2	TRDD2-1	TRAJ40-1	6	10	12	14
6	4.4118944674843376E-5	TGTGCTGTGAGAGATGGTTCTGCAAGGCAACTGACCTTT	CAVRDGSARQLTF	TRAV3-1	.	TRAJ22-1	-1	-1	-1	14
6	4.4118944674843376E-5	TGTGCAGAGAATAATGCAGGCAACATGCTCACCTTT	CAENNAGNMLTF	TRAV13-2	.	TRAJ39-1	-1	-1	-1	7
6	4.4118944674843376E-5	TGTGCCGTGAACATTTACCAGAAAGTTACCTTT	CAVNIYQKVTF	TRAV12-2	.	TRAJ13-1	-1	-1	12	14
6	4.4118944674843376E-5	TGTGCCTGTGACCCCTTGCCGGCGGGAGGGCCCTCCTCGAAAACAACCGATAAACTCATCTTT	CACDPLPAGGPSSKTTDKLIF	TRDV2-1	TRDD1	TRDJ1-1	11	23	26	45
6	4.4118944674843376E-5	TGTGCTGTGAGATTTTTTGACAGGCAGGAACTGCTCTGATCTTTG	CAVRFFDRQELL*SL	TRAV1-2	TRDD1	TRAJ15-1	11	17	18	20
6	4.4118944674843376E-5	TGTGCTGGGTATGGAGGAAGCCAAGGAAATCTCATCTTT	CAGYGGSQGNLIF	TRAV21-1	TRDD1-1	TRAJ42-1	-1	7	-1	9
6	4.4118944674843376E-5	TGTGCCTTTGTGGAAATGAGAAATTAACCTTTG	CAFVEMRN*PL	TRAV24-1	.	TRAJ48-1	-1	-1	-1	8
6	4.4118944674843376E-5	TGTTCGAACACCGGTAACCAGTTCTATTTT	CSNTGNQFYF	TRAV21-1	TRDD2-1	TRAJ49-1	-1	3	-1	5
6	4.4118944674843376E-5	TGTGCTGCCCACTGGGCTGGGAGTTACCAACTCACTTTC	CAAHWAGSYQLTF	TRAV35-1	TRDD1	TRAJ28-1	6	10	-1	13
6	4.4118944674843376E-5	TGTGCTCTTGGGGAACTGTCAGGGAATCCGGTATACGCAAACGATAAACTCATCTTT	CALGELSGNPVYANDKLIF	TRDV1-1	TRDD1-1	TRDJ1-1	16	32	36	39
6	4.4118944674843376E-5	TGTGCCGTGAAGGGTAACCAGGGAGGAAAGCTTATCTTC	CAVKGNQGGKLIF	TRAV12-2	TRDD1-1	TRAJ23-1	-1	11	-1	14
6	4.4118944674843376E-5	TGTGCTGGGCAGATAACAGAGGCTCAACCCTGGGGAGGCTATACTTTG	CAGQITEAQPWGGYTL	TRAV35-1	TRDD1	TRAJ18-1	-1	12	-1	15
6	4.4118944674843376E-5	TGTGCCTGCCTCGAATTACTGGGGAGTAACGATAAACTCATCTTT	CACLELLGSNDKLIF	TRDV2-1	TRDD1-1	TRDJ1-1	7	17	23	27
6	4.4118944674843376E-5	TGTGCAGAGGGGCCCCTCGATGGATAGCAGCTATAAATTGATCTT	CAEGPLDG*QL*IDL	TRAV5-1	TRDD1	TRAJ12-1	-1	9	11	18
6	4.4118944674843376E-5	TGTGCTCTTGGGGAACTCCGCCTTCTTGACATTACTGGGGGATACGAGGACTCATCTTTG	CALGELRLLDITGGYEDSSL	TRDV1-1	TRDD1-1	TRDJ1-1	16	33	45	49
6	4.4118944674843376E-5	TGTGCTGGGCAGCTGAGTCAGGGCGGATCTGAAAAGCTGGTCTTT	CAGQLSQGGSEKLVF	TRAV35-1	TRDD1-1	TRAJ57-1	-1	12	-1	15
6	4.4118944674843376E-5	TGTGCCTCCCGGCTTAACAATGACATGCGCTTT	CASRLNNDMRF	TRAV24-1	TRDD1	TRAJ43-1	6	12	-1	14
6	4.4118944674843376E-5	GCGACAAGCTCATCTTTG	ATSSSL	TRAV8	TRDD1-1	TRAJ34-1	-1	-1	-1	1
6	4.4118944674843376E-5	TGTGCAGCAAGCGCGCAAACCGGTAACCAGTTCTATTTT	CAASAQTGNQFYF	TRAV29-1	TRDD1-1	TRAJ49-1	-1	13	14	16
6	4.4118944674843376E-5	TGTGCTGTGAGAGACGACCTCAATGCAGGCAACATGCTCACCTTT	CAVRDDLNAGNMLTF	TRAV3-1	TRDD2-1	TRAJ39-1	14	17	19	21
6	4.4118944674843376E-5	TGTGCTCTTGGGGAACCTCAAACTCCAATATTACTGGGGGACCGGTACACCGATAAACTCATCTTT	CALGEPQTPILLGDRYTDKLIF	TRDV1-1	TRDD1-1	TRDJ1-1	15	32	40	46
6	4.4118944674843376E-5	TGTGCAGCGGACGGGATAACTATGGTCAGAATTTTGTCTTTG	CAADGITMVRILSL	TRAV23-1	TRDD1-1	TRAJ26-1	-1	8	10	12
6	4.4118944674843376E-5	TGTGCAGGATTGGCAGGGAGCCCAGAAGCTGGTATTTGG	CAGLAGSPEAGIW	TRAV27-1	TRDD1-1	TRAJ54-1	8	10	-1	13
6	4.4118944674843376E-5	TCCTAGTAGGCTCTGGCAACACAGGCAAACTAATCTTTG	S**ALATQAN*SL	TRAV27-1	TRDD2	TRAJ37-1	-1	1	4	8
6	4.4118944674843376E-5	TGTGCTCTGAGGTCTGGCAACACAGGCAAACTAATCTTT	CALRSGNTGKLIF	TRAV19-1	.	TRAJ37-1	-1	-1	-1	10
6	4.4118944674843376E-5	TGTGCAGAGAATAAGAAGCTGCAGGCAACAAGCTAACTTTTG	CAENKKLQATS*LL	TRAV13-2	TRDD3-1	TRAJ17-1	-1	13	-1	15
6	4.4118944674843376E-5	TGTGCTCTTGGGTCCACAATAACAATGACATGCGCTTTG	CALGSTITMTCAL	TRDV1-1	TRDD2-1	TRAJ43-1	-1	12	-1	15
6	4.4118944674843376E-5	TGTGCAATGAGCGCGCCTGGCAACACAGGCAAACTAATCTTT	CAMSAPGNTGKLIF	TRAV12-3	TRDD1-1	TRAJ37-1	-1	13	14	16
6	4.4118944674843376E-5	TGTGCTGTGAGAGACGTATAATGCAGGCAACATGCTCACCTTTGG	CAVRDV*CRQHAHLW	TRAV3-1	TRDD3-1	TRAJ39-1	-1	15	-1	17
6	4.4118944674843376E-5	TGTGCTGTGGTCAGGGGCGGTGCTACAAACAAGCTCATCTTT	CAVVRGGATNKLIF	TRAV8-6	TRDD1	TRAJ32-1	8	13	-1	15
6	4.4118944674843376E-5	TGCATCGTCAGGGGTGCTTCTGGGGCTGGGAGTTACCAACTCACTTTC	CIVRGASGAGSYQLTF	TRAV26-1	TRDD1-1	TRAJ28-1	-1	11	13	18
6	4.4118944674843376E-5	TGTGTGCCGAAAAAACCCGGAGATGACAAGATCATCTTT	CVPKKPGDDKIIF	TRAV12-1	TRDD3-1	TRAJ30-1	5	8	11	17
6	4.4118944674843376E-5	TGTGCTCTGAGTGCCAATGCATACTCTGGGGCTGGGAGTTACCAACTCACTTTC	CALSANAYSGAGSYQLTF	TRAV9-2	TRDD2	TRAJ28-1	-1	13	15	19
6	4.4118944674843376E-5	TGTGCCGTGAAAGGAGGGAGCAGTGCTTCCAAGATAATCTTT	CAVKGGSSASKIIF	TRAV12-2	TRDD1-1	TRAJ3-1	10	15	-1	18
6	4.4118944674843376E-5	TGTGCTCTAGAGTATAGTACCGGGTTAATAGGAAACTGACATTTG	CALEYSTGLIGN*HL	TRAV16-1	TRDD1	TRAJ61-1	8	13	-1	16
6	4.4118944674843376E-5	TGTGCTGTGAGCCTCAACCAGGCAGGAACTGCTCTGATCTTT	CAVSLNQAGTALIF	TRAV1-2	TRDD2-1	TRAJ15-1	-1	11	-1	14
6	4.4118944674843376E-5	TGTGCCGTGAACAACCCTGGCAACACAGGCAAACTAATCTTT	CAVNNPGNTGKLIF	TRAV12-2	.	TRAJ37-1	-1	-1	12	14
6	4.4118944674843376E-5	TGTGCCTCCTCACCCGTACTGGGGGTTCAACCTCCCCAAACCACCGATAAACTCATCTTT	CASSPVLGVQPPQTTDKLIF	TRDV2-1	TRDD1-1	TRDJ1-1	6	17	24	41
6	4.4118944674843376E-5	TGTGCCGTCCCCTACTGGAGGCTTCAAAACTATCTTTGG	CAVPYWRLQNYLW	TRAV12-2	TRDD2-1	TRAJ9-1	-1	8	9	12
6	4.4118944674843376E-5	TGTGTTGTGAGACCCGCGAACACCGGTAACCAGTTCTATTTT	CVVRPANTGNQFYF	TRAV8-2	TRDD2-1	TRAJ49-1	-1	11	13	17
6	4.4118944674843376E-5	TGTGCTGTGAGAGAGAAGGAAACACACCTCTTGTCTTTG	CAVREKETHLLSL	TRAV3-1	TRDD1	TRAJ29-1	-1	14	-1	16
6	4.4118944674843376E-5	TGTGTGGTGACCTTACCTCCATAATGCAGGCAACATGCTCACCTT	CVVTLPP*CRQHAHL	TRAV10-1	TRDD2-1	TRAJ39-1	-1	10	13	20
6	4.4118944674843376E-5	GCCAGACTCATGTTT	ARLMF	TRAV25-1	.	TRAJ31-1	-1	-1	-1	-1
6	4.4118944674843376E-5	TGTGCAATGATCCCTAGGGGCAACTTCAACAAATTTTACTTT	CAMIPRGNFNKFYF	TRAV12-3	TRDD1	TRAJ21-1	9	16	-1	20
6	4.4118944674843376E-5	TGTGCTGTGAGAGACCGGATCACCGGGGGTTACCAGAAAGTTACCTTT	CAVRDRITGGYQKVTF	TRAV3-1	TRDD1-1	TRAJ13-1	14	16	19	22
6	4.4118944674843376E-5	TGTGCTCTTGGGGAACTTAGGGTTTTTGCGGGTACTGGGGGACCCCCGCTCGGTAAACTCATCTTT	CALGELRVFAGTGGPPLGKLIF	TRDV1-1	TRDD1-1	TRDJ1-1	16	33	41	50
6	4.4118944674843376E-5	TGTGCTGGGAGGGGTATTAACTTTGGAAATGAGAAATTAACCTTT	CAGRGINFGNEKLTF	TRAV22-1	TRDD1-1	TRAJ48-1	6	10	13	17
6	4.4118944674843376E-5	TGTGCCTCTTTCCTACCTTTCCCCTGGGGGATACGCTTCCGATAAACTCATCTTTGG	CASFLPFPWGIRFR*THLW	TRDV3-1	TRDD1-1	TRDJ1-1	6	23	34	38
6	4.4118944674843376E-5	TGTGCCCCCCGCCCCCTTGGAATAGGGGGGGGACCGAAAAACACCGATAAACTCATCTTT	CAPRPLGIGGGPKNTDKLIF	TRDV3-1	TRDD1-1	TRDJ1-1	5	27	32	40
6	4.4118944674843376E-5	TGTGTGGTGAGCGACAGAGGCTCAACCCTGGGGAGGCTATACTTT	CVVSDRGSTLGRLYF	TRAV10-1	.	TRAJ18-1	-1	-1	-1	11
6	4.4118944674843376E-5	TGTGTGGTGAACTTCAGGAGGAAGCTACATACCTACATT	CVVNFRRKLHTYI	TRAV12-1	.	TRAJ6-1	-1	-1	-1	11
6	4.4118944674843376E-5	TGTGCTCTGAGTGCGACCAACCAGGCAGGAACTGCTCTGATCTTT	CALSATNQAGTALIF	TRAV19-1	TRDD1	TRAJ15-1	12	14	-1	16
6	4.4118944674843376E-5	TGTGCCGTACTAATTCTGGGGGTTACCAGAAAGTTACCTTTG	CAVLILGVTRKLPL	TRAV12-2	TRDD1-1	TRAJ13-1	-1	8	-1	11
6	4.4118944674843376E-5	TGTGCTGTGAGTGCAGGTCTAACGACTACAAGCTCAGCTTTG	CAVSAGLTTTSSAL	TRAV8-6	TRDD2-1	TRAJ20-1	-1	13	-1	15
6	4.4118944674843376E-5	TGTGCTCTTGGGGAACTTGGCGTGCATAACTGGGGGACCAGGCACGGCACCGATAAACTCATCTTT	CALGELGVHNWGTRHGTDKLIF	TRDV1-1	TRDD1-1	TRDJ1-1	16	28	36	47
6	4.4118944674843376E-5	TGTGTTGTGAGTCCTCATACTCTGGGGCTGGGAGTTACCAACTCACTTTCG	CVVSPHTLGLGVTNSLS	TRAV8-2	TRDD2-1	TRAJ28-1	-1	12	-1	15
6	4.4118944674843376E-5	TGTGCCTGTGACACCGTCCGGGGGACCGGGTACACCGATAAACTCATCTTT	CACDTVRGTGYTDKLIF	TRDV2-1	TRDD1-1	TRDJ1-1	14	19	24	31
6	4.4118944674843376E-5	TGTGCCTTTGTCCCCCTCCGTCAGTACTGGGGGATACGGCGGCTGAGCACCGATAAACTCATCTTT	CAFVPLRQYWGIRRLSTDKLIF	TRDV3-1	TRDD1-1	TRDJ1-1	8	25	37	47
6	4.4118944674843376E-5	TGTGTGGTGACGCGGCTGGGGGTTACCAGAAAGTTACCTTTG	CVVTRLGVTRKLPL	TRAV12-1	TRDD1-1	TRAJ13-1	9	13	-1	15
6	4.4118944674843376E-5	TGTGTGGTGAGCCTGAATTCAGGATACAGCACCCTCACCTTT	CVVSLNSGYSTLTF	TRAV10-1	.	TRAJ11-1	-1	-1	11	13
6	4.4118944674843376E-5	TGTGCTGTGAAGGGCACCGGCACTGCCAGTAAACTCACCTTT	CAVKGTGTASKLTF	TRAV8-6	TRDD1-1	TRAJ44-1	9	11	13	15
6	4.4118944674843376E-5	TGTGCTCTTGGGGAAGATCGCTGGGGGATACAGACAGCACAACTCTTCTTT	CALGEDRWGIQTAQLFF	TRDV1-1	TRDD1-1	TRDJ2-1	14	20	30	32
6	4.4118944674843376E-5	TGTGCTCTACCGAGCTGCAGGCAACAAGCTAACTTTTGG	CALPSCRQQANFW	TRAV16-1	TRDD1	TRAJ17-1	8	10	-1	12
6	4.4118944674843376E-5	TGTGCTACGGACCTTATCCTACCCTGGGGGATTATGGACCGATAAACTCATCTTTGG	CATDLILPWGIMDR*THLW	TRAV17-1	TRDD1-1	TRDJ1-1	11	23	31	37
6	4.4118944674843376E-5	TGTGCCTTTAGGGACAGGGTTAATAGGAAACTGACATTT	CAFRDRVNRKLTF	TRDV3-1	TRDD1-1	TRAJ61-1	-1	11	-1	13
6	4.4118944674843376E-5	TGTGTGGTGAGGGGCCTCTGGGGGTTACCAGAAAGTTACCTTTGG	CVVRGLWGLPESYLW	TRAV12-1	TRDD1-1	TRAJ13-1	-1	10	13	16
6	4.4118944674843376E-5	TGTGCTCTGATCCTAATGCAGGCAAATCAACCTTTG	CALILMQANQPL	TRAV9-2	TRDD2-1	TRAJ27-1	-1	10	-1	12
6	4.4118944674843376E-5	TGTGCTGTTACCAACCAGGCAGGAACTGCTCTGATCTTT	CAVTNQAGTALIF	TRAV22-1	TRDD1	TRAJ15-1	-1	8	-1	10
6	4.4118944674843376E-5	TGTGCCGTGGACATGGAAAGGGAGCCCAGAAGCTGGTATTTG	CAVDMEREPRSWYL	TRAV39-1	TRDD1	TRAJ54-1	-1	13	15	18
6	4.4118944674843376E-5	TGTGCTCTTGGGGGCCTCTTCCTTCCTACCCTTGACTGGGGTGGAGCACTCATCTTT	CALGGLFLPTLDWGGALIF	TRDV1-1	TRDD2-1	TRDJ1-1	12	20	29	47
6	4.4118944674843376E-5	TGTGCAGCAAGTAGTGACAACTTCAACAAATTTTACTTT	CAASSDNFNKFYF	TRAV13-1	TRDD1	TRAJ21-1	12	14	-1	16
6	4.4118944674843376E-5	TGTGCCGTGAAGTACGGCACTGGAGGCTTCAAAACTATCTTT	CAVKYGTGGFKTIF	TRAV12-2	TRDD1-1	TRAJ9-1	10	12	15	18
6	4.4118944674843376E-5	TGTGCTTTCATCGACATGAACAGAGATGACAAGATCATCTTT	CAFIDMNRDDKIIF	TRAV38-1	TRDD1	TRAJ30-1	10	13	14	16
6	4.4118944674843376E-5	TGTGCAATGACCGGTCATTCCCAAGCTGCAGGCAACAAGCTAACTTTT	CAMTGHSQAAGNKLTF	TRAV12-3	TRDD2-1	TRAJ17-1	9	17	-1	20
6	4.4118944674843376E-5	TGTGCTGTGAGAGACACGGTCTGGGGCTGGGAGTTACCAACTCACTTTCGG	CAVRDTVWGWELPTHFR	TRAV3-1	TRDD1-1	TRAJ28-1	15	17	-1	19
6	4.4118944674843376E-5	TGTGCTCTGAGTGAGGCGTACCGACACCGGTAACCAGTTCTATTT	CALSEAYRHR*PVLF	TRAV19-1	TRDD2-1	TRAJ49-1	16	18	21	23
6	4.4118944674843376E-5	TGTGCTGCTCCCCCAACCGGCAGGAGGAAGCTACATACCTACATT	CAAPPTGRRKLHTYI	TRAV22-1	TRDD2-1	TRAJ6-1	6	8	10	20
6	4.4118944674843376E-5	TGTGCAGCAGATAATAACGACTACAAGCTCAGCTTT	CAADNNDYKLSF	TRAV13-1	TRDD1-1	TRAJ20-1	-1	9	12	14
6	4.4118944674843376E-5	TGTGCAGCAGCGATTAAAGCTGCAGGCAACAAGCTAACTTTT	CAAAIKAAGNKLTF	TRAV29-1	.	TRAJ17-1	-1	-1	8	11
6	4.4118944674843376E-5	TGTGCAGCAAGTACTAACACCGACAAGCTCATCTTT	CAASTNTDKLIF	TRAV29-1	TRDD1	TRAJ34-1	-1	11	-1	14
6	4.4118944674843376E-5	TGCATCGTCAGAGTCGACCAGGCAGGAACTGCTCTGATCTTT	CIVRVDQAGTALIF	TRAV26-1	.	TRAJ15-1	-1	-1	-1	14
6	4.4118944674843376E-5	TGTGCTGTGAATCAATGACATGCGCTT	CAVNQ*HAL	TRAV3-1	.	TRAJ43-1	-1	-1	-1	10
6	4.4118944674843376E-5	TGTGCTGTGCTCGACCAGGCAGGAACTGCTCTGATCTTT	CAVLDQAGTALIF	TRAV3-1	TRDD1	TRAJ15-1	-1	9	-1	11
6	4.4118944674843376E-5	TGTGCAGGCCCTAAATGCTGGCAACAACCGTAAGCTGATTTGGGG	CAGPKCWQQP*ADLG	TRAV25-1	TRDD2-1	TRAJ38-1	7	9	-1	13
6	4.4118944674843376E-5	TGTGCTGTGGGTCCTAACGACTACAAGCTCAGCTTT	CAVGPNDYKLSF	TRAV8-3	.	TRAJ20-1	-1	-1	-1	10
6	4.4118944674843376E-5	TGTGCTGTGGAAAACCTCCTACGACAAGGTGATATTTGG	CAVENLLRQGDIW	TRAV22-1	.	TRAJ50-1	-1	-1	-1	9
6	4.4118944674843376E-5	TGTGCTGTGAGCTCGAGACTGGCAACAACCGTAAGCTGATTTGGG	CAVSSRLATTVS*FG	TRAV8-6	TRDD1	TRAJ38-1	-1	11	12	18
6	4.4118944674843376E-5	TGTGCAATGAGAGAGGGCGAGAGCAGCTATAAATTGATCTTC	CAMREGESSYKLIF	TRAV14-1	.	TRAJ12-1	-1	-1	16	18
6	4.4118944674843376E-5	TGTGCTGGTGTTTGG	CAGVW	TRAV8-6	.	TRAJ34	-1	-1	6	8
6	4.4118944674843376E-5	CCGGGGAAA	PGK	TRAV8-6	TRDD1-1	TRAJ27-1	-1	2	6	9
6	4.4118944674843376E-5	TGTGCTGTGTCCCCAGGCAACAACCGTAAGCTGATTTGG	CAVSPGNNRKLIW	TRAV20-1	TRDD2-1	TRAJ38-1	-1	9	11	13
6	4.4118944674843376E-5	TGTGTGGTGATGACCGGCACTGCCAGTAAACTCACCTTT	CVVMTGTASKLTF	TRAV12-1	TRDD1-1	TRAJ44-1	-1	10	-1	12
6	4.4118944674843376E-5	TGTGCAACGGACCCCCCGGGAGGAGGAAACAAACTCACCTTT	CATDPPGGGNKLTF	TRAV12-3	TRDD1	TRAJ10-1	6	8	10	14
6	4.4118944674843376E-5	TAAGCCTTACCAGAAAGTTACCTTTGG	*ALPESYLW	TRAV23-1	TRDD2-1	TRAJ13-1	-1	-1	1	6
6	4.4118944674843376E-5	TTCTTATCGGGGCCAGACTCATGTTTG	FLSGPDSCL	TRAV3-1	TRDD1	TRAJ31-1	0	8	-1	11
6	4.4118944674843376E-5	TGTGCTCTTGGGCCCGAAGATGGCCAGAAGCTGCTCTTT	CALGPEDGQKLLF	TRDV1-1	TRDD1	TRAJ16-1	11	15	-1	17
6	4.4118944674843376E-5	TGTGCTGGTCAAGAAACCAGTGGCTCTAGGTTGACCTTT	CAGQETSGSRLTF	TRAV35-1	.	TRAJ58-1	-1	-1	-1	8
6	4.4118944674843376E-5	TGTGTGGTGAGCGCGCACGGAAACAAACTGGTCTTT	CVVSAHGNKLVF	TRAV10-1	TRDD1-1	TRAJ47-1	-1	13	14	16
6	4.4118944674843376E-5	TGTGCTCTTCATCGGAATAACAATGCCAGACTCATGTTT	CALHRNNNARLMF	TRAV9-2	TRDD1	TRAJ31-1	7	10	11	13
6	4.4118944674843376E-5	TGTGCTGTGAGAGACAGGGCTACTGGAGGCTTCAAAACTATCTTT	CAVRDRATGGFKTIF	TRAV3-1	TRDD1-1	TRAJ9-1	-1	16	18	20
6	4.4118944674843376E-5	TGTGCAAGGGGGGTATGGACTGGAGGCTTCAAAACTATCTTT	CARGVWTGGFKTIF	TRAV12-3	TRDD1-1	TRAJ9-1	-1	7	11	18
6	4.4118944674843376E-5	TGTGCTCTTGGGGAACTAGTATGGAGGAAGCCAAGGAAATCTCATCTTTGG	CALGELVWRKPRKSHLW	TRDV1-1	.	TRAJ42-1	-1	-1	-1	17
6	4.4118944674843376E-5	TGTGCAGGGGTTGGAATGCCAGACTCATGTTTG	CAGVGMPDSCL	TRAV25-1	TRDD1-1	TRAJ31-1	8	11	-1	14
6	4.4118944674843376E-5	GGGGGGAATGCTGGCAACAACCGTAAGCTGATTTGG	GGNAGNNRKLIW	TRAV1-1	TRDD1-1	TRAJ38-1	-1	-1	2	6
6	4.4118944674843376E-5	TGTGCAGCAAGTAATGCAGGCAACATGCTCACCTTT	CAASNAGNMLTF	TRAV13-1	.	TRAJ39-1	-1	-1	-1	9
6	4.4118944674843376E-5	TGCCTCGTGGGTGAACGGGGCCTGCTCTTT	CLVGERGLLF	TRAV4-1	TRDD1-1	TRAJ16-1	13	16	19	21
6	4.4118944674843376E-5	TGTGCAATGAGACTAGAACTTTGGAAATGAGAAATTAACCTTTGG	CAMRLELWK*EINLW	TRAV12-3	TRDD1	TRAJ48-1	-1	11	13	16
6	4.4118944674843376E-5	TGTGCTTTGATCCCTGGGGCTGGGAGTTACCAACTCACTTTC	CALIPGAGSYQLTF	TRAV38-1	TRDD1-1	TRAJ28-1	-1	8	-1	11
6	4.4118944674843376E-5	TGTGCAGCAACCGCTATTTACTCTGGGGCTGGGAGTTACCAACTCACTTTC	CAATAIYSGAGSYQLTF	TRAV29-1	TRDD2-1	TRAJ28-1	9	13	15	18
6	4.4118944674843376E-5	TGTGCTGTGAGAGACGGCACTTTGGAAATGAGAAATTAACCTTTG	CAVRDGTLEMRN*PL	TRAV3-1	TRDD1-1	TRAJ48-1	-1	15	16	18
6	4.4118944674843376E-5	TGTGCTCTAAGAAACCAGTGGCTCTAGGTTGACCTTTGG	CALRNQWL*VDLW	TRAV16-1	.	TRAJ58-1	-1	-1	-1	5
6	4.4118944674843376E-5	TGTGCAATGCTTCAGGGAGCCCAGAAGCTGGTATTT	CAMLQGAQKLVF	TRAV12-3	.	TRAJ54-1	-1	-1	8	10
6	4.4118944674843376E-5	TGTGTGGTGAGCTGCTTCTGGGGGTTACCAGAAAGTTACCTTTGG	CVVSCFWGLPESYLW	TRAV10-1	TRDD1-1	TRAJ13-1	-1	12	13	15
6	4.4118944674843376E-5	TGTGCTGTGAGAGACTTCACGGGCAGGAGAGCACTTACTTTT	CAVRDFTGRRALTF	TRAV3-1	TRDD2-1	TRAJ5-1	-1	15	-1	17
6	4.4118944674843376E-5	TGTGTGGCTGAGGAAACAGGAGGAAGCTACATACCTACATTT	CVAEETGGSYIPTF	TRAV12-1	TRDD1-1	TRAJ6-1	-1	7	9	14
6	4.4118944674843376E-5	TGTGCTGTGAGAGTCTACAAAGCTGCAGGCAACAAGCTAACTTTT	CAVRVYKAAGNKLTF	TRAV3-1	TRDD2-1	TRAJ17-1	12	14	-1	17
6	4.4118944674843376E-5	TGTGCTGGGCCTACAGTATATCTAACTTTGGAAATGAGAAATTAACCTTTG	CAGPTVYLTLEMRN*PL	TRAV35-1	TRDD2-1	TRAJ48-1	-1	10	13	18
6	4.4118944674843376E-5	TGTGCAATGAGCCTTTCTGGGGCTGGGAGTTACCAACTCACTTTC	CAMSLSGAGSYQLTF	TRAV12-3	TRDD2-1	TRAJ28-1	-1	12	-1	15
6	4.4118944674843376E-5	TGTGCCTGTGACACTCTCGGTAGTACTGGGGGCAAGTACACCGATAAACTCATCTTT	CACDTLGSTGGKYTDKLIF	TRDV2-1	TRDD1-1	TRDJ1-1	13	24	31	37
6	4.4118944674843376E-5	TGTGCTGGGCAGGCCTGGGATGACAAGATCATCTTT	CAGQAWDDKIIF	TRAV35-1	TRDD2-1	TRAJ30-1	11	13	-1	16
6	4.4118944674843376E-5	TGTGCCTGTGACACCCTCCTACCAGTCTTTGAGTGGGGGCACGCGGTACACCGATAAACTCATCTTTGG	CACDTLLPVFEWGHAVHR*THLW	TRDV2-1	TRDD2-1	TRDJ1-1	14	16	23	47
6	4.4118944674843376E-5	TGTGCCTGTGACACCGAGGGATACTGGGGGCTAGGAACCGATAAACTCATCTTT	CACDTEGYWGLGTDKLIF	TRDV2-1	TRDD1-1	TRDJ1-1	14	22	29	36
6	4.4118944674843376E-5	TGTGCTCTTGGGGAAGTATGGGAGTACACCGATAAACTCATCTTT	CALGEVWEYTDKLIF	TRDV1-1	TRDD1-1	TRDJ1-1	14	18	21	25
6	4.4118944674843376E-5	CTACAAACAAGCTCATCTTTG	LQTSSSL	TRAV3-1	TRDD1-1	TRAJ32-1	-1	-1	-1	-1
5	3.676578722903615E-5	TGTGCTCTATCGGGCTTTCAGAAACTTGTATTT	CALSGFQKLVF	TRAV6-1	.	TRAJ8-1	-1	-1	8	10
5	3.676578722903615E-5	TGTGCTGTGGAGGGCATTATTGGTGGCTACAATAAGCTGATTTTT	CAVEGIIGGYNKLIF	TRAV2-1	TRDD1	TRAJ4-1	12	15	16	20
5	3.676578722903615E-5	TATACGACTCGCTTT	YTTRF	TRAV6-1	TRDD1-1	TRAJ7-1	-1	1	-1	5
5	3.676578722903615E-5	TGTGCTCTCAGCCACCGTATGGAAACAAACTGGTCTTTG	CALSHRMETNWSL	TRAV6-1	TRDD2-1	TRAJ47-1	7	13	15	17
5	3.676578722903615E-5	TGTGCTTACAGCTGGGGGAAATTGCAGTTT	CAYSWGKLQF	TRAV1-2	TRDD1-1	TRAJ24-1	5	11	18	25
5	3.676578722903615E-5	TGTGCTGTGGACCATAACGACTACAAGCTCAGCTTT	CAVDHNDYKLSF	TRAV1-2	TRDD2-1	TRAJ20-1	8	10	-1	14
5	3.676578722903615E-5	TGTGCTCTAGACATTCAGCCCCCAACACCGGTAACCAGTTCTATTTTG	CALDIQPPTPVTSSIL	TRAV6-1	TRDD2-1	TRAJ49-1	-1	13	15	23
5	3.676578722903615E-5	TGTGCTCTTCCTATTTTCCCCCATAGGCTTTGGGAATGTGCTGCATTGCGG	CALPIFPHRLWECAALR	TRAV9-2	TRDD2-1	TRAJ35-1	-1	8	12	22
5	3.676578722903615E-5	TGCGGCTCACTTTAGGGGAAGGAAGCCAAGGAAATCTCATCTTTG	CGSL*GKEAKEISSL	TRAV30-1	TRDD1	TRAJ42-1	5	8	10	17
5	3.676578722903615E-5	TGTGCTGTGGATACTGGAGGCTTCAAAACTATCTTT	CAVDTGGFKTIF	TRAV8-4	.	TRAJ9-1	-1	-1	8	10
5	3.676578722903615E-5	TGCCTCGTGGGTGACGGGGACACAGGCTTTCAGAAACTTGTATTT	CLVGDGDTGFQKLVF	TRAV4-1	TRDD1-1	TRAJ8-1	-1	15	-1	17
5	3.676578722903615E-5	TGTGCTGTGGGGAATATGGAAACAAACTGGTCTTTG	CAVGNMETNWSL	TRAV21-1	.	TRAJ47-1	-1	-1	8	10
5	3.676578722903615E-5	TGTGCTTATAGGCCCCTCCCCAGGACAGCGGAGACAAGCTGACTTTTG	CAYRPLPRTAETS*LL	TRAV38-2	TRDD1	TRAJ46-1	11	22	-1	25
5	3.676578722903615E-5	TGTGCTTTCATGAAGAGGAGGAAGCCAAGGAAATCTCATCTTTGG	CAFMKRRKPRKSHLW	TRAV38-1	.	TRAJ42-1	-1	-1	14	16
5	3.676578722903615E-5	TGCATCGTCAGAGTCGACCCTAGAAACCAGGGAGGAAAGCTTATCTTC	CIVRVDPRNQGGKLIF	TRAV26-1	TRDD2-1	TRAJ23-1	15	18	21	24
5	3.676578722903615E-5	TGTGCTGTGGTCACTTCCGGCAACAACCGTAAGCTGATTTGG	CAVVTSGNNRKLIW	TRAV8-3	TRDD1	TRAJ38-1	9	12	14	16
5	3.676578722903615E-5	TGTGGAGCAGACAGGAATAACCAGGGAGGAAAGCTTATCTTC	CGADRNNQGGKLIF	TRAV34-1	TRDD1-1	TRAJ23-1	-1	13	-1	16
5	3.676578722903615E-5	TGTGCAGCAGTACGAGGCAAATCAACCTTT	CAAVRGKSTF	TRAV23-1	TRDD1-1	TRAJ27-1	8	10	-1	14
5	3.676578722903615E-5	TGTGCAATGAGGGCCGTCGGAGGAAAGCTTATCTTC	CAMRAVGGKLIF	TRAV14-1	TRDD1	TRAJ23-1	-1	11	12	18
5	3.676578722903615E-5	TGTGCTGTGGGGGGTATGGGAACAACAGACTCGCTTTTG	CAVGGMGTTDSLL	TRAV21-1	TRDD1-1	TRAJ7-1	-1	9	-1	14
5	3.676578722903615E-5	TGTGCTGTGACCTTAATTATGGAGGAAGCCAAGGAAATCTCATCTTTG	CAVTLIMEEAKEISSL	TRAV8-4	TRDD2-1	TRAJ42-1	-1	10	-1	12
5	3.676578722903615E-5	TGCATCGTCAGAGTCAATGCCAGACTCATGTTT	CIVRVNARLMF	TRAV26-1	.	TRAJ31-1	-1	-1	-1	14
5	3.676578722903615E-5	TGCATCGTCAGAGCCTTTTCTTCTGGTTCTGCAAGGCAACTGACCTTT	CIVRAFSSGSARQLTF	TRAV26-1	TRDD2-1	TRAJ22-1	-1	13	-1	16
5	3.676578722903615E-5	TGTGCTCTGAGATCGCGGTCACGGGAGGAGGAAACAAACTCACCTTTG	CALRSRSREEETNSPL	TRAV9-2	TRDD1	TRAJ10-1	10	16	-1	18
5	3.676578722903615E-5	TGTGCCGTGGACAGAGAGGATAGCAACTATCAGTTAATCTGG	CAVDREDSNYQLIW	TRAV39-1	TRDD1	TRAJ33-1	-1	13	14	17
5	3.676578722903615E-5	TGTGCTTTCATGAAGCCTAAGCTAATGCTGGTGGTACTAGCTATGGAAAGCTGACATTTG	CAFMKPKLMLVVLAMES*HL	TRAV38-1	TRDD2-1	TRAJ52-1	-1	16	18	21
5	3.676578722903615E-5	TGTGTTGTGAGTGAGGTTGAGGAGGAAGCCAAGGAAATCTCATCTTTG	CVVSEVEEEAKEISSL	TRAV8-2	TRDD1	TRAJ42-1	13	17	18	20
5	3.676578722903615E-5	TGCATCGTCAGGGATAATGCTGGCAACAACCGTAAGCTGATTTGG	CIVRDNAGNNRKLIW	TRAV26-1	TRDD1-1	TRAJ38-1	-1	11	-1	14
5	3.676578722903615E-5	TGTGCAGCAAGAGCAGCGGAGACAAGCTGACTTTTG	CAARAAETS*LL	TRAV23-1	.	TRAJ46-1	-1	-1	-1	8
5	3.676578722903615E-5	TGCATCGTCAGTGTATACCGGCACTGCCAGTAAACTCACCTTTGG	CIVSVYRHCQ*THLW	TRAV26-1	TRDD1	TRAJ44-1	-1	11	12	14
5	3.676578722903615E-5	TGCATCGTCAGAGTCGAGGTACTATGGTCAGAATTTTGTCTTTGG	CIVRVEVLWSEFCLW	TRAV26-1	TRDD1	TRAJ26-1	15	17	18	20
5	3.676578722903615E-5	TGTGCAGACAGTGGTGGCTACAATAAGCTGATTTTT	CADSGGYNKLIF	TRAV5-1	TRDD2	TRAJ4-1	-1	8	9	11
5	3.676578722903615E-5	TGTGCAGAGAATAATTGAACCAGGGAGGAAAGCTTATCTTCG	CAENN*TREESLSS	TRAV13-2	TRDD1	TRAJ23-1	12	15	-1	17
5	3.676578722903615E-5	TGCATCGTCAGAGTCGTCGAGACCTCAGGAACCTACAAATACATCTTT	CIVRVVETSGTYKYIF	TRAV26-1	TRDD1	TRAJ40-1	15	18	19	21
5	3.676578722903615E-5	TGTGCTGTCGACCGGATCTATGGGAACAACAGACTCGCTTTT	CAVDRIYGNNRLAF	TRAV21-1	TRDD1-1	TRAJ7-1	7	13	-1	17
5	3.676578722903615E-5	TGTGCCGTGGGGTAATCTGTAGAAAAGCAGCGGAGACAAGCTGACTTTTGG	CAVG*SVEKQRRQADFW	TRAV39-1	TRDD3-1	TRAJ46-1	9	13	15	18
5	3.676578722903615E-5	TGTGCAGCATATTATGGAGGAAGCCAAGGAAATCTCATCTTT	CAAYYGGSQGNLIF	TRAV23-1	.	TRAJ42-1	-1	-1	8	10
5	3.676578722903615E-5	TGTGCTCTGATCCTCACGGGAGGAGGAAACAAACTCACCTTT	CALILTGGGNKLTF	TRAV9-2	.	TRAJ10-1	-1	-1	-1	9
5	3.676578722903615E-5	TGTGCTGTGGTAGTGGGAGGAAACAAACTGGTCTTT	CAVVVGGNKLVF	TRAV8-3	TRDD1	TRAJ47-1	9	13	16	18
5	3.676578722903615E-5	TGTGTTGTGAGTCCCCCCCAGGCGGCTTTGGGAATGTGCTGCATTGCG	CVVSPPQAALGMCCIA	TRAV8-2	TRDD2-1	TRAJ35-1	11	17	19	23
5	3.676578722903615E-5	TGTGCTGTGAGCAATTATAATGCTGGCAACAACCGTAAGCTGATTTGG	CAVSNYNAGNNRKLIW	TRAV8-4	TRDD3-1	TRAJ38-1	10	12	14	17
5	3.676578722903615E-5	TGTGCAGCAGGGACTGGGGCAAACAACCTCTTCTTT	CAAGTGANNLFF	TRAV29-1	TRDD1-1	TRAJ36-1	-1	9	-1	12
5	3.676578722903615E-5	TGCATCCCCGAAATGGCCAAGGAAATCTCATCTTTG	CIPEMAKEISSL	TRAV26-2	TRDD3-1	TRAJ42-1	6	9	13	15
5	3.676578722903615E-5	TGTGCTCTAGGAACACCGGTAACCAGTTCTATTTTG	CALGTPVTSSIL	TRAV8-4	TRDD2	TRAJ49-1	-1	6	8	10
5	3.676578722903615E-5	TGTGCCGTGAACATGAACACAGGCTTTCAGAAACTTGTATTT	CAVNMNTGFQKLVF	TRAV12-2	.	TRAJ8-1	-1	-1	-1	13
5	3.676578722903615E-5	TGTGCCGTGAATGCAGACAGCAGTGCTTCCAAGATAATCTTT	CAVNADSSASKIIF	TRAV8-1	TRDD3-1	TRAJ3-1	-1	14	-1	16
5	3.676578722903615E-5	TGCATCGTCCCCCTGGCACTGCCAGTAAACTCACCTTTG	CIVPLALPVNSPL	TRAV26-1	TRDD2-1	TRAJ44-1	-1	9	10	12
5	3.676578722903615E-5	TGTGCAGCAAGTGCCCTGATCGGTGGAGGCTTCAAAACTATCTTT	CAASALIGGGFKTIF	TRAV13-1	TRDD1	TRAJ9-1	11	15	17	23
5	3.676578722903615E-5	TGCATCGTCAGGGCTGAAAACCTCCTACGACAAGGTGATATTTGG	CIVRAENLLRQGDIW	TRAV26-1	TRDD1-1	TRAJ50-1	-1	11	12	14
5	3.676578722903615E-5	TGTGCTGTGAGGCAACTGGAGCCAATAGTAAGCTGACATTTG	CAVRQLEPIVS*HL	TRAV21-1	TRDD2-1	TRAJ56-1	-1	12	-1	14
5	3.676578722903615E-5	TGTGCTCTGAGTGAGGCGAGAGGCTCAACCCTGGGGAGGCTATACTTT	CALSEARGSTLGRLYF	TRAV19-1	.	TRAJ18-1	-1	-1	16	18
5	3.676578722903615E-5	TGTGCTGTCGACGGGAGGAGGAAACAAACTCACCTTTGG	CAVDGRRKQTHLW	TRAV8-3	TRDD1-1	TRAJ10-1	-1	8	-1	10
5	3.676578722903615E-5	TGTGCAGCAATGAACACCGACAAGCTCATCTTT	CAAMNTDKLIF	TRAV29-1	TRDD1-1	TRAJ34-1	-1	10	-1	12
5	3.676578722903615E-5	TGTGCAATGAGAGAGGCCGGAATCTGGTGGCTACAATAAGCTGATTTTTGG	CAMREAGIWWLQ*ADFW	TRAV14-1	TRDD1	TRAJ4-1	15	18	20	22
5	3.676578722903615E-5	TGTGCTCTGAAGATCACCTAGATGCTCAACTTT	CALKIT*MLNF	TRAV9-2	.	TRAJ60-1	-1	-1	-1	7
5	3.676578722903615E-5	TGCGCTCCGAAATACTGGAGGCTTCAAAACTATCTTTGG	CAPKYWRLQNYLW	TRAV1-1	TRDD2-1	TRAJ9-1	-1	6	-1	8
5	3.676578722903615E-5	TGTGCAGAGAATTTTAATATGGAAACAAACTGGTCTTTG	CAENFNMETNWSL	TRAV13-2	TRDD2-1	TRAJ47-1	-1	12	13	15
5	3.676578722903615E-5	TGTGCAGCAAGTAGAGGAGGAAGCCAAGGAAATCTCATCTTT	CAASRGGSQGNLIF	TRAV13-1	TRDD1	TRAJ42-1	-1	13	-1	15
5	3.676578722903615E-5	TGTGCTCTGAGCGGGCGGAGGAAGCCAAGGAAATCTCATCTTTGG	CALSGRRKPRKSHLW	TRAV9-2	TRDD1-1	TRAJ42-1	10	12	14	16
5	3.676578722903615E-5	TGTGCTCTGAGTGATCGGGGCGGATCTGAAAAGCTGGTCTTT	CALSDRGGSEKLVF	TRAV9-2	.	TRAJ57-1	-1	-1	-1	14
5	3.676578722903615E-5	TGTGCAGCAAGCGCGGGAGATCACCTAGATGCTCAACTT	CAASAGDHLDAQL	TRAV29-1	TRDD1-1	TRAJ60-1	-1	13	-1	15
5	3.676578722903615E-5	TGTGCTGTGAGTGTTGGTGGCCAGAAGCTGCTCTTT	CAVSVGGQKLLF	TRAV8-4	TRDD2-1	TRAJ16-1	-1	13	-1	15
5	3.676578722903615E-5	TGTGCCGTGAATGAAGACAAAGCTGCAGGCAACAAGCTAACTTTT	CAVNEDKAAGNKLTF	TRAV8-1	TRDD1	TRAJ17-1	12	15	-1	17
5	3.676578722903615E-5	TGTGCTGCAGTCCTACAATAACAATGACATGCGCTTTGG	CAAVLQ*Q*HALW	TRAV8-3	TRDD2-1	TRAJ43-1	6	10	-1	14
5	3.676578722903615E-5	TGCATCGTCAGAGTCTCGTCAATTCAGGGAGCCCAGAAGCTGGTATTT	CIVRVSSIQGAQKLVF	TRAV26-1	TRDD1	TRAJ54-1	14	16	17	20
5	3.676578722903615E-5	TGTGCTTTCATGATCCCCAACAATGCCAGACTCATGTTT	CAFMIPNNARLMF	TRAV38-1	TRDD2-1	TRAJ31-1	-1	13	15	18
5	3.676578722903615E-5	TGTGCTCTTCTCGGGAAGCCAAGGAAATCTCATCTTTGG	CALLGKPRKSHLW	TRAV16-1	TRDD1	TRAJ42-1	7	9	10	13
5	3.676578722903615E-5	TGTGCAGCAAGAAGTTCAGGAAACACACCTCTTGTCTTT	CAARSSGNTPLVF	TRAV29-1	.	TRAJ29-1	-1	-1	10	12
5	3.676578722903615E-5	TGTGCAGCAAGGAGTAACTTTGGAAATGAGAAATTAACCTTT	CAARSNFGNEKLTF	TRAV29-1	TRDD1	TRAJ48-1	-1	11	12	14
5	3.676578722903615E-5	TGTGCAGCTACGAACACCGGTAACCAGTTCTATTTT	CAATNTGNQFYF	TRAV23-1	TRDD1	TRAJ49-1	-1	8	-1	11
5	3.676578722903615E-5	TGTGCAGCAAAATTGGGCGGTCAGAATTTTGTCTTT	CAAKLGGQNFVF	TRAV29-1	TRDD1-1	TRAJ26-1	9	13	16	18
5	3.676578722903615E-5	TGCATCGTCAGACTAAACTATGGTCAGAATTTTGTCTTT	CIVRLNYGQNFVF	TRAV26-1	TRDD2-1	TRAJ26-1	-1	12	-1	15
5	3.676578722903615E-5	TGTGTGGTGAGCGGGCAGGAAACACACCTCTTGTCTTTG	CVVSGQETHLLSL	TRAV10-1	TRDD3-1	TRAJ2-1	12	18	21	35
5	3.676578722903615E-5	TGTGCTCTGATTGAAATTCAGGGAGCCCAGAAGCTGGTATTT	CALIEIQGAQKLVF	TRAV9-2	.	TRAJ54-1	-1	-1	-1	14
5	3.676578722903615E-5	TGTGCTGTGGATGGGGCCGACAAGCTCATCTTT	CAVDGADKLIF	TRAV1-2	TRDD1-1	TRAJ34-1	8	11	-1	16
5	3.676578722903615E-5	TGTGCTGTGGGTGCGTGGACCGGCACTGCCAGTAAACTCACCTTT	CAVGAWTGTASKLTF	TRAV8-3	TRDD1-1	TRAJ44-1	13	15	-1	18
5	3.676578722903615E-5	TGTGCAGGGCCTGGGAGTAATGCTGGTGGTACTAGCTATGGAAAGCTGACATTT	CAGPGSNAGGTSYGKLTF	TRAV25-1	TRDD1-1	TRAJ52-1	8	10	14	17
5	3.676578722903615E-5	TGTGCTGTCCGGACAGCGAACACCGGTAACCAGTTCTATTTT	CAVRTANTGNQFYF	TRAV8-4	TRDD1-1	TRAJ49-1	7	10	12	17
5	3.676578722903615E-5	TGCATCGTCAGAGTTGGCTCTGGCAACACAGGCAAACTAATCTTT	CIVRVGSGNTGKLIF	TRAV26-1	.	TRAJ37-1	-1	-1	-1	14
5	3.676578722903615E-5	TGTGCAATGAGAGAGTGGAGGAACAGGCTTTCAGAAACTTGTATT	CAMREWRNRLSETCI	TRAV14-1	TRDD1-1	TRAJ8-1	-1	15	17	22
5	3.676578722903615E-5	TGTGTGGTGAACACTCCCTCTTCAAGGAGGCTTCAAAACTATCTT	CVVNTPSSRRLQNYL	TRAV12-1	TRDD2-1	TRAJ9-1	12	19	22	25
5	3.676578722903615E-5	TGTGCTCTGAGTGAGTTAATTCAGGGAGCCCAGAAGCTGGTATTT	CALSELIQGAQKLVF	TRAV19-1	.	TRAJ54-1	-1	-1	14	16
5	3.676578722903615E-5	TGTGCTCTACCTCAGGAACCTACAAATACATCTTTG	CALPQEPTNTSL	TRAV6-1	.	TRAJ40-1	-1	-1	-1	6
5	3.676578722903615E-5	TGTGCAGCAAGCTCAATAACAATGCCAGACTCATGTTTG	CAASSITMPDSCL	TRAV29-1	TRDD2-1	TRAJ31-1	-1	12	-1	14
5	3.676578722903615E-5	TGTGCTCTGAGTACCCTTAACAATGCCAGACTCATGTTT	CALSTLNNARLMF	TRAV19-1	TRDD2-1	TRAJ31-1	11	14	-1	17
5	3.676578722903615E-5	TGCATCGTCAGAGTCGACCCTAGGAACCAGGGAGGAAAGCTTATCTTC	CIVRVDPRNQGGKLIF	TRAV26-1	TRDD2-1	TRAJ23-1	15	18	21	24
5	3.676578722903615E-5	TGTGCTGCGTTGAATGCTGGCAACAACCGTAAGCTGATTTGG	CAALNAGNNRKLIW	TRAV3-1	TRDD1	TRAJ38-1	6	10	-1	12
5	3.676578722903615E-5	TGCCTCGTGGGTAGGACTAACGACTACAAGCTCAGCTTT	CLVGRTNDYKLSF	TRAV4-1	TRDD1-1	TRAJ20-1	11	13	-1	16
5	3.676578722903615E-5	TGTGCAGCAAGCAAGAAACCAGTGGCTCTAGGTTGACCTTTG	CAASKKPVALG*PL	TRAV23-1	.	TRAJ58-1	-1	-1	-1	12
5	3.676578722903615E-5	TGCATCGTCAGAGAGAAGAACACCGACAAGCTCATCTTT	CIVREKNTDKLIF	TRAV26-1	TRDD1	TRAJ34-1	12	14	-1	16
5	3.676578722903615E-5	TGTGCCGTGGCCAGGCCTCAACTATGGTCAGAATTTTGTCTTTGG	CAVARPQLWSEFCLW	TRAV39-1	TRDD2-1	TRAJ26-1	9	15	17	19
5	3.676578722903615E-5	TGTGCTGTCAGCGGTAGCAACTATCAGTTAATCTGG	CAVSGSNYQLIW	TRAV41-1	.	TRAJ33-1	-1	-1	10	12
5	3.676578722903615E-5	TGTGCTCTGAGTGAGCTCCTATGGTCAGAATTTTGTCTT	CALSELLWSEFCL	TRAV19-1	TRDD1	TRAJ26-1	-1	15	16	18
5	3.676578722903615E-5	TGTGCTCTGAGTGAGGCGAACACCGGTAACCAGTTCTATTTT	CALSEANTGNQFYF	TRAV19-1	.	TRAJ49-1	-1	-1	-1	17
5	3.676578722903615E-5	TGTGCTGTGGAGCACAGGAGCCAATAGTAAGCTGACATT	CAVEHRSQ**ADI	TRAV22-1	.	TRAJ56-1	-1	-1	-1	13
5	3.676578722903615E-5	TGTGCTGTGAGAGCCCTCAGGAACCTACAAATACATCTT	CAVRALRNLQIHL	TRAV3-1	.	TRAJ40-1	-1	-1	12	14
5	3.676578722903615E-5	TGTGCAGGGCCTAGGGTCTCAGGAACCTACAAATACATCTTT	CAGPRVSGTYKYIF	TRAV25-1	TRDD2-1	TRAJ40-1	-1	9	12	17
5	3.676578722903615E-5	TGTGTGGTGAACATAGGCTTTGGGAATGTGCTGCATTGC	CVVNIGFGNVLHC	TRAV12-1	.	TRAJ35-1	-1	-1	-1	12
5	3.676578722903615E-5	TGTGCAGCACCCTATACTGGAGCCAATAGTAAGCTGACATTT	CAAPYTGANSKLTF	TRAV13-1	TRDD2-1	TRAJ56-1	-1	9	10	12
5	3.676578722903615E-5	TGTGCTGTGGAGGCAGGGGGCTTTGGGAATGTGCTGCATTGC	CAVEAGGFGNVLHC	TRAV36-1	TRDD1-1	TRAJ35-1	12	15	-1	18
5	3.676578722903615E-5	TGTGCTGTGAGTCTACCTCAGGAACCTACAAATACATCTTTG	CAVSLPQEPTNTSL	TRAV3-1	.	TRAJ40-1	-1	-1	10	12
5	3.676578722903615E-5	TGTGCTCTGAGTGAGGGAGGGACTGGAGGCTTCAAAACTATCTTT	CALSEGGTGGFKTIF	TRAV19-1	TRDD1-1	TRAJ9-1	15	18	-1	21
5	3.676578722903615E-5	TGTGCTGTGCAGGCAGAGGGGAAGCCAAGGAAATCTCATCTTTGG	CAVQAEGKPRKSHLW	TRAV20-1	TRDD1	TRAJ42-1	12	15	-1	17
5	3.676578722903615E-5	TGTGCTCTGAGTGAGGCAGGTTTTCAGATGGCCAGAAGCTGCTCTTTG	CALSEAGFQMARSCSL	TRAV19-1	.	TRAJ16-1	-1	-1	16	18
5	3.676578722903615E-5	TGTGCAGCAAGCGTGGCCGGTGCTACAAACAAGCTCATCTTT	CAASVAGATNKLIF	TRAV29-1	TRDD1-1	TRAJ32-1	-1	13	15	18
5	3.676578722903615E-5	TGTGCAGCATCGAGGTTCTGGGGGTTACCAGAAAGTTACCTTTGG	CAASRFWGLPESYLW	TRAV23-1	TRDD1	TRAJ13-1	8	13	-1	15
5	3.676578722903615E-5	TGTGCTGTGGGCTCCATGTTTTCTGGTGGCTACAATAAGCTGATTTTT	CAVGSMFSGGYNKLIF	TRAV8-3	TRDD2-1	TRAJ4-1	10	12	14	16
5	3.676578722903615E-5	AAATGCTGGCAACAACCGTAAGCTGATTTGGGG	KCWQQP*ADLG	TRAV25-1	TRDD2-1	TRAJ38-1	-1	-1	-1	1
5	3.676578722903615E-5	TGCCTCGTGGTGGCTGGGGGTTACCAGAAAGTTACCTTT	CLVVAGGYQKVTF	TRAV4-1	TRDD1-1	TRAJ13-1	-1	10	-1	13
5	3.676578722903615E-5	TGTGCTGTGACCCCATGGACACGGGCAGGAGAGCACTTACTTTTG	CAVTPWTRAGEHLLL	TRAV8-4	TRDD2-1	TRAJ5-1	9	12	-1	15
5	3.676578722903615E-5	TGTGCTGTGAGTCCTTGGATGACAAGATCATCTTTG	CAVSPWMTRSSL	TRAV8-4	TRDD2-1	TRAJ30-1	-1	12	15	17
5	3.676578722903615E-5	TGTGCTGCAGGTGCGCAGTTCGCCTCAGGAACCTACAAATACATCTTT	CAAGAQFASGTYKYIF	TRAV8-3	TRDD2	TRAJ40-1	13	18	20	22
5	3.676578722903615E-5	TGTGCAGCAAAGGGGGGAGATCACCTAGATGCTCAACTT	CAAKGGDHLDAQL	TRAV23-1	TRDD1-1	TRAJ60-1	9	11	-1	15
5	3.676578722903615E-5	TGTGCTGGGCAAAGGGAATATGGAAACAAACTGGTCTTT	CAGQREYGNKLVF	TRAV35-1	TRDD3-1	TRAJ47-1	-1	11	12	14
5	3.676578722903615E-5	TGTGCAGAGAAGGGGAAACAAACTGGTCTTTGG	CAEKGKQTGLW	TRAV5-1	TRDD1	TRAJ47-1	9	11	-1	13
5	3.676578722903615E-5	TGTGCTGTGGGTCTCCTTGGGGTCACGGGAGGAGGAAACAAACTCACCTTT	CAVGLLGVTGGGNKLTF	TRAV8-3	TRDD1-1	TRAJ10-1	11	17	-1	22
5	3.676578722903615E-5	TGTGCAGCAGATTATCAGGGAGCCCAGAAGCTGGTATTT	CAADYQGAQKLVF	TRAV29-1	TRDD1-1	TRAJ54-1	-1	9	11	14
5	3.676578722903615E-5	TGTGTGGTGGGAGTGTGGAGGCTTCAAAACTATCTTTGG	CVVGVWRLQNYLW	TRAV12-1	TRDD1	TRAJ9-1	-1	9	11	15
5	3.676578722903615E-5	TGCATCGTCAGAGGCTACAGCAGTGCTTCCAAGATAATCTTT	CIVRGYSSASKIIF	TRAV26-1	.	TRAJ3-1	-1	-1	-1	12
5	3.676578722903615E-5	TGTGCTCTGAGCGCCTGATTCTGGGGGTTACCAGAAAGTTACCTT	CALSA*FWGLPESYL	TRAV9-2	TRDD1	TRAJ13-1	10	14	-1	17
5	3.676578722903615E-5	TGTGTTGTGAGTGATCTCGAATCTGGGGGTTACCAGAAAGTTACCTTT	CVVSDLESGGYQKVTF	TRAV8-2	TRDD1	TRAJ13-1	13	15	16	19
5	3.676578722903615E-5	TGTGCTCCCTTGCGGGCAGGAGAGCACTTACTTTTG	CAPLRAGEHLLL	TRAV19-1	TRDD2-1	TRAJ5-1	-1	7	10	12
5	3.676578722903615E-5	TGTGCAGCAAGCGCGCAGCAGGGCGGATCTGAAAAGCTGGTCTTT	CAASAQQGGSEKLVF	TRAV29-1	TRDD1	TRAJ57-1	-1	13	14	18
5	3.676578722903615E-5	TGTGCTGTGTAACTGACAGCTGGGGGAAATTGCAGTTTG	CAV*LTAGGNCSL	TRAV21-1	TRDD1-1	TRAJ24-1	8	19	26	33
5	3.676578722903615E-5	TGCATCCCGCTACTACCTCAGGAACCTACAAATACATCTTTG	CIPLLPQEPTNTSL	TRAV26-2	TRDD1	TRAJ40-1	6	9	-1	11
5	3.676578722903615E-5	TGTGCAGGACAAGGGAGGGGTAATAACAATGACATGCGCTTT	CAGQGRGNNNDMRF	TRAV27-1	TRDD1-1	TRAJ43-1	8	16	19	21
5	3.676578722903615E-5	TGTGCTGTGGGGGCAGCTTATAACACCGACAAGCTCATCTTT	CAVGAAYNTDKLIF	TRAV21-1	TRDD1-1	TRAJ34-1	-1	9	12	16
5	3.676578722903615E-5	TGTGCTGTGAGTGAGACCTCCTACGACAAGGTGATATTT	CAVSETSYDKVIF	TRAV21-1	TRDD1-1	TRAJ50-1	-1	11	-1	13
5	3.676578722903615E-5	TGTGCTGTCAGAGTGGAGAGACTCATGTTT	CAVRVERLMF	TRAV41-1	TRDD1-1	TRAJ31-1	11	13	15	18
5	3.676578722903615E-5	TGCGGCACAGACTTTAAGGATGGATAGCAGCTATAAATTGATCTT	CGTDFKDG*QL*IDL	TRAV30-1	TRDD2-1	TRAJ12-1	-1	11	13	17
5	3.676578722903615E-5	TGTGCTCCTCGTCAGGGCGGATCTGAAAAGCTGGTCTTT	CAPRQGGSEKLVF	TRAV21-1	TRDD2-1	TRAJ57-1	-1	6	8	11
5	3.676578722903615E-5	TGTGCTGTGGGAGAAACCAGTGGCTCTAGGTTGACCTTT	CAVGETSGSRLTF	TRAV21-1	TRDD1-1	TRAJ58-1	-1	9	-1	11
5	3.676578722903615E-5	TGTGCAGCAAGTATACGTCACCGGTAACCAGTTCTATTT	CAASIRHR*PVLF	TRAV13-1	TRDD1-1	TRAJ49-1	-1	13	16	18
5	3.676578722903615E-5	TGTGCTCTGAGGCTTTTATACTCACGGGAGGAGGAAACAAACTCACCTTTG	CALRLLYSREEETNSPL	TRAV19-1	TRDD2-1	TRAJ10-1	10	12	14	17
5	3.676578722903615E-5	TGTGCTGTCTATGGAGGAAGCCAAGGAAATCTCATCTTT	CAVYGGSQGNLIF	TRAV41-1	.	TRAJ42-1	-1	-1	-1	9
5	3.676578722903615E-5	TGTGCAGCAAGCAGCGCTGGTGGTACTAGCTATGGAAAGCTGACATTT	CAASSAGGTSYGKLTF	TRAV23-1	.	TRAJ52-1	-1	-1	12	15
5	3.676578722903615E-5	TGTGCAGGAGGGCATTATTGGAATAACAATGCCAGACTCATGTTT	CAGGHYWNNNARLMF	TRAV25-1	TRDD1-1	TRAJ31-1	7	9	11	19
5	3.676578722903615E-5	TGCATCCTTGGGGTTACCAGAAAGTTACCTTTG	CILGVTRKLPL	TRAV26-2	.	TRAJ13-1	-1	-1	-1	6
5	3.676578722903615E-5	TGTGTTGTGAGTGATCGTACCAATGCCAGACTCATGTTT	CVVSDRTNARLMF	TRAV8-2	TRDD1	TRAJ31-1	13	15	-1	17
5	3.676578722903615E-5	TGTGTGGTGAGCGCGAACCGACAGAGGCTCAACCCTGGGGAGGCTATACTT	CVVSANRQRLNPGEAIL	TRAV10-1	TRDD3-1	TRAJ18-1	12	14	-1	17
5	3.676578722903615E-5	TGTGCTTTCATGAACCCAACTGGAGCCAATAGTAAGCTGACATTT	CAFMNPTGANSKLTF	TRAV38-1	TRDD2-1	TRAJ56-1	13	15	-1	18
5	3.676578722903615E-5	TGTGCAGCAAGCAGGCGAGGATACAGCACCCTCACCTTT	CAASRRGYSTLTF	TRAV23-1	TRDD1-1	TRAJ11-1	-1	13	14	17
5	3.676578722903615E-5	TGTGCTGTGGGTGCATGTTTCGGTTTCAGGAGGAGGTGCTGACGGACTCACCTTTGG	CAVGACFGFRRRC*RTHLW	TRAV8-3	TRDD2-1	TRAJ45-1	13	18	20	24
5	3.676578722903615E-5	TGTGCTGTGCACACTCTATCTTATAACACCGACAAGCTCATCTTT	CAVHTLSYNTDKLIF	TRAV1-2	TRDD1	TRAJ34-1	8	12	14	18
5	3.676578722903615E-5	TGTGCTGTGAGTGAAATTAACTGACCTTTG	CAVSEIN*PL	TRAV8-4	TRDD3-1	TRAJ22-1	-1	14	16	18
5	3.676578722903615E-5	TGTGCTCTTAGATAATTCAGGGAGCCCAGAAGCTGGTATTTG	CALR*FREPRSWYL	TRAV9-2	TRDD3-1	TRAJ54-1	-1	8	10	12
5	3.676578722903615E-5	TGTGCTCTTGGGGAGATCGTACTACCTCAGGAACCTACAAATACATCTTTG	CALGEIVLPQEPTNTSL	TRDV1-1	TRDD1-1	TRAJ40-1	-1	14	16	20
5	3.676578722903615E-5	TGTGCAGCGCCCAACTATGGTCAGAATTTTGTCTTT	CAAPNYGQNFVF	TRAV25-1	TRDD1	TRAJ26-1	-1	7	8	12
5	3.676578722903615E-5	TGTGCTCTGAGTAGCTCTGGCAACACAGGCAAACTAATCTTT	CALSSSGNTGKLIF	TRAV9-2	.	TRAJ37-1	-1	-1	-1	11
5	3.676578722903615E-5	TGTGCTGCCGATAACTATGGTCAGAATTTTGTCTTT	CAADNYGQNFVF	TRAV21-1	TRDD2-1	TRAJ26-1	-1	7	-1	9
5	3.676578722903615E-5	TGTGCTGTTCGGTTTTCAGATGGCCAGAAGCTGCTCTTT	CAVRFSDGQKLLF	TRAV21-1	TRDD2-1	TRAJ16-1	-1	8	-1	10
5	3.676578722903615E-5	TGTGCTGTGAAGGATAGCAACTATCAGTTAATCTGG	CAVKDSNYQLIW	TRAV1-2	.	TRAJ33-1	-1	-1	9	11
5	3.676578722903615E-5	TGTGCCGTGAATGGGGGTTACCAGAAAGTTACCTTT	CAVNGGYQKVTF	TRAV8-1	.	TRAJ13-1	-1	-1	-1	11
5	3.676578722903615E-5	TGTGCAGAGGACAATCTTGACTAGCTATGGAAAGCTGACATTTGG	CAEDNLD*LWKADIW	TRAV13-2	TRDD2	TRAJ52-1	8	15	17	19
5	3.676578722903615E-5	TGTGCTGGCCATAAATACTGGAGGCTTCAAAACTATCTT	CAGHKYWRLQNYL	TRAV35-1	TRDD2-1	TRAJ9-1	-1	8	10	12
5	3.676578722903615E-5	TGTGCAGCAAGCAAGACATACTCTGGGGCTGGGAGTTACCAACTCACTTTC	CAASKTYSGAGSYQLTF	TRAV23-1	TRDD1	TRAJ28-1	12	14	-1	16
5	3.676578722903615E-5	TGTGCTCTGAGTGAAGGTAACTTCAACAAATTTTACTTT	CALSEGNFNKFYF	TRAV19-1	TRDD1	TRAJ21-1	13	15	16	18
5	3.676578722903615E-5	TGTGCTTATAGGGGACCTGGGTGGGCGGTGCTACAAACAAGCTCATCTTTG	CAYRGPGWAVLQTSSSL	TRAV38-2	TRDD1-1	TRAJ32-1	11	16	20	23
5	3.676578722903615E-5	TGTGCAGCAGGCACCGGTAACCAGTTCTATTTT	CAAGTGNQFYF	TRAV13-1	TRDD1-1	TRAJ49-1	-1	9	-1	11
5	3.676578722903615E-5	TGTGCTGTGAGAGATCTTGTTTCTGGTGGCTACAATAAGCTGATTTTT	CAVRDLVSGGYNKLIF	TRAV8-6	TRDD1	TRAJ4-1	10	12	14	19
5	3.676578722903615E-5	TGTGCTGTGGGCACGGGCAGGAGAGCACTTACTTTT	CAVGTGRRALTF	TRAV8-3	.	TRAJ5-1	-1	-1	-1	7
5	3.676578722903615E-5	TGTGCTGTGAGTGGGGGGTCTGGGGGTTACCAGAAAGTTACCTTT	CAVSGGSGGYQKVTF	TRAV8-4	TRDD1-1	TRAJ13-1	-1	13	-1	18
5	3.676578722903615E-5	TGTGCTCCGTTCATCAGGGAGCCCAGAAGCTGGTATTTG	CAPFIREPRSWYL	TRAV16-1	TRDD2-1	TRAJ54-1	6	9	11	13
5	3.676578722903615E-5	TGTGCTCTGAGTGAGGAGGGATATGGAAACAAACTGGTCTTT	CALSEEGYGNKLVF	TRAV19-1	.	TRAJ47-1	-1	-1	15	17
5	3.676578722903615E-5	TGTGTGGTGAGCGCGAGACTCACGGGAGGAGGAAACAAACTCACCTTT	CVVSARLTGGGNKLTF	TRAV10-1	TRDD1-1	TRAJ10-1	-1	13	-1	15
5	3.676578722903615E-5	TGTGTGGTGGGGGCCAATGACATGCGCTTT	CVVGANDMRF	TRAV12-1	TRDD1-1	TRAJ43-1	-1	9	12	14
5	3.676578722903615E-5	TGTGTGGTGAGCGCACAAACCTCCTACGACAAGGTGATATTT	CVVSAQTSYDKVIF	TRAV10-1	TRDD1	TRAJ50-1	12	14	-1	16
5	3.676578722903615E-5	TGTGCTCTAAGTTAGGAGGAAGCCAAGGAAATCTCATCTTTG	CALS*EEAKEISSL	TRAV16-1	TRDD1	TRAJ42-1	-1	12	-1	14
5	3.676578722903615E-5	TGTGTGGTGAACCTCTTACCTCAGGAACCTACAAATACATCTTTG	CVVNLLPQEPTNTSL	TRAV12-1	TRDD1	TRAJ40-1	-1	12	13	16
5	3.676578722903615E-5	TGTGCTCTGTACTATAACTCAGGGCGGATCTGAAAAGCTGGTCTT	CALYYNSGRI*KAGL	TRAV9-2	TRDD1	TRAJ57-1	8	10	12	14
5	3.676578722903615E-5	TGTGCTGTGAGAGGTAGACAGAGATGACAAGATCATCTT	CAVRGRQR*QDHL	TRAV3-1	TRDD3-1	TRAJ30-1	12	14	-1	17
5	3.676578722903615E-5	TGTGCTCTAAATCAGAAACCAGTGGCTCTAGGTTGACCTTTG	CALNQKPVALG*PL	TRAV16-1	.	TRAJ58-1	-1	-1	9	11
5	3.676578722903615E-5	TGTGTGGTGAACGGTGAATTATGGAGGAAGCCAAGGAAATCTCATCTTTGG	CVVNGELWRKPRKSHLW	TRAV12-1	TRDD1-1	TRAJ42-1	-1	12	-1	14
5	3.676578722903615E-5	TGTGCTGTGGGTGGCGATCAACCCGACAAGCTCATCTTT	CAVGGDQPDKLIF	TRAV8-3	TRDD1-1	TRAJ34-1	12	15	17	22
5	3.676578722903615E-5	TGTGCTCTTTTCAGATGGCCAGAAGCTGCTCTT	CALFRWPEAAL	TRAV21-1	.	TRAJ16-1	-1	-1	5	7
5	3.676578722903615E-5	TGTGCTGGGCGAGATGGAGGAAGCCAAGGAAATCTCATCTTT	CAGRDGGSQGNLIF	TRAV35-1	TRDD1	TRAJ42-1	-1	10	11	13
5	3.676578722903615E-5	TGTGCTGTGAGTGCCGGTAACCAGTTCTATTTT	CAVSAGNQFYF	TRAV8-4	.	TRAJ49-1	-1	-1	-1	13
5	3.676578722903615E-5	TGTGCAGCAAGTAAGCTCAGGAACCTACAAATACATCTT	CAASKLRNLQIHL	TRAV13-1	.	TRAJ40-1	-1	-1	-1	13
5	3.676578722903615E-5	TGTGCAATGAGCGCTGTCAACAAATTTTACTTT	CAMSAVNKFYF	TRAV12-3	TRDD1-1	TRAJ21-1	-1	13	-1	16
5	3.676578722903615E-5	AAGCCAAGGAAATCTCATCTT	KPRKSHL	TRAV41-1	.	TRAJ42-1	-1	-1	-1	-1
5	3.676578722903615E-5	TGTGCAGGAGATGGAATGCAGGCAACATGCTCACCTTTG	CAGDGMQATCSPL	TRAV27-1	TRDD1-1	TRAJ39-1	9	11	-1	14
5	3.676578722903615E-5	TGTGCTCTGAGTGTCTTCGCTGGTGGTACTAGCTATGGAAAGCTGACATTT	CALSVFAGGTSYGKLTF	TRAV19-1	TRDD2-1	TRAJ52-1	12	14	-1	18
5	3.676578722903615E-5	TGTGCAGCAAGTAAGAGGATAATGCTGGTGGTACTAGCTATGGAAAGCTGACATTTG	CAASKRIMLVVLAMES*HL	TRAV13-1	TRDD1-1	TRAJ52-1	12	16	-1	19
5	3.676578722903615E-5	TGTGCTGTCCATAACAATGACATGCGCTTT	CAVHNNDMRF	TRAV41-1	.	TRAJ43-1	-1	-1	-1	8
5	3.676578722903615E-5	TGTGCAGCAACGGGAGGAAGCTACATACCTACATTT	CAATGGSYIPTF	TRAV13-1	.	TRAJ6-1	-1	-1	-1	10
5	3.676578722903615E-5	AACCGGTAACCAGTTCTATTT	NR*PVLF	TRAV25-1	TRDD1	TRAJ49-1	-1	-1	-1	1
5	3.676578722903615E-5	TGTGCTGTGAGAATACCGGCACTGCCAGTAAACTCACCTTTG	CAVRIPALPVNSPL	TRAV21-1	.	TRAJ44-1	-1	-1	-1	11
5	3.676578722903615E-5	TGTGCTGTGGGTGCGGAATACCGGCACTGCCAGTAAACTCACCTT	CAVGAEYRHCQ*THL	TRAV8-3	TRDD1-1	TRAJ44-1	-1	14	-1	16
5	3.676578722903615E-5	TCGTCATGGCAGGAGGAAGCTACATACCTACATTTG	SSWQEEATYLHL	TRAV8	TRDD1	TRAJ6-1	-1	6	-1	9
5	3.676578722903615E-5	TGTGCAGCCTCGGACACGGGCAGGAGAGCACTTACTTTT	CAASDTGRRALTF	TRAV13-1	TRDD1	TRAJ5-1	-1	8	9	11
5	3.676578722903615E-5	TGTGCAGCCGTCTCTATCTGGGGGTTACCAGAAAGTTACCTTTGG	CAAVSIWGLPESYLW	TRAV23-1	TRDD2-1	TRAJ13-1	7	13	-1	16
5	3.676578722903615E-5	TGTGCCCCCCTGAGCAATGCAGGCAAATCAACCTTT	CAPLSNAGKSTF	TRAV24-1	TRDD1	TRAJ27-1	5	9	-1	12
5	3.676578722903615E-5	TGTGCAGCAAGTAGATTGAATACTGGAGGCTTCAAAACTATCTTT	CAASRLNTGGFKTIF	TRAV13-1	TRDD1-1	TRAJ9-1	-1	13	15	18
5	3.676578722903615E-5	TGTGCCCACGGTTCAGGAACCTACAAATACATCTTT	CAHGSGTYKYIF	TRAV16-1	TRDD1	TRAJ40-1	4	7	9	12
5	3.676578722903615E-5	TGCATCCTGAGAGGATACAACTTCAACAAATTTTACTTT	CILRGYNFNKFYF	TRAV26-2	TRDD1	TRAJ21-1	-1	13	-1	15
5	3.676578722903615E-5	TGTGCTCTGAGTAAAAGCGGAGGCAACACAGGCAAACTAATCTTT	CALSKSGGNTGKLIF	TRAV9-2	TRDD1	TRAJ37-1	11	18	-1	21
5	3.676578722903615E-5	TGTGCTGTGAGGGTATCAGGAAACACACCTCTTGTCTTT	CAVRVSGNTPLVF	TRAV3-1	TRDD1	TRAJ29-1	-1	11	12	15
5	3.676578722903615E-5	TGTGCCGGGGGCCAGGAAGCCAAGGAAATCTCATCTTTG	CAGGQEAKEISSL	TRAV12-2	TRDD1-1	TRAJ42-1	-1	7	10	13
5	3.676578722903615E-5	TGTGCTCTGATGCCACACCCCCCGTAATGCTGGTGGTACTAGCTATGGAAAGCTGACATTTGG	CALMPHPP*CWWY*LWKADIW	TRAV9-2	TRDD2-1	TRAJ52-1	9	16	18	24
5	3.676578722903615E-5	TGTGCAGGCCTCAGAGGCTCAACCCTGGGGAGGCTATACTTT	CAGLRGSTLGRLYF	TRAV25-1	TRDD2-1	TRAJ18-1	-1	8	-1	11
5	3.676578722903615E-5	TGTGCAATGGTTGAATTCTGGGGGTTACCAGAAAGTTACCTTTGG	CAMVEFWGLPESYLW	TRAV12-3	TRDD3-1	TRAJ13-1	-1	9	-1	11
5	3.676578722903615E-5	TGTGTGGTGAGTTCGAATTCTGGGGGTTACCAGAAAGTTACCTTT	CVVSSNSGGYQKVTF	TRAV12-1	TRDD2-1	TRAJ13-1	9	11	-1	14
5	3.676578722903615E-5	TGTGCTGTGAATAATAATGCAGGCAACATGCTCACCTTT	CAVNNNAGNMLTF	TRAV1-2	.	TRAJ39-1	-1	-1	-1	7
5	3.676578722903615E-5	TGTGCTGGGGGGTACAGCAGTGCTTCCAAGATAATCTTT	CAGGYSSASKIIF	TRAV13-2	TRDD1-1	TRAJ3-1	-1	5	-1	8
5	3.676578722903615E-5	TGTGCAGCAAGCTTCTCTGGCAACACAGGCAAACTAATCTTT	CAASFSGNTGKLIF	TRAV23-1	TRDD2-1	TRAJ37-1	-1	12	-1	14
5	3.676578722903615E-5	TGTGCTGCGGAGAGATCTGGGGGTTACCAGAAAGTTACCTTT	CAAERSGGYQKVTF	TRAV3-1	TRDD1-1	TRAJ13-1	6	8	10	15
5	3.676578722903615E-5	TGTGTTGTGAGTGTCCCGGTGGCTACAATAAGCTGATTTTTG	CVVSVPVATIS*FL	TRAV8-2	TRDD2-1	TRAJ4-1	-1	13	-1	15
5	3.676578722903615E-5	TGTGCTGTGAGAGACGACAGAGGCTCAACCCTGGGGAGGCTATACTTT	CAVRDDRGSTLGRLYF	TRAV3-1	.	TRAJ18-1	-1	-1	-1	14
5	3.676578722903615E-5	TGTGCTCTGAGTGAAAGACCGGTAACCAGTTCTATTTTG	CALSERPVTSSIL	TRAV19-1	.	TRAJ49-1	-1	-1	-1	14
5	3.676578722903615E-5	TGTGCAACCGGCGGGCTTTCTTCTGGTTCTGCAAGGCAACTGACCTTT	CATGGLSSGSARQLTF	TRAV12-3	TRDD1-1	TRAJ22-1	6	12	14	16
5	3.676578722903615E-5	TGTGCTGTGAGTGATAGTTATAACAATGACATGCGCTTT	CAVSDSYNNDMRF	TRAV8-6	TRDD3-1	TRAJ43-1	-1	14	17	19
5	3.676578722903615E-5	TGTGCTCGGGCGTCAGGTTGGCGGATCTGAAAAGCTGGTCTTTGG	CARASGWRI*KAGLW	TRAV22-1	TRDD1-1	TRAJ57-1	5	7	9	19
5	3.676578722903615E-5	TGTGCTGTGGGTGTGTATCAAAGAGGAAGCTACATACCTACATTT	CAVGVYQRGSYIPTF	TRAV8-3	TRDD1	TRAJ6-1	-1	13	14	20
5	3.676578722903615E-5	TGTGCAGTCTGACTGGAGCCAATAGTAAGCTGACATTTG	CAV*LEPIVS*HL	TRAV22-1	TRDD1	TRAJ56-1	4	8	-1	11
5	3.676578722903615E-5	TGTGCTGTGGCGGTCTAACACCAATGCAGGCAAATCAACCTTTGG	CAVAV*HQCRQINLW	TRAV1-2	TRDD1	TRAJ27-1	8	11	12	15
5	3.676578722903615E-5	TGTGCTCTGAGTGAGGCATACGACTACAAGCTCAGCTTT	CALSEAYDYKLSF	TRAV19-1	TRDD1	TRAJ20-1	-1	17	-1	19
5	3.676578722903615E-5	TGTGCTCTAAGTTGAACGGGAGGAGGAAACAAACTCACCTTT	CALS*TGGGNKLTF	TRAV16-1	TRDD1	TRAJ10-1	-1	12	13	15
5	3.676578722903615E-5	TGCATCGTCAGACCCTCCCTTTCTGGTTCTGCAAGGCAACTGACCTTT	CIVRPSLSGSARQLTF	TRAV26-1	TRDD2-1	TRAJ22-1	11	13	15	20
5	3.676578722903615E-5	TGTGCAGCCAACCAGGCAGGAACTGCTCTGATCTTT	CAANQAGTALIF	TRAV13-1	TRDD1	TRAJ58-1	7	21	24	33
5	3.676578722903615E-5	TGTGCAATTACCGCCCGAAAACCTCCTACGACAAGGTGATATTTG	CAITARKPPTTR*YL	TRAV12-3	TRDD2-1	TRAJ50-1	-1	8	11	16
5	3.676578722903615E-5	TGTGCTGTGAGAGACATGGGGACTGGAGGCTTCAAAACTATCTTT	CAVRDMGTGGFKTIF	TRAV3-1	TRDD1-1	TRAJ9-1	-1	16	-1	21
5	3.676578722903615E-5	TGTGCTGTGAGAGACGGGGGTTCTGCAAGGCAACTGACCTTT	CAVRDGGSARQLTF	TRAV3-1	TRDD1-1	TRAJ22-1	-1	15	-1	18
5	3.676578722903615E-5	TGTGCTACGGGACGGGGCGACTACAAGCTCAGCTTT	CATGRGDYKLSF	TRAV17-1	TRDD1-1	TRAJ20-1	9	13	-1	17
5	3.676578722903615E-5	TGTGCAGGGCGGGGAGCCCAGAAGCTGGTATTT	CAGRGAQKLVF	TRAV25-1	.	TRAJ54-1	-1	-1	-1	9
5	3.676578722903615E-5	TGTGCAGCAAGTAAAGGAGGAAGCTACATACCTACATTT	CAASKGGSYIPTF	TRAV13-1	.	TRAJ6-1	-1	-1	12	14
5	3.676578722903615E-5	TGTGCTCTTGGGGAAAAGTTAATGGTCAGAATTTTGTCTTTG	CALGEKLMVRILSL	TRDV1-1	TRDD3-1	TRAJ26-1	14	16	18	21
5	3.676578722903615E-5	TGTGCTGTGGGGGGTATGGGAACAACAGACTCGCTTTTG	CAVGGMGTTDSLL	TRAV21-1	TRDD1-1	TRAJ6	-1	9	13	39
5	3.676578722903615E-5	TGTGCAGGGAATAACAATGCCAGACTCATGTTT	CAGNNNARLMF	TRAV25-1	.	TRAJ31-1	-1	-1	-1	7
5	3.676578722903615E-5	TGTGTGGTGAACCGAACACCGGTAACCAGTTCTATTTTG	CVVNRTPVTSSIL	TRAV12-1	.	TRAJ49-1	-1	-1	11	13
5	3.676578722903615E-5	TGTGTTGTGAGTGATGAAGCTGCAGGCAACAAGCTAACTTTT	CVVSDEAAGNKLTF	TRAV8-2	TRDD1-1	TRAJ17-1	-1	14	-1	16
5	3.676578722903615E-5	TGTGCAGCAAGTTAATGAGCTGCAGGCAACAAGCTAACTTTT	CAAS**AAGNKLTF	TRAV13-1	TRDD3-1	TRAJ17-1	11	13	15	17
5	3.676578722903615E-5	TGCATCCCCCTGGGAGAAACCAGTGGCTCTAGGTTGACCTTT	CIPLGETSGSRLTF	TRAV26-2	TRDD1-1	TRAJ58-1	6	9	-1	14
5	3.676578722903615E-5	TGTGCAGCTCTTACAGCAGTGCTTCCAAGATAATCTTTG	CAALTAVLPR*SL	TRAV23-1	TRDD1	TRAJ3-1	7	9	-1	11
5	3.676578722903615E-5	TGTGCTGTGAGAGACATGGGGTCTGGGGCTGGGAGTTACCAACTCACTTTC	CAVRDMGSGAGSYQLTF	TRAV3-1	TRDD1-1	TRAJ28-1	-1	16	-1	21
5	3.676578722903615E-5	TGTGCTGTGAGAGACAGGTTAGGCAGAGATGACAAGATCATCTTT	CAVRDRLGRDDKIIF	TRAV3-1	TRDD3-1	TRAJ30-1	15	19	21	23
5	3.676578722903615E-5	TGTGTGGTGAGGCCTGGGGGTTACCAGAAAGTTACCTTT	CVVRPGGYQKVTF	TRAV12-1	TRDD1-1	TRAJ13-1	-1	10	11	13
5	3.676578722903615E-5	TGTGCTCTGAGTGACCATGACAAGATCATCTTT	CALSDHDKIIF	TRAV19-1	TRDD2-1	TRAJ30-1	-1	14	-1	16
5	3.676578722903615E-5	TGTGCCGTTAATGCTGGCAACAACCGTAAGCTGATTTGG	CAVNAGNNRKLIW	TRAV12-2	.	TRAJ38-1	-1	-1	-1	8
5	3.676578722903615E-5	TGTGCTGGTCCCCCTAATAATGCAGGCAACATGCTCACCTTT	CAGPPNNAGNMLTF	TRAV35-1	TRDD2-1	TRAJ39-1	-1	8	10	14
5	3.676578722903615E-5	TGTGCTCTAAGTAACACCGGTAACCAGTTCTATTTT	CALSNTGNQFYF	TRAV16-1	.	TRAJ49-1	-1	-1	-1	12
5	3.676578722903615E-5	TGTGCTGTGCCCGACAGAGGCTCAACCCTGGGGAGGCTATACTTT	CAVPDRGSTLGRLYF	TRAV20-1	.	TRAJ18-1	-1	-1	-1	10
5	3.676578722903615E-5	TGTGCTTATAGGCAAAACAATAACAATGACATGCGCTTT	CAYRQNNNNDMRF	TRAV38-2	TRDD3-1	TRAJ43-1	11	13	-1	16
5	3.676578722903615E-5	TGTGTGGTGAACACTTCAAATTCCGGGTATGCACTCAACTTC	CVVNTSNSGYALNF	TRAV12-1	TRDD1	TRAJ41-1	-1	13	-1	15
5	3.676578722903615E-5	TGTGCAATGAGATCGAGGGAACTGGGGCAAACAACCTCTTCTTTG	CAMRSRELGQTTSSL	TRAV12-3	TRDD1-1	TRAJ36-1	10	16	-1	19
5	3.676578722903615E-5	TGTGTGGTGAGCGCCGAATTATGGAGGAAGCCAAGGAAATCTCATCTTTGG	CVVSAELWRKPRKSHLW	TRAV10-1	TRDD2-1	TRAJ42-1	-1	13	-1	15
5	3.676578722903615E-5	TGTGTGGTGAACGGGGATGGCAACACAGGCAAACTAATCTTT	CVVNGDGNTGKLIF	TRAV12-1	TRDD1-1	TRAJ37-1	-1	12	-1	17
5	3.676578722903615E-5	TGTGCTCCCAGCTCTTCTGGTTCTGCAAGGCAACTGACCTTT	CAPSSSGSARQLTF	TRDV1-1	TRDD2-1	TRAJ22-1	-1	7	9	12
5	3.676578722903615E-5	TGTGCTGTGGATCTCAAATTCCGGGTATGCACTCAACTT	CAVDLKFRVCTQL	TRAV21-1	.	TRAJ41-1	-1	-1	-1	9
5	3.676578722903615E-5	TGTGCTGGGCAGTTTTACCGGCACTGCCAGTAAACTCACCTTTGG	CAGQFYRHCQ*THLW	TRAV35-1	TRDD2-1	TRAJ44-1	-1	12	13	15
5	3.676578722903615E-5	TGTGCTGTGAGAGGGCCACTCTGGGGCTGGGAGTTACCAACTCACTTTCGG	CAVRGPLWGWELPTHFR	TRAV3-1	TRDD1	TRAJ28-1	-1	13	14	17
5	3.676578722903615E-5	TGCATCCTGAGAGACTTCCGGGATAACTATGGTCAGAATTTTGTCTTT	CILRDFRDNYGQNFVF	TRAV26-2	TRDD2-1	TRAJ26-1	-1	15	-1	19
5	3.676578722903615E-5	TGTGCAGCACGCCTCTCTGGGGGTTACCAGAAAGTTACCTTT	CAARLSGGYQKVTF	TRAV23-1	TRDD2-1	TRAJ13-1	8	11	13	15
5	3.676578722903615E-5	TGTGCTGTGAGAGATAGCAGCTGGGGGAAATTGCAGTTT	CAVRDSSWGKLQF	TRAV3-1	TRDD1-1	TRAJ24-1	13	20	27	34
5	3.676578722903615E-5	TGTGCAATGATACTCTGGGGCTGGGAGTTACCAACTCACTTTCGG	CAMILWGWELPTHFR	TRAV12-3	.	TRAJ28-1	-1	-1	-1	9
5	3.676578722903615E-5	TGTGCTGTGAGTGGGGGTTACCAGAAAGTTACCTTT	CAVSGGYQKVTF	TRAV20-1	TRDD3-1	TRAJ13-1	-1	9	-1	11
5	3.676578722903615E-5	TGTGCAATGACCAAAGCTGCAGGCAACAAGCTAACTTTT	CAMTKAAGNKLTF	TRAV12-3	.	TRAJ17-1	-1	-1	-1	7
5	3.676578722903615E-5	TGTGCTCTACAGCGGGCTGCAGGCAACAAGCTAACTTTT	CALQRAAGNKLTF	TRAV16-1	TRDD1	TRAJ17-1	8	13	-1	15
5	3.676578722903615E-5	TGTGCTCTGAGGGTTATAACACCGACAAGCTCATCTTTG	CALRVITPTSSSL	TRAV9-2	TRDD1-1	TRAJ34-1	-1	11	-1	13
5	3.676578722903615E-5	TGTGCTGGGCAGCTTCGGGGAGAATGCAGGCAACATGCTCACCTT	CAGQLRGECRQHAHL	TRAV35-1	TRDD1	TRAJ39-1	11	16	-1	20
5	3.676578722903615E-5	TGTGCTGTGAGTGAGGTTCAGGGAGCCCAGAAGCTGGTATTT	CAVSEVQGAQKLVF	TRAV8-6	TRDD1-1	TRAJ54-1	-1	14	-1	16
5	3.676578722903615E-5	TGTGCAATGAGCGGTGATAGCAACTATCAGTTAATCTGG	CAMSGDSNYQLIW	TRAV12-3	TRDD3-1	TRAJ33-1	-1	13	-1	15
5	3.676578722903615E-5	TGTGCTGTGAGTCCAATATCTAACTTTGGAAATGAGAAATTAACCTTT	CAVSPISNFGNEKLTF	TRAV3-1	TRDD2-1	TRAJ48-1	-1	11	13	16
5	3.676578722903615E-5	TGTGCTGTGGTAAGAGTCGACATGCGCTTT	CAVVRVDMRF	TRAV22-1	TRDD3-1	TRAJ43-1	9	14	16	18
5	3.676578722903615E-5	TGTGCTCTGAGTGAGGCTTCCAGAGATGACAAGATCATCTTT	CALSEASRDDKIIF	TRAV19-1	TRDD2-1	TRAJ30-1	-1	17	-1	20
5	3.676578722903615E-5	TGTGCAGGAGCTTATGATACTCTGGGGCTGGGAGTTACCAACTCACTTTCG	CAGAYDTLGLGVTNSLS	TRAV27-1	TRDD2-1	TRAJ28-1	-1	10	12	16
5	3.676578722903615E-5	TGTGCTGTGAGAGACTACCCAGGAGGAAGCTACATACCTACATTT	CAVRDYPGGSYIPTF	TRAV3-1	TRDD2-1	TRAJ6-1	-1	15	-1	19
5	3.676578722903615E-5	TGTGCAATGAGAGAGCTAATAACTCAGGGCGGATCTGAAAAGCTGGTCTTT	CAMRELITQGGSEKLVF	TRAV14-1	TRDD2-1	TRAJ57-1	-1	15	17	19
5	3.676578722903615E-5	TGTGCCGTGGTCGCCCCCTGACATGCGCTTTGG	CAVVAP*HALW	TRAV39-1	TRDD1	TRAJ43-1	9	11	12	18
5	3.676578722903615E-5	TGTGCTGTCTCAGACTTTGGAAATGAGAAATTAACCTTT	CAVSDFGNEKLTF	TRAV22-1	TRDD1	TRAJ48-1	-1	8	9	13
[truncated: 78,799 more rows]

## Sheet: 1070
count	freq	cdr3nt	cdr3aa	v	d	j	VEnd	DStart	DEnd	JStart
[truncated: 4,968 more rows]

[truncated: 9 more sheets: 1071, 1072, 1073, 1075, 1076, 1077, 1078, 1079, 1082 ]
