# Supplementary material for: Unbiased Profiling Reveals Compartmentalization of Unconventional T-Cells Within the Intestinal Mucosa Irrespective of HIV Infection
Source: Front Immunol. 2020 Sep 30;11:579743. doi: 10.3389/fimmu.2020.579743 (PMC7561384; doi:10.3389/fimmu.2020.579743)
Supplement: Supplementary Table 5 — CDR3 sequences with 50% or more overlap between colon samples and their presence in duodenum samples shown as percent sharing (donor overlap). [file Table_5.xlsx]

## Sheet: Sheet1
		Colon		Duodenum
CDR3	T-cell subset	Percent overlap of total individuals (n=12)	Individuals with CDR3	Percent overlap of total individuals (n=21)	Individuals with CDR3	MAIT score	P-value
CAVLDSNYQLIW	MAIT	92	11	90	19	1	NS
CAVMDSNYQLIW	MAIT	92	11	81	17	1	NS
CAAMDSNYQLIW	MAIT	92	11	52	11	1	NS
CAVNQAGTALIF	Alpha	92	11	52	11	0.94	NS
CAVRDSNYQLIW	MAIT	83	10	100	21	1	NS
CVVSDRGSTLGRLYF	iNKT	83	10	95	20	0.9	NS
CAVTDSNYQLIW	MAIT	83	10	48	10	1	NS
CAPMDSNYQLIW	MAIT	83	10	48	10	1	NS
CAVKDSNYQLIW	MAIT	75	9	76	16	1	NS
CAVNTGGFKTIF	Alpha	75	9	67	14	0.93	NS
CAVNAGGTSYGKLTF	Alpha	75	9	52	11	0.89	NS
CAVNAGNNRKLIW	Alpha	75	9	29	6	0.86	0.0143
CAVYNQGGKLIF	Alpha	75	9	24	5	0.88	0.0091
CAVRGFGNVLHC	Alpha	75	9	24	5	0.89	0.0091
CAVMDSSYKLIF	MAIT	67	8	52	11	1	NS
CAVDNYGQNFVF	Alpha	67	8	48	10	0.94	NS
CAVSDSNYQLIW	MAIT	67	8	48	10	1	NS
CAVMDSSYKLIFG	Alpha	67	8	43	9	0.97	NS
CAVEDSNYQLIW	Alpha	67	8	33	7	0.97	NS
CAVRNNNARLMF	Alpha	67	8	29	6	0.9	NS
CAVSGGSNYKLTF	Alpha	67	8	29	6	0.89	NS
CAVNTGFQKLVF	Alpha	67	8	29	6	0.9	NS
CAVGSGTYKYIF	Alpha	67	8	19	4	0.9	0.0100
CAVTGNQFYF	Alpha	67	8	19	4	0.87	0.0100
CAASDSNYQLIW	MAIT	67	8	14	3	1	0.0055
CAVYNFNKFYF	Alpha	67	8	14	3	0.87	0.0055
CAVTSGTYKYIF	Alpha	67	8	10	2	0.92	0.0012
CAVNRDDKIIF	Alpha	58	7	43	9	0.96	NS
CAVSGSARQLTF	Alpha	58	7	43	9	0.96	NS
CASMDSNYQLIW	MAIT	58	7	43	9	1	NS
CAVNSGGYQKVTF	Alpha	58	7	38	8	0.89	NS
CAVDSNYQLIW	Alpha	58	7	38	8	0.95	NS
CAVEETSGSRLTF	Alpha	58	7	38	8	0.86	NS
CAVGGGSQGNLIF	Alpha	58	7	33	7	0.94	NS
CALNTGGFKTIF	Alpha	58	7	33	7	0.85	NS
CAVNTNAGKSTF	Alpha	58	7	33	7	0.91	NS
CAVNSGGSNYKLTF	MAIT	58	7	33	7	1	NS
CAGMDSNYQLIW	Alpha	58	7	29	6	0.89	NS
CAASAGGTSYGKLTF	Alpha	58	7	29	6	0.85	NS
CAASNTGNQFYF	MAIT	58	7	29	6	0.92	NS
CALSSGSARQLTF	Alpha	58	7	29	6	0.98	NS
CALMDSNYQLIW	Alpha	58	7	24	5	0.98	NS
CAVSNNAGNMLTF	Alpha	58	7	24	5	0.93	NS
CALSGGSNYKLTF	Alpha	58	7	24	5	0.88	NS
CAASTGNQFYF	Alpha	58	7	24	5	0.87	NS
CALNTNAGKSTF	Alpha	58	7	24	5	0.85	NS
CAGGSNYKLTF	Alpha	58	7	24	5	0.88	NS
CAVRDRGSTLGRLYF	Alpha	58	7	19	4	0.89	0.0518
CAVNFGNEKLTF	Alpha	58	7	19	4	0.88	0.0518
CAVGASGGSYIPTF	Alpha	58	7	19	4	0.9	0.0518
CAVGGATNKLIF	Alpha	58	7	14	3	0.88	0.0164
CVVNTNAGKSTF	Alpha	58	7	14	3	0.85	0.0164
CAVGGGSYIPTF	Alpha	58	7	14	3	0.89	0.0164
CAVDNNARLMF	Alpha	58	7	14	3	0.9	0.0164
CVVNTNAGKSTFG	Alpha	58	7	14	3	0.84	0.0164
CAFTGGGNKLTF	Alpha	58	7	14	3	0.86	0.0164
CAFYNQGGKLIF	Alpha	58	7	10	2	0.86	0.0046
CALRAGGTSYGKLTF	Alpha	58	7	10	2	0.86	0.0046
CAVSYGGSQGNLIF	Alpha	58	7	10	2	0.87	0.0046
CAVGQGAQKLVF	Alpha	58	7	10	2	0.88	0.0046
CAASGSARQLTF	Alpha	58	7	0	0	0.96	0.0002
CAVVDSNYQLIW	MAIT	50	6	67	14	1	NS
CAALDSNYQLIW	MAIT	50	6	52	11	1	NS
CAVYTGGFKTIF	Alpha	50	6	48	10	0.8974	NS
CAVLTGGGNKLTF	Alpha	50	6	43	9	0.868	NS
CAVNNAGNMLTF	Alpha	50	6	43	9	0.9025	NS
CAVRDGDYKLSF	MAIT	50	6	43	9	1	NS
CAVDTGRRALTF	Alpha	50	6	38	8	0.9225	NS
CAENTGGFKTIF	Alpha	50	6	38	8	0.9055	NS
CAVRDTGGFKTIF	Alpha	50	6	38	8	0.9208	NS
CAAYSGGGADGLTF	Alpha	50	6	33	7	0.8984	NS
CAVNTNAGKSTFG	Alpha	50	6	33	7	0.8501	NS
CAVYGGATNKLIF	Alpha	50	6	29	6	0.8559	NS
CAVLNQAGTALIF	Alpha	50	6	29	6	0.9565	NS
CAVNSGNTPLVF	Alpha	50	6	29	6	0.8558	NS
CAANFGNEKLTF	Alpha	50	6	29	6	0.8696	NS
CAVIDSNYQLIW	MAIT	50	6	29	6	1	NS
CAATDSNYQLIW	Alpha	50	6	29	6	0.978	NS
CAGNNAGNMLTF	Alpha	50	6	29	6	0.9154	NS
CAAGGTSYGKLTF	Alpha	50	6	29	6	0.8763	NS
CAFMDSNYQLIW	MAIT	50	6	29	6	1	NS
CAANAGGTSYGKLTF	Alpha	50	6	24	5	0.9111	NS
CALNAGNNRKLIW	Alpha	50	6	24	5	0.8486	NS
CALNQAGTALIF	Alpha	50	6	24	5	0.9372	NS
CALTGGGNKLTF	Alpha	50	6	24	5	0.8674	NS
CAVEYGNKLVF	Alpha	50	6	24	5	0.8584	NS
CALNTNAGKSTFG	Alpha	50	6	24	5	0.8459	NS
CAVRGGSEKLVF	Alpha	50	6	19	4	0.8962	NS
CALSDQGGSEKLVF	Alpha	50	6	19	4	0.8671	NS
CAVSNTGNQFYF	Alpha	50	6	19	4	0.8483	NS
CAASKAAGNKLTF	MAIT	50	6	19	4	1	NS
CAVRTGANNLFF	Alpha	50	6	19	4	0.8675	NS
CVVNNARLMF	Alpha	50	6	19	4	0.8596	NS
CAVGGGATNKLIF	Alpha	50	6	19	4	0.88	NS
CAVSSGSARQLTF	Alpha	50	6	19	4	0.9272	NS
CAANTGGFKTIF	Alpha	50	6	19	4	0.9164	NS
CAVQDSNYQLIW	MAIT	50	6	19	4	1	NS
CAVFSDGQKLLF	MAIT	50	6	19	4	1	NS
CAVSTGGFKTIF	Alpha	50	6	14	3	0.9157	0.044
CAVQGGSEKLVF	Alpha	50	6	14	3	0.8979	0.044
CAGSGAGSYQLTF	Alpha	50	6	14	3	0.8597	0.044
CAVQTGANNLFF	Alpha	50	6	14	3	0.8536	0.044
CAVLIQGAQKLVF	Alpha	50	6	14	3	0.8665	0.044
CAVRDDYKLSF	Alpha	50	6	14	3	0.9087	0.044
CALSGSARQLTF	Alpha	50	6	14	3	0.9526	0.044
CAVSGGTSYGKLTF	Alpha	50	6	14	3	0.8588	0.044
CAVRYNNNDMRF	Alpha	50	6	14	3	0.8899	0.044
CVVNQAGTALIF	Alpha	50	6	10	2	0.9314	0.015
CAVSGYSTLTF	Alpha	50	6	10	2	0.8959	0.015
CAVRGNTPLVF	Alpha	50	6	10	2	0.8504	0.015
CAVEGGSYIPTF	Alpha	50	6	10	2	0.8949	0.015
CAVRGSQGNLIF	Alpha	50	6	10	2	0.8626	0.015
CAVGGYQKVTF	Alpha	50	6	10	2	0.8736	0.015
CAGGGSNYKLTF	Alpha	50	6	10	2	0.86	0.015
CAVPNFGNEKLTF	Alpha	50	6	10	2	0.8624	0.015
CAVGNNAGNMLTF	Alpha	50	6	5	1	0.9629	0.005
CAVSSGNTPLVF	Alpha	50	6	5	1	0.8577	0.005
CAVYSGGSNYKLTF	Alpha	50	6	5	1	0.8769	0.005
CAVSLSGGYNKLIF	Alpha	50	6	5	1	0.874	0.005
CASQGGSEKLVF	Alpha	50	6	5	1	0.8927	0.005
CAVGAAGNKLTF	Alpha	50	6	5	1	0.9144	0.005
CAASASGTYKYIF	Alpha	50	6	5	1	0.935	0.005
CAVLNDYKLSF	Alpha	50	6	0	0	0.9418	0.001
CAVFSGGYNKLIF	Alpha	50	6	0	0	0.9066	0.001
